# Supplementary material for: Systematic identification of mutations and copy number alterations associated with cancer patient prognosis
Source: eLife. 2018 Dec 11;7:e39217. doi: 10.7554/eLife.39217 (PMC6289580; doi:10.7554/eLife.39217)
Supplement: Supplementary file 1. [file elife-39217-supp1.xlsx]

## Sheet: File S1. Datasets analyzed
Table S1. Datasets analyzed in this study
Source	Abbreviation	Cancer type	Endpoint	Patient number	Data Types
cBioportal	BLCA_MSKCC_2012	Bladder	Overall survival	83	Copy number
cBioportal	BRCA_Metabric	Breast	Overall survival	1980	Copy number, mutation
cBioportal	CCRC_UTokyo	Clear-cell renal carcinoma	Overall survival	55	Mutation
cBioportal	EGC_Munich	Esophagogastric cancer	Overall survival	76	Mutation
cBioportal	LIHC_AMC	Hepatocellular Carcinoma	Overall survival	231	Copy number
cBioportal	LUAD_BROAD	Lung adenocarcinoma	Progression-free survival	137	Copy number, mutation
cBioportal	PRAD_CPCG	Prostate adenocarcinoma	Recurrence-free survival	120	Mutation
ICGC	COCA-CN	Colorectal cancer	Overall survival	272	Mutation
ICGC	EOPC-DE	Early-onset prostate cancer	Recurrence-free survival	190	Mutation
ICGC	ESCA-CN	Esophageal cancer	Overall survival	168	Mutation
ICGC	GACA-CN	Gastric cancer	Overall survival	135	Mutation
ICGC	GBM-CN	Glioblastoma	Overall survival	77	Mutation
ICGC	LICA-FR	Liver cancer	Overall survival	300	Mutation
ICGC	LINC-JP	Liver cancer	Overall survival	231	Mutation
ICGC	LIRI-JP	Liver cancer	Overall survival	260	Mutation
ICGC	MELA-AU	Skin cancer	Overall survival	179	Mutation
ICGC	ORCA-IN	Oral cancer	Overall survival	131	Mutation
ICGC	OV-AU	Ovarian cancer	Overall survival	93	Copy number, mutation
ICGC	PACA-AU	Pancreatic cancer	Overall survival	455	Copy number, mutation
ICGC	PACA-CA	Pancreatic cancer	Overall survival	253	Mutation
ICGC	PRAD-UK	Prostate adenocarcinoma	Overall survival	108	Mutation
ICGC	RECA-EU	Renal cancer	Overall survival	122	Mutation
ICGC	SKCA-BR	Skin adenocarcinoma	Overall survival	80	Copy number, mutation
TCGA	BLCA	Bladder urothelial carcinoma	Overall survival	412	Copy number, mutation
TCGA	BRCA	Breast invasive carcinoma	Overall survival	1098	Copy number, mutation
TCGA	COADREAD	Colon and rectal adenocarcinoma	Overall survival	631	Copy number, mutation
TCGA	GBMLGG	Glioblastoma and low-grade glioma	Overall survival	1129	Copy number, mutation
TCGA	HNSC	Head and neck squamous cell carcinoma	Overall survival	528	Copy number, mutation
TCGA	KIPAN	Kidney chromophobe, clear cell carcinoma, and papillary cell carcinoma	Overall survival	973	Copy number, mutation
TCGA	LIHC	Liver hepatocellular carcinoma	Overall survival	377	Copy number, mutation
TCGA	LUAD	Lung adenocarcinoma	Overall survival	585	Copy number, mutation
TCGA	LUSC	Lung squamous cell carcinoma	Overall survival	504	Copy number, mutation
TCGA	OV	Ovarian serous cystadenocarcinoma	Overall survival	602	Copy number, mutation
TCGA	PAAD	Pancreatic adenocarcinoma	Overall survival	185	Copy number, mutation
TCGA	PRAD	Prostate adenocarcinoma	Recurrence-free survival	499	Copy number, mutation
TCGA	SARC	Sarcoma	Overall survival	261	Copy number, mutation
TCGA	SKCM	Skin cutaneous melanoma	Overall survival	470	Copy number, mutation
TCGA	STES	Stomach and esophageal carcinoma	Overall survival	628	Copy number, mutation
TCGA	UCEC	Uterine corpus endometrial carcinoma	Overall survival	560	Copy number, mutation
cBioportal/MSKCC	MSKCC_BLCA_2017	Bladder urothelial cancer	Overall survival	119	Copy number (targeted), mutation (targeted)
cBioportal/MSKCC	MSKCC_BRCA_2017	Breast invasive ductal carcinoma	Overall survival	201	Copy number (targeted), mutation (targeted)
cBioportal/MSKCC	MSKCC_COADREAD_2017	Colorectal cancer	Overall survival	365	Copy number (targeted), mutation (targeted)
cBioportal/MSKCC	MSKCC_SKCM_2017	Cutaneous melanoma	Overall survival	167	Copy number (targeted), mutation (targeted)
cBioportal/MSKCC	MSKCC_Glioma_2017	Glioma/Glioblastoma	Overall survival	387	Copy number (targeted), mutation (targeted)
cBioportal/MSKCC	MSKCC_STES_2017	Esophagogastric cancer	Overall survival	175	Copy number (targeted), mutation (targeted)
cBioportal/MSKCC	MSKCC_LUAD_2017	Lung adenocarcinoma	Overall survival	697	Copy number (targeted), mutation (targeted)
cBioportal/MSKCC	MSKCC_LUSC_2017	Lung squamous cell carcinoma	Overall survival	109	Copy number (targeted), mutation (targeted)
cBioportal/MSKCC	MSKCC_PAAD_2017	Pancreatic adenocarcinoma	Overall survival	160	Copy number (targeted), mutation (targeted)
cBioportal/MSKCC	MSKCC_PRAD_2017	Prostate adenocarcinoma	Overall survival	208	Copy number (targeted), mutation (targeted)
cBioportal/MSKCC	MSKCC_RCC_2017	Renal cell carcinoma	Overall survival	113	Copy number (targeted), mutation (targeted)
