# Supplementary material for: Systematic identification of mutations and copy number alterations associated with cancer patient prognosis
Source: eLife. 2018 Dec 11;7:e39217. doi: 10.7554/eLife.39217 (PMC6289580; doi:10.7554/eLife.39217)
Supplement: Supplementary file 2. [file elife-39217-supp2.xlsx]

## Sheet: File S2
	Table S2A. Z scores from univariate Cox proportional hazards analysis comparing patients harboring a non-silent mutation in a gene vs. patients who harbor only wild-type copies of a gene.
	Table S2B. Hazard ratios and confidence intervals for the Cox models displayed in Figure 1C.
	Table S2C. Z scores from univariate Cox proportional hazards analysis comparing patients harboring a non-silent mutation in a gene vs. patients who harbor only wild-type copies of a gene, excluding all hyper-mutated tumors.
	Table S2D. Z scores from univariate Cox proportional hazards analysis comparing patients harboring a non-silent mutation in a gene vs. patients who harbor only wild-type copies of a gene (GBM and LGG analyzed separately).

## Sheet: File S2A. Mutation Z scores
Gene	BLCA	BRCA	COADREAD	GBMLGG	HNSC	KIPAN	LIHC	LUAD	LUSC	OV	PAAD	PRAD	SARC	SKCM	STES	UCEC	Pan-cancer meta-Z
'A1BG							0.517765										0.517765
'A1CF								0.177007	-0.0165496					0.769953		-0.00253344	0.463939
'A2BP1								-0.959203							-0.163294		-0.793725
'A2M	1.04119		0.487672					-0.435214	0.410117					-1.4992	0.507455	-0.00258284	0.192548
'A2ML1	-1.1934		-1.57656					1.61574	0.066405					-1.01989	-0.0568	-0.204879	-0.895543
'A4GALT														-1.16301			-1.16301
'A4GNT								0.926668	-0.0731933							-0.00287979	0.491091
'AAAS															-1.24389	-0.00266205	-0.881443
'AACS								0.758861						-0.915838	-0.00581679	-0.00305521	-0.0829246
'AADAC														-1.06888		-0.00254327	-0.757609
'AADACL2									-0.00509455					0.099517		1.13286	0.708574
'AADACL3			0.0725201								0.798615			-0.867626		-0.00250047	0.000504538
'AADACL4			-0.115543											-0.162531			-0.196628
'AADAT																-0.00333006	-0.00333006
'AAK1								2.19627			2.00697				1.34591	-0.00316878	2.77299
'AARS																-0.00269145	-0.00269145
'AARS2								0.239262	-1.30274						2.20065	-0.0030655	0.567058
'AASDH	0.0145422		0.844303						1.27036						1.4381	-0.00255216	1.59421
'AASDHPPT																-0.00228537	-0.00228537
'AASS	-0.00293793							2.2261	-1.12238						-0.266756	-0.156088	0.30318
'AATF																-0.00336753	-0.00336753
'AATK			-0.38988													-0.00341398	-0.278101
'ABAT									2.18409					0.19938		-0.00342651	1.37412
'ABCA1	-0.977411		-0.294879				0.155916	-0.0437822	0.434923		0.712173			-0.906958	1.62294	-0.00257535	0.233449
'ABCA10	2.25872		-0.369765		-0.966575			-1.73423	0.408713					-0.719779	0.0714084	-0.0024981	-0.372646
'ABCA11P														-0.803627			-0.803627
'ABCA12	-0.979779		-0.377751		0.7448		0.302165	-0.568829	-0.392024	-0.299317	0.981175			-0.807741	1.1872	-0.74611	-0.288309
'ABCA13	-0.719861	0.708296	1.86036		0.371721	0.678705	-0.031795	0.928372	-2.08539		-0.49777		1.30867	-1.17698	-0.254921	-1.1294	-0.0110928
'ABCA2			-0.851828					0.0371679	-0.772838					-1.47998	-0.994402	-0.00237796	-1.65923
'ABCA3			-1.29648					-0.749886			-0.326437			0.97505	0.358035	0.393746	-0.263718
'ABCA4	-0.00290347		0.620387		-1.05569		0.169717	-0.930814	0.884483					-0.633254	0.205803	-0.6747	-0.472323
'ABCA5	1.07974		0.284471					-0.195811	-0.317796					0.608584	-0.464039	-0.00254024	0.375171
'ABCA6	-0.003404		-0.549074		-0.801252			-0.195942	1.37					-0.758727	1.00315	-0.0025145	0.0220038
'ABCA7			-0.205123				0.689338	0.34162			0.0632093			-1.25075	0.796934	-0.00250064	0.163555
'ABCA8	0.585712		0.934124					0.501554	-1.96561					-1.77454	-0.814002	-0.00253866	-0.958253
'ABCA9	-1.09048		-0.560136		-0.0604805			-0.00288576	-1.69312		1.29348			-0.0491317	-0.430625	-0.529514	-1.04096
'ABCB1	1.09704		-1.23778	0.125461	-0.207825		-0.483247	-0.645774	0.830714		-0.293985			-0.613498	-0.579597	-0.00294012	-0.60647
'ABCB10			-0.19074					0.640096	-0.723285						0.0433457	-0.00325704	-0.104577
'ABCB11			0.357991					-0.654722	-0.670127					0.602585	0.741086	-0.00238821	0.152858
'ABCB4			-0.278804		-0.850952			0.92923	-0.34843					-0.189488	1.19354	-0.00354499	0.170672
'ABCB5	1.21455		1.2517				-0.00527271	-0.748276	-0.383016		-0.00495202		-0.199781	-1.33253	-1.32985	-0.00283924	-0.487078
'ABCB6											-0.699314				0.335887	-0.00324115	-0.211696
'ABCB7																-0.00263108	-0.00263108
'ABCB8								-0.0042143								-0.00302891	-0.00512172
'ABCB9								-0.833523								-0.00256945	-0.591207
'ABCC1	-0.638027		-0.00493855					0.261528						-0.805977	0.70254	0.106994	-0.154269
'ABCC10			-0.593528						1.70282					-0.161326		-0.00256577	0.472701
'ABCC11	0.3292							-0.975925	1.04707		0.662129			1.5717	1.59666	-0.00242389	1.59819
'ABCC12	-0.00385929		-0.990243					2.13221	-0.394256		-0.781533			-0.664239	-0.266394	-0.00358913	-0.34362
'ABCC2			0.217063						-1.34313					-0.941501	-0.316994	-0.239784	-1.17364
'ABCC3	-1.16598						-0.00430357						-0.325473	-1.53113	0.0146743	-0.00354088	-1.23118
'ABCC4	-0.373459		0.975975					-0.360548						0.018798	0.477461	-0.00364137	0.299893
'ABCC5	-0.0026136		-0.539457					-0.705611	-0.0166085					-0.707329	0.368106	-0.00325904	-0.607303
'ABCC6			-0.240828								0.269425			-1.4086	0.384265	1.0292	0.0149661
'ABCC6P1																-0.00307597	-0.00307597
'ABCC8	-0.00387746		0.0221014		0.516336		-0.0810563	-0.300107	-0.849719					-1.51899	-1.2642	-0.421332	-1.30028
'ABCC9	0.071281		-0.00481002	1.63957	0.0757005		0.8595	0.200702	0.447706		-0.00503966			-1.4373	-0.587647	-0.232569	0.30968
'ABCD1																0.901096	0.901096
'ABCD2	-0.00300476		0.836906						-0.858516					-0.823814		-0.00284015	-0.380699
'ABCD3	0.268811													0.358012		-0.00250407	0.360451
'ABCE1																-0.00293939	-0.00293939
'ABCF1			0.183813												0.0132685		0.139358
'ABCF2									-0.394087						0.625983	-0.00274007	0.132304
'ABCF3			-1.23024						0.235837		0.0561579				-0.00517216		-0.471707
'ABCG1														-0.971457	1.0257	-0.00334346	0.0293878
'ABCG2			-0.00392167					0.00481426							1.8501	-0.00329537	0.92385
'ABCG4	-0.00300935		0.906653						-0.74127		-0.220912			0.667539		-0.00267705	0.247531
'ABCG5								0.909311			0.979106					-0.00270481	1.08872
'ABCG8					-0.610095			-0.348354	-1.04774					0.512221		-0.00331367	-0.669603
'ABHD12																-0.00270579	-0.00270579
'ABHD13																-0.00321817	-0.00321817
'ABHD15	-0.00306817																-0.00306817
'ABHD2			-0.600643														-0.600643
'ABHD4																0.573268	0.573268
'ABHD5																-0.00296361	-0.00296361
'ABHD6																1.8669	1.8669
'ABI1	-0.00361593																-0.00361593
'ABI3BP	-0.0205341		0.739885					1.24861	-0.602946					-1.25967	-1.74503	-0.00320118	-0.620952
'ABL1	-0.00368991		-1.18868											1.46341	-0.661111	-0.00286988	-0.175724
'ABL2			0.935962					-1.43803	-0.607948					-1.94518	-0.462803	-0.00255268	-1.43726
'ABLIM1	-0.851104										2.35752			-0.261496	-0.340755	-0.00239828	0.403281
'ABLIM2														0.645137	-1.32681	-0.00272861	-0.395139
'ABLIM3			0.833193					1.03146						0.972777		-0.00285146	1.41729
'ABO														-0.0138428			-0.0138428
'ABP1	-0.00264452							0.297961	1.6133					0.447512			1.17807
'abParts														-2.40816			-2.40816
'ABR			-0.150432				0.30223		1.9928						0.36107	-0.00250281	1.11945
'ABRA									-0.368737					2.00137			1.15445
'ABT1																-0.00336142	-0.00336142
'ABTB1			-0.471939														-0.471939
'ABTB2											-0.724509					-0.0029641	-0.514401
'ACAA1																-0.00276494	-0.00276494
'ACACA	-1.65407		-0.811816		0.0430444			-0.297623						-0.495942	-0.636453	0.423233	-1.29628
'ACACB	-0.46308		0.104375		-0.292885		2.41133	0.862554	-0.507489				0.508237	-0.558843	0.0845788	0.409485	0.808995
'ACAD10					-0.602771									-0.481261	1.65519	-0.00247198	0.284343
'ACAD11			1.24997					0.13646							-0.527318	-0.00236704	0.42837
'ACAD8																-0.00245314	-0.00245314
'ACAD9																-0.00285368	-0.00285368
'ACADL																-0.00239149	-0.00239149
'ACADM								0.590817								-0.00294856	0.415686
'ACADSB																-0.00256209	-0.00256209
'ACADVL													1.33887			-0.00300796	0.944595
'ACAN	-0.00335696		0.747648		-0.0776732			-0.336485	-0.614169		1.62689		-0.579566	-1.90978	-0.43539	-0.00353678	-0.501356
'ACAP1	-0.215651													-0.235683		0.340681	-0.0638852
'ACAP2															-0.00511415	-0.00291156	-0.00567503
'ACAP3	-0.00387296															-0.00332484	-0.00508962
'ACAT1															0.535225		0.535225
'ACAT2			-0.434847														-0.434847
'ACBD3																-0.002966	-0.002966
'ACCN1			-0.0579201		-0.443258				0.460717								-0.0233604
'ACCN4			-0.245473					-0.00614057									-0.177917
'ACCN5			0.209698														0.209698
'ACCS									0.0108409						-0.0725763	-0.00341887	-0.0376169
'ACCSL									-0.623757					-0.699889	1.79539	-0.00272886	0.234507
'ACD	-0.00270722													-0.00434772		-0.00261364	-0.00558216
'ACE	0.288634		-0.65499		-0.91546			-0.617944						-1.73789	0.318377	-0.326022	-1.37779
'ACE2								-0.380079			-0.00384974				0.192324	-0.0034553	-0.0975302
'ACER1														0.96525		-0.00227754	0.680924
'ACHE	3.18909														0.873485		2.87268
'ACIN1	-0.00344602		-0.00717014		2.95511			1.98075			-0.115821			0.783266	-0.708888	-0.00294856	1.72564
'ACLY	-0.00290347		0.59451											-1.09197	-0.00488634	-0.00247372	-0.227062
'ACMSD														0.0809098		-0.0025282	0.0554242
'ACO1			1.81595		-1.09979										-0.440125	-0.00344097	0.136297
'ACO2																-0.00343449	-0.00343449
'ACOT11	-0.00354526													-0.270482	-0.00474291	1.1433	0.432265
'ACOT12							0.355359	-0.429664			0.756041			0.016633		-0.00281651	0.311061
'ACOT7																-0.00343192	-0.00343192
'ACOX1			0.713893											-1.13029	-0.594444	-0.00292329	-0.50688
'ACOX2																-0.00284485	-0.00284485
'ACOX3	0.111082								2.77961					0.648159	0.400893	-0.00228548	1.76089
'ACOXL														-1.79067			-1.79067
'ACP1																-0.00319732	-0.00319732
'ACP5	-0.00308256																-0.00308256
'ACP6														-0.783402			-0.783402
'ACPL2																-0.00263575	-0.00263575
'ACPP	-0.361286							0.771263						-0.379353		-0.00268431	0.0139695
'ACPT	0.223107																0.223107
'ACR											0.0632093			-0.150737			-0.0618913
'ACRBP											-1.20964			-0.208684		-0.0028354	-0.820506
'ACRC	0.445828		-0.690633					-0.187786			-0.639501				-0.00483049	-0.00328751	-0.440994
'ACRV1																-0.00256209	-0.00256209
'ACSBG1									-1.62258		-0.54673			-0.92385	1.79828	-0.0022236	-0.580083
'ACSBG2														-0.960473		-0.00229933	-0.680783
'ACSF2															3.38135	-0.00313238	2.38876
'ACSF3			-0.0993204													-0.00285543	-0.0722493
'ACSL1			0.243286					0.704679						-1.94833		-0.00357109	-0.50197
'ACSL3			-0.00396827											0.00242236		-0.00255149	-0.00236563
'ACSL4					0.0544546						-0.727003					-0.149089	-0.474373
'ACSL5														-1.47645		-0.00262544	-1.04587
'ACSL6								1.30465						0.091854		-0.00287248	0.804615
'ACSM1								-0.00424637	1.41514					1.19661		-0.00289988	1.3023
'ACSM2A					-0.00762118			0.27869	-0.419454					-0.281813	0.517199	-0.00334472	0.0341526
'ACSM2B					0.00798198			-0.706343	-0.37712		-0.233849			0.360612		-0.260621	-0.49371
'ACSM3														0.599451		-0.00255455	0.422069
'ACSM4			-0.00503073						1.39007					0.422537			1.04361
'ACSM5	2.49418				1.84119			-0.970092	0.99052					-1.26487		-0.00232472	1.26092
'ACSS1															0.293284	-0.00316715	0.205144
'ACSS2															2.59172	-0.00309073	1.83044
'ACSS3	-0.870711				1.62775				0.156112		2.23004			0.286911	1.47301	-0.00336524	1.85193
'ACTA1	0.103915		0.912239													-0.00269911	0.585119
'ACTA2	1.22002														0.163412	-0.00238661	0.797345
'ACTB	-0.761941							-0.00409625						0.094271	-0.897894		-0.78483
'ACTBL2			-0.00457912													-0.00285543	-0.00525702
'ACTC1					0.056895				-1.59754					-1.27768		-0.00347128	-1.4109
'ACTG1	-0.00308906															2.11563	1.49379
'ACTG2								0.0403274	-0.326997					0.527961	-0.260464		-0.00958656
'ACTL6A	0.0817936														0.0786221	-0.00223314	0.0913267
'ACTL6B			0.492628											1.8432			1.65168
'ACTL7A															-0.00667966	0.95597	0.67125
'ACTL7B														-1.40144		-0.00333265	-0.993326
'ACTL8			0.0316978											-0.281059		-0.00295091	-0.145672
'ACTL9			-0.06477					2.53097			2.67627			-1.54264	-1.3329		1.0138
'ACTN1			-0.00491212											-0.441394		-0.00305813	-0.25944
'ACTN2	-0.00269314		0.912908					-0.4198	-0.00621384					-0.627208	0.095778	-0.00362665	-0.0192217
'ACTN3																-0.00342381	-0.00342381
'ACTN4	1.79038								-0.970701						0.653709	-0.00312587	0.735132
'ACTR10											1.22895						1.22895
'ACTR1B																-0.00237616	-0.00237616
'ACTR2																-0.002501	-0.002501
'ACTR8	-0.00353032														0.989573		0.697238
'ACTRT1			2.24325					-0.0271062						-1.30099	2.27526	-0.00226981	1.42578
'ACTRT2											0.867308			-1.04713	-0.554779	-0.00238686	-0.368493
'ACVR1								0.449057								0.651277	0.778054
'ACVR1B			-0.177262					-0.420148							0.284951	-0.00331875	-0.157888
'ACVR1C			-0.00507168					-0.0657483	-0.977113					-1.38513	-0.00504494	-0.00296361	-0.996561
'ACVR2A			-1.6399								0.333888				1.67302	-0.00304706	0.181977
'ACVR2B			-0.370189													-0.0034017	-0.264169
'ACVRL1	-0.00315794		-0.00391019					1.11126						-0.405982			0.349107
'ADAD1			0.624044					-0.362129	-0.635605					-0.550012	-0.210591	-0.217756	-0.551972
'ADAD2											-0.199736			0.871021	-0.812298		-0.0814139
'ADAL																-0.00299426	-0.00299426
'ADAM10									-0.0735073					-1.13175			-0.852248
'ADAM11			-0.807142					-0.00515524						1.76547			0.550312
'ADAM12			0.602056		-0.0330477		0.0466566	0.407252	-1.16906					-1.36166	-0.235578	-0.00336432	-0.617567
'ADAM15			0.769861													-0.267403	0.355291
'ADAM17																-0.00263829	-0.00263829
'ADAM18			-0.906111					0.471522	-1.53174					-0.627597	-0.293141	-0.0625949	-1.20419
'ADAM19			-0.00407193					1.27574						1.51618	-0.259754	-0.00298603	1.12926
'ADAM2	-0.233321		0.560239		0.351016			-0.289299	1.25267		0.0373419			-1.52226	2.11779	-0.00286513	0.757103
'ADAM20								1.43694	-0.510234					-0.163159	1.95413	-0.00297659	1.21406
'ADAM21			1.06797						-1.36753					-1.33282	-0.00705062	-0.00237308	-0.73424
'ADAM21P1								-0.0598234					0.473795	-0.412159			0.00104645
'ADAM22	0.490459		1.44242					0.462154	-0.518704					0.0296899	-0.534735	-0.00313047	0.517112
'ADAM23	1.20905		0.337307					1.24837	0.696562					-0.06991	0.677843	-0.00245246	1.54843
'ADAM28			1.51085					-0.634646						-0.171383	-1.07321	-0.00261497	-0.165918
'ADAM29	0.901122		-1.33945		1.01895		-0.495765	1.27871	-0.654307					-0.281863	0.908241	-0.00357086	0.444021
'ADAM30	-0.340042		-0.00427677											1.33449	1.95549	-0.00235207	1.31629
'ADAM32			-0.520684											-1.19041	-0.578481		-1.32189
'ADAM33								-0.459393	-1.44865				-0.747604	-0.634033			-1.64484
'ADAM6						-1.48524		2.49471	-0.0239162				-0.00475172				0.490399
'ADAM7			0.795019					-0.756166	1.07708					-1.66136	0.730309	-0.00250927	0.0744542
'ADAM9									2.96602							-0.00311848	2.09509
'ADAMDEC1			1.78275											0.873442		-0.00229629	1.53223
'ADAMTS1			-0.257066					-1.17694							-0.98223	0.0904594	-1.16289
'ADAMTS10	-0.00293463		-0.603343											-1.72815	-1.12892	1.15011	-1.03451
'ADAMTS12	-0.268264		0.0582967		-0.915356			0.780092	-1.41186		2.53994			0.365583	1.24758	-0.459301	0.64557
'ADAMTS13			-0.403484											-0.520643	2.40886	-0.00297758	0.740877
'ADAMTS14	-0.745269		-0.151521					0.310963	0.499526	0.334991				-0.758539	1.40588	-0.00249258	0.315913
'ADAMTS15			1.5741					-0.676203	0.42192		-0.619628			-0.625543	-0.661174	-0.00256477	-0.222656
'ADAMTS16	-0.95309		0.921388		-0.411			0.567537	-0.0728041		2.73644			0.665896	0.27776	-0.00303087	1.24303
'ADAMTS17			-0.622664					0.122498	-0.29181					-0.219062	-0.522513	-0.00323679	-0.627391
'ADAMTS18	0.379242		-0.736036				0.26282	-0.742787	0.617208		1.52445		-0.00561226	-1.2026	1.64216	-0.0027867	0.54899
'ADAMTS19			0.661683		-0.640537		1.91944	0.830732	0.832007		-0.533968			-0.940588	0.75908	-0.326374	0.853826
'ADAMTS2	0.532336		0.875156					0.0336704	0.58778		1.04506			-1.87997	1.09996	-0.00318519	0.809926
'ADAMTS20	-0.00378852		0.125649		0.658207		0.742701	-0.687411	-0.723328		0.110889		-0.0517939	0.289921	-0.561204	-0.0024636	-0.0309415
'ADAMTS3	-1.04124		-0.00518824		1.1218			0.535331	0.28573		0.923429			-1.38188	1.4779	-0.00257019	0.63777
'ADAMTS4			0.899929						-0.579256		1.11964			1.14035	0.913272	-0.00334347	1.42503
'ADAMTS5	-0.00398437		0.533327		-0.879025			-2.12856	0.406601		1.22895			-1.10506	-0.686511	-0.00289279	-0.879053
'ADAMTS6	-0.227373							-0.00438632	-0.0847317					0.242543	-0.687687	-0.00278253	-0.312072
'ADAMTS7			0.137087		0.472695			-0.552741	-0.583906		0.464529			-1.75188	-0.965283	1.17068	-0.568803
'ADAMTS8	-0.00308256		0.270298						0.500927					-1.20108	-0.252809		-0.306677
'ADAMTS9	-0.673102		0.220029		-0.0073409		1.59369	-0.495969	-0.700151				0.858146	-0.540133	0.610589	-0.00243372	0.273007
'ADAMTSL1	-0.0173885		0.0611188		0.421207		0.257387	-0.781268			1.29426			-1.12901	0.811146	-0.00317277	0.304761
'ADAMTSL2			0.517612														0.517612
'ADAMTSL3	-0.654116		0.700368		0.813956			-0.253143	-0.0340282		1.49557			0.376068	-0.42388	0.526627	0.84914
'ADAMTSL4	-0.0381967		-1.69108								1.70579		0.788364	0.104261	1.16514	-0.00280608	0.767829
'ADAP2			0.507723											-0.408563	0.0572668		0.090313
'ADAR	-0.00358285		-0.00369068					-0.00527978							-0.64339	-0.00257179	-0.294497
'ADARB1								0.128656						0.906946	-0.00610864		0.594379
'ADARB2	1.56179		-0.0786638						-1.52659					0.275816		-0.00336122	0.102406
'ADAT1	-0.00326671															-0.00240729	-0.00401212
'ADC																-0.00258522	-0.00258522
'ADCK1																-0.00264244	-0.00264244
'ADCK3																-0.0032641	-0.0032641
'ADCK4																-0.00332179	-0.00332179
'ADCK5	-0.00377978												0.0565111		-0.989988		-0.541126
'ADCY1	-0.00348662		-0.590924		-0.418152			-1.14076	0.904148					-1.13794	0.394966	-0.00259636	-0.705247
'ADCY10	-1.13399		-0.00492952					-0.00418374	-0.0925467					0.17686	0.59801	-0.21716	-0.256239
'ADCY2	0.767404		-1.07997		-0.700745		0.456779	0.769435	-1.44939					-1.27454	0.824711	-0.137177	-0.607834
'ADCY3			0.869851		0.283582				0.612949						-0.913686	-0.00281325	0.380079
'ADCY4					-0.161269			-0.367602						-0.778705		-0.0029937	-0.655285
'ADCY5			-1.07107					0.120821			0.187059			-0.526352	-0.480575	-0.00237285	-0.723615
'ADCY6	-0.00275356		-0.00385069											-1.14869	0.0411245	-0.0712353	-0.53013
'ADCY7			0.963399						-0.316696					-0.00201092	0.735133	-0.00229477	0.61605
'ADCY8	-0.00336137		1.7562		1.09414			-0.623866	-1.4925		0.410293			0.408286	-0.211442	-0.397183	0.313524
'ADCY9			-0.00351686								0.960081			1.44403	0.410473	-0.0026297	1.25597
'ADCYAP1R1								0.14461	-0.414689					-0.399302		-0.00299947	-0.33619
'ADD1			-0.0151339											-0.737007		-0.00298262	-0.43597
'ADD2	0.00237127		-0.663165											-0.32219	0.651584	-0.00318051	-0.149629
'ADD3			-0.678529											0.538818	0.889892	-0.00245148	0.373865
'ADGB																-0.00324528	-0.00324528
'ADH1A														-1.56162			-1.56162
'ADH1B			0.926889					-0.00486435						-0.931894		-0.0024572	-0.00616331
'ADH1C														-0.117609		-0.00302271	-0.0852998
'ADH4														0.0431475			0.0431475
'ADH6														0.342846		-0.00312973	0.240216
'ADH7														-1.08095			-1.08095
'ADHFE1														1.04111		1.0857	1.50388
'ADIPOR2																-0.00336753	-0.00336753
'ADM2			-0.00496125														-0.00496125
'ADNP			0.696091								-0.0882898				0.598203	-0.178255	0.513875
'ADNP2			-0.907383					1.24188			0.0259366			-0.703745	-0.994754	-0.00311575	-0.547536
'ADORA1			-0.00365633												1.3608		0.959648
'ADORA2A									-0.62313							-0.00301181	-0.442749
'ADORA3			0.510229								-0.451925			0.138433		-0.00315692	0.0967899
'ADPRH									-0.49362								-0.49362
'ADPRHL1																-0.00288811	-0.00288811
'ADPRHL2											1.29709						1.29709
'ADRA1A	-0.442586										1.92456			-0.862946	0.641283	-0.00341569	0.562102
'ADRA1B																-0.00304039	-0.00304039
'ADRA2A																1.51558	1.51558
'ADRA2B									-0.00672177					-0.869733		-0.00247835	-0.507453
'ADRB1															-0.0054609		-0.0054609
'ADRB2																-0.00288226	-0.00288226
'ADRBK1															0.733636	-0.00289776	0.51671
'ADRBK2			-0.277958													-0.00333284	-0.198903
'ADSL			1.14349													-0.00342199	0.806151
'ADSS			-0.0253823													-0.00235015	-0.0196098
'ADSSL1																-0.00291566	-0.00291566
'ADTRP														-0.293033			-0.293033
'AEBP1								0.0486084			-0.486899				-0.906389	0.25373	-0.545474
'AFAP1			0.182957												-0.494234	-0.00260734	-0.181221
'AFAP1L1	-0.00297325		-0.00388841						1.31531					0.0776162	0.97784	-0.00236261	0.964095
'AFAP1L2														-0.0211869			-0.0211869
'AFF1	0.279445		0.347967				2.58819		-0.864994					-0.458514	0.400193	-0.00271837	0.865377
'AFF2	-0.00387598		-0.697875	-1.53217	0.204168		0.949197	0.0986743	-0.00535807		0.943594		-0.531226	1.98379	-0.289972	-0.0029306	0.322168
'AFF3	-0.128158		-0.0115634		0.12477			0.42254	-1.27298					0.843816	1.75795	-0.00300807	0.612839
'AFF4	0.39265		-0.00488991					-0.00580217	0.00182493					1.63014	-0.25854	-0.00236893	0.662576
'AFG3L2																-0.00319314	-0.00319314
'AFM			0.235696											-0.479708		-0.00270294	-0.142441
'AFMID																-0.00343985	-0.00343985
'AFP								-0.00555277	-0.015508					-0.455647		-0.00358243	-0.240145
'AFTPH	-0.00352449														-0.00667306		-0.00721076
'AGA																-0.00305498	-0.00305498
'AGAP1			1.95042											-0.254335	-0.307345	0.837615	1.11318
'AGAP11														-1.19255		-0.00343192	-0.84569
'AGAP2			-0.00384155						-0.73452					-0.593098		-0.00266426	-0.667062
'AGAP3			0.309994					2.00476						-0.932493		-0.00275431	0.689755
'AGAP5																-0.00316757	-0.00316757
'AGAP6											0.188603			0.345924		-0.00260907	0.307103
'AGAP7														-0.177541	0.781929	-0.0033069	0.347034
'AGBL1	0.917962		-1.29783		0.371848		0.0623981	0.668808	-0.00587994					-0.963924	-1.51991	-0.115261	-0.627264
'AGBL2			0.140413								0.0517884			-0.714237	-1.08757	-0.00283042	-0.721104
'AGBL3			-0.537369													-0.00264655	-0.381849
'AGBL4			1.4006													0.309096	1.20894
'AGBL5			0.232951		1.28864									1.8578	-1.00056	-0.0026005	1.06268
'AGFG1			0.864803													-0.00338215	0.609116
'AGFG2	-0.00328059													0.581488			0.408854
'AGGF1			-0.0837649								0.307004			0.851527		-0.00304844	0.535859
'AGK														-0.00773855		-0.00341865	-0.00788933
'AGL	-0.649129		-0.196468					0.534599	1.29758					-0.186652	0.743934	-0.00252794	0.582571
'AGMO														1.65864		-0.002925	1.17077
'AGPAT4														-0.782318		-0.0023773	-0.554863
'AGPAT5																-0.00236875	-0.00236875
'AGPAT9														-0.083518		-0.00330598	-0.0613938
'AGPS																0.0947825	0.0947825
'AGRN	2.8527		-0.824408					-0.0527234						-0.217462	0.475272	-0.0024004	0.910793
'AGT			-0.243306											-1.22711		-0.00336394	-0.850888
'AGTPBP1			-0.733476		-0.65389				2.33774					1.77474	0.905831	0.105114	1.52524
'AGTR1			1.43309		0.0609966									0.723552			1.28035
'AGTR2			0.698589											-1.33276		-0.00333772	-0.368064
'AGXT			-0.269934											-1.10745			-0.973955
'AGXT2								-0.6859						0.690741		-0.0028867	0.0011285
'AGXT2L1								0.483443						-1.48047		-0.00285843	-0.577283
'AHCTF1	0.627795		0.506241					-0.705497	-0.839696					-1.43955	0.631216	-0.00274043	-0.461961
'AHCY																-0.00264569	-0.00264569
'AHCYL1			0.861382												-0.843121	-0.00328198	0.00864779
'AHCYL2			-0.236586											-0.825417		-0.00279744	-0.614763
'AHDC1	-0.00345704		-0.00510786		0.583762									-1.52873	-0.619183	1.26335	-0.126298
'AHI1			-0.372257		-1.10469				0.103584						-0.838882	-0.00290804	-0.990644
'AHNAK	-1.22018	-0.0716126	0.398824		0.5154	-0.462426	1.80371	1.02598	-0.226681	-2.01865	-0.100745	0.666331	0.417224	-1.04373	0.922814	-0.90364	-0.0767857
'AHNAK2	-0.937335	-0.540796	-1.3829	2.36483	-1.77802	0.00791055	-0.12593	-1.86645	0.0646524	-1.71934	0.417106	-0.662404	-0.29159	0.0127242	0.881344	0.610337	-1.23647
'AHR	-0.00389324		-0.196838					0.772258						0.473955		-0.00302198	0.466202
'AHRR											-0.636392					-0.00304119	-0.452148
'AHSA1																-0.00287815	-0.00287815
'AHSG	-0.00350859													-1.22475			-0.868511
'AICDA														1.53646			1.53646
'AIFM1			-0.921025					3.38461								-0.00324033	1.42048
'AIFM2																-0.00250505	-0.00250505
'AIFM3															3.26118	-0.00252048	2.30422
'AIM1			0.667533				0.781372		0.586527		-1.20964			-0.771966		-0.00358397	0.0205124
'AIM1L			0.238437											0.020957			0.183419
'AIM2			-0.503654											-1.16988		-0.00254454	-0.967685
'AIMP2																0.753457	0.753457
'AIPL1														0.22926			0.22926
'AIRE														-0.25481		-0.00310482	-0.182373
'AJAP1											1.22636			-0.00688587	0.246806		0.846556
'AK022382														2.06916			2.06916
'AK022914														0.0416814			0.0416814
'AK057473														-1.50259			-1.50259
'AK094599														0.687949			0.687949
'AK098438														0.731908			0.731908
'AK300387														-0.273406			-0.273406
'AK302694														1.73474			1.73474
'AK302879														-0.914118			-0.914118
'AK309896														1.58195			1.58195
'AK310441														-1.47261			-1.47261
'AK5								1.00417	-1.60167					-1.2127		-0.00332179	-0.90676
'AK7														-1.08852		-0.00339474	-0.7721
'AK9											1.22064		-0.0752514		1.30531		1.41491
'AKAP1			0.935735					-0.00492702						0.0252165		-0.00291104	0.476557
'AKAP10																-0.00315106	-0.00315106
'AKAP11	-0.00371979		0.631937		-1.61096			0.0513882			0.36731			0.332278	-0.0194284	-0.00265766	-0.0897502
'AKAP12			-1.11276		0.0821183						0.580403				0.16287	-0.00243341	-0.129602
'AKAP13	-0.591143		-0.785092		1.01859		-0.733042	0.705961	-1.07903		0.997757			-0.949524	1.17765	-0.552952	-0.25008
'AKAP17A																-0.00260712	-0.00260712
'AKAP3			-0.157535					2.71494	-1.37843					-0.49889	2.33043	-0.00335675	1.22767
'AKAP4			-0.0037756				2.54408		-0.443009					0.266344	-0.0866453	-0.00361716	0.928101
'AKAP6	-0.388684		-0.0584045		0.485756			1.10139	1.99837		-0.22439			0.240329	1.53983	-0.00304575	1.56372
'AKAP7			-0.948915														-0.948915
'AKAP8									-0.494107					-0.00953237	-0.336055	-0.00252317	-0.421109
'AKAP8L	1.29636															-0.00254168	0.914868
'AKAP9	-0.390719	0.199967	0.224775		-0.442017		1.19916	-0.897434	0.30836					-1.98265	0.550626	-0.957946	-0.691869
'AKD1	0.648067		0.0993453					-0.584157	-1.60487					0.129818	1.4951	-0.26568	-0.0311354
'AKNA			0.100623						-0.813119					-0.668625	0.441754	-0.00325622	-0.421554
'AKNAD1			-0.00505875					2.21521						-0.82484	-1.76016	-0.00310505	-0.169026
'AKR1B10								0.461214						-0.841905			-0.269189
'AKR1B15								-0.00426304									-0.00426304
'AKR1C1																-0.00328198	-0.00328198
'AKR1C3														0.0882668			0.0882668
'AKR1C4			-0.0493146											1.58104		-0.00311897	0.88254
'AKR1CL1														0.127862			0.127862
'AKR1D1														0.300641		-0.00264244	0.210716
'AKR1E2	-0.00322929															-0.00253927	-0.00407899
'AKR7A3											0.232337						0.232337
'AKT1			-0.218594														-0.218594
'AKT2														-1.12544	0.622258	-0.00269692	-0.292067
'AKT3								-0.438755								-0.0032811	-0.312566
'AL117485														1.05851			1.05851
'ALAS1	0.156364		-0.00364078													-0.00278368	0.0865678
'ALAS2											0.960612				1.14726	-0.00307189	1.21521
'ALB			0.942648				-0.104128							-0.799301		-0.00341142	0.017904
'ALCAM			-0.810556											-1.12271	-0.413868	2.04193	-0.1526
'ALDH16A1											0.152356				1.98869	-0.00243898	1.23472
'ALDH18A1														0.522697	1.39726	-0.00257787	1.107
'ALDH1A1			-0.00472395												-1.27433	-0.00271811	-0.740029
'ALDH1A2			-0.638792		-0.574555			-0.16088						-0.759326		-0.0024115	-0.955233
'ALDH1A3			0.58563													-0.00285146	0.412086
'ALDH1B1								0.950434						-0.199863		-0.00251798	0.431889
'ALDH1L1			1.32664					-0.00569437	0.130017					-0.337536	2.11094	-0.00291049	1.31515
'ALDH1L2									-0.606577					0.250711		0.816203	0.265776
'ALDH2			0.42179												1.19433		1.14277
'ALDH3A1														-1.2747	-0.419154	-0.00282554	-0.979576
'ALDH3A2			1.27339														1.27339
'ALDH3B1			-0.500944														-0.500944
'ALDH3B2														-0.380106		-0.00265184	-0.27065
'ALDH4A1															0.547982		0.547982
'ALDH5A1														-0.986275		-0.00318725	-0.699656
'ALDH6A1																0.608797	0.608797
'ALDH7A1														0.536706			0.536706
'ALDH8A1								2.29749							-0.333988	-0.00287258	1.13197
'ALDOA																1.73677	1.73677
'ALDOB			-0.711179											-0.895561	0.444139	-0.00264856	-0.582625
'ALDOC															0.531392		0.531392
'ALG10			-0.278696					1.12212							-0.776791	0.966076	0.516356
'ALG10B			-0.375962					1.70056								-0.00336753	0.762811
'ALG11			0.124512													-0.00290589	0.0859886
'ALG12															0.413454	-0.00249509	0.290592
'ALG13			1.23539					-0.751965	-0.792033					-0.566767	1.11399	-0.00273502	0.0962972
'ALG2			0.550511														0.550511
'ALG6																-0.00268765	-0.00268765
'ALG8																-0.0029881	-0.0029881
'ALK			1.45826		0.603118		0.142791	0.259629	-0.278482		-0.797253			-0.899838	0.631693	-0.00252507	0.372465
'ALKBH3																-0.00259948	-0.00259948
'ALKBH6																-0.0023997	-0.0023997
'ALLC														0.61691	1.74206	-0.00252542	1.3605
'ALMS1	-0.00361454	2.41551	0.201343		0.488232		0.637125	0.426912	-1.11433				1.54907	-1.26862	-0.132695	-0.697469	0.754221
'ALOX12																-0.00307189	-0.00307189
'ALOX12B														0.0659096	1.3274	-0.00295733	0.802719
'ALOX15														-0.950276		-0.00306816	-0.674116
'ALOX15B			1.03318											0.729597		-0.0028903	1.01607
'ALOX5			-0.838393					-0.00597374						-1.27723	-1.07253	-0.00324723	-1.42991
'ALOXE3	0.00237127		0.54842											0.440769		-0.00339101	0.494085
'ALPI														1.21178			1.21178
'ALPK1								-0.00503126						0.210726	-0.25976	-0.00323717	-0.0286511
'ALPK2	-0.683965		0.7457		0.537092			0.49711	-0.599267		1.93175			1.72644	-1.03711	-0.00304448	1.03824
'ALPK3	-0.613518		-0.00365847		0.000728931				-0.0612341					-0.261026	-0.638894	-0.427572	-0.757884
'ALPL														-0.140035	0.0247405	-0.00258604	-0.0680581
'ALPP			0.199928											-1.6336	-0.982478		-1.39497
'ALPPL2														0.661591			0.661591
'ALS2			1.20639						0.770642		1.11915			0.939331	1.127	-0.00272324	2.10648
'ALS2CL			-0.70812											-1.03598	-0.00558137	-0.0029567	-0.87632
'ALS2CR11								0.341775						-0.968901	-0.365721	-0.00362397	-0.498236
'ALS2CR12	-0.342006																-0.342006
'ALS2CR8	-0.00330188		1.4199											0.152206		-0.0023355	0.783233
'ALX1								0.73318	-1.52006							-0.00228892	-0.455625
'ALX3														-0.863747			-0.863747
'ALX4			0.0920078								0.211047					-0.00309873	0.17318
'AMAC1	2.61947							0.0505321							0.0953717		1.59659
'AMAC1L2									0.586347								0.586347
'AMACR	0.793657																0.793657
'AMBN	-0.00353845								-0.558342					1.10299		0.0442127	0.292659
'AMBRA1	-0.00431342		-0.40128											-1.18362	1.85525	-0.288088	-0.0098611
'AMDHD1																0.165164	0.165164
'AMDHD2																-0.0033227	-0.0033227
'AMELX								-0.504687									-0.504687
'AMER1							0.189471										0.189471
'AMFR											0.857044			-1.89583		-0.00224415	-0.601039
'AMHR2									-0.700208					-0.959097			-1.17331
'AMICA1														-0.794697			-0.794697
'AMIGO1														-1.36574			-1.36574
'AMIGO2														0.941447		-0.00247326	0.663954
'AMIGO3	-0.00335427														-0.469129		-0.334096
'AMOT			-0.399337						0.557523		0.0381634			0.40591	-0.668628	-0.00237355	-0.028064
'AMOTL1	-0.129191		-0.935053					1.63048							0.530771	0.151086	0.558166
'AMOTL2	-0.00407199														1.65165	-0.00240744	0.949841
'AMPD1			2.04909					0.247088	-0.565363					-1.32682	1.57898	-0.00239804	0.808567
'AMPD2			0.0468878					-0.00415698						-1.05109		-0.00290568	-0.505631
'AMPD3	-0.00300272								2.793		-0.0167373			-1.74743	1.17125	1.06072	1.32999
'AMPH	-0.00387039		0.614832		-0.533605			-0.696101	-2.04157					0.172675	0.10061	-0.0035272	-0.84519
'AMY2A								0.597277			1.13103						1.2221
'AMY2B								-0.136316	-0.00531423				1.31202	-1.36347	-1.07295	-0.00353454	-0.518298
'AMZ1														-0.150636			-0.150636
'AMZ2													1.36537				1.36537
'ANAPC1	-0.00360842							-0.0258731	-0.415322		-0.407361			-0.828298	-1.18142	-0.49668	-1.26942
'ANAPC2											0.0807064		-0.383582		-0.211129		-0.29676
'ANAPC4			0.325262													-0.00267118	0.228106
'ANAPC5									-1.48577					-0.392394		-0.00340467	-1.08632
'ANGEL1														0.861343		-0.00338639	0.606667
'ANGEL2			-0.22557													-0.00312475	-0.161712
'ANGPT1			0.142243					-0.691813						-0.621177	-1.08351	0.668111	-0.709347
'ANGPT2			-0.736811													-0.00297558	-0.523108
'ANGPT4	-0.00299468								-0.546665					0.533794			-0.00916008
'ANGPTL1														1.41222		-0.00329662	0.996258
'ANGPTL2			-0.129635													-0.00275005	-0.0936101
'ANGPTL3																-0.00265184	-0.00265184
'ANGPTL5														0.0972165			0.0972165
'ANK1	-0.311382		1.45834				-0.292954	0.811523	0.801347		-0.883528			0.591741	1.21608	-0.21475	1.05881
'ANK2	0.344278	-0.0065106	0.366695		-0.201116		-0.00396669	-0.477627	2.6543		-0.958786			-0.833751	0.645435	-0.00255068	0.460226
'ANK3	-0.412457	3.53547	-1.19858		0.498012	-1.39854		1.01305	0.251209		-0.120342		0.760823	-0.899675	-0.438525	-1.06605	0.151377
'ANKAR	0.344746		-0.00462682											1.38464	-0.00501238	-0.00289731	0.7678
'ANKDD1A	0.30102													2.02582		-0.0026775	1.34185
'ANKFN1	-0.00370921		-0.0405065					1.13916	-0.310723					-0.176903		-0.00292117	0.246743
'ANKFY1															0.0375376	-0.0032193	0.0242667
'ANKH														0.027632	1.41763	-0.00224429	0.833124
'ANKHD1			-0.745038				-1.22132										-1.39042
'ANKHD1-EIF4EBP3	0.146516				-1.13872			-0.00589004	-0.950756					-1.52332		-0.317992	-1.54733
'ANKIB1	-0.895304							-0.18816	1.10549					-1.3714	-1.33781	2.28433	-0.164465
'ANKK1			-0.448698											0.323853		-0.00292064	-0.0737656
'ANKLE1													-0.440854	-0.102192	0.796404	-0.00262262	0.125368
'ANKLE2	-0.582011								0.798813						-1.29217	-0.00317059	-0.539268
'ANKMY1			-0.0155409					-0.00511545						-0.393359		0.238495	-0.0877601
'ANKRD1																-0.00232377	-0.00232377
'ANKRD10			-0.00342197														-0.00342197
'ANKRD11	-0.451212		-1.14995		-1.28401		-0.00444614		4.53339					-0.462932	-0.0498579	-0.200175	0.32909
'ANKRD12	-0.381755	-0.00801355	-0.508181		-1.27382		0.204354	-0.00463885	1.81921		-0.152691			-0.722058	-0.315289	-0.00239835	-0.405616
'ANKRD13A																-0.00314362	-0.00314362
'ANKRD13B																-0.00292121	-0.00292121
'ANKRD13C														-0.268395		-0.00296488	-0.191881
'ANKRD13D																-0.00297159	-0.00297159
'ANKRD16								2.21937									2.21937
'ANKRD17			-0.568688		0.395424			0.159004	-0.463978					0.465087	1.55878	-0.574403	0.367087
'ANKRD18A																-0.00246321	-0.00246321
'ANKRD18B													0.321145			-0.00319363	0.224826
'ANKRD20A11P														-0.666841			-0.666841
'ANKRD20A2														-0.700261			-0.700261
'ANKRD20A5P													-0.203276		1.33868		0.802854
'ANKRD20A9P														0.365857			0.365857
'ANKRD24							-0.627733				0.118327			-0.0980207		0.165623	-0.220901
'ANKRD26	-0.00422415		-0.562129		-1.29083		0.270995	0.819556	-0.53395					-1.07848	-1.35026	-0.180397	-1.30324
'ANKRD27	0.168707															-0.0023848	0.117607
'ANKRD28	-0.319735		0.0965652								0.716238				-0.0810765	-0.00272311	0.183031
'ANKRD30A	-0.369521		-1.00503		0.883527			1.75321	-0.29582		0.922531			1.07849	-0.570447	-0.731879	0.555019
'ANKRD30B	0.165002		-0.00373062		-0.294642		0.8067	0.180456			1.52938			0.30059		-0.00272239	0.947889
'ANKRD30BL		-0.0104857				-1.61255								-1.32269			-1.70071
'ANKRD30BP2														1.40228	0.863499		1.60215
'ANKRD31																-0.00272247	-0.00272247
'ANKRD32			0.896678											-1.24982	-0.593816	-0.00313843	-0.475049
'ANKRD33														0.389984			0.389984
'ANKRD34A	-0.52344							-0.558889	-0.651021								-1.00075
'ANKRD34B									1.25498					1.06168		-0.00318036	1.33569
'ANKRD34C																-0.00263481	-0.00263481
'ANKRD35	-0.00380371		-0.778622					-0.879527	-1.4462					0.864448	-0.00459798	-0.0549379	-0.870542
'ANKRD36	-0.00393086				0.520595						-0.281333			0.396026	1.96197	-0.00315826	1.05743
'ANKRD36B			-0.00376068								-0.00387103					-0.00340058	-0.0063695
'ANKRD36BP2														-1.05685	1.45258	-0.00279943	0.226855
'ANKRD36C											-0.206695			1.08766			0.622937
'ANKRD42																-0.0033671	-0.0033671
'ANKRD44			-0.550406					0.705291							-0.261148	-0.00240307	-0.0543326
'ANKRD45														-0.058881		-0.00241946	-0.043346
'ANKRD49			-0.0039357								2.36155						1.66708
'ANKRD5								-0.444039						-0.957423		-0.00315622	-0.810957
'ANKRD50			0.0366481		0.592407			0.856584	-0.522034					0.144887	-1.56238	-0.72669	-0.446217
'ANKRD52	-0.132361		1.35841												-0.986223	-0.00260087	0.118614
'ANKRD53			0.00328221														0.00328221
'ANKRD55								-0.00430281			0.233682			2.30979		0.232901	1.38603
'ANKRD56								-1.07476									-1.07476
'ANKRD6	0.89881		-0.198252													-0.00246964	0.403041
'ANKRD60																-0.00237927	-0.00237927
'ANKRD7								0.778113								-0.00269284	0.548305
'ANKS1A			-0.517577						0.0144347					0.0208743	-1.17144	-0.00290589	-0.740858
'ANKS1B			0.759274		0.427734			-0.370381	0.114739		0.177728			-1.32118	0.532505	-0.158968	0.0570818
'ANKS3																-0.00274683	-0.00274683
'ANKS4B														0.200542		-0.00236171	0.140135
'ANKS6			2.35139											0.389973	-0.584318	-0.00323018	1.07691
'ANKUB1																-0.00235205	-0.00235205
'ANKZF1	0.321289										-0.41874					-0.00326359	-0.0581477
'ANLN	-0.00296644		0.0468822					-0.773123						-0.950829	0.123558	-0.00335906	-0.636801
'ANO1								-0.0186866	2.02387					-0.214305	-0.645873	-0.00357381	0.510465
'ANO10	-0.00364391		-1.16387											-0.00674511		-0.00253527	-0.588398
'ANO2			-0.6906					0.0350031	-0.789137					-0.718125	-0.801651	-0.00251605	-1.21128
'ANO3	-0.639235		-0.20923					0.20747	-0.565665		0.0950526			-0.250008	-0.637291	-0.00254558	-0.70762
'ANO4	-0.220222		-0.34662		0.459989		2.46618	-0.364247	-1.6959					0.158813	0.00552863	-0.00355454	0.153324
'ANO5			-0.736205		-1.26566			-0.464155	0.0102286					-0.927684	0.63894	-0.0026636	-1.03834
'ANO6	-0.00345704														-0.180601	-0.00337927	-0.108217
'ANO7			0.0172732					-0.0442213					0.338985	-0.839407	-0.00655125	-0.00267301	-0.219063
'ANO8	2.10626		-0.00502201						-1.19741						-0.88804	0.186427	0.0904317
'ANO9	1.32798		1.17681											0.15838	-0.00718907		1.32799
'ANP32AP1														1.19189			1.19189
'ANP32B																-0.00228139	-0.00228139
'ANP32C	-0.00282943							0.597017						-0.860377			-0.153685
'ANPEP	0.0489459		-0.734066						-0.677366					0.120435		-0.00330894	-0.556942
'ANTXR1								-0.634986						-0.339421	0.0313219	-0.00227754	-0.472682
'ANTXR2			0.400935													-0.00336364	0.281125
'ANUBL1									2.01302								2.01302
'ANXA1											1.34883					-0.0025899	0.951936
'ANXA10														-0.0428991		0.746514	0.497531
'ANXA13			-0.750237														-0.750237
'ANXA2														1.14465			1.14465
'ANXA4																-0.00256841	-0.00256841
'ANXA6									-0.447956							-0.00289789	-0.318802
'ANXA7																-0.00312645	-0.00312645
'ANXA9														1.78009			1.78009
'AOAH	-0.726709							-1.13675	0.509447					-0.00228339		-0.00292376	-0.607859
'AOC1											1.41011						1.41011
'AOC2														-0.50607	-0.622783	-0.00246734	-0.653168
'AOC3								-0.00519739						0.825765	0.88569	0.639162	1.17271
'AOX1			0.672393				-0.0236877	2.84529	-1.38829					-0.0517799	-0.35803	-0.00349689	0.639666
'AOX2P													0.242074				0.242074
'AP1AR																-0.00280816	-0.00280816
'AP1B1	0.679207													-1.04279	0.802549		0.253439
'AP1G1			1.58228		-1.35612									-1.00473	0.0178351	-0.00363592	-0.341837
'AP1G2			-0.00381034													-0.00312972	-0.00490736
'AP1M1			-0.522713											-0.931823		-0.0029396	-0.841474
'AP1M2																-0.002924	-0.002924
'AP1S1			-0.0830083														-0.0830083
'AP2A1	-0.00307571														-0.621081	0.926211	0.174391
'AP2A2			-0.00348973													-0.0024043	-0.00416771
'AP2B1	-0.00355874		-0.00408151											-0.243876		-0.00270131	-0.127109
'AP2M1																-0.00302422	-0.00302422
'AP3B1			0.326199								1.20743			-0.12299	0.23995	-0.00238462	0.737098
'AP3B2			-1.26402					-1.02448	-0.517058					0.0504136	-0.232671	-0.00254544	-1.22081
'AP3D1	-0.00323633		0.419154						-0.78988							-0.00232043	-0.188141
'AP3M2															-0.395014	-0.00230578	-0.280947
'AP3S1											0.473038						0.473038
'AP4B1			0.227671					0.337158							0.408953	-0.00238393	0.485699
'AP4E1														-1.35026	-1.4614	-0.0026053	-1.62481
'AP4M1																-0.0026319	-0.0026319
'APAF1			-1.4134		0.144363			-0.28809	0.381088						-0.005237	-0.0226601	-0.491506
'APBA1			-0.00406687		-0.522738									0.994155	0.0702351	-0.00310419	0.239027
'APBA2			0.0763895					-0.544729	1.56126		0.873568			-0.290083	-0.524571	0.345735	0.566028
'APBB1			-0.345294											-0.916737	-1.06171	-0.00286416	-1.1633
'APBB1IP			0.614936					1.93417	-1.64586					-0.456573		-0.00290615	0.198456
'APBB2			-0.00327626					-0.18293						0.350263		-0.00289084	0.0805829
'APBB3																-0.00252985	-0.00252985
'APC	-0.00348267		-0.0531633		0.204316		-0.0464227	1.44029	1.96838		0.256031		1.45807	1.24868	-0.373885	-0.00329754	1.83787
'APC2	-0.00347136													0.626237	-1.49423		-0.503142
'APCDD1			-0.00376806											1.27726		-0.00256737	0.733767
'APCS								0.49638						1.1298			1.14989
'APEX2																-0.00238378	-0.00238378
'API5									-0.22241							-0.00241677	-0.158977
'APLF																-0.00222258	-0.00222258
'APLNR									-1.5125					-1.72359	-0.887162	-0.00267118	-2.06296
'APLP1			0.904737											-0.544794	-1.27559	-0.081094	-0.498369
'APLP2	-0.0032503														-0.511011	-0.00255971	-0.298387
'APOA4														-0.856646			-0.856646
'APOA5								-0.517982									-0.517982
'APOB	-0.379722	-0.602731	-1.14379	2.62793	-0.203206		0.32648	0.529967	-0.780629	1.61147	1.13566		-0.638949	-2.00334	0.44184	-0.967601	-0.0124599
'APOB48R	-0.00395201		-0.0043181					-0.388202									-0.228903
'APOBEC1									1.50983							-0.00247409	1.06586
'APOBEC3B																-0.00258522	-0.00258522
'APOBEC3D																-0.00274611	-0.00274611
'APOBEC3F																-0.00319651	-0.00319651
'APOBEC3G								-0.00406407									-0.00406407
'APOBEC4																-0.00227754	-0.00227754
'APOBR		-1.22531												-0.290437		0.22066	-0.74772
'APOC4														-0.556995			-0.556995
'APOH														-0.324415		-0.00300589	-0.231521
'APOL1	-0.286203													-1.05584		0.785622	-0.321252
'APOL3														-0.543373	-1.11797	-0.00238913	-0.960555
'APOL4																-0.002737	-0.002737
'APOL5	-0.00355364													0.371092		-0.00236875	0.210831
'APOL6																-0.00272037	-0.00272037
'APOOL																-0.00241946	-0.00241946
'APP			-0.71587											-0.497057	0.366743	-0.00332705	-0.424756
'APPBP2								-0.746879	-1.14031						0.879645	-0.00249415	-0.505022
'APPL1			0.0375431												1.02283	-0.00251928	0.610751
'APPL2	-0.920043				-0.601959				-0.84684		-0.709321			0.572112	0.454167	-0.00269692	-0.776558
'AQP10											1.24921						1.24921
'AQP11	-0.00290347																-0.00290347
'AQP12A			1.31217														1.31217
'AQP3															0.0354895		0.0354895
'AQP7											-0.276645						-0.276645
'AQP8															0.000329401		0.000329401
'AQP9														0.345087		-0.00247409	0.242264
'AQPEP			1.45229					-1.31854	0.671691					0.16812	-0.612311	-0.00242518	0.14649
'AQR	-0.00392927						-0.00525776	-1.50596	0.336226		0.227322			-0.469225	0.218001	-0.00261114	-0.426186
'AR			-0.697216						-0.750502				-0.494511		1.17003	-0.00297327	-0.346669
'ARAF								-0.747597							-0.00561347	-0.00339953	-0.436829
'ARAP1	-0.536347		-0.00447004								0.652165			-0.0658255		-0.00266718	0.0191656
'ARAP2	-0.251589		-0.00515284					1.61734	-0.00590232				-0.00544669	0.458581	-0.678428	-0.00363814	0.398017
'ARAP3	-0.00320913		-0.0243702					-0.477471	-0.923872		0.307004			-1.52417	-0.359932	0.720416	-0.808082
'ARC																-0.00307778	-0.00307778
'ARFGAP2																-0.00300003	-0.00300003
'ARFGAP3	-0.00394127		-0.453465														-0.323435
'ARFGEF1	-0.00345677		-0.485872		-1.16474			-0.519575	-0.441177				-0.160081	-0.342003	-0.195099	-0.00259578	-1.10487
'ARFGEF2	-0.0031289		-0.0532508					0.411427						0.822816	1.29776	-0.00300083	1.00944
'ARFIP1			0.198406													-0.00280822	0.138308
'ARGFX														0.736327			0.736327
'ARGLU1																-0.00324482	-0.00324482
'ARHGAP10			0.495782											0.0215555		-0.00330614	0.296776
'ARHGAP11A			-0.630623					0.842842	-0.00534174					-0.994108		-0.00342223	-0.353591
'ARHGAP12	1.46674							-0.0048958	-0.00657982					0.407033	-0.462147	-0.00326071	0.570277
'ARHGAP15	-0.0588759							-0.540934							0.888673	-0.00323391	0.142815
'ARHGAP17					0.745134				2.00409		1.03976			-1.59266		-0.0978812	0.938456
'ARHGAP18														-1.18371		-0.00267425	-0.838903
'ARHGAP19														1.23599		-0.00240867	0.872273
'ARHGAP20	-0.00384555		-0.0115631											0.865677	0.402494	-0.00239573	0.559181
'ARHGAP21	0.138491		-0.792498					-0.0060802			0.705045			0.161583	1.48562	-0.00245133	0.638651
'ARHGAP22			-0.964387											-1.09737		0.0787671	-1.14488
'ARHGAP23															0.0413215		0.0413215
'ARHGAP24								2.45155						-1.54857	1.26923	-0.00253636	1.08484
'ARHGAP25			0.125102					-1.18217	0.607835					0.829891		-0.0025801	0.169083
'ARHGAP26	-0.00382788													-0.421742		-0.00269724	-0.24726
'ARHGAP27																-0.0033077	-0.0033077
'ARHGAP28	-0.00348679		-0.00390083						-0.928331		-0.526384			1.06907	1.49594	-0.00267118	0.415852
'ARHGAP29	-0.352089		-0.174064						-0.00655247				-0.00465209	-0.0650154	-0.00477211	-0.00285532	-0.230559
'ARHGAP30	0.753696		-0.418825											-0.509953	0.192035	-0.00244196	0.00648979
'ARHGAP31	-0.00264785		0.409699				-0.0038989	-0.980953	0.327997		1.28128			-0.511935	-1.70456	-0.00282775	-0.39595
'ARHGAP32	0.710867		-0.860342					-0.0709142	-0.907856					0.857041	-0.548374	-0.479797	-0.491118
'ARHGAP33			-1.1839				-0.00550061		0.421116					0.284992	-0.0944744	-0.00349641	-0.237301
'ARHGAP35							-0.0052473				-0.632359			-0.353626		-0.477481	-0.734357
'ARHGAP36			1.0598		0.229089			-0.301121	0.185231		-1.02344			-0.49405		-0.00243122	-0.131126
'ARHGAP39	0.336522		1.31956											-1.01216	-1.7796		-0.567841
'ARHGAP4			1.01513					-0.529298								-0.00296255	0.278786
'ARHGAP40			1.3133													-0.00229791	0.927021
'ARHGAP42			-0.00396847													-0.0023335	-0.00445616
'ARHGAP44														1.55721		-0.193529	0.964265
'ARHGAP5	-0.0396686		-0.765258					-1.03122			0.825061		-0.00544866	0.0462411	-0.189443	-0.0024281	-0.410886
'ARHGAP6	1.11746		-0.0937279		-0.997124			1.90176	2.28256					-0.367423	-0.860383	-0.00280041	1.0537
'ARHGAP9											0.0770033			1.04791	-0.00694239	-0.00321327	0.557377
'ARHGEF1	-0.481552		-0.384011												-0.438258	0.316486	-0.493667
'ARHGEF10			-0.046004					-0.0720796	-0.662452		2.17995			0.822586	-0.7028	-0.00301877	0.573063
'ARHGEF10L	-0.00293793		-0.00468032				0.964662	0.184881			0.476259			0.497783	0.456285	-0.00314571	0.908316
'ARHGEF11	-0.00334581		1.10148					2.03471	-0.549985		1.14361		0.198875	-0.879965	-0.0440798	-0.119719	0.960526
'ARHGEF12	-0.00276864				0.0524171			0.56253	-0.314652					0.777614	1.3565	-0.400138	0.767834
'ARHGEF15	2.07571		0.750209					1.51851						0.870009	-0.927858	-0.00241157	1.74901
'ARHGEF16														-1.38045		-0.00244807	-0.977855
'ARHGEF17	0.306272		-0.749238		-0.113779			-0.932736	-0.131981		1.17225			0.387683	-0.0022665	-0.00364137	-0.0224783
'ARHGEF18	-0.00303493		0.460173												0.260493	-0.00285032	0.35739
'ARHGEF19			-0.216296													-0.00308516	-0.155126
'ARHGEF2							-0.479749		0.830944					-0.0960776	0.269106	-0.00294856	0.233121
'ARHGEF25			-0.186719														-0.186719
'ARHGEF26			0.161883				2.21717							-1.06331		-0.00257021	0.656587
'ARHGEF28													0.297523				0.297523
'ARHGEF3			-0.336505													0.891794	0.392648
'ARHGEF33																-0.00326185	-0.00326185
'ARHGEF37																-0.00305498	-0.00305498
'ARHGEF4															-1.07645	-0.00273312	-0.763099
'ARHGEF40			0.514106											0.594347		0.106697	0.701567
'ARHGEF5								-0.0700092						0.568769		-0.00317618	0.286125
'ARHGEF6			0.131205					-0.842442						-1.16561	1.36404	0.696064	0.0819535
'ARHGEF7	-0.00300476		1.41902												-0.00730768	-0.00300313	0.702853
'ARHGEF9			-0.309355						0.0348562							-0.00309315	-0.160268
'ARID1A	1.35343	-1.09786	0.105536	-2.31326	0.614926	-0.872477	1.05548	0.373461	1.02872		0.0148533		-0.881487	-0.259664	-0.232936	-2.14788	-0.871045
'ARID1B	1.45045		-0.965249		-1.27752		-1.02847	1.37354	0.247124		0.184944			-0.965902	-0.370555	0.457822	-0.282647
'ARID2	-0.897905		-1.05125		0.0701356		1.47167	0.637543	0.20992	1.30257			0.168655	0.0696671	-0.663718	-0.00262083	0.396385
'ARID3A											0.760459					0.652547	0.999146
'ARID4A	-0.00398031								-0.763215					-0.0415723	0.0937906	-0.00237161	-0.320808
'ARID4B	-0.00378484		-0.372109						-1.31247		0.449256				-1.31386	0.0753183	-1.01149
'ARID5A														0.726886		-0.00256209	0.512175
'ARID5B	0.640583		-0.00429969		-1.3319		-1.19144							-0.790081	0.271676	0.412502	-0.753271
'ARIH1																0.676722	0.676722
'ARIH2														0.31626	-0.38912		-0.0515204
'ARL13A																-0.00286416	-0.00286416
'ARL13B	0.043115														0.178297		0.156562
'ARL15																-0.00280711	-0.00280711
'ARL16														-0.365496			-0.365496
'ARL6IP4																-0.00276089	-0.00276089
'ARL6IP5																-0.00267705	-0.00267705
'ARL6IP6																-0.0026319	-0.0026319
'ARL8B																-0.00229019	-0.00229019
'ARMC12														-1.97787		-0.00227508	-1.40018
'ARMC2											-0.541751			-1.13905		-0.00352057	-0.97244
'ARMC3	-0.189559		0.27436					0.12005						-0.856506		-0.00317879	-0.292851
'ARMC4	-0.00295838		-0.192735						-1.28934					-0.874561	-0.964709	-0.00287815	-1.35832
'ARMC5								-0.0131632	-0.289851					-1.33939		-0.00252602	-0.822467
'ARMC6															1.28275		1.28275
'ARMC8														-1.44719		-0.0027582	-1.02527
'ARMC9	-0.00369285		0.15981				-0.255782									-0.184829	-0.142247
'ARMCX1																-0.00262366	-0.00262366
'ARMCX2			-0.644711		0.339781			0.379245	-1.48201							-0.00235753	-0.630595
'ARMCX3																-0.0032109	-0.0032109
'ARMCX4															-0.397409		-0.397409
'ARMCX5																-0.0027582	-0.0027582
'ARMCX5-GPRASP2														-0.592884			-0.592884
'ARNT														-1.31522		0.752955	-0.397581
'ARNT2			-0.546012						-0.0496475						0.00519629	-0.00272626	-0.296595
'ARNTL															-0.473249	-0.00277695	-0.336601
'ARNTL2	-0.423346		0.149282											0.676077		-0.0023355	0.199839
'ARPC1A			1.11306						0.691929							-0.00236171	1.04075
'ARPC1B																-0.00244032	-0.00244032
'ARPC2	-0.00356506																-0.00356506
'ARPM1									1.29573								1.29573
'ARPP21	1.12469		1.99742		0.419087			0.073301	1.63351					0.835883	1.29057	0.226835	2.68746
'ARR3																-0.00231998	-0.00231998
'ARRDC3	-0.25042															-0.00342971	-0.179499
'ARRDC4									-0.00608959								-0.00608959
'ARRDC5														-0.327056			-0.327056
'ARSB			-0.00348458													-0.00255971	-0.00427396
'ARSD																0.720196	0.720196
'ARSE																-0.00313712	-0.00313712
'ARSF			0.049185					1.92109						1.2819		-0.00236071	1.6249
'ARSG																1.02395	1.02395
'ARSH									-0.36788					0.35028		0.280492	0.151781
'ARSI									0.00447115						-0.738768		-0.519226
'ARSJ			-0.42306											-1.97377	0.418367	-0.00270696	-0.990584
'ARSK																-0.00226971	-0.00226971
'ART1					0.936339									0.380931			0.931451
'ART3														-0.012971			-0.012971
'ART5			0.374698											-0.694525			-0.226152
'ARV1			0.858739													-0.00290264	0.605168
'ARVCF	-1.08671														0.454397	-0.00343192	-0.367045
'ASAH1																-0.00269575	-0.00269575
'ASAH2									-0.0246711					0.00587631			-0.0132899
'ASAH2C																-0.00271212	-0.00271212
'ASAP1	-0.00334581		0.862689		-0.122948			0.371296	0.108724					1.04597	-1.20373	-0.00345448	0.373071
'ASAP2	1.65166		0.14992				2.37164		-0.186088					0.544656	0.95899	-0.0031441	2.07413
'ASAP3			-0.00349141											0.267963	-0.00495623	0.539543	0.399529
'ASB1																-0.00314956	-0.00314956
'ASB10														-0.22792		-0.00317796	-0.163411
'ASB11			-0.00364103													-0.00279169	-0.00454862
'ASB12			-0.00526524													-0.00236793	-0.00539747
'ASB14																-0.00248416	-0.00248416
'ASB15											0.732097			1.04906	-0.00552317	-0.00361494	0.886009
'ASB17								0.44186	-0.551476					-1.18611			-0.748089
'ASB2								0.579016						-0.995297		-0.002726	-0.241914
'ASB3	-0.0033288															-0.00270953	-0.00426974
'ASB4	-0.00352869								0.62865					1.47196		-0.00251649	1.04728
'ASB5								0.544799	-1.31936					0.938751		-0.00307726	0.080555
'ASB6															-1.23392	-0.00231457	-0.874152
'ASB7																-0.00229791	-0.00229791
'ASB9									-0.896675								-0.896675
'ASCC2	-0.00398874													-0.293068	0.822278	-0.00269053	0.261266
'ASCC3	1.53432		0.790409				1.53991	-0.466174	2.00115					-0.140676	0.873844	-0.00291274	2.16723
'ASCL3								1.94188									1.94188
'ASCL4									-0.000902216								-0.000902216
'ASGR2																-0.00339855	-0.00339855
'ASH1L	0.0106541		-1.24049					1.28894	0.57623		-1.22009	0.133768		-1.38121	0.212956	-0.00274846	-0.540662
'ASH2L									0.0407015							-0.00326823	0.0264693
'ASIC1														1.14013		-0.00316767	0.803956
'ASIC2														-1.08691			-1.08691
'ASIC3																0.413207	0.413207
'ASIC4																0.584257	0.584257
'ASIC5														-1.33713		-0.00245209	-0.947225
'ASL	-0.00402383								-0.137942						1.17735		0.597781
'ASMT								0.494035						0.523194	-0.449549	-0.0023395	0.28267
'ASMTL														-1.64755		-0.00326822	-1.16731
'ASNA1									-0.0051622								-0.0051622
'ASNS									-0.190109					-0.288266		-0.00241764	-0.277586
'ASNSD1																-0.00310115	-0.00310115
'ASPA																-0.00326359	-0.00326359
'ASPG			-0.468875													-0.00329485	-0.333875
'ASPH			-0.620599		-0.406122				0.491373				0.176431		-0.133891	-0.00356647	-0.202644
'ASPHD2														1.79186			1.79186
'ASPM	-0.31756		0.0793908		-0.56094			-0.380848	-0.351099		-0.621998			-0.193642	-0.513606	-0.846214	-1.23551
'ASPN			-0.0043115												1.70009	-0.00308111	0.977278
'ASPSCR1														-0.626608			-0.626608
'ASS1														-1.01132	-0.937653		-1.37813
'ASTE1															-1.20331	-0.00302198	-0.853003
'ASTL								-0.608982						1.74968		-0.00228027	0.657268
'ASTN1	-0.548416	0.427255	1.2192		-1.28556		0.748787	-1.904	-0.899892		2.11176			-1.04174	-0.983006	-0.00313435	-0.650887
'ASTN2			1.47768		-1.60521			0.236241	-1.04972		0.0407866		-0.0209326	-0.600538	-0.134264	-0.00272968	-0.552895
'ASUN														2.27837		-0.00303134	1.60891
'ASXL1	-1.01645		0.307783		1.57015		-0.103497	1.09606	-1.67091					-1.35088	1.66235	-0.00254061	0.164025
'ASXL2	-0.618246		0.585703					-0.710124	1.29699					-0.190253	-1.09247	-0.00357644	-0.276662
'ASXL3	0.950522				-0.910029		1.35445	0.585326	-0.450695					0.586857	0.912304	-0.00298768	1.06976
'ASZ1								-0.208248						0.132019		-0.00305383	-0.0457743
'ATAD1			1.01033													-0.00296218	0.712318
'ATAD2	0.0139141		-0.56359					-0.484181	0.284235					0.378847	0.662351	-0.00237311	0.109309
'ATAD2B			0.496303		-0.799275		-0.00355638	-0.396632			0.472632			0.654812	0.802261	-0.176933	0.371093
'ATAD3B			-0.00507892													0.0909008	0.0606852
'ATAD3C																-0.00254168	-0.00254168
'ATAD5	-0.19956		-0.49952		0.791511				-0.9077		1.07736			0.242392	-0.00819545	-0.0024393	0.1746
'ATAT1			-0.00490401														-0.00490401
'ATCAY														-0.701886		-0.00269053	-0.498211
'ATF1																-0.00249855	-0.00249855
'ATF2																-0.00263481	-0.00263481
'ATF4														-1.06213			-1.06213
'ATF5														0.780832			0.780832
'ATF6	0.0976907		-0.500072					-1.25259						2.04571		-0.00259136	0.173585
'ATF6B	0.0689898													-0.0603521		1.27145	0.73906
'ATF7IP	0.362874				-0.16434			0.617486	1.25105					-1.51551	-0.19132	-0.00270829	0.135135
'ATF7IP2														0.102857	-0.00478135	-0.00300983	0.0548861
'ATG13																-0.00247835	-0.00247835
'ATG16L1																-0.0028704	-0.0028704
'ATG2A	0.61293		-0.360921						-0.0753452		-0.88729			-1.63128	-0.186723	0.518935	-0.759592
'ATG2B	-0.00303465		0.917632				0.946255	1.06705	-1.87653		-0.796977			0.758609	0.290904	-0.00252244	0.433796
'ATG4A														-0.840834		-0.00274007	-0.596497
'ATG4B																-0.00269738	-0.00269738
'ATG4C																-0.00254544	-0.00254544
'ATG4D			-0.00441874														-0.00441874
'ATG5			-0.00480853														-0.00480853
'ATG7									-0.809258					-1.07165	0.129269		-1.01131
'ATG9A			-0.17453											-0.196106	-0.535695	-0.00243643	-0.454383
'ATG9B			-0.609912											0.100259	0.238443	1.85139	0.790093
'ATHL1															0.0447042	-0.00279604	0.0296335
'ATIC			1.54169													-0.00245111	1.08841
'ATL1														-0.911536		-0.00287627	-0.646587
'ATL2									-1.10093							0.992634	-0.0765778
'ATL3															-0.00694453		-0.00694453
'ATM	1.70739	-0.959333	-0.738096		0.169548	-0.675266	-0.621336	0.442865	-1.41961		-0.869751	-0.5137		-0.691979	-1.77044	-0.00340509	-1.64832
'ATMIN	-0.00298118														1.26925	-0.00295015	0.729376
'ATN1	-0.00360175		0.221072		-1.61747									-0.00653102	1.82082	0.0191898	0.176967
'ATOH1																-0.00283758	-0.00283758
'ATP10A	1.86051		0.965038		0.714135		0.891359		-0.767176		0.726018			0.98238	0.840108	-0.00310775	2.06975
'ATP10B	-0.00387039		1.09638		-0.206475		2.19946	-1.27906	-0.255453					0.751763	-1.11146	-0.00254286	0.396245
'ATP10D	-0.00314543		-0.00455663					0.533085	-0.0453262					0.491761	0.00829642	-0.00262088	0.369458
'ATP11A	-0.00373877		-0.00453954						1.82197					1.76149	-0.188798	0.245529	1.48272
'ATP11B			-0.60086						2.0003		-0.732084			-0.166678	1.95871	-0.00248908	1.00303
'ATP11C			1.09608		0.203031			0.733569	-0.683931					-0.599862	-1.30142	0.362833	-0.0717012
'ATP12A	-0.00411972		1.79971		-0.00573507				-0.591768		-0.00343178			0.971739	-0.394823	-0.305571	0.51831
'ATP13A1									-0.637065					0.455264	0.559858	-0.00242288	0.187817
'ATP13A2	-0.66585		-0.095911											-1.67845	-0.200995		-1.3206
'ATP13A3	0.217003		-0.50619		0.343214				-0.732555					-1.42368	0.812459	1.28159	-0.00308466
'ATP13A4	-0.726209				0.0127189		1.11487	-0.00590281	-0.313425				1.44328	1.7891	1.78973	-0.00327484	1.7003
'ATP13A5			-0.0036239					0.829496	-0.832516		1.64757			2.14785	-0.37771	-0.00338506	1.28799
'ATP1A1	-0.00321533		0.835418												0.91446	-0.00294856	0.871857
'ATP1A2	1.44345		-0.318438					-0.00441531	-0.0508815		1.37984			0.974055	-0.587665	-0.00286332	1.00164
'ATP1A3							-0.00418549		-0.47221					-0.739555	-0.201189	-0.647541	-0.923353
'ATP1A4	-0.329175		0.928241					1.60501	-0.286593					0.512976	0.0269827	-0.309666	0.811784
'ATP1B1																-0.0031041	-0.0031041
'ATP1B2	-0.00336733															-0.00241946	-0.00409187
'ATP1B4								0.471768								-0.00272584	0.331663
'ATP2A1	1.37952		0.0391175								-0.0135136			0.489955	-0.593365	-0.00295693	0.530217
'ATP2A2			1.60861											-0.627077	0.107605	-0.00254243	0.543297
'ATP2A3			-0.314193											1.08303	-0.853127	-0.00256125	-0.043425
'ATP2B1	-0.22149		-0.986906								-0.0935311			-0.590953	-0.2133	-0.00266358	-0.860932
'ATP2B2	1.11666		-0.220458					-0.301159	3.80498		-0.0725537			-0.15603	2.97397	-0.00244083	2.52542
'ATP2B3			-0.492796		3.85348			-0.89303						1.8139	2.48955	-0.00262418	2.76322
'ATP2B4	-0.0026421		0.316507				-0.621944	-0.383967						-0.034916	0.974839	-0.00285945	0.0926081
'ATP2C1								0.96794	-0.37857		0.737183				2.3708	-0.00360757	1.65189
'ATP2C2			-0.820033								0.0770033			-1.02939		-0.00229089	-0.887354
'ATP4A			-0.00446514				-0.00524261		-0.618434		1.55982			-0.982856	-0.292242	-0.00333478	-0.131059
'ATP5A1																-0.00285874	-0.00285874
'ATP5F1														2.67234			2.67234
'ATP5J2-PTCD1							0.124766										0.124766
'ATP6AP1																-0.0025291	-0.0025291
'ATP6V0A1	0.683455													-0.0852949		-0.00265291	0.343816
'ATP6V0A2									-1.33227						-0.459849	-0.00307189	-1.03646
'ATP6V0A4			0.680501								-1.11377			-1.39796		-0.0024905	-0.916861
'ATP6V0D2														-0.0745878		0.180158	0.0746493
'ATP6V1A	1.07441		-0.398213						-0.577778							-0.00234702	0.0480378
'ATP6V1B1	2.30284		-0.0126249												0.344595	-0.00308452	1.31586
'ATP6V1B2																-0.0029918	-0.0029918
'ATP6V1C1								-0.74942									-0.74942
'ATP6V1C2														-0.316201	0.326449	-0.00328955	0.00401771
'ATP6V1E1																-0.00326359	-0.00326359
'ATP6V1G3														0.493664			0.493664
'ATP6V1H	-0.00399468														0.53075	-0.003074	0.302347
'ATP7A			-0.273921		-0.0786479			-0.900015	-1.47649		0.960081			-0.624712	-0.440457	-0.00360341	-1.0033
'ATP7B			1.62995					0.0793352						-1.1869	1.35173	-0.00280771	0.836877
'ATP8A1			0.802014		1.46974		0.586934		1.17287					1.38622	0.987902	-0.00321044	2.41991
'ATP8A2			-0.00375377		-0.57222		0.550475	-1.56415	-0.874381					1.21295	-0.953981	-0.00256172	-0.780512
'ATP8B1	-1.07707		-0.437625						-0.799763					-1.03979	-1.23967	-0.00344738	-1.87687
'ATP8B2			0.164865					-0.576501	-0.73371		0.416836			-1.72213	-0.0580269	-0.00291138	-0.949288
'ATP8B3	-0.892747		0.684122					0.089101			1.64924		-0.0279941	-0.343953	-0.559936	-0.00289281	0.210341
'ATP8B4	-0.00343528		0.847079		0.845522				0.310342					-0.810218	-1.71047	-0.00235767	-0.197881
'ATP8B5P															-1.17165		-1.17165
'ATP9A			0.453135				0.668555		0.0358743					-1.14419	0.0213568	-0.00365528	0.0126875
'ATP9B			-0.425114						-1.00279					0.738255	1.28918	-0.0024122	0.267042
'ATPBD4									0.0722635								0.0722635
'ATR	-0.424915		-0.688061		-0.173532		1.12577	1.40722	-0.251613		-0.205644			-0.299699	0.766219	-0.0691149	0.375245
'ATRIP								0.713656								-0.00269575	0.502725
'ATRN								1.10818	0.0222171					1.37385	-0.396787	-0.44774	0.742249
'ATRNL1	1.14772		1.66277		0.269707			0.486846	-1.78529		1.16928			-0.373816	1.57205	-0.48264	1.22221
'ATRX	-0.889899	1.64799	0.525999	-6.56686	1.66266			-0.0482183	-1.68792		0.387687		1.23823	-1.87032	-0.37798	-0.00301749	-1.72675
'ATXN1			-0.649822					-0.0238401						-0.691655	-0.183523	-0.00228445	-0.693684
'ATXN10																-0.00261497	-0.00261497
'ATXN1L																-0.00246825	-0.00246825
'ATXN2	-0.168064													0.622955	0.73685	-0.00269962	0.594521
'ATXN2L									2.15769		-0.729242			-0.465678	0.421349	0.396998	0.796541
'ATXN3	-0.00387039		-0.235201						-0.00523092							-0.00249747	-0.1234
'ATXN3L			-0.522806					0.537529									0.0104107
'ATXN7			-0.00447799						0.612541					0.060453	0.0509974	-0.00234616	0.320727
'ATXN7L1			-0.419261				0.669125						-0.506548			-0.00255395	-0.129619
'ATXN7L2			-0.00464479											-1.14402	0.824846	-0.00323951	-0.163531
'AUP1	-0.630061														0.530448	-0.00276413	-0.0591076
'AURKA			1.28483														1.28483
'AURKC			1.36264														1.36264
'AUTS2	-0.00388792		-0.221054				0.551619	-0.00448743						1.51413	-1.07018	-0.00348918	0.288256
'AVEN																-0.00274407	-0.00274407
'AVIL														0.345232	0.677511	-0.00279744	0.588866
'AVL9	-0.00296858															-0.00315692	-0.00433139
'AVPR1A								-0.839123							1.25915	-0.0022669	0.241197
'AVPR1B														0.917327			0.917327
'AVPR2								-0.359882								-0.00290589	-0.25653
'AWAT2																-0.00338442	-0.00338442
'AX747261														0.892819			0.892819
'AX747417														-0.340254			-0.340254
'AXDND1											-1.16897			0.134781		-0.00310254	-0.598882
'AXIN1	2.09138		-0.00358268				1.31095				0.498245			-0.793177		-0.0033765	1.26575
'AXIN2	-0.00373877		0.12546												-0.380693	-0.00298893	-0.13098
'AXL			-0.417779					0.0519558						-0.600392	-0.317901	-0.214523	-0.670212
'AZGP1														0.945549		-0.00270144	0.666694
'AZI1								2.1469					-0.0509061	-0.659095	-0.452067	-0.00234459	0.43938
'AZI2															0.526155		0.526155
'AZIN1																-0.00293095	-0.00293095
'AZU1																-0.00300831	-0.00300831
'B2M			-0.525552												-0.00555747		-0.375551
'B3GALNT1																-0.00275589	-0.00275589
'B3GALNT2																-0.00307085	-0.00307085
'B3GALT1														-0.90767		-0.00350949	-0.644301
'B3GALT2			0.955728													0.670934	1.15022
'B3GALT4	1.20392														0.277924		1.04782
'B3GAT1														1.6161			1.6161
'B3GAT2	1.22186																1.22186
'B3GNT1																-0.00332668	-0.00332668
'B3GNT3									0.496286					0.478325		-0.00284015	0.561052
'B3GNT5															-0.00477532	-0.00285996	-0.00539895
'B3GNT6			0.153603														0.153603
'B3GNTL1														-1.16875			-1.16875
'B4GALNT1			-0.64745												-0.574723	-0.00309779	-0.70741
'B4GALNT2														-1.86431	0.460151		-0.99289
'B4GALNT3	-0.0031035								0.570352		1.11081			1.05825		-0.00302383	1.22236
'B4GALNT4			0.0681332					-0.0229405						1.33621			0.797551
'B4GALT2																-0.0033644	-0.0033644
'B4GALT3																-0.00278365	-0.00278365
'B4GALT5								1.06697									1.06697
'B4GALT6			0.423324													-0.00235111	0.297673
'BAAT														0.69145		-0.00339621	0.486528
'BACE2			-0.00340153											-0.793872			-0.563757
'BACH1											-0.854599			0.221935	1.10276	-0.00240159	0.233846
'BACH2	0.198815		-0.137349					0.867135	-0.320635					1.92951	-0.0058966	-0.00268647	0.955833
'BAG3															1.07651	-0.00333788	0.758849
'BAG4			-0.00523236														-0.00523236
'BAG5																-0.00299098	-0.00299098
'BAG6														-1.51554		-0.00283611	-1.07365
'BAGE														1.19872			1.19872
'BAGE1														-1.21237			-1.21237
'BAGE2					0.423283			0.340414			0.52623				0.629376		0.959651
'BAHCC1			-0.599305					0.141534						-0.834837	-0.613856	-0.00307378	-0.853972
'BAHD1														-1.25027	0.636613	0.661295	0.0275032
'BAI1			-0.668688					-0.892611	0.491135		-0.61099			0.78055	-0.873351	-0.00269935	-0.671513
'BAI2			-0.00416745					1.43791	-0.542397					-0.842566	2.11767	-0.00308489	0.883192
'BAI3	0.927259		0.27834		1.09939			1.99319	-0.20098	-0.745531	0.421205	-0.00527391		-0.271298	-0.800159	-0.00275525	0.812089
'BAIAP2			-0.00469864											-0.708376		-0.00262983	-0.413212
'BAIAP2L1			0.120633													-0.00238686	0.0836129
'BAIAP2L2																-0.00264208	-0.00264208
'BAIAP3	-0.462396		0.05612						1.81183					-0.986666	-0.84602	-0.00251297	-0.175402
'BANK1	0.394828		-0.02901						-0.255371					1.50322	-0.467553	-0.00227634	0.466968
'BANP	1.03891		1.54735														1.82876
'BAP1	-0.36887		0.0554141			2.49239	-0.510625							-0.676594	0.44271	0.892976	0.879676
'BARD1															1.41048	-0.00294015	0.995282
'BARHL1															-0.00519875		-0.00519875
'BARHL2			-0.00439609													-0.00240394	-0.00480834
'BARX2														0.557745		-0.00290589	0.39233
'BASP1								1.0749									1.0749
'BAT1	0.738688																0.738688
'BAT2	-0.440485							0.274666							-0.407941		-0.33126
'BAT2L1	-0.787346				-0.758079			-0.829954							-0.493394		-1.43439
'BAT2L2	-0.00320194				1.3038			-0.00520064	1.01227						0.517131		1.26328
'BAT5	-0.757028																-0.757028
'BAX			-0.685694												0.680926		-0.00337206
'BAZ1A	2.34028		0.541623				0.454762	0.909422	-1.42739					0.154334	-0.00660053	-0.00241807	1.04794
'BAZ1B			0.595431						-0.168565					0.405779		-0.00250957	0.415068
'BAZ2A	3.71922		0.443257											-1.78865	0.370791	-0.00268794	1.22623
'BAZ2B	-0.00377046		-0.00490521		-0.785315		0.223031	0.14703	-0.347699				-0.109377	-0.684776	0.0576749	-0.873887	-0.753253
'BBOX1								0.229206						-0.00899228			0.155715
'BBS1	-0.51968		-0.251669											0.038703		-0.00334009	-0.367993
'BBS10																-0.00267122	-0.00267122
'BBS12															-1.56905	-0.00302703	-1.11163
'BBS2			1.78806					-0.00402672								-0.0030131	1.02827
'BBS4														0.604662			0.604662
'BBS5																-0.00231889	-0.00231889
'BBS7									-0.00629738					-0.15831	-0.792534	-0.0030049	-0.480073
'BBS9	-0.862512				1.1256		0.996686	-0.728635	-1.10792					-1.47746	-1.08861	-0.0029881	-1.11223
'BBX			0.0774565						-1.88485						-0.00469561	-0.248019	-1.03005
'BC035867														-1.38554			-1.38554
'BC043541														-0.135404			-0.135404
'BC063132														-0.838708			-0.838708
'BC067347														0.322209			0.322209
'BC070322														-0.387918			-0.387918
'BC071797														-0.584166			-0.584166
'BC101079														1.86731			1.86731
'BC107108														-0.377759			-0.377759
'BC128131														-1.10651			-1.10651
'BCAM								1.36641						0.867464	-0.242566	-0.00292245	0.994193
'BCAN	-0.00351651							0.191163	-1.59344					1.57373	-0.571411	-0.00271058	-0.165823
'BCAP29			-0.00531905													-0.00235015	-0.00542295
'BCAR1									1.00334						-0.525963	-0.00285874	0.273963
'BCAR3			-0.185967						0.205195					-0.134276		-0.00271497	-0.0588817
'BCAS1									0.484032					-0.312108		1.35693	0.882684
'BCAS3	1.93555		0.501923					0.260676	-0.0661672					0.81513	-0.525544		1.19273
'BCAT1														-0.763713		-0.00231153	-0.541661
'BCAT2															-0.0046847		-0.0046847
'BCCIP																-0.00324504	-0.00324504
'BCHE	-0.00401117		-0.933422					-0.399561	0.388651		1.10314			0.817428	0.650436	-0.00256225	0.57279
'BCKDHA			-0.0251443												-0.435505		-0.325728
'BCKDHB								2.34785									2.34785
'BCKDK																-0.00268681	-0.00268681
'BCL11A			0.302641					-0.00482901	4.31407					-0.580039	1.17569	-0.0032361	2.12465
'BCL11B								1.59424						-0.0675911	-1.08377	0.911462	0.677168
'BCL2L11																-0.0034017	-0.0034017
'BCL2L12														0.166012			0.166012
'BCL2L13	-0.00392927																-0.00392927
'BCL6			-0.286205					0.44743	1.46773		0.0493029			0.18321	2.11966	-0.0028212	1.50366
'BCL6B														-1.315	-0.251987	0.376745	-0.687184
'BCL7C																-0.00290926	-0.00290926
'BCL9	-0.00419357		0.342742					-0.41696						-1.03946	-0.169866	-0.00341895	-0.527113
'BCL9L			-1.73421					-0.121584	-0.0066824					-0.755482	1.0765	0.162043	-0.563145
'BCLAF1	-0.510518		1.67272		-0.328763		-0.719514	-1.23115	-0.183325		0.930854		1.71325	-0.240884	-0.00627603	-0.00291337	0.329698
'BCMO1														0.5342			0.5342
'BCO2														0.0744871		-0.00316861	0.0504298
'BCOR	-0.00337451		-0.549338	0.128081				-0.441315	-0.130328		-0.854599			0.365082	1.21961	-0.00327161	-0.0898178
'BCORL1	-0.00372701		0.43362		-1.06651			1.48644	-1.44412	-0.108125				-0.950522	-0.916413	-0.00272803	-0.857363
'BCR													0.180346	-0.580363	-1.26559	-0.00291104	-0.834261
'BDH1									1.65749								1.65749
'BDKRB2														1.2499		-0.00295908	0.881722
'BDNF															-0.32289	-0.00299098	-0.230433
'BDP1	0.0210211		-0.747008					-1.50924	1.17047		-0.75992			-0.244489	-0.0618814	-0.00284425	-0.754444
'BECN1															2.68353		2.68353
'BEGAIN															0.452241	-0.00250754	0.31801
'BEND2			-0.324386					-0.418938	1.39307		0.415408			-0.43906		-0.00319769	0.254297
'BEND3			-0.00526268												-0.342349		-0.245799
'BEND4									0.720241					0.0286862	0.578091	-0.0031813	0.661919
'BEND5			0.700306													-0.00343026	0.492766
'BEND6											0.630242						0.630242
'BEND7														-0.173881		-0.00299944	-0.125073
'BEST2			-0.134469														-0.134469
'BEST3	-0.00329163				0.844217			-1.02214						0.40615	-0.665939	-0.00341815	-0.181434
'BEX1																-0.00246333	-0.00246333
'BEX5			-0.00428515														-0.00428515
'BFAR			-0.00361921													-0.00234713	-0.00421883
'BFSP1																-0.0024344	-0.0024344
'BGN								-0.0046833						-0.369814			-0.26481
'BHLHB9								0.398171						-1.42731		-0.00264591	-0.595701
'BHLHE22	-0.00296644														-0.366547		-0.261285
'BHLHE40																-0.00257423	-0.00257423
'BHMT														1.24274			1.24274
'BHMT2																-0.00227508	-0.00227508
'BICC1			-0.0298943		-0.00592595			-0.349138						0.352629	-0.0157453	-0.00245289	-0.0206277
'BICD1			-0.00379646		-0.500531		-0.394022	-0.38622						-0.157799	-0.285129	-0.00271068	-0.653958
'BICD2			0.391253											-0.45234	-0.0396266	0.429323	0.164305
'BIN2														-0.573215		-0.00260734	-0.407168
'BIRC2														-0.88422		-0.00348204	-0.6277
'BIRC3			-0.00418632											0.0775906		-0.0028903	0.0407113
'BIRC6	-1.7138	-0.238408	-0.74384		1.12574	-0.113504	-0.249903	1.67195	-0.709571		-0.341721			-0.608456	0.193221	-0.0031026	-0.499812
'BIRC8							-0.00354263	0.889126						-1.24373		-0.00240729	-0.180278
'BIVM-ERCC5														0.658705			0.658705
'BLK														-1.64829	-0.945464	-0.00232876	-1.49885
'BLM	1.17309		-0.69621											-0.422847	0.857531	-0.00294581	0.406346
'BLMH																-0.00310776	-0.00310776
'BLNK														-0.592604			-0.592604
'BLZF1	-0.00345351															-0.00309315	-0.00462919
'BMP1			-0.13052								0.0866677				1.03949	-0.0774139	0.45911
'BMP10			-0.00514939											0.835306		0.711838	0.890271
'BMP15														-0.385197			-0.385197
'BMP2														-0.973505		-0.00268051	-0.690268
'BMP2K			0.472483					0.793783								-0.00325655	0.729199
'BMP2KL																-0.00333964	-0.00333964
'BMP3														0.108552	0.558893		0.471955
'BMP4																0.334142	0.334142
'BMP5									-0.212467					-0.121883	1.81927	-0.00250588	0.741209
'BMP6			0.817683					-0.282436						0.62129	0.186516	-0.00240729	0.599555
'BMP7			-0.279818					-0.417641							0.617591	-0.00354298	-0.0417053
'BMPER			-0.0295714		-0.95103		0.5881	0.255098	-0.0119966					-1.38226		-0.00318108	-0.580115
'BMPR1A			-1.15522													-0.00254168	-0.818662
'BMPR1B			0.860673												0.872879	-0.00234338	0.999514
'BMPR2	-0.228135		-1.09141												-1.06233	-0.0022348	-1.19206
'BMS1	-1.09692		-0.505304					-1.19992	-0.548928					0.819418	-1.18961	-0.00343056	-1.4078
'BMS1P20											-0.358294						-0.358294
'BMS1P8													0.301593		-0.48283		-0.128154
'BMX	-0.00321806										2.33007			-0.123124		-0.00243064	1.10065
'BNC1			-0.350935					-0.0719158	1.96206					0.287231	2.13751	-0.00307965	1.61702
'BNC2			-0.855548		-0.00662961			-1.21252	1.72875					0.898332	-1.01285	-0.00243909	-0.174959
'BNIPL														-1.02504		-0.0034041	-0.727216
'BOC	-0.00294624		-0.658298		2.35354			0.634268			0.14617			0.0963377	0.578384	0.173028	1.17397
'BOD1L	-0.003704		-0.282524		-0.405628			0.558686	2.7415						-0.42939	-0.00252225	0.82261
'BOD1L1							-0.00356351				-0.497129		-0.687933	2.04204	2.0176		1.28396
'BORA																0.440268	0.440268
'BPHL																0.942206	0.942206
'BPI														0.362214		-0.0027885	0.254152
'BPIFB1														-0.306156		-0.00312394	-0.218694
'BPIFB2											1.26145			0.354721		1.32241	1.69659
'BPIFB3														-0.0934606			-0.0934606
'BPIFB4														-0.0761576		-0.00321001	-0.0561213
'BPIFB6														-0.991563		-0.00271497	-0.703061
'BPIFC														-0.887427		-0.00247921	-0.629258
'BPIL1								2.30116	-0.136637								1.53055
'BPIL2									-1.32839								-1.32839
'BPIL3			-0.187128														-0.187128
'BPNT1			0.813664														0.813664
'BPTF	-0.637406		-0.27165				0.138418	0.17317	0.249703		-0.426886		-0.00531647	0.960238	2.06237	-0.513395	0.546834
'BRAF			-0.492662					-0.0935141	0.775882		0.868141	-0.00393599		-1.8918	0.719597	-0.00293226	-0.0428586
'BRAP	-0.00404227															-0.00231891	-0.00449804
'BRAT1														3.08913		-0.0030164	2.18221
'BRCA1	1.55613		-0.108826		0.394151		1.43715	-0.53903	0.0513562	-0.196684				-1.10904	-0.820634	-0.00244888	0.209382
'BRCA2	0.685757		-0.0891422		-0.239882	0.643946	0.511189	0.423872	-0.863133	-1.69608	-0.0935311			-2.03078	-0.51772	-0.00301361	-0.943539
'BRCC3																0.412563	0.412563
'BRD1			-0.12425											-1.06118	0.184705	-0.00305586	-0.501889
'BRD2			0.0879534					0.685723							-1.14984		-0.217179
'BRD3			-0.464691												0.135432	0.00386304	-0.187867
'BRD4			-0.843373				2.7467				1.18565			-0.976703	0.558458	-0.00301871	1.08909
'BRD7	-0.00323818		-0.00373966								-0.00428914			0.891948	-0.18202	-0.00264856	0.284146
'BRD8			-0.264277					0.631053						0.187705	1.54156	-0.00344607	0.935836
'BRD9														-0.524368		-0.00329857	-0.373117
'BRDT	0.7351							-0.609293						-0.0961826	-0.101417	-0.00240452	-0.0331821
'BRE			-0.285768													0.737136	0.319165
'BRF1																-0.00282911	-0.00282911
'BRINP1											0.392985				1.39373		1.2634
'BRINP2											0.0632093						0.0632093
'BRINP3											0.221817		-0.00519801		-1.11698		-0.519824
'BRIP1	-1.11163		0.324447					0.887531	-0.793985					0.426164	2.27471	-0.413975	0.602197
'BRIX1																-0.00261973	-0.00261973
'BRMS1L																-0.00277984	-0.00277984
'BROX																-0.00287627	-0.00287627
'BRPF1	-0.00308256		1.71562											1.30093	-1.41614	-0.00280062	0.713096
'BRPF3			-0.521298						2.50028					-0.828095	-1.15552	-0.00248056	-0.00317966
'BRS3								-0.00417257								-0.00275895	-0.00490132
'BRSK1			0.0432525					-0.00400709	0.566181					-0.169488	-0.760934	0.701075	0.153533
'BRSK2			0.182556													-0.00232283	0.127444
'BRWD1	-0.818646		0.208631			-0.0102817			-0.249034		1.39087			-0.211996	-1.00404	-0.701552	-0.493576
'BRWD3			-0.176216		1.34475			1.1206	-0.386799		-0.0891329			-0.987351	0.585625	-0.632285	0.275486
'BSN	-0.00291382		-0.408983		1.28621		-0.00425186	0.771689	-0.518524		1.33978		0.0703458	0.376129	-0.62653	-0.00259373	0.687556
'BSND														-0.143171			-0.143171
'BSX					0.876345												0.876345
'BTAF1	-0.500553		0.287618					0.107736			-0.0472018			-1.04599	1.33056	0.0990037	0.0873765
'BTBD1			0.534886														0.534886
'BTBD11	0.0947499		1.69958					-0.54834			0.889657			0.824219	-1.16998	-0.00226818	0.675656
'BTBD12	-0.0040175								-0.725304						-0.289497		-0.588215
'BTBD16														0.924191			0.924191
'BTBD3			0.320492					-1.19404								-0.00359557	-0.506419
'BTBD6																0.729715	0.729715
'BTBD7	-0.00332574		-0.202785					-0.173281						-0.410538	-0.699548	-0.00343202	-0.609478
'BTBD8														0.390663		-0.00228428	0.274625
'BTBD9								-0.393709						-0.588485		-0.00336753	-0.569014
'BTD																-0.00250594	-0.00250594
'BTG2	-0.992509																-0.992509
'BTG4																-0.00244259	-0.00244259
'BTK	-0.00321722							-0.704823	-0.703831					-2.19698		-0.00354703	-1.61551
'BTN1A1	-0.00293672							0.94274	-1.10347					-0.853277		-0.00271896	-0.456008
'BTN2A1											-0.541751				-0.00650109	-0.00259463	-0.318031
'BTN2A2									-0.507728							-0.00272886	-0.360947
'BTN2A3								2.12769									2.12769
'BTN2A3P											0.0441773			-0.945903			-0.637617
'BTN3A1	-0.00380122										0.421205				-0.48988	-0.00249878	-0.0374874
'BTN3A3	0.848958															0.863705	1.21104
'BTNL2														-1.26091			-1.26091
'BTNL3			-0.00453957						-0.36757					-0.264383		-0.0022469	-0.31937
'BTNL8									-0.00536573					-1.7951		-0.00300194	-1.04123
'BTNL9			-0.00501489						-0.83785								-0.595996
'BTRC								-0.00512815							2.55897	0.0204001	1.48624
'BUB1	-0.00304234		0.201781								0.106262			-0.719607	-0.287303	-0.00276498	-0.287682
'BUB1B	-0.00376948							0.193163	-1.1621					-1.14559	-0.00542533	-0.00281756	-0.868157
'BUD13	-0.00353953							0.00714394						-0.698208		-0.00243068	-0.348517
'BV13S6J2.1														-1.56355			-1.56355
'BVES											0.769396			-0.485968			0.200414
'BZRAP1			-0.00474623					0.745394	2.77736					0.356727	-1.26428	-0.00321724	1.0644
'BZW1															0.905889		0.905889
'BZW2																-0.00274271	-0.00274271
'C10orf112															1.56917		1.56917
'C10orf113														0.482316			0.482316
'C10orf118								1.19006	-0.744417					1.2308		-0.00322162	0.836613
'C10orf119			-0.532581														-0.532581
'C10orf12	-0.00267523				0.535165		-0.00503547	-0.38789						-0.924818	1.44068	-0.00242017	0.246814
'C10orf120			1.08184											0.701543		-0.00285791	1.02798
'C10orf129														0.0413965		-0.00299426	0.0271545
'C10orf137			1.07763						-0.978705					0.508766	-0.00595294	-0.00257695	0.267952
'C10orf140	1.27584							-0.00448566								-0.00270294	0.732455
'C10orf18	-0.512608		-0.390937						1.33492						-0.0839575		0.173709
'C10orf2														-1.38453	-0.00528459	-0.00245958	-0.803832
'C10orf27								-0.350338								-0.00294487	-0.249809
'C10orf28								1.6218								-0.0031019	1.14459
'C10orf46																-0.00235315	-0.00235315
'C10orf54														2.08998			2.08998
'C10orf68			-0.0038278					-0.332828						-0.138491	0.0273461	-0.00273684	-0.201486
'C10orf71					-1.08974				-1.16633		0.285927			-1.90592	0.583643	-0.00252722	-1.34516
'C10orf72									-0.466328								-0.466328
'C10orf79	-0.661368		-1.31756					2.18641	-2.31949								-1.05601
'C10orf81								-0.897016						0.232564			-0.469839
'C10orf88									3.5464						-0.637314		2.05703
'C10orf90	-0.0995391		-0.00442817					2.0058	-0.0731235						0.778342	-0.00310985	1.06305
'C10orf96														-0.0064346			-0.0064346
'C11orf16									0.427119							-0.00326359	0.299711
'C11orf30	0.0202795		0.961463					-0.944086	-0.45786					-0.493218		-0.00307179	-0.374157
'C11orf41			0.442343		-0.600382			0.333912	-1.29195					1.23556		-0.00243278	0.0477838
'C11orf53														-0.637088			-0.637088
'C11orf57			-0.00452802													-0.00298391	-0.00531174
'C11orf63	-0.0034973		-1.02826					-0.121845						0.627765	-0.323518	-0.00363157	-0.348231
'C11orf65																-0.00288226	-0.00288226
'C11orf67																-0.00244965	-0.00244965
'C11orf70														-1.41313		-0.00235015	-1.0009
'C11orf80															0.492439	-0.00338821	0.345811
'C11orf82	-0.00322251		1.67574					0.17121						-0.281319		0.555525	0.947167
'C11orf88																-0.00236171	-0.00236171
'C11orf9			0.0728872					-1.11609						1.02241		0.483122	0.231167
'C12orf11	-0.00357352		0.665084														0.467759
'C12orf12								-0.967669						-1.99262		-0.00340467	-1.71109
'C12orf26									0.00118183								0.00118183
'C12orf34																-0.00315904	-0.00315904
'C12orf35	-0.00281607		0.382654					-0.0781635	-1.49936					0.00197339		-0.221349	-0.578513
'C12orf36														0.135619		-0.00259948	0.0940589
'C12orf4																-0.00365368	-0.00365368
'C12orf40			-0.487727						-1.01442					-1.82095	1.15518	-0.00252783	-0.970654
'C12orf42														0.360869		-0.00277359	0.253211
'C12orf43	-0.00292778																-0.00292778
'C12orf48	-0.00296992								1.46134								1.03122
'C12orf5			-0.0046797													-0.0027954	-0.0052857
'C12orf50									1.02599					0.30198	-0.788682	0.964929	0.75211
'C12orf51	-0.817648		-0.873602		-0.00720968			0.206852	-0.848107					-0.67568	-0.389612	0.0022437	-1.20306
'C12orf54														0.251802			0.251802
'C12orf55													-0.211881		-0.440269		-0.46114
'C12orf56														0.0455655		0.258747	0.215182
'C12orf60																-0.00285543	-0.00285543
'C12orf63	-0.0030955				-1.22574			-1.03036	0.149214					-0.903965	1.28872	-0.451699	-0.822798
'C12orf64			-0.450557														-0.450557
'C12orf66															2.7869		2.7869
'C12orf70																-0.00260734	-0.00260734
'C13orf23			-0.780605						0.995023								0.151617
'C13orf33																-0.00279888	-0.00279888
'C13orf34	-0.00294178																-0.00294178
'C13orf40			-1.3529														-1.3529
'C14orf101	-0.00324786							-0.0048958								-0.00290815	-0.00638077
'C14orf102			-0.347852					-0.00770135						-1.22573	-0.682914	-0.00321112	-1.01401
'C14orf106	0.965153		-0.0039406														0.67968
'C14orf115	-0.00315844							-0.0566552	-1.0094						-0.386503		-0.727858
'C14orf118			0.0398521													-0.00244956	0.0264476
'C14orf133														-0.0156485		-0.00279249	-0.0130397
'C14orf135	-0.00338851															0.222364	0.154839
'C14orf145			0.591557					-0.753003	-0.780552						-0.712144		-0.82707
'C14orf149															-0.429272		-0.429272
'C14orf159			-1.06581											-0.829081	0.808634		-0.627152
'C14orf166																-0.00285146	-0.00285146
'C14orf166B														1.18598		-0.00298655	0.836503
'C14orf169			-0.00358092														-0.00358092
'C14orf174	-0.00345704								1.72151								1.21485
'C14orf177								-0.005737									-0.005737
'C14orf184			0.594569														0.594569
'C14orf37									-1.19661					-0.170227	-0.254325	-0.00337323	-0.812266
'C14orf38																-0.00271022	-0.00271022
'C14orf39			-1.10485										-0.00614694	-0.192716		-0.00317297	-0.653445
'C14orf43			-0.270053											1.06559	-1.31536		-0.300118
'C14orf45																0.496666	0.496666
'C14orf49					-1.47971			-0.544693	1.09898					0.656322		-0.00338229	-0.121855
'C14orf79																-0.00255395	-0.00255395
'C14orf93																-0.00263212	-0.00263212
'C15orf2			-0.356319		1.82592			1.00577	-0.891603					-0.00274355	-0.916374	-0.00245829	0.250283
'C15orf23														-0.135396			-0.135396
'C15orf26								-0.00461856								-0.00305135	-0.00542345
'C15orf27														-1.21987	0.594607		-0.442128
'C15orf29															-0.876719		-0.876719
'C15orf33			1.21984		0.608162				0.740792					0.320004		-0.0032729	1.29044
'C15orf39			-0.676035											-0.886714		-0.00325653	-0.904134
'C15orf40			-0.00503657														-0.00503657
'C15orf42	-0.768051		0.286936		-0.155657				0.297486					-0.199612	-0.00523103	-0.153059	-0.263513
'C15orf43														0.0690818			0.0690818
'C15orf44														-1.27036			-1.27036
'C15orf51									-1.60037								-1.60037
'C15orf52	-0.00335292		-0.527085													0.256307	-0.158269
'C15orf55	-0.00341597		0.0421168					1.71633	-0.612265					-1.38227		-0.002489	-0.0987913
'C16orf45																0.76998	0.76998
'C16orf46																-0.00253344	-0.00253344
'C16orf58																-0.00316275	-0.00316275
'C16orf62	-0.00268579								-0.469634					1.29898	0.149421	-0.0025847	0.43536
'C16orf7	0.660908														1.15387		1.28324
'C16orf70																-0.00252403	-0.00252403
'C16orf71														-1.05576	1.59295	-0.00255149	0.308678
'C16orf73																-0.0023395	-0.0023395
'C16orf78														-0.154658	-0.481601		-0.449903
'C16orf88			-0.00358168														-0.00358168
'C16orf96							-0.842417										-0.842417
'C17orf101																-0.00277562	-0.00277562
'C17orf104			0.0975073													-0.00354258	0.0664431
'C17orf28														0.385507		0.162479	0.387485
'C17orf47								-0.0042174						-0.696095	-0.305516	-0.00303849	-0.504433
'C17orf48	-0.283827																-0.283827
'C17orf53																-0.00328198	-0.00328198
'C17orf56														-0.965911			-0.965911
'C17orf57			-0.400951						0.314965					-1.51855		-0.00338767	-0.803963
'C17orf66									0.292206					-0.660761		-0.00268647	-0.214336
'C17orf68			-0.00382344					2.76122									1.94977
'C17orf70														0.764025	-0.884578	-0.00222876	-0.0708882
'C17orf71	-0.00359583				0.238132										1.28072		0.874832
'C17orf74			-0.716439											-0.567249	0.307846	-0.00271147	-0.489277
'C17orf77														0.0236642			0.0236642
'C17orf80																-0.00323951	-0.00323951
'C17orf85																-0.00333089	-0.00333089
'C17orf97			-0.050223														-0.050223
'C17orf98																-0.00235153	-0.00235153
'C18orf1								-0.738033	0.31732							-0.00236472	-0.244264
'C18orf22	-0.851104																-0.851104
'C18orf26														-0.430012			-0.430012
'C18orf34	-0.860476		-0.320333					0.435309	0.0182233					0.526854	1.45366	-0.00346079	0.47237
'C18orf54															-0.732874	-0.00267433	-0.520111
'C18orf8	-0.00204491		-0.316966								2.29314				1.12631	0.364808	1.54971
'C19orf18														-0.93166			-0.93166
'C19orf2			-0.17653						-0.540529								-0.507037
'C19orf21			-0.00413306											-0.473817		0.378797	-0.0572456
'C19orf28	-0.00282699		0.403754														0.283498
'C19orf29								0.863441								-0.00314803	0.608319
'C19orf44	0.414447		-0.00366821						-0.791269					0.225489	-0.6876	-0.00323855	-0.345312
'C19orf45														-1.62318			-1.62318
'C19orf46			-0.430297														-0.430297
'C19orf47																-0.00260094	-0.00260094
'C19orf51	-0.650863		-0.00393289														-0.46301
'C19orf55			-0.964562														-0.964562
'C19orf57														-0.211194			-0.211194
'C19orf75								-0.420835						1.28947			0.614216
'C1GALT1C1																-0.00248416	-0.00248416
'C1orf100																-0.00333478	-0.00333478
'C1orf101								-0.17978							0.963173	-0.00341045	0.450323
'C1orf105														0.779674			0.779674
'C1orf106														-0.442708		0.662099	0.155133
'C1orf107	0.716486																0.716486
'C1orf110											-0.672469						-0.672469
'C1orf112																-0.00281937	-0.00281937
'C1orf113			0.0115388														0.0115388
'C1orf114			0.666309		0.734401									-0.505842		-0.00309624	0.445886
'C1orf116								1.62878						-0.299773		-0.00244588	0.76589
'C1orf124			-0.0770794													-0.00240125	-0.0562013
'C1orf125	-0.220804		1.37067		-0.165728			-0.03702	-0.862306								0.0379275
'C1orf127			-0.0037325					1.07073						0.0910259	1.37191	-0.00344128	1.12988
'C1orf129			2.16694		-0.727123			-0.479824	-1.56986					1.04802		-0.00325398	0.177548
'C1orf141																-0.00261856	-0.00261856
'C1orf150														-0.390457			-0.390457
'C1orf158														-0.213671			-0.213671
'C1orf168			-0.301184					-0.0059151						-0.316424	0.812345	0.796541	0.440668
'C1orf172														-0.213064		-0.00301842	-0.152793
'C1orf173	-0.00294155		-1.27579		-0.243297		-0.317792	-0.810265	-0.49225		0.462896		-0.836215	2.61569	-1.35049	-0.00238137	-0.679258
'C1orf175			-0.351328					-1.40655									-1.24301
'C1orf177														0.0611933			0.0611933
'C1orf183	-0.00328775																-0.00328775
'C1orf186														-0.744152			-0.744152
'C1orf187																-0.00303923	-0.00303923
'C1orf201																-0.00330689	-0.00330689
'C1orf25															1.25058		1.25058
'C1orf26	-0.49682							-0.00523097	-1.26768								-1.02175
'C1orf49																-0.00256455	-0.00256455
'C1orf51														0.0716535		-0.00263298	0.0488049
'C1orf54	-0.00383008																-0.00383008
'C1orf55																-0.00341268	-0.00341268
'C1orf59			1.06354														1.06354
'C1orf65									-0.47366					0.464063		-0.00244811	-0.00695472
'C1orf85			-0.00471217													-0.00307791	-0.00550842
'C1orf87														0.303167		-0.00278606	0.212401
'C1orf88																-0.0034017	-0.0034017
'C1orf9	0.0909272		-0.747059					-1.0017	-0.00628828					-1.02647	-0.00489623	-0.425041	-1.17945
'C1orf94								1.11003						0.665438	1.28877	-0.00276157	1.53074
'C1QB								0.743425			1.02072			-1.39563			0.212758
'C1QC														0.541904			0.541904
'C1QTNF1															-0.00550143	-0.0024218	-0.00560257
'C1QTNF2														1.66399			1.66399
'C1QTNF3														1.02374			1.02374
'C1QTNF6									0.104226								0.104226
'C1QTNF9														-0.87794			-0.87794
'C1QTNF9B														-0.663282		-0.00230035	-0.470638
'C1R														-0.288649		-0.00337581	-0.206493
'C1RL											0.465302			0.372318		-0.00240078	0.482214
'C1S			-0.271062								-0.108804			-1.04629		-0.00292376	-0.71454
'C20orf103								0.163797									0.163797
'C20orf111																-0.00238927	-0.00238927
'C20orf112			-0.0999387												-0.048649	0.883262	0.424165
'C20orf117			1.3089						-0.00465879								0.922239
'C20orf12			0.407797						-0.83318								-0.300791
'C20orf132								-0.00418943						1.25089		-0.00272728	0.718207
'C20orf151			-0.0046126											-0.905779			-0.643744
'C20orf152														1.23667		0.351966	1.12334
'C20orf160															0.324339		0.324339
'C20orf166																-0.00265495	-0.00265495
'C20orf166-AS1														-0.603687			-0.603687
'C20orf177			-0.4802														-0.4802
'C20orf185	0.153951																0.153951
'C20orf186			-0.00398388					-0.408903	-1.01961								-0.82705
'C20orf194								0.765143						-0.650625	0.796745	0.271904	0.591584
'C20orf26	2.37932		-0.822434		2.23904		0.570261	-0.817006	-1.17991					0.0985778	-0.449196	-0.00290317	0.671916
'C20orf4																-0.0023395	-0.0023395
'C20orf43																-0.00288301	-0.00288301
'C20orf46									-0.323076								-0.323076
'C20orf7																-0.00327721	-0.00327721
'C20orf79														0.759809			0.759809
'C20orf94														-0.502074		-0.00246825	-0.356765
'C20orf96																-0.00262626	-0.00262626
'C21orf29			-0.331142														-0.331142
'C21orf58			-1.09921														-1.09921
'C21orf59														-0.737847			-0.737847
'C21orf63																-0.00292715	-0.00292715
'C22orf25																-0.00250594	-0.00250594
'C22orf28			-0.00521665											0.351244			0.244678
'C22orf30			-0.435902														-0.435902
'C22orf39			-0.190223														-0.190223
'C22orf42									-0.468404								-0.468404
'C2CD2														1.27439			1.27439
'C2CD2L								0.180808			1.29639				1.83301		1.91115
'C2CD3	-0.00356194		-0.00360081					-0.00450561	-0.190767					-0.508124	-1.51397	-0.00341572	-0.842082
'C2orf16	-0.443642				0.630744			-0.197271	-0.152004					-0.0851226	0.944213	-0.00307137	0.262249
'C2orf29			-0.924838														-0.924838
'C2orf3									-0.0052221								-0.0052221
'C2orf39								-0.434756									-0.434756
'C2orf40														-1.00073		-0.00253344	-0.709411
'C2orf42															0.0229052		0.0229052
'C2orf44	-0.00356506		-0.741095								-0.789818					0.324412	-0.605033
'C2orf48								0.658998									0.658998
'C2orf53								-0.455693						-0.333624			-0.558131
'C2orf54														-0.0526396			-0.0526396
'C2orf55														0.84321		-0.00302397	0.594101
'C2orf56																-0.00243835	-0.00243835
'C2orf63									1.02554							-0.00330202	0.722829
'C2orf65														-1.54667		-0.00318555	-1.09592
'C2orf67			-0.99037					2.07529	-0.457256						-0.00496773		0.31135
'C2orf71	-0.381564		-0.0948031				-0.00373911	-0.11856	0.177395					0.41934	-0.00675082	-0.00285543	-0.00407895
'C2orf77														0.545929		-0.00349241	0.383561
'C2orf78			2.80379					2.50912	0.0186276					-1.33627	0.0846027	-0.00287816	1.66442
'C2orf81			1.03872														1.03872
'C2orf85			-0.00478376					-0.00547794									-0.00725612
'C2orf86								-0.182673	-0.140622								-0.228604
'C2orf89																-0.00237678	-0.00237678
'C3	-0.00146155		-0.00485912	-1.2267	0.909333		2.05135	1.35944	-0.746359		1.94981			-0.438765	-0.0110285	-0.279825	1.07366
'C3AR1															-0.00615868	-0.00351767	-0.00684222
'C3orf15								1.00316	-1.22546					-1.20586		-0.261239	-0.844698
'C3orf17																-0.00310122	-0.00310122
'C3orf19																-0.00308516	-0.00308516
'C3orf20			0.674054					0.468548						-1.25964	-0.00616961	0.100348	-0.0102251
'C3orf23														-1.25647		-0.0031405	-0.890681
'C3orf25														1.99658		-0.00239337	1.41011
'C3orf26	-0.00370927															-0.00258455	-0.0044504
'C3orf30								-0.00480042	1.68073					-0.869435	-0.00669986		0.399895
'C3orf32																-0.00224335	-0.00224335
'C3orf38																-0.00277022	-0.00277022
'C3orf39			0.85613														0.85613
'C3orf43	-0.00260058																-0.00260058
'C3orf56														-1.47436		-0.00250938	-1.04431
'C3orf59					0.415183				-1.08282								-0.472093
'C3orf62	-0.00320128																-0.00320128
'C3orf63	-0.734248		0.0118025												0.390628		-0.191575
'C3orf64																-0.00225668	-0.00225668
'C3orf67															-0.0250379	-0.00236875	-0.0193794
'C3orf70	-0.00370093																-0.00370093
'C3orf77			-0.393672													-0.00321785	-0.280643
'C3P1							-0.00406835							2.77585			1.95995
'C4B														-0.878645			-0.878645
'C4BPA	-0.655463		-0.00491829											0.203329		-0.0023515	-0.229702
'C4BPB																-0.00247409	-0.00247409
'C4orf14	0.1573																0.1573
'C4orf17														-0.0155142			-0.0155142
'C4orf21	-0.0208812		0.407341		-0.987526			1.09868	0.0336966		-0.82627			0.349301	-0.61011	-0.00343759	-0.186403
'C4orf22														0.871435			0.871435
'C4orf27																-0.00281982	-0.00281982
'C4orf31					-1.35802				0.585734								-0.546087
'C4orf35			-0.499855														-0.499855
'C4orf37								-0.0054562						-0.439595		-0.00280139	-0.258568
'C4orf41			1.21057														1.21057
'C4orf43			-0.00362502														-0.00362502
'C4orf50											0.408581			-1.22488	-0.687948		-0.868475
'C5			-0.0107314											-0.540797	-0.653954	-0.00256225	-0.604022
'C5AR1														-1.74113			-1.74113
'C5orf20														0.019206			0.019206
'C5orf22			-0.713148														-0.713148
'C5orf25														1.88911		-0.00310342	1.3336
'C5orf34			1.51009													-0.00292771	1.06573
'C5orf36			-0.155064														-0.155064
'C5orf38																-0.00240006	-0.00240006
'C5orf4																-0.0034017	-0.0034017
'C5orf42	-0.334338		0.452587					0.543307	-0.368783		0.302155		0.124212	-1.00529	-0.189586	-0.00247865	-0.159403
'C5orf44																0.852829	0.852829
'C5orf47																-0.00259948	-0.00259948
'C5orf51											0.164471						0.164471
'C5orf54																-0.00270579	-0.00270579
'C6			1.5552		0.151995			0.647522	-0.738578				0.532753	-1.07621	0.353806	0.293386	0.608069
'C6orf10	-0.16071													-0.102386			-0.186037
'C6orf103			-0.722865														-0.722865
'C6orf118			-0.00502273		-0.350537			-0.42651						-1.32701	1.08067		-0.45992
'C6orf132			1.35373													-0.00281728	0.955241
'C6orf138			1.36379					-0.00494923	-0.779117								0.334701
'C6orf142			-0.217374					0.197007	1.76852								1.0093
'C6orf15														-0.0703831			-0.0703831
'C6orf165			1.06145				0.31753		0.92555					1.82675	-0.747495	-0.00227754	1.38049
'C6orf167	-0.00292778							0.373376	-1.25647						-0.331652		-0.608838
'C6orf170			0.0591807		0.764737			0.0487493	-0.260828					-1.39229	-0.00498395	-0.0023616	-0.297758
'C6orf174	0.730259		-0.00415973		-1.05231			-0.00441531	0.322374						-0.134241		-0.0581713
'C6orf201																-0.00242893	-0.00242893
'C6orf204					-0.230012												-0.230012
'C6orf221														0.511085			0.511085
'C6orf222	-0.756009							-0.00450959						-0.0997265		-0.00283212	-0.431539
'C6orf223														-1.01049			-1.01049
'C6orf27	-0.111255		-0.874881														-0.697303
'C6orf58														-0.320606			-0.320606
'C6orf70			-0.00481732											-0.000931439		-0.00285765	-0.00496891
'C6orf89			-0.384285												0.362808		-0.0151865
'C6orf97			0.135842		-1.4852			0.154358	-0.758201						-1.20781	0.267561	-1.18125
'C7								0.484772	-1.4507		0.301317			1.87437		-0.00258422	0.539866
'C7orf10																-0.00340467	-0.00340467
'C7orf16			-0.00346704														-0.00346704
'C7orf25																-0.00292064	-0.00292064
'C7orf27								-0.145027									-0.145027
'C7orf28A	-0.00378446																-0.00378446
'C7orf28B	-0.0032127																-0.0032127
'C7orf30	-0.00379296																-0.00379296
'C7orf31			-0.00475955											1.0666		-0.00299063	0.611326
'C7orf33	1.4747																1.4747
'C7orf34								1.09715						-1.29599			-0.140603
'C7orf36	2.33372							-0.0291447									1.62958
'C7orf43																0.901315	0.901315
'C7orf45								-0.00542007								-0.0034014	-0.00623772
'C7orf46								1.84095									1.84095
'C7orf50															0.782544		0.782544
'C7orf51			-0.00496969														-0.00496969
'C7orf57																-0.00267998	-0.00267998
'C7orf58	-0.00335161		-0.547684		1.97087			-0.157998	-0.716766					-0.480145	-1.11389	0.942587	-0.0376102
'C7orf60			0.272906					0.0988159								-0.00356338	0.212556
'C7orf62														-0.988336		-0.00276944	-0.700818
'C7orf63			0.525038								1.22895			0.477087	2.03179	-0.00268371	1.90521
'C7orf64			1.22034														1.22034
'C7orf66			-0.00368843														-0.00368843
'C8A			-0.618854					1.80376	-0.978459					1.309		-0.00338535	0.676215
'C8B			-0.605687					-0.00531943						-0.0980081	-0.489214	-0.00243068	-0.536951
'C8orf34	1.99314				-1.25513				-0.416928		-0.709321			2.19589	0.561908	-0.00249906	0.894669
'C8orf4														-0.52215			-0.52215
'C8orf45																-0.00295766	-0.00295766
'C8orf46																-0.00244094	-0.00244094
'C8orf47														-1.18164		-0.00259716	-0.837385
'C8orf74								-0.00568469									-0.00568469
'C8orf80			0.207386					0.463679						0.42948		-0.00249173	0.549026
'C9	-0.00320712		1.30974					0.931733						1.37579		-0.00246554	1.61515
'C9orf100																-0.00274271	-0.00274271
'C9orf102								-0.967769	-0.604202						1.09998	-0.00253937	-0.237266
'C9orf114			-0.00353457														-0.00353457
'C9orf125			-0.636694					0.222101								-0.00343847	-0.241351
'C9orf128																-0.00265056	-0.00265056
'C9orf131			0.49451					0.769955						-1.09366	-1.54259	-0.00329848	-0.61496
'C9orf135					-0.48861									-0.60847		-0.00287361	-0.635059
'C9orf150			2.03149														2.03149
'C9orf156	-0.00341842															-0.00241995	-0.00412835
'C9orf171			-0.0041313					-0.1721						0.419639			0.140531
'C9orf174			0.85112											0.140847		-0.411664	0.335039
'C9orf3	0.322343							-0.00417245			-0.781758			-0.996547		0.853395	-0.271342
'C9orf41			-0.00492553														-0.00492553
'C9orf5	-0.00322749																-0.00322749
'C9orf51																-0.00262262	-0.00262262
'C9orf72																0.853096	0.853096
'C9orf78													-0.191572				-0.191572
'C9orf79								-0.00585702	-0.332784							-0.00241308	-0.196907
'C9orf84			-0.00365407											1.54128	-0.667956	-0.00330243	0.433184
'C9orf86																1.79846	1.79846
'C9orf93								-0.00400367							-0.00526292	0.193561	0.106403
'C9orf96									-1.03935					-1.08072		-0.00309165	-1.22581
'CA1														-0.156661		-0.00229745	-0.112401
'CA10	-0.00282699							0.670578	-0.340069					0.720409	-0.796014		0.112732
'CA2														-0.834722			-0.834722
'CA3								-0.0375367	0.597437					-1.05104			-0.283557
'CA5A																-0.00236171	-0.00236171
'CA5B																0.726803	0.726803
'CA7			-0.00481094													-0.00235111	-0.00506433
'CA8																0.496216	0.496216
'CA9			-0.00413257											0.716961			0.504046
'CAB39																-0.00245688	-0.00245688
'CAB39L			0.508174													-0.00259382	0.357499
'CABIN1			-0.237643		0.887849		2.36883							-1.08411	1.32243	0.180323	1.40343
'CABLES1								-0.00554032								-0.00286084	-0.00594052
'CABP1													1.08686			-0.00322144	0.766251
'CABP4														-0.375543		-0.00232569	-0.267193
'CABP5														-1.00879		-0.00326359	-0.715631
'CABS1																-0.00255001	-0.00255001
'CABYR																-0.00242883	-0.00242883
'CACHD1			0.74074					-0.00604553						-1.44344	-0.0057224	-0.00262214	-0.320691
'CACNA1A	-0.662417		-0.519888		-1.58556	0.426363	0.240656	-0.00641022	-0.761508		-0.329636		0.918137	-1.93297	2.59209	-0.00331461	-0.46894
'CACNA1B			-0.582415				-0.0760315	-0.655423	-0.386251		-0.849215		-0.605896	-0.462953	0.287369	-0.516451	-1.28242
'CACNA1C	-0.657734		-0.258892		-0.46345	1.45172	-0.00407854	-0.437736	0.812433	-1.0856	1.14686			-0.401218	-0.7465	-0.673847	-0.380489
'CACNA1D	-0.00406541		0.802951		0.465988			2.05983	-1.11766		-0.486059			-0.334487	0.140552	-0.759657	0.255796
'CACNA1E	0.143509	-0.0068526	1.32384		-0.713416		-0.00966083	0.61083	-0.229023		1.11786		-0.939436	-1.25666	-0.910693	-0.992826	-0.537665
'CACNA1F	-0.00341842		-1.4161		2.18115			1.38935	-0.767837		2.03214		-0.00561724	1.54357	1.19158	0.0391345	1.95554
'CACNA1G	-0.00381466		-0.00438605		2.76411			0.800974	-1.45002		0.879291			-0.991797	0.0704185	-0.00272489	0.687349
'CACNA1H			-1.25902		-0.21376		0.832948	-0.972707			0.213208			-0.57557	0.999567	-0.00332654	-0.346009
'CACNA1I	-0.00290347		-0.00390096		-0.666519			0.119055	-1.8865		0.555095			0.971027	-0.354064	-0.00277053	-0.423827
'CACNA1S	-0.00317708		-0.135917		0.368821	1.67821		-0.55214	-0.429978				-0.00658874	-0.924825	-0.00704794	-0.0026145	-0.00482506
'CACNA2D1	-0.780917		-0.0917004		2.00234			-0.957001	-0.62462					-1.05313	-1.17464	-0.00317599	-0.948529
'CACNA2D2	-0.00378446		-0.0035838											0.475234	-0.00514575	0.251985	0.319626
'CACNA2D3			-0.400047					-0.490644						0.0400571	0.967206	-0.00267998	0.0509342
'CACNA2D4			0.505716				-0.651085	0.463377	-0.479667					0.543081	-1.52706	-0.00238721	-0.433913
'CACNB1			1.17021													-0.00340884	0.825053
'CACNB2			-0.00403866					0.868407	0.915227					-0.915845	-0.00667864	-0.00359645	0.34843
'CACNB4														-1.40462		-0.00267028	-0.995101
'CACNG2											1.38661			1.21765			1.84149
'CACNG3								0.103806	-0.167276					0.154513		-0.00254159	0.0442509
'CACNG4																-0.003264	-0.003264
'CACNG5			0.856582											-0.0161009	0.981759		1.05207
'CACNG6														0.398318			0.398318
'CACNG7									-0.623534						-0.2572	-0.00269062	-0.510046
'CACNG8	-0.00407199																-0.00407199
'CAD	-0.741532		-0.665266					-0.817342	-1.63508		-0.207977			-0.473075	0.0879069	-0.00277886	-1.57513
'CADM1			1.82407				-0.00573838				0.103151				0.352208		1.13685
'CADM2	-0.196246		0.790268		-0.908827		-0.00464788	2.04568	-1.504		0.321517			-0.811055	-0.00493984	0.486602	0.067783
'CADM3			0.991768					-0.604095						1.55575	-0.628293	-0.0031019	0.586757
'CADM4														-1.14713			-1.14713
'CADPS	-0.276088		0.842568				-0.203759	-0.397381	-0.385071		0.476259			-0.350934	-0.733477	-0.351033	-0.459639
'CADPS2	-0.0035119		-0.00369578		-1.10621				-0.849387					0.711365	0.899291	-0.00242698	-0.134018
'CAGE1														1.03244		-0.00349716	0.727576
'CALB1														0.713639			0.713639
'CALB2			-0.275192					0.548824						0.254549			0.304946
'CALCOCO1									-0.00490534					-0.252555		-0.00308675	-0.150427
'CALCOCO2																0.83407	0.83407
'CALCR								-0.821484	0.606995					-1.46606		-0.00289161	-0.841718
'CALCRL			-0.00424995											0.37016	-0.522315	-0.00279744	-0.0796015
'CALD1	-0.00308256		-0.429672					-0.395655						-0.00948499	0.584052	-0.00239164	-0.104607
'CALHM2	-0.00304958																-0.00304958
'CALML3														-0.357328			-0.357328
'CALML5														1.30787			1.30787
'CALN1									-0.292279					0.777391		-0.00286503	0.278426
'CALR3														0.37983		-0.00338939	0.266184
'CAMK1			-0.125004														-0.125004
'CAMK1D														1.91728	1.77339	-0.00323529	2.12894
'CAMK1G														0.268648			0.268648
'CAMK2A																-0.00312574	-0.00312574
'CAMK2B								-0.00382125						-0.0115013			-0.0108347
'CAMK2G	0.186792														0.793387	-0.00274007	0.564324
'CAMK4								0.86853						-0.729346	-0.119434	-0.00336753	0.00819137
'CAMKK1																-0.00280709	-0.00280709
'CAMKK2	0.61654		-0.00441665											-0.685655		-0.00310115	-0.0383165
'CAMKV			0.764404											0.22896	0.484558	-0.00287166	0.737525
'CAMSAP1	-0.46306		0.472956					-0.340873	-0.720031					0.308466	1.59703	-0.0519343	0.303338
'CAMSAP1L1	-0.00301008		-1.00176					0.0945032									-0.525545
'CAMSAP2														1.49318		-0.0752374	1.00264
'CAMSAP3											0.977108			0.188621		0.388882	0.897555
'CAMTA1	0.406569		-0.555554		1.34259			0.490238	0.189874				1.80156	0.0510117	0.352159	-0.0859082	1.33084
'CAMTA2	-0.0354714		-0.715777				2.40228							-2.01095	-1.44013	-0.00357243	-0.736327
'CAND1	-0.0032503		2.19403				-0.0964851	0.101744						0.0530032	-0.006106	-0.00324192	0.846523
'CAND2	0.0635893		0.674041				-0.48503				-0.562546			-1.40958	-1.23106	0.0232858	-1.10641
'CANT1														0.163348			0.163348
'CANX																-0.00225586	-0.00225586
'CAP1	-0.00334295															-0.00249509	-0.00412812
'CAP2														-0.435428		-0.00335521	-0.310267
'CAPN10			0.94874						-1.05497					-0.0115852		-0.00272777	-0.0602699
'CAPN11							-0.0049761	-0.05718						-0.647603		-0.00238971	-0.356075
'CAPN12			0.433192													-0.00302965	0.304171
'CAPN13													-0.360047	-1.10449	0.24022	-0.00275312	-0.613536
'CAPN14																-0.0027826	-0.0027826
'CAPN2															-0.215847	0.436798	0.156236
'CAPN3	1.40122		1.88565						0.605947					0.164638	-0.355382	-0.00271638	1.51026
'CAPN5	1.59102		0.189551					-0.249737						0.852093	-0.767011	-0.0030115	0.658464
'CAPN6			-0.00362023					-0.128349	0.621868					-0.106017	-0.208842	-0.00305868	0.0702111
'CAPN7			0.0793663													0.29421	0.264158
'CAPN8																-0.00332366	-0.00332366
'CAPN9								1.08642						-0.0799448		-0.00340058	0.579124
'CAPRIN1	0.589137		0.0077079													0.369396	0.557859
'CAPRIN2	-0.00328321		0.233683					-0.802592			1.18565			-0.258238	-0.635595	-0.00243242	-0.106892
'CAPS2			-0.0048879												0.316748	-0.0029113	0.178372
'CAPSL														-0.316741			-0.316741
'CAPZA1													0.185942				0.185942
'CAPZA3			-0.0041168											-0.235601			-0.169506
'CARD10			-0.318235										0.57255	-1.10377		-0.00249351	-0.425975
'CARD11	-0.00304319		-0.881935				1.1004	-0.63043	-0.987797					-0.71575	0.52696	0.741847	-0.30043
'CARD14	-0.00318407		-0.0039997					0.358263							0.494422	-0.00343811	0.376582
'CARD6	-0.00373877		-0.589588		0.457042				-0.869735					1.3149	-0.422926	-0.00247865	-0.0440403
'CARD8															0.468012		0.468012
'CARD9											-1.3323						-1.3323
'CARM1								-0.046684								-0.00309299	-0.0351977
'CARNS1			0.586427												-0.212057		0.26472
'CARS									1.16743					-1.43107		-0.00287972	-0.153878
'CARS2	-0.00354395															-0.0022207	-0.00407623
'CASC1			1.62551											-0.192846		-0.00306744	0.82538
'CASC3														-1.27715		-0.00238986	-0.90477
'CASC4																-0.00304871	-0.00304871
'CASC5	-0.863083		-0.00499362						-1.16273				-0.057424	0.224405	0.774227	-0.146101	-0.467049
'CASD1	-0.144948		-0.848081						0.198254					0.198927	-1.18523	-0.00281596	-0.728272
'CASK			0.81106											-0.487034	-0.0390898	-0.00243989	0.141248
'CASKIN1			-0.0946238												-0.00657918	-0.00229354	-0.0597537
'CASKIN2	-0.162633		0.09182												-0.131199	-0.00206427	-0.102038
'CASP1														-0.172161	2.57381	-0.00335764	1.38466
'CASP10											-0.632359					-0.00237222	-0.448823
'CASP14														-0.241747			-0.241747
'CASP2								0.308066									0.308066
'CASP4			1.02084						0.560131							-0.00341693	0.910799
'CASP5	-0.234357		0.1505		-0.00775489			2.33761					-0.238877	-1.05256	-0.887287	-0.00364915	0.0224947
'CASP6																-0.00232328	-0.00232328
'CASP8	1.27896				0.581492									-1.45011	-1.75943	-0.349284	-0.759532
'CASP8AP2	-0.669382		2.62839					-0.683867					-0.320937	-0.5844	1.42721		0.733625
'CASP9	-0.00381904																-0.00381904
'CASQ1														-1.11142	-0.00658582	-0.00291651	-0.647165
'CASQ2											-0.346669					-0.00255001	-0.246935
'CASR			-0.19953				0.0693309	0.44095	-0.334627					1.2598	-1.07772	-0.00335015	0.0585294
'CASS4			-0.0053623					0.669962	-0.00450022					0.452446	1.13824	0.268816	1.02862
'CAST	-0.00321533								-1.03282							-0.00266561	-0.599691
'CASZ1	-0.00247846		0.294146		-0.81463			-0.00435564					0.0154891	-1.7354	0.23855	1.61975	-0.137507
'CAT	0.668405													-1.07778			-0.289471
'CATSPER1			2.00582					-0.00506961								-0.00334492	1.1532
'CATSPER2					0.338464											-0.00308516	0.237149
'CATSPER2P1											1.0911						1.0911
'CATSPER4			1.21971											0.896769		-0.00226538	1.22064
'CATSPERB	-0.00367576		1.40532						-0.0521119					0.202283	2.17585	-0.00275274	1.52069
'CATSPERD											0.111416			-1.88808		-0.00239394	-1.02714
'CATSPERG	-0.00299884													1.3147	0.316556	-0.0024029	0.812927
'CBFA2T2			-0.00422359											0.703103			0.494182
'CBFA2T3			-0.0034512					0.301887						-0.468087	1.48885		0.659599
'CBL	-0.00354387		-0.39668					-0.00400168			-0.00391395			0.891788		0.352987	0.341555
'CBLB	1.16293		-0.214942					2.05597	-1.1187					0.088414		-0.00237912	0.804779
'CBLC														-0.712052		-0.00324221	-0.505789
'CBLL1									1.00594					-0.919623		-0.00270689	0.0482749
'CBLN2															-0.00501638		-0.00501638
'CBLN4			0.771927						0.133152							-0.00295251	0.520843
'CBS														-0.627776		-0.00259872	-0.445743
'CBWD6			-0.00367194														-0.00367194
'CBX2								-0.740591									-0.740591
'CBX3											1.27789						1.27789
'CBX4	-0.45741													-0.203326			-0.46721
'CBX6															-0.399552		-0.399552
'CBX8			0.326962												-0.10425	-0.00274007	0.127001
'CC2D1A	-0.00309651							-0.00485862						2.1634		-0.00317809	1.07613
'CC2D1B	-0.00320034		-0.576631					-0.232222	-0.00515373							-0.00226073	-0.366477
'CC2D2A	0.26196		0.556521												-0.535692	-0.48834	-0.102775
'CC2D2B														1.15961		1.15902	1.63952
'CCAR1			-0.494331								0.138996				-0.586161	-0.00339227	-0.472444
'CCBE1			0.161543											-0.75543		-0.00279855	-0.344496
'CCBL2			-0.116356													-0.00245145	-0.0840097
'CCBP2									0.0252344					-0.776123			-0.530959
'CCDC102B	-0.00296644		0.861533					0.626343						0.863187		-0.00340788	1.04858
'CCDC103																-0.00286946	-0.00286946
'CCDC104																-0.00321655	-0.00321655
'CCDC105									-0.00541971					1.97582		-0.00269692	1.13605
'CCDC106																-0.0022348	-0.0022348
'CCDC108	-0.0577604		-0.664117					-0.00550134	-1.56131		0.607381			1.19223	0.0973651	-0.00248034	-0.139367
'CCDC11			1.10513											-0.190871		-0.00229974	0.526522
'CCDC110	-0.674227		0.4228						0.986984					-1.48665	-0.129706	-0.155006	-0.422868
'CCDC112																-0.00309778	-0.00309778
'CCDC114																0.193546	0.193546
'CCDC116														0.806715	-0.674312	-0.00224664	0.0751459
'CCDC121									-0.37406							-0.0029786	-0.266606
'CCDC122																-0.00270296	-0.00270296
'CCDC123								-0.0061078	-0.00593689								-0.00851688
'CCDC125	-0.00356365															-0.00326359	-0.00482758
'CCDC127								1.08329									1.08329
'CCDC129			0.146203		-1.15188			0.558439	-0.392197					0.743243	-0.0169789	-0.00247057	-0.0437071
'CCDC13								-0.00405917						-0.59659	1.06951	-0.00283936	0.233008
'CCDC132			0.768514		0.720114			1.29718	0.282984					-0.212306	0.427484	-0.00253089	1.24027
'CCDC135	-0.00262615								0.287005					0.926248	0.347404	-0.00328796	0.695302
'CCDC136			0.601702				1.34403	-0.617644							1.32199	-0.00332482	1.18366
'CCDC138	-0.465855															-0.00305234	-0.331568
'CCDC14									0.0911436							-0.00326359	0.0621406
'CCDC140																-0.002255	-0.002255
'CCDC141	-0.0301692		0.0534846				1.58868	0.414525	-1.05977					0.0605904	-0.866556	-0.0024856	0.055968
'CCDC142																1.40875	1.40875
'CCDC144A	-0.0503729		1.59485											0.821098	1.18158	-0.274828	1.46343
'CCDC144B	0.881727																0.881727
'CCDC144C														1.01633		-0.00333915	0.716296
'CCDC146							0.442876		-0.84855					-0.387031	3.37261	-0.00246689	1.15267
'CCDC147			-0.192262					-1.01804	-0.00657659					-0.0919756	0.416045	-0.00250286	-0.365508
'CCDC148								0.555788						-1.74312		-0.0035637	-0.687562
'CCDC149																-0.00263298	-0.00263298
'CCDC15			-0.817889					2.10517							0.182963	-0.00289684	0.733674
'CCDC150			-0.693378					1.83	0.629597					0.0379492	0.155945	-0.00348864	0.79879
'CCDC151	-0.555486		0.0197159													-0.00277354	-0.310928
'CCDC157																-0.00233977	-0.00233977
'CCDC158			-0.00393804					0.0501629	0.15903					-1.34344	1.12992	-0.00244292	-0.00437447
'CCDC160																-0.00353614	-0.00353614
'CCDC164														0.264001		-0.00249755	0.184911
'CCDC168							-0.0408075										-0.0408075
'CCDC169																-0.00236261	-0.00236261
'CCDC170														0.921314			0.921314
'CCDC171											1.47918						1.47918
'CCDC175															1.63756		1.63756
'CCDC18	-0.574368		0.0301396		0.681244			0.818916	-1.0237		-0.709321				0.1482	1.13436	0.17871
'CCDC180															-0.139435		-0.139435
'CCDC19	-0.59398		-1.05396											-0.991811	-0.0053157	-0.00309139	-1.18429
'CCDC22																-0.00292329	-0.00292329
'CCDC24																-0.00233037	-0.00233037
'CCDC27	0.137511								0.129468					-0.33772	1.04395	-0.00301798	0.433885
'CCDC28A	-0.00364148		0.280929											-0.855927			-0.334077
'CCDC30			1.90759					1.22444			-0.963075		1.48214	0.278337	-0.609005	-0.00361607	1.25364
'CCDC33	-0.198243								-0.98365					-1.52006		-0.00251928	-1.35224
'CCDC34			0.422907														0.422907
'CCDC36																-0.00347833	-0.00347833
'CCDC37			-0.00437874											-0.634404	0.031927	-0.00314956	-0.305003
'CCDC38	-1.06373								-0.22541					0.0146067	-0.65988	-0.00226517	-0.866107
'CCDC39	-0.00340725		0.236316					-0.0056762	1.30527					-0.607881	0.508164	1.33209	1.04502
'CCDC40	-0.668799		1.6164		-0.477191			-0.00437424						0.755591	-1.40386	0.507014	0.122755
'CCDC41											1.23871				-0.00457722	-0.00261861	0.711014
'CCDC42			-0.00492714												0.138906		0.0947374
'CCDC43			0.621154														0.621154
'CCDC45			0.976897												-0.609873		0.259526
'CCDC46									-0.546582								-0.546582
'CCDC50																-0.00259948	-0.00259948
'CCDC51																-0.00313865	-0.00313865
'CCDC53																-0.00298391	-0.00298391
'CCDC54								0.197923						-0.953475		-0.00296218	-0.437929
'CCDC55			-1.08901														-1.08901
'CCDC57			-0.00378251		0.629664			0.0385714							-0.349698		0.157377
'CCDC58																-0.00242918	-0.00242918
'CCDC59																-0.00241283	-0.00241283
'CCDC6			-0.00366464													-0.00231052	-0.00422508
'CCDC60													1.29184	-0.76141	-0.721833	-0.00291291	-0.0971568
'CCDC61														1.78084		-0.00276789	1.25729
'CCDC62			-0.144507											-0.311312		-0.00305938	-0.264934
'CCDC63	-0.138525								0.932996					-0.713201	0.12165	-0.00263451	0.0895699
'CCDC64																-0.00291783	-0.00291783
'CCDC65																-0.00277984	-0.00277984
'CCDC66			-0.640451											1.45407	1.35582	-0.00241719	1.08351
'CCDC67			-0.00344064											0.260114		-0.00289494	0.146519
'CCDC68														-1.0506		-0.00280816	-0.744869
'CCDC70											-0.785727			-0.376175			-0.821588
'CCDC73	0.0821979		-0.921803					-0.165921	0.191795					0.0628504	-0.167337	-0.00354515	-0.348394
'CCDC74A														-1.14976			-1.14976
'CCDC74B														-0.505666		-0.00263298	-0.359421
'CCDC75																-0.00238686	-0.00238686
'CCDC76	-0.00294624															2.11198	1.49131
'CCDC77	-0.0028294		-0.332854														-0.237364
'CCDC78	-0.00275109																-0.00275109
'CCDC79																-0.00291138	-0.00291138
'CCDC8											2.51767			1.17412	-0.188554	-0.00250938	1.75036
'CCDC80							0.993318	-0.00448566	-1.559		-0.422757			0.353802	-0.953098	-0.00302279	-0.602945
'CCDC81														1.47475		-0.00272704	1.04088
'CCDC82																-0.00351749	-0.00351749
'CCDC83									-0.00593582					-1.22836		-0.00327028	-0.714508
'CCDC85A									-2.22378					-0.345326	-0.674829	-0.00318811	-1.62356
'CCDC86																-0.00225868	-0.00225868
'CCDC87			-0.207066					1.46539			-0.00383649			-0.192086		0.394274	0.651444
'CCDC88A	-0.00278685		-0.589775		-0.777339			-1.08498	1.00439					-1.12806	0.1693	-0.00273885	-0.852763
'CCDC88B			0.871114											0.464014		-0.00297	0.769122
'CCDC88C			-0.297813		-0.0399272			-0.201668						-0.0588211	0.647047	-0.00268212	0.018835
'CCDC89								0.951494								0.391919	0.949936
'CCDC9											0.373951						0.373951
'CCDC91			0.0891832													-0.00255395	0.0612562
'CCDC92														2.11679		-0.0023355	1.49515
'CCDC93			-0.688909					1.27206			0.295698			0.0963935	0.211973		0.530937
'CCDC94																-0.00341693	-0.00341693
'CCDC96															0.054588		0.054588
'CCDC99								-0.00477138								-0.00358134	-0.00590627
'CCHCR1															2.09639		2.09639
'CCIN								-0.00435767						0.677943		0.605721	0.738608
'CCKAR			-0.00340084					0.0591998						-1.12217		-0.0026148	-0.534491
'CCKBR	-0.12688		-0.416194					-0.676967						-1.50145	0.535425		-0.97764
'CCL4																-0.00326545	-0.00326545
'CCM2			0.396928														0.396928
'CCNA1			-0.193033					-0.250735						-1.35868	-0.341741	-0.00302411	-0.960261
'CCNA2																-0.00268051	-0.00268051
'CCNB1																0.400773	0.400773
'CCNB2																-0.00242918	-0.00242918
'CCNB3	-1.08086		-0.977436					0.442771	-0.335952					-0.154855	-0.645549	-0.00269351	-1.04113
'CCNC															0.111664	-0.00326359	0.0766507
'CCND1																-0.309917	-0.309917
'CCND2											0.0493029					-0.00303815	0.0327141
'CCND3	-0.804037																-0.804037
'CCNE1																-0.00272704	-0.00272704
'CCNE2														0.353659		0.251604	0.427985
'CCNF															-0.0886044		-0.0886044
'CCNG1																-0.0027846	-0.0027846
'CCNH																-0.00227508	-0.00227508
'CCNJL														-1.08093	-0.221039		-0.920631
'CCNL1			-0.360733													-0.00326314	-0.257384
'CCNL2															-0.47549	0.590265	0.0811584
'CCNT1														-0.782641	1.00383		0.156403
'CCNT2																-0.00320084	-0.00320084
'CCNYL2													0.00764732				0.00764732
'CCP110														-0.0570967		-0.00229746	-0.041998
'CCPG1			0.630576								-0.513781					-0.00246716	0.0660074
'CCR1														0.0378584			0.0378584
'CCR2			-0.00433557											0.555907		-0.00324482	0.316577
'CCR3	-0.00351651		-0.0119683											-0.358769	-0.232909		-0.303581
'CCR4														-0.95798		-0.00247409	-0.679144
'CCR5														-0.622123			-0.622123
'CCR6								0.739899									0.739899
'CCR7	-0.00336262															0.893023	0.629085
'CCR8			2.50933					-0.840876						-0.621457		-0.00333265	0.521831
'CCRL1																-0.002737	-0.002737
'CCSER1							-0.00403966										-0.00403966
'CCT2								-0.650528								-0.00243021	-0.461711
'CCT3							-0.00367749									-0.00342773	-0.00502415
'CCT4			-0.0038027														-0.0038027
'CCT5	-0.00357025															-0.00337513	-0.00491112
'CCT6B			-0.00469908													-0.00307092	-0.00549422
'CCT6P1											-0.864436						-0.864436
'CCT6P3											1.11622						1.11622
'CCT7																-0.00327466	-0.00327466
'CCT8L2			-0.00391013		0.196448			-0.167407	-0.24315		-0.97328			-1.46191	1.60388	-0.00277238	-0.371974
'CCZ1																-0.00336753	-0.00336753
'CCZ1B																0.255944	0.255944
'CD101	-0.00311639								-0.168761					-0.523521	-0.350312	-0.00346506	-0.469206
'CD109	-0.00355084		-0.30622				-0.423987	-0.669561	-0.728277					0.264136	0.888289	-0.00318806	-0.347316
'CD163	-0.851137		1.67821		-0.393859			-1.35571	0.145161				-0.00465661	-1.27997	1.02003	-0.002652	-0.348194
'CD163L1			-0.00435353		1.28738		0.321975	0.48498	0.803665		0.488163			0.659357	0.234785	-0.418003	1.28598
'CD177														0.977474			0.977474
'CD180														-0.269647		-0.00297003	-0.19277
'CD19														-1.74276			-1.74276
'CD1A	-0.481797							0.300212	1.47051					-0.0408464	1.30305	-0.00268647	1.0404
'CD1B								-0.00472195	-1.0813		-0.551858			-0.765665			-1.20177
'CD1C								0.530229	-0.213759					-0.392715	-0.00594895	-0.00327696	-0.0382236
'CD1D								-0.00399616	1.20916		-0.363622			0.690783	-0.889882		0.287308
'CD1E	-0.00376052		-0.220322		-0.717573			1.7826	0.326688					1.18924	-0.852723	-0.00284272	0.530795
'CD2														-0.811042			-0.811042
'CD200R1								-0.00542872						0.070425			0.0459593
'CD200R1L														0.581576			0.581576
'CD207			0.241624						-0.0790235							-0.00239828	0.0924927
'CD209														-0.520833		0.913475	0.27764
'CD22								-0.0044114	-0.990894					-0.44243	2.4933	-0.00345305	0.470518
'CD226	-0.00351651							1.43055	0.279145							-0.00247575	0.851849
'CD244														-0.171704		-0.00232102	-0.123055
'CD248			-0.00429692											-0.534329	-0.42437		-0.555986
'CD276														-0.302839			-0.302839
'CD2AP	1.37419										2.08383			0.0385415			2.01874
'CD300A														-1.67577			-1.67577
'CD300C																-0.00285543	-0.00285543
'CD300E														-0.942165			-0.942165
'CD300LF																-0.002737	-0.002737
'CD33								-0.66861			-0.00284885			-0.429413			-0.635589
'CD36																-0.00299745	-0.00299745
'CD38																-0.0027885	-0.0027885
'CD3EAP	-0.00337451														-0.429679		-0.306215
'CD3G			1.35886														1.35886
'CD4														-0.930182	-1.08147	-0.00231139	-1.16276
'CD40			-0.00347621														-0.00347621
'CD40LG																-0.00298574	-0.00298574
'CD44									0.26094		0.0994583					-0.00317763	0.206241
'CD46															-0.438749		-0.438749
'CD47																-0.00248507	-0.00248507
'CD48														1.00072			1.00072
'CD5								0.316505						-0.171528		-0.00265333	0.0821706
'CD53														-1.64808			-1.64808
'CD55																-0.00286416	-0.00286416
'CD58			-0.48591														-0.48591
'CD5L	1.0407							-0.323493	-0.407245					-1.66656	-0.48602	0.573989	-0.517917
'CD6														-1.09789	0.279646	-0.00296927	-0.474125
'CD69																-0.00303232	-0.00303232
'CD74														0.146208			0.146208
'CD82																-0.00255971	-0.00255971
'CD84			0.607318											-0.10148		-0.00251905	0.290591
'CD86											-0.451454			0.0933294	0.380068	-0.00277984	0.00958164
'CD8B								1.09925						-0.566651			0.376605
'CD93			-0.486394					0.354883						-0.31762	-0.227686	-0.0034017	-0.304203
'CD96									-0.26625					-0.238155		0.266219	-0.137517
'CD97	-0.00375289							-1.58495						-1.3983		0.666816	-1.16009
'CD99L2			0.328148													-0.00262776	0.230178
[truncated: 11,294 more rows]

## Sheet: File S2B. Hazard ratios (top30)
cancer_type	gene	hazard_ratio	lower_conf (95%)	upper_conf (95%)	p value
BLCA	'APC	1.26751e-08	0	inf	0.997221
BLCA	'ARID1A	1.77553	0.773154	4.07745	0.175917
BLCA	'ARID1B	2.42952	0.732109	8.06242	0.146932
BLCA	'ARID2	0.517701	0.123017	2.17867	0.369236
BLCA	'ATM	2.33838	0.881916	6.20018	0.0877489
BLCA	'ATRX	0.403984	0.0548782	2.97392	0.37352
BLCA	'BRCA2	1.66612	0.387298	7.16753	0.492866
BLCA	'CDKN2A	1.32676e-08	0	inf	0.997417
BLCA	'CREBBP	0.745607	0.176814	3.14416	0.6893
BLCA	'CTNNB1	0.517651	0.0697513	3.84168	0.519661
BLCA	'EGFR	3.87915e-08	0	inf	0.997194
BLCA	'EP300	0.902898	0.313425	2.60102	0.849922
BLCA	'FBXW7	1.87194	0.708951	4.94273	0.205648
BLCA	'IDH1	3.89376e-08	0	inf	0.997352
BLCA	'NF1	0.788682	0.186852	3.32894	0.74662
BLCA	'NOTCH1	0.518776	0.0704627	3.81944	0.519375
BLCA	'PIK3CA	0.669888	0.270638	1.65812	0.386269
BLCA	'PTEN	0.645577	0.0874429	4.76619	0.6679
BLCA	'RB1	3.39743	1.42865	8.07935	0.00565663
BLCA	'ROS1	1.43357	0.339957	6.04521	0.623765
BLCA	'SETD2	1.22914	0.290997	5.19175	0.778969
BLCA	'SMARCA4	0.330119	0.0448635	2.42912	0.276425
BLCA	'TP53	1.11335	0.530891	2.33484	0.776282
BRCA	'ARID1A	0.331526	0.0461866	2.37969	0.272267
BRCA	'ATM	0.381031	0.0530692	2.73576	0.337391
BRCA	'ATRX	2.13587	0.866182	5.26671	0.0993551
BRCA	'NF1	1.35909	0.429673	4.29894	0.601523
BRCA	'PIK3CA	0.73473	0.456377	1.18286	0.204528
BRCA	'PTEN	1.06495	0.336199	3.37333	0.914815
BRCA	'TP53	1.52823	1.01382	2.30365	0.0428132
COADREAD	'APC	0.972309	0.345298	2.73788	0.957602
COADREAD	'ARID1A	1.03896	0.510894	2.11284	0.91595
COADREAD	'ARID1B	0.376416	0.0517667	2.73707	0.33442
COADREAD	'ARID2	0.345047	0.0474562	2.50878	0.293143
COADREAD	'ATM	0.795794	0.433893	1.45955	0.460456
COADREAD	'ATRX	1.31987	0.469258	3.71236	0.598889
COADREAD	'BRAF	0.844861	0.43203	1.65218	0.622251
COADREAD	'BRCA2	0.961455	0.405126	2.28175	0.928969
COADREAD	'CDKN2A	1.08302e-07	0	inf	0.996962
COADREAD	'CREBBP	0.468024	0.183	1.19698	0.113038
COADREAD	'CTNNB1	1.26513	0.666795	2.40038	0.471703
COADREAD	'EGFR	1.47583	0.793646	2.74441	0.218791
COADREAD	'EP300	0.467925	0.1129	1.93936	0.295145
COADREAD	'ERBB4	2.39682	1.17927	4.87142	0.0157072
COADREAD	'FBXW7	0.357302	0.17482	0.730264	0.00477443
COADREAD	'IDH1	0.831753	0.200795	3.44537	0.799459
COADREAD	'KRAS	0.829682	0.452141	1.52247	0.546617
COADREAD	'NF1	0.805618	0.424822	1.52775	0.507974
COADREAD	'NOTCH1	0.189903	0.0261242	1.38045	0.100713
COADREAD	'NRAS	1.13828	0.405574	3.19468	0.805693
COADREAD	'PIK3CA	0.643241	0.35251	1.17375	0.150465
COADREAD	'PTEN	0.548669	0.300155	1.00294	0.0511252
COADREAD	'RB1	0.768477	0.400193	1.47568	0.428903
COADREAD	'ROS1	1.70121	0.744384	3.88795	0.207682
COADREAD	'SETD2	0.637125	0.196118	2.06982	0.453334
COADREAD	'SMAD4	0.955704	0.522141	1.74928	0.883215
COADREAD	'SMARCA4	0.719222	0.222001	2.33008	0.582636
COADREAD	'TP53	1.32723	0.615344	2.86271	0.470391
GBMLGG	'ARID1A	0.192188	0.0476961	0.774408	0.0203672
GBMLGG	'ATRX	0.248626	0.164441	0.37591	4.14796e-11
GBMLGG	'EGFR	2.81346	2.0722	3.81988	3.36193e-11
GBMLGG	'IDH1	0.119562	0.0818521	0.174644	0
GBMLGG	'NF1	1.67927	1.10603	2.54961	0.0149748
GBMLGG	'NOTCH1	0.379219	0.178381	0.806178	0.0117398
GBMLGG	'PIK3CA	1.49821	0.985133	2.2785	0.0587663
GBMLGG	'PTEN	2.55829	1.87534	3.48996	3.05908e-09
GBMLGG	'RB1	1.50984	0.876578	2.60058	0.137511
GBMLGG	'SMARCA4	0.205934	0.0510538	0.830667	0.0263721
GBMLGG	'TP53	0.466927	0.350644	0.621771	1.86964e-07
HNSC	'APC	1.08349	0.502079	2.33816	0.838106
HNSC	'ARID1A	1.29561	0.567523	2.95777	0.538604
HNSC	'ARID1B	0.40143	0.098962	1.62836	0.20142
HNSC	'ARID2	1.04198	0.330186	3.28822	0.944086
HNSC	'ATM	1.1047	0.349424	3.49249	0.865365
HNSC	'ATRX	1.92682	0.889339	4.17458	0.09638
HNSC	'BRCA2	0.904122	0.396804	2.06005	0.810422
HNSC	'CDKN2A	1.05941	0.692158	1.62153	0.790428
HNSC	'CREBBP	2.0837	0.964904	4.49972	0.0616216
HNSC	'EGFR	1.36932	0.680106	2.75696	0.378705
HNSC	'EP300	0.883528	0.458935	1.70094	0.710983
HNSC	'ERBB4	0.893973	0.328617	2.43197	0.82626
HNSC	'FBXW7	1.06161	0.431763	2.61025	0.896374
HNSC	'NF1	0.377695	0.0526768	2.70809	0.33267
HNSC	'NOTCH1	1.02357	0.64787	1.61715	0.920466
HNSC	'PIK3CA	0.831488	0.521963	1.32456	0.437282
HNSC	'RB1	0.4961	0.0691282	3.56028	0.485729
HNSC	'ROS1	0.702419	0.258932	1.90549	0.487859
HNSC	'SETD2	0.687028	0.169476	2.78509	0.599131
HNSC	'SMAD4	1.28844	0.408102	4.0678	0.665703
HNSC	'SMARCA4	1.03668	0.455351	2.36019	0.931603
HNSC	'TP53	2.45825	1.52814	3.95447	0.000208711
KIPAN	'ARID1A	0.642764	0.238151	1.73481	0.382948
KIPAN	'ATM	0.674474	0.215048	2.11541	0.499507
KIPAN	'BRCA2	1.45616	0.463932	4.57049	0.51961
KIPAN	'PTEN	1.2846	0.630678	2.61653	0.4902
KIPAN	'SETD2	1.51829	0.950336	2.42566	0.0806598
KIPAN	'SMARCA4	1.04733	0.333558	3.28851	0.936856
KIPAN	'TP53	0.98932	0.504935	1.93838	0.975039
LIHC	'APC	0.966542	0.229743	4.0663	0.962973
LIHC	'ARID1A	1.65406	0.649703	4.21104	0.291205
LIHC	'ARID1B	0.35388	0.0488777	2.56213	0.303727
LIHC	'ARID2	3.00041	0.694499	12.9626	0.141111
LIHC	'ATM	0.637542	0.154115	2.63738	0.534378
LIHC	'BRCA2	1.35606	0.421799	4.35965	0.609219
LIHC	'CREBBP	0.619652	0.0851887	4.50727	0.636406
LIHC	'CTNNB1	0.977699	0.502071	1.9039	0.947117
LIHC	'EGFR	4.55904	1.08072	19.2324	0.0388605
LIHC	'KRAS	2.70763	0.643717	11.389	0.174153
LIHC	'NF1	1.20635	0.374061	3.89047	0.753514
LIHC	'PIK3CA	2.00055	0.71664	5.58467	0.185549
LIHC	'PTEN	1.9769	0.606572	6.44297	0.258219
LIHC	'RB1	0.924569	0.332202	2.57322	0.880628
LIHC	'SETD2	2.68784	0.823951	8.76808	0.101219
LIHC	'SMARCA4	2.77416	0.829136	9.28188	0.097745
LIHC	'TP53	1.37428	0.739481	2.55402	0.314667
LUAD	'APC	2.11818	0.762763	5.88214	0.149785
LUAD	'ARID1A	1.19186	0.474443	2.99411	0.708805
LUAD	'ARID1B	2.28064	0.703285	7.39573	0.169584
LUAD	'ARID2	1.39287	0.502917	3.85765	0.523771
LUAD	'ATM	1.18426	0.560263	2.50325	0.657864
LUAD	'ATRX	0.965764	0.234377	3.97949	0.961542
LUAD	'BRAF	0.952666	0.344789	2.63225	0.925495
LUAD	'BRCA2	1.2879	0.399752	4.1493	0.67166
LUAD	'CDKN2A	1.58393	0.490833	5.11139	0.441653
LUAD	'CREBBP	2.20517	0.684751	7.10154	0.18507
LUAD	'CTNNB1	0.517907	0.0714468	3.75423	0.51503
LUAD	'EGFR	2.35835	1.26543	4.39518	0.00691068
LUAD	'ERBB4	1.23624	0.445458	3.43083	0.683848
LUAD	'KRAS	0.983131	0.558928	1.72929	0.952914
LUAD	'NF1	1.40727	0.690785	2.86689	0.346684
LUAD	'NOTCH1	1.42383	0.512926	3.95238	0.497566
LUAD	'PIK3CA	1.06746	0.257905	4.41821	0.928222
LUAD	'RB1	0.700596	0.209453	2.34341	0.56354
LUAD	'ROS1	0.492578	0.0680343	3.56633	0.483263
LUAD	'SETD2	1.74517	0.747031	4.07694	0.198346
LUAD	'SMAD4	2.73045	0.368246	20.2456	0.325777
LUAD	'SMARCA4	0.918696	0.287297	2.93774	0.886307
LUAD	'TP53	1.6829	1.02084	2.77433	0.041267
LUSC	'APC	2.52333	1.00397	6.34206	0.0490239
LUSC	'ARID1A	1.61488	0.648012	4.02436	0.303611
LUSC	'ARID1B	1.19533	0.290353	4.92094	0.804812
LUSC	'ARID2	1.13298	0.353165	3.63466	0.83373
LUSC	'ATM	0.360291	0.088014	1.47488	0.155722
LUSC	'ATRX	0.180199	0.0246352	1.31811	0.0914264
LUSC	'BRAF	1.58429	0.495484	5.06571	0.437819
LUSC	'BRCA2	0.640115	0.232443	1.76278	0.388064
LUSC	'CDKN2A	1.35139	0.749063	2.43807	0.317188
LUSC	'CREBBP	1.06757	0.460878	2.47288	0.878751
LUSC	'CTNNB1	0.316127	0.0438143	2.2809	0.253388
LUSC	'EGFR	0.846214	0.206937	3.46037	0.816239
LUSC	'EP300	1.34831	0.421392	4.31415	0.614522
LUSC	'ERBB4	0.308218	0.0749962	1.26671	0.102657
LUSC	'FBXW7	1.91793	0.913963	4.02471	0.0850567
LUSC	'NF1	0.699337	0.316603	1.54475	0.376443
LUSC	'NOTCH1	1.46463	0.724973	2.95893	0.287522
LUSC	'PIK3CA	1.50436	0.836295	2.7061	0.172823
LUSC	'PTEN	0.338613	0.106349	1.07814	0.066857
LUSC	'RB1	0.85253	0.342241	2.12367	0.731886
LUSC	'ROS1	1.22372	0.606218	2.47023	0.573189
LUSC	'SETD2	0.442269	0.061236	3.19423	0.41867
LUSC	'SMAD4	1.72836	0.539798	5.53396	0.356763
LUSC	'SMARCA4	0.32463	0.0449989	2.34193	0.264459
LUSC	'TP53	0.709556	0.418446	1.20319	0.202862
OV	'ARID2	1.93575	0.716422	5.23034	0.192784
OV	'BRCA2	0.49311	0.217838	1.11623	0.0898517
OV	'CREBBP	1.40877	0.522083	3.80137	0.498603
OV	'EGFR	0.793853	0.253329	2.48769	0.692004
OV	'NF1	0.609731	0.285887	1.30041	0.200466
OV	'RB1	0.590037	0.241932	1.43901	0.246119
OV	'TP53	0.818963	0.536272	1.25067	0.355218
PAAD	'APC	1.16563	0.360596	3.76792	0.797927
PAAD	'ARID1A	1.00893	0.311996	3.2627	0.988149
PAAD	'ARID1B	1.14424	0.274399	4.77145	0.853273
PAAD	'ATM	0.595523	0.185198	1.91496	0.384436
PAAD	'ATRX	1.32365	0.320735	5.46261	0.698248
PAAD	'BRAF	1.88399	0.450863	7.87252	0.385317
PAAD	'BRCA2	0.90954	0.124715	6.6332	0.925482
PAAD	'CDKN2A	1.60143	0.864124	2.96783	0.134652
PAAD	'CREBBP	1.43947	0.345878	5.99073	0.616586
PAAD	'CTNNB1	0.98966	0.1357	7.2176	0.99182
PAAD	'EP300	0.493091	0.0679667	3.57733	0.484356
PAAD	'FBXW7	2.13636	0.656389	6.95324	0.207399
PAAD	'KMT2A	2.54739	0.782072	8.29746	0.120666
PAAD	'KMT2D	0.945692	0.495718	1.80412	0.865453
PAAD	'KRAS	1.53121	0.651422	3.59923	0.328533
PAAD	'NF1	1.53732	0.368978	6.40515	0.554768
PAAD	'NOTCH1	1.69801	0.408205	7.06317	0.466617
PAAD	'PIK3CA	1.85598	0.447591	7.696	0.394106
PAAD	'SETD2	2.57642	0.619546	10.7142	0.193074
PAAD	'SMAD4	0.725363	0.363075	1.44915	0.363176
PAAD	'TP53	1.7273	0.897638	3.32379	0.101713
PRAD	'ATM	0.592961	0.0813416	4.32255	0.606097
PRAD	'BRAF	3.89858e-08	0	inf	0.996857
PRAD	'CTNNB1	0.955824	0.131015	6.97324	0.964457
PRAD	'KMT2D	3.82364e-08	0	inf	0.996416
PRAD	'PTEN	1.40692	0.192866	10.2631	0.736322
PRAD	'TP53	2.69608	1.18994	6.10857	0.0174683
SARC	'APC	2.12694	0.771223	5.86586	0.144822
SARC	'ARID1A	0.411243	0.0570237	2.9658	0.378054
SARC	'ARID2	1.1052	0.345614	3.53422	0.866068
SARC	'ATRX	1.42222	0.814404	2.48366	0.215631
SARC	'KMT2A	0.571098	0.0791219	4.12215	0.578561
SARC	'KMT2D	0.638611	0.156352	2.60838	0.532218
SARC	'NF1	1.35564	0.424166	4.33266	0.607763
SARC	'PIK3CA	3.38107	0.818267	13.9706	0.0923966
SARC	'PTEN	0.91647	0.223963	3.75024	0.903429
SARC	'RB1	1.35493	0.692525	2.65093	0.375063
SARC	'TP53	1.06283	0.655056	1.72445	0.805081
SKCM	'APC	1.42813	0.816282	2.4986	0.211781
SKCM	'ARID1A	0.903926	0.421718	1.93751	0.795123
SKCM	'ARID1B	0.702022	0.34243	1.43923	0.334093
SKCM	'ARID2	1.01885	0.602424	1.72314	0.944459
SKCM	'ATM	0.703482	0.259783	1.905	0.48895
SKCM	'ATRX	0.334865	0.106406	1.05383	0.0614388
SKCM	'BRAF	0.713669	0.503169	1.01223	0.058518
SKCM	'BRCA2	0.427324	0.188101	0.970787	0.0422773
SKCM	'CDKN2A	0.96173	0.569107	1.62522	0.884103
SKCM	'CREBBP	1.10364	0.593514	2.05221	0.755359
SKCM	'CTNNB1	1.07742	0.474489	2.44652	0.858545
SKCM	'EGFR	1.44662	0.757424	2.76293	0.263395
SKCM	'EP300	0.846126	0.372603	1.92143	0.689676
SKCM	'ERBB4	0.904998	0.555755	1.47371	0.688243
SKCM	'FBXW7	0.754877	0.278711	2.04455	0.580164
SKCM	'IDH1	0.950566	0.442222	2.04326	0.896686
SKCM	'NF1	1.55691	0.982823	2.46632	0.0592753
SKCM	'NOTCH1	1.03395	0.381417	2.80284	0.947684
SKCM	'NRAS	1.24923	0.858712	1.81735	0.244615
SKCM	'PIK3CA	1.55313	0.632798	3.812	0.336518
SKCM	'PTEN	0.90277	0.485463	1.6788	0.74657
SKCM	'RB1	0.586063	0.186191	1.84472	0.361073
SKCM	'ROS1	0.912225	0.576072	1.44453	0.695258
SKCM	'SETD2	1.5985	0.806796	3.16709	0.178764
SKCM	'SMARCA4	0.820752	0.361186	1.86506	0.637162
SKCM	'TP53	0.721651	0.427059	1.21946	0.222947
STES	'APC	0.879791	0.449581	1.72167	0.70849
STES	'ARID1A	0.936552	0.539508	1.6258	0.815811
STES	'ARID1B	0.86139	0.391251	1.89646	0.710969
STES	'ARID2	0.675781	0.212433	2.14976	0.506871
STES	'ATM	0.40201	0.146592	1.10247	0.0766532
STES	'ATRX	0.800147	0.251808	2.54255	0.705446
STES	'BRAF	1.5302	0.480339	4.87474	0.471773
STES	'BRCA2	0.801427	0.346669	1.85273	0.604654
STES	'CDKN2A	0.884657	0.405328	1.93082	0.758267
STES	'CREBBP	2.21869	1.05623	4.66052	0.0353422
STES	'CTNNB1	1.62033	0.73917	3.55192	0.228112
STES	'EGFR	1.66736	0.605903	4.58836	0.32224
STES	'EP300	0.534029	0.168028	1.69726	0.287653
STES	'ERBB4	1.19157	0.570235	2.48993	0.641122
STES	'FBXW7	0.78823	0.34114	1.82127	0.577596
STES	'KMT2A	2.5709	1.17748	5.61329	0.0177864
STES	'KMT2D	1.14623	0.549065	2.39285	0.716288
STES	'KRAS	3.89154e-08	0	inf	0.995722
STES	'NF1	1.04122	0.450914	2.40429	0.924638
STES	'NOTCH1	0.751789	0.326274	1.73225	0.502923
STES	'PIK3CA	0.922395	0.474332	1.79371	0.811829
STES	'PTEN	0.29096	0.0403538	2.09789	0.220628
STES	'RB1	0.289544	0.0400794	2.09174	0.219262
STES	'ROS1	0.627356	0.0864749	4.55132	0.6447
STES	'SETD2	1.16946	0.366051	3.73619	0.791664
STES	'SMAD4	1.33542	0.657169	2.71369	0.423983
STES	'SMARCA4	0.468561	0.18779	1.16912	0.104158
STES	'TP53	0.983658	0.606431	1.59554	0.946766
UCEC	'APC	1.19406e-08	0	inf	0.997369
UCEC	'ARID1A	0.109173	0.0144673	0.823844	0.0317232
UCEC	'ARID1B	1.605	0.211751	12.1654	0.64708
UCEC	'ARID2	1.31731e-08	0	inf	0.997909
UCEC	'ATM	1.15909e-08	0	inf	0.997283
UCEC	'ATRX	1.24999e-08	0	inf	0.997592
UCEC	'BRAF	3.83239e-08	0	inf	0.99766
UCEC	'BRCA2	1.24523e-08	0	inf	0.997595
UCEC	'CREBBP	1.10914	0.252878	4.86476	0.890777
UCEC	'CTNNB1	1.05586	0.371771	2.99872	0.918711
UCEC	'EGFR	3.88643e-08	0	inf	0.99779
UCEC	'EP300	1.34006e-08	0	inf	0.998019
UCEC	'ERBB4	1.32648e-08	0	inf	0.997951
UCEC	'FBXW7	1.2611	0.361539	4.39889	0.715912
UCEC	'KRAS	0.201053	0.0266433	1.51717	0.119776
UCEC	'NF1	1.30006e-08	0	inf	0.997809
UCEC	'NOTCH1	3.89546e-08	0	inf	0.997825
UCEC	'NRAS	3.80711e-08	0	inf	0.997586
UCEC	'PIK3CA	0.420599	0.155317	1.13898	0.0883941
UCEC	'PTEN	0.54404	0.209835	1.41054	0.210451
UCEC	'RB1	0.53417	0.0705443	4.04479	0.54381
UCEC	'ROS1	0.552773	0.073013	4.18499	0.565992
UCEC	'SETD2	1.27207e-08	0	inf	0.997683
UCEC	'SMAD4	3.95063e-08	0	inf	0.998192
UCEC	'SMARCA4	0.730733	0.0967309	5.52017	0.761078
UCEC	'TP53	1.5404	0.585812	4.0505	0.381103

## Sheet: File S2C. Z scores (no hi-mut)
Gene	BLCA	BRCA	COADREAD	GBMLGG	HNSC	KIPAN	LIHC	LUAD	LUSC	OV	PAAD	PRAD	SARC	SKCM	STES	UCEC	Pan-cancer meta-Z
'A1BG							0.510277										0.510277
'A1CF														1.08598			1.08598
'A2BP1								-1.22091									-1.22091
'A2M	0.86824		0.225265					-0.114766	0.302645					-1.45907	1.41298	-0.00316499	0.4657
'A2ML1	-0.9597							1.83861	0.0303134					-1.10439		0.465371	0.120841
'A4GNT									-0.0943898								-0.0943898
'AACS								0.728278								-0.00273451	0.513037
'AADAC														-0.561803			-0.561803
'AADACL2														0.0503063			0.0503063
'AADACL3											0.617801			-1.10601			-0.345214
'AADACL4														-0.260483			-0.260483
'AAK1											2.01698					-0.00234311	1.42456
'AARS																-0.00338844	-0.00338844
'AARS2								0.245483	-0.918575						1.12125		0.258744
'AASDH	-0.109864		-0.0031911														-0.079942
'AASS								2.1605								0.404516	1.81374
'AATK			0.0654655														0.0654655
'ABAT									2.16203					0.786661		-0.00317403	1.70059
'ABCA1	0.518926		-0.630597				0.151837	0.0779883	1.57192		0.48834			-1.62602	0.843159	-0.00306745	0.464164
'ABCA10	2.43786		-0.724014		-0.977224			-0.00423618	0.408839					-0.79629	0.54619	-0.00273272	0.314093
'ABCA11P														-0.609798			-0.609798
'ABCA12	-0.470093		-0.43509		1.04282		0.530072	-0.292599	0.560594	-0.311433	0.819067			-1.15969	2.35227	-0.316617	0.699296
'ABCA13	-0.199743	0.785145	2.18239		0.915721	0.690636	0.0583818	0.864881	-1.47434		-0.807607		1.37764	-1.59906	-0.383343	-0.837706	0.436269
'ABCA2									-0.0424113					-1.10881	-1.1055	-0.00288031	-1.1298
'ABCA3			-0.639638					-0.66214			-0.648967			0.414802		0.59155	-0.422345
'ABCA4			1.56348		-1.00432		0.164503	-0.670676	1.08757					-0.916659		-0.377603	-0.0580961
'ABCA5	0.940361							0.139016						0.245875		-0.0029696	0.661141
'ABCA6	-0.00350014		-0.430041					-0.387023	1.32074					-0.792185	1.2886	-0.00327482	0.375438
'ABCA7							1.34708	0.36253						-0.607328		-0.00331264	0.549484
'ABCA8	1.58074		1.24719					0.469943	-1.64822					-2.23019		-0.0029754	-0.238215
'ABCA9	-0.331686		-0.282023		-0.0735767			0.444544	-1.25001					0.0623955		-0.111632	-0.582817
'ABCB1	0.893138		-0.624062	0.115743	0.226301		-0.4873	-0.584434	1.50755		-0.601969			-0.73394	-1.05017	-0.00242168	-0.404498
'ABCB10								0.625939									0.625939
'ABCB11			-0.492478					-0.53948						0.12979			-0.520867
'ABCB4			0.127725		-0.86303			0.898691	0.684406					-0.793631	0.911919	-0.00236371	0.36425
'ABCB5	1.14849		0.329091				-0.00459261	-0.477495	0.231197		-0.00338163		-0.163741	-1.8166		-0.002387	-0.253137
'ABCB6																-0.00311656	-0.00311656
'ABCB7																-0.00331699	-0.00331699
'ABCB8								-0.00420498									-0.00420498
'ABCB9								-0.83828									-0.83828
'ABCC1	0.12155							0.253137						-0.121239		0.829418	0.541433
'ABCC10									1.90158					0.71276		-0.00253399	1.50792
'ABCC11	0.22672							-0.787811	0.986256					1.51408		-0.00273113	0.866033
'ABCC12	-0.00297266		-0.00455224					2.53777	0.108473		-0.00424295			-0.255737	-0.662523	-0.00281367	0.60578
'ABCC2									-0.00573177					0.440657	-0.16432	0.382453	0.326529
'ABCC3	-1.28487						-0.00432231						-0.326567	-1.85439		-0.00297717	-1.55323
'ABCC4	-0.521806		0.2891					-0.239981						0.133382	0.984716	-0.00267106	0.262397
'ABCC5	-0.00270106								0.865065								0.609784
'ABCC6			0.0527984											-1.31816		1.23184	-0.0193533
'ABCC8	-0.00417271		0.419709		0.495792		-0.0882907		-0.883233					-2.31716	0.193175	0.0215824	-0.764594
'ABCC9	-0.00315123		-0.00375676	1.63079	0.123874		0.851786	0.90796	1.12411		-0.00499428			-1.48239	-0.199144	0.266666	0.96838
'ABCD2									-0.809547					-1.01605			-1.29089
'ABCD3	0.172245													-0.131437			0.0288557
'ABCF1			0.14833												-0.222391		-0.0523686
'ABCF2									-0.386939								-0.386939
'ABCF3			-0.00393265						0.242001								0.16834
'ABCG1														-0.971679		-0.00328888	-0.689406
'ABCG2			-0.00487913					-0.124819							0.381833		0.14557
'ABCG4	-0.00384723								-0.782765		-0.00427251			0.027246			-0.38182
'ABCG5								0.936844									0.936844
'ABCG8					-0.488515			-0.517192	-1.11646					0.86546			-0.628355
'ABHD15	-0.00318514																-0.00318514
'ABHD4																0.748339	0.748339
'ABI1	-0.00374413																-0.00374413
'ABI3BP			-0.220342						-0.629763					-0.771702	-1.36952	-0.0031152	-1.33915
'ABL1	-0.00245815		-1.06351											1.54656		-0.00293133	0.238831
'ABL2								-1.26513	0.127204					-1.87182		-0.00307294	-1.50641
'ABLIM1														-0.572029			-0.572029
'ABLIM3			-0.258816											-0.081051			-0.240322
'ABP1	-0.00274737							0.271801	1.5799					0.550011			1.19948
'ABR							0.295551		1.51068							-0.0032586	1.04095
'ABRA														1.47504			1.47504
'ABTB2											-0.998343			-0.94037			-1.37088
'ACACA	-0.203628		-0.00383502		0.156397			-0.187977						-0.492404	0.094916	1.02216	0.145752
'ACACB	-0.620514		0.729527		-0.309923		2.39899	0.704968	0.280349				0.506986	-0.614636	0.55461	1.00925	1.46717
'ACAD10			-0.00448573		-0.415513									0.439984			0.0115387
'ACAD11																-0.00317629	-0.00317629
'ACADVL													1.33732				1.33732
'ACAN	-0.00337161		0.388945		0.196531			-0.338898	-0.171413		1.58969		-0.580555	-2.25036	-0.653235	-0.00336119	-0.577441
'ACAP1	-0.398127															0.487882	0.0634665
'ACAP3	-0.00416194															-0.00339854	-0.00534607
'ACAT2			-0.0487786														-0.0487786
'ACCN1					-0.454434												-0.454434
'ACCN5			0.0584086														0.0584086
'ACCS									-0.00639388								-0.00639388
'ACCSL									-0.673999					-0.464934	2.69826		0.900279
'ACD	-0.00279562													0.0643194			0.0435039
'ACE	1.14765													-2.36385		0.028462	-0.685742
'ACE2								-0.244209			-0.00386485						-0.175414
'ACHE	3.11184																3.11184
'ACIN1	-0.00316613		0.441793		2.93276						-0.00384664					-0.00267644	1.50481
'ACMSD														-0.150774			-0.150774
'ACO1					-1.11242											-0.00316747	-0.788843
'ACO2																-0.00278322	-0.00278322
'ACOT11	-0.0038156													-0.356278			-0.254624
'ACOT12							0.34807							-0.742971			-0.279237
'ACOX1														-1.52183			-1.52183
'ACOX2																-0.00246268	-0.00246268
'ACOX3	-0.0561193								2.3121					0.505455		-0.00332774	1.37905
'ACOXL														-1.82748			-1.82748
'ACPP	1.39451							0.773432									1.53296
'ACPT	0.0630594																0.0630594
'ACRC	0.315069		-0.336622					-0.00918066									-0.0177446
'ACSBG1									-1.35047								-1.35047
'ACSL1														-0.00750664			-0.00750664
'ACSL3														-0.380784			-0.380784
'ACSL4					0.038814						-0.720466					0.758436	0.0443316
'ACSL5														-1.68086			-1.68086
'ACSL6								1.2691						-0.224487		-0.00268076	0.601563
'ACSM1									1.38316					1.14942			1.7908
'ACSM2A									0.341501					-0.881861			-0.382092
'ACSM2B					-0.00907166			-0.543745	0.100252					0.282694		0.334057	0.0734267
'ACSM3														-0.02094		-0.00329392	-0.0171359
'ACSM4									2.04139					-0.33754			1.2048
'ACSM5	2.44839				1.81664			-0.895686	0.961433					-0.00597035			1.93411
'ACSS2																-0.00284918	-0.00284918
'ACSS3	0.892574				1.60777				1.16242					0.683693	0.842775		2.32069
'ACTA1																-0.00275652	-0.00275652
'ACTA2	1.07372																1.07372
'ACTB	-0.838714																-0.838714
'ACTBL2			-0.00413574														-0.00413574
'ACTC1					0.0416915				-1.16539					-1.95075		-0.00291946	-1.53868
'ACTG1	-0.00379178															2.0573	1.45205
'ACTL6A	0.282321																0.282321
'ACTL6B			0.573203														0.573203
'ACTL7B														-1.53041		-0.00265014	-1.08403
'ACTL8			0.455486											-0.28493			0.120601
'ACTL9											3.25035			-0.00656741	-1.22841		1.16357
'ACTN1			-0.00484871													-0.00264561	-0.00529928
'ACTN2	-0.00276083		-0.0691634					-0.446723	-0.00604514					-0.573681	0.225424	-0.00309967	-0.331116
'ACTN4	1.57383								-0.48527								0.769727
'ACTR8	-0.00339283																-0.00339283
'ACTRT1			2.0642											-0.936574			0.79735
'ACTRT2											0.855453			-1.48817			-0.447396
'ACVR1								0.445147								0.624699	0.756496
'ACVR1B			-0.197976													-0.00298848	-0.142103
'ACVR1C			-0.00405895					-0.0771279	-1.04088					-1.11867			-1.12037
'ACVR2A			-0.958201														-0.958201
'ACVRL1	-0.00323781							1.9285						0.999499			1.68861
'ADAD1								-0.373579	-0.681187					0.062965	-0.00470731	0.581777	-0.185474
'ADAM10														-1.10463			-1.10463
'ADAM11								-0.00462473						0.780618			0.54871
'ADAM12			0.0616709				0.0395409		-1.23712								-0.655818
'ADAM15			0.461011													0.225578	0.485492
'ADAM18			-1.00727					0.213402	-1.24517					-0.983087			-1.51106
'ADAM19								1.34319						0.523914			1.32024
'ADAM2	-0.516235		1.07866		0.32934			-0.308368	1.39984		-0.00494527			-1.29073			0.259877
'ADAM20									-0.59302					0.100184			-0.348488
'ADAM21									-0.824484					-0.936704			-1.24535
'ADAM21P1								-0.27959					0.471705	0.159729			0.203137
'ADAM22	0.299878							0.45004	-0.552565					-0.301607	-0.656153	-0.00266727	-0.311523
'ADAM23	1.14616							1.69978	0.0427777					-0.103455		-0.00291946	1.2443
'ADAM28			2.23336											0.344743	-0.837635		1.00486
'ADAM29	1.67101		-1.33118		1.00116			1.49381	-0.743983					-0.785612	1.06202	-0.00252155	0.836051
'ADAM30	-0.302163													1.14338			0.594833
'ADAM32														-1.59439			-1.59439
'ADAM33								-0.791067					-0.748196				-1.08842
'ADAM6						-1.47688		2.76296	0.47058				-0.00475354				0.875953
'ADAM7								-0.676021	2.10392					-2.20996	0.548157	-0.00303046	-0.105961
'ADAM9									2.93611								2.93611
'ADAMDEC1														0.115788			0.115788
'ADAMTS1			-0.23167					-1.27316							0.0596725	0.887156	-0.278999
'ADAMTS10	-0.00320266													-1.18356		1.78939	0.347925
'ADAMTS12	0.210215		-0.392503		-0.866705			1.14919	-1.0472		2.77395			0.00864295	1.43398	0.0434481	1.10434
'ADAMTS13														-0.50305		-0.00322449	-0.35799
'ADAMTS14	-0.917346		-0.151912					0.68732	0.478746	0.317684				-1.70868			-0.528351
'ADAMTS15			1.78494						0.385583		-0.61432						0.898474
'ADAMTS16	-1.09294		0.636124		-0.42641			0.716299	0.273917		2.85732			0.802726	-0.209175	-0.00248034	1.18513
'ADAMTS17			-0.0976941					0.251768						0.547097		-0.00272975	0.349221
'ADAMTS18	1.6531		-0.00495579				0.253931	-0.698847	1.5988				-0.00546684	-1.0451	1.57535		1.1762
'ADAMTS19			1.00685		-0.655429		1.90988	0.664357	1.77821		-0.00357112			-1.77139	1.07874	0.0482445	1.35197
'ADAMTS2	0.447424		1.54165					-0.090793	0.519843					-2.10397	0.636763		0.388211
'ADAMTS20	-0.00367984		-0.256126		0.633775		0.733433	-0.636586	-0.360278		-0.00446107		-0.0531129	-0.52348	0.0622106	-0.00316628	-0.124063
'ADAMTS3	-0.851097		-0.00349094		1.59378			0.671679	0.651155					-1.22877	2.16501	-0.00312789	1.05894
'ADAMTS4			0.234473						1.449		1.18074					-0.00278003	1.43072
'ADAMTS5	-0.00276716		0.00555865					-0.00558933	0.34778					-0.965709	-0.0761359	-0.00257742	-0.264364
'ADAMTS6	-0.172778							-0.00438035						0.194072			0.00976508
'ADAMTS7			0.162475		0.450875			-0.577922	-0.0210663		-0.0029024			-1.16989		1.12577	-0.0123448
'ADAMTS8									0.449822					-1.33345			-0.624822
'ADAMTS9	-0.846101		-0.245371		-0.00671837		1.58161	-0.348357	0.0129557				0.856491	-0.385887	0.146683	-0.00304452	0.241049
'ADAMTSL1			1.94254				0.478573	-0.788005						-1.508	0.280172	-0.00261458	0.164384
'ADAMTSL3	-0.794002		0.151501		0.96686			-0.367534	-0.531166		1.47834			0.0544449		0.623105	0.559163
'ADAMTSL4			-0.00447696								1.69516		0.787018	0.140722			1.30921
'ADARB1								0.0934167									0.0934167
'ADARB2	1.50386		0.417693						-1.05645					0.733138		-0.00297789	0.713424
'ADAT1	-0.00335707																-0.00335707
'ADCK5	-0.00344795												0.0555303				0.0368278
'ADCY1	-0.0036151		-0.363552		-0.238138			-0.947277	0.433145					-1.31961		-0.00358055	-0.923227
'ADCY10	0.957447							-0.00405536						0.483166	0.44019	0.468266	1.04872
'ADCY2	0.526242		-0.724727		-0.503643		0.449613	0.606179	-1.02174					-0.00636895	0.568344	0.0792785	-0.00894008
'ADCY3					0.265938				0.694409						-0.132348	-0.00219908	0.4129
'ADCY4					-0.176155			-0.411408									-0.41547
'ADCY5			-0.00386951					0.322427						-1.0698		-0.00317123	-0.377209
'ADCY6	-0.00354831													-0.88207		0.0498691	-0.48252
'ADCY7									-0.857326						1.36894	-0.00223221	0.294091
'ADCY8	-0.00342517		2.16343		1.19945			-0.760861	-1.01237					-0.306976	-0.0699389	-0.203905	0.355465
'ADCY9			-0.00429167											1.74854		-0.00328634	1.00514
'ADCYAP1R1									0.0880574					-0.566929			-0.338613
'ADD2	-0.199681		-0.195123											-0.754996			-0.663838
'ADD3																-0.00320272	-0.00320272
'ADH1A														-1.3288			-1.3288
'ADH1B								-0.00490905						-1.35274			-0.960003
'ADH1C														-0.771787			-0.771787
'ADH6														0.463056			0.463056
'ADH7														-0.108677			-0.108677
'ADM2			-0.00327662														-0.00327662
'ADNP											-0.0037335					0.110823	0.0757237
'ADNP2			-0.224947					1.46027						-0.340587	-0.00518788		0.444775
'ADORA3			0.038462								-0.00522809			-0.699459			-0.384645
'ADPRH									-0.517104								-0.517104
'ADRA1A	-0.597479										1.90771			-0.385826	0.592155	-0.00276554	0.676991
'ADRA2B									-0.00541032								-0.00541032
'ADRBK2																-0.00291486	-0.00291486
'ADSL																-0.0028712	-0.0028712
'AEBP1								0.530785			-0.60354				-0.110369		-0.105726
'AFAP1L1									1.26292					-0.399032			0.610864
'AFAP1L2														0.524834			0.524834
'AFF1	0.0396097		-0.00349922				2.5772		-0.284726					0.186472	0.661464	-0.0031654	1.19942
'AFF2	-0.00319001		-0.00466411	-1.53841	0.186771		1.32397	0.171461	-0.0054307		0.802804		-0.532253	1.57869	0.542993	-0.00235527	0.727572
'AFF3	-0.335513		-0.423801		0.10388			0.362604	-0.696159					-0.753031	1.74181	-0.00272844	-0.00103791
'AFF4	0.162144							-0.00533529	-0.0175937					0.719339		-0.00288031	0.382669
'AFG3L2																-0.00260375	-0.00260375
'AFM			0.0874168											0.612399			0.494844
'AFMID																-0.00322787	-0.00322787
'AFP								-0.00558416						0.391394		-0.00334722	0.220815
'AGAP1														-0.507934		0.982334	0.335451
'AGAP11														-1.23273			-1.23273
'AGAP2									-0.0967686					0.103636		-0.00245106	0.0025498
'AGAP3								1.99355						-0.718281		-0.00298036	0.734554
'AGAP6											-0.153291						-0.153291
'AGBL1	0.707027		-0.916122		0.353525			0.603304	-0.00441158					-1.55714	-0.864014	0.235705	-0.509869
'AGBL4			1.58477													1.00035	1.82796
'AGBL5					1.26864									2.10471		-0.00332291	1.94568
'AGFG1			-0.266005														-0.266005
'AGFG2	-0.00336469													0.634202			0.44607
'AGGF1														0.404498		-0.00316054	0.283789
'AGL	-0.183477							0.729055	1.24787					-0.776494		-0.00308367	0.453417
'AGMO														2.2421			2.2421
'AGPAT9																-0.00283924	-0.00283924
'AGPS																0.280095	0.280095
'AGRN	2.81568							-0.0435604						0.809318		-0.00278347	1.78933
'AGT														-1.23191		-0.00304501	-0.873245
'AGTPBP1			-0.454399		-0.669104				2.32147					0.745759			0.971862
'AGTR1					0.0494399									0.349473			0.282074
'AGTR2			0.623563											-1.52852		-0.00319392	-0.524322
'AGXT2														0.297431		-0.00245014	0.208583
'AHCTF1	0.539355		0.74901						-1.00287					-1.17245	0.751277	-0.0034384	-0.0567924
'AHCY																-0.00233307	-0.00233307
'AHDC1			-0.00352271		0.5629									-1.19618		1.93378	0.648491
'AHI1					-1.04949				-0.522114								-1.11129
'AHNAK	-0.510613		0.219403		0.783248	-0.45622	2.111	1.10185	0.124796	-2.03046	-0.428704	0.663617	0.415004	-1.89139	2.09836	-0.538029	0.444151
'AHNAK2	-0.103702	-0.404666	-1.37192	2.35154	-1.75412	-0.196357	-0.0199049	-1.79057	1.14845	-1.73399	0.264913	-0.66416	-0.292882	-0.594065	1.39237	1.14731	-0.655439
'AHR	-0.00383402							0.714865						1.29996			1.16105
'AHRR											-0.00382715					-0.00242973	-0.00442428
'AHSG	-0.0036484													-0.668899			-0.475563
'AIFM1			-0.527377														-0.527377
'AIM1			0.00313157				0.773231		0.545348					-0.893274		-0.00286817	0.19032
'AIM1L														-1.33871			-1.33871
'AJAP1											1.18792			-0.00796977	0.447181		0.939423
'AK022382														1.15005			1.15005
'AK022914														0.0917944			0.0917944
'AK057473														-1.76631			-1.76631
'AK094599														1.01423			1.01423
'AK098438														1.49008			1.49008
'AK302694														1.91377			1.91377
'AK302879														-0.006416			-0.006416
'AK309896														1.10287			1.10287
'AK310441														-0.802714			-0.802714
'AK5								1.18455	-1.17682					-0.96817			-0.554512
'AK7														-1.43636		-0.00310174	-1.01785
'AK9											1.1425						1.1425
'AKAP1								-0.00504682						0.185309			0.127464
'AKAP11	-0.00333529		-0.0997673					0.211656						-0.527604		-0.00361706	-0.189023
'AKAP12			-0.3084		0.40973						0.310457					-0.00305339	0.204367
'AKAP13	0.0497135		0.250678		0.999738		-0.736851	0.671001	-0.702661		0.939783			-0.881815	0.543805	-0.180981	0.301179
'AKAP17A																-0.0033867	-0.0033867
'AKAP3			0.513255					2.64306	-0.00660954					-1.02042	2.78099	-0.00260375	2.00355
'AKAP4							2.5332		-0.485352					1.4824		-0.0029008	1.76367
'AKAP6	0.0622859		-0.087494		0.777665			1.09634	2.1668		-0.549363			-0.341784	1.31177	-0.00259154	1.47788
'AKAP8									-0.525599								-0.525599
'AKAP8L	1.11654																1.11654
'AKAP9	0.38372		0.17379		-0.40041		1.6554	-0.903981	0.700288					-2.22057	0.547433	-0.672018	-0.245449
'AKD1	0.440492		1.35929					-0.588861	-1.32671					-0.249107		0.485528	0.0492478
'AKNA			-0.0039701						-0.858717					-0.674265	0.974253		-0.28135
'AKNAD1								2.15246								-0.00265057	1.52014
'AKR1B10								0.432214						-1.38736			-0.675391
'AKR1B15								-0.00428898									-0.00428898
'AKR1C3														-0.311502			-0.311502
'AKR1C4			-0.149198														-0.149198
'AKR1CL1														0.0759427			0.0759427
'AKR1D1														-0.506819			-0.506819
'AKT1			0.746037														0.746037
'AKT2														-1.1532			-1.1532
'AL117485														0.16401			0.16401
'ALAS1	0.0501551																0.0501551
'ALB							-0.113738							-0.971606		-0.00259364	-0.628121
'ALCAM			-0.00454997														-0.00454997
'ALDH18A1																-0.00253419	-0.00253419
'ALDH1A1																-0.00304974	-0.00304974
'ALDH1A2					-0.585643									-1.10627			-1.19636
'ALDH1A3																-0.00276382	-0.00276382
'ALDH1B1								0.89031						-0.621378			0.190164
'ALDH1L1								-0.00521351	1.09152								0.768136
'ALDH1L2									-0.634589								-0.634589
'ALDH3A1														-1.03109			-1.03109
'ALDH3B1			-0.827813														-0.827813
'ALDH5A1														-1.17433			-1.17433
'ALDH8A1								2.25611									2.25611
'ALDOB			-0.246184											-0.855278			-0.778851
'ALG10								1.06541						0.488918			1.09907
'ALG10B								1.62578									1.62578
'ALG13								-0.766898	-0.845136							-0.00359433	-0.932783
'ALG8																-0.00296835	-0.00296835
'ALK			1.38438		0.580703		0.137938	1.0134			-0.00423804			-1.16036	1.60151	-0.00350627	1.25505
'ALMS1	-0.00344103		0.692427		0.734548		0.625879	0.448023	-0.856972				1.54589	-1.80077	-0.0287018	-0.345774	0.31974
'ALOX12B														-1.15724		-0.00261015	-0.820137
'ALOX15																-0.00284918	-0.00284918
'ALOX15B														0.421991			0.421991
'ALOX5															-0.937935		-0.937935
'ALOXE3	-0.199681													1.01383			0.575689
'ALPI														1.83822			1.83822
'ALPK1								-0.00482592						-0.467482		-0.00338043	-0.274639
'ALPK2			0.674667		0.663662			0.509276	-0.16878		2.00601			1.62387		-0.00260209	2.00552
'ALPK3	-0.123737				-0.0152993				-0.0882963					-0.342878	-0.0144483	0.00323399	-0.237366
'ALPL														1.01566			1.01566
'ALPP			-0.00401565											-0.00612946			-0.00717367
'ALS2									0.88753					0.440419		-0.00244371	0.765281
'ALS2CL																-0.00252068	-0.00252068
'ALS2CR11								0.299796						-1.40305		-0.00282101	-0.638594
'ALS2CR8														0.172799			0.172799
'ALX1								0.673213								-0.00229184	0.474413
'AMAC1	2.4083							-0.211664									1.55326
'AMAC1L2									0.743364								0.743364
'AMACR	0.641379																0.641379
'AMBN	-0.00370523								-0.583641					-0.00685335		0.565324	-0.0144376
'AMBRA1	-0.00298752		0.343355											-1.34406		-0.0150401	-0.509367
'AMDHD1																0.806097	0.806097
'AMER1							0.183022										0.183022
'AMFR														-0.00826598			-0.00826598
'AMHR2									-0.164589					-0.345699			-0.360828
'AMICA1														-0.706749			-0.706749
'AMIGO2														1.14844			1.14844
'AMIGO3	-0.00350595																-0.00350595
'AMOT			-0.102956						0.525096					-0.0817638		-0.00311237	0.168632
'AMOTL1	-0.363894							1.63251									0.89705
'AMOTL2																-0.00349177	-0.00349177
'AMPD1			0.723214					0.218124						-0.863327		-0.00265057	0.0376801
'AMPD2								-0.00424456									-0.00424456
'AMPD3									2.76285					-2.1746			0.415958
'AMPH	-0.00259326		0.241296		-0.546911			-0.609189	-1.49853					0.189429	0.452678	-0.0027721	-0.628121
'AMY2A								0.331494									0.331494
'AMY2B									-0.00538308				1.30984	-1.07352	-1.01858	-0.0032101	-0.353681
'AMZ1														-0.482597			-0.482597
'AMZ2													1.36326				1.36326
'ANAPC1	-0.00323128								-0.498662		-0.595826			-1.25076		-0.10833	-1.09872
'ANAPC2													-0.384523				-0.384523
'ANAPC4			-0.523475														-0.523475
'ANAPC5									-1.59088					-0.320312			-1.35142
'ANGEL1														0.3676		-0.0030207	0.257797
'ANGEL2																-0.00296119	-0.00296119
'ANGPT1								-0.252447						-0.697481	-0.515852		-0.846268
'ANGPT4									-0.585063					1.2582			0.475977
'ANGPTL5														1.54834			1.54834
'ANK1	-0.447357		1.14158				-0.0918143	1.14646	0.865814		-0.0044985			0.0610091	1.7197	0.0335503	1.47482
'ANK2	1.59009		1.1656		-0.106084			-0.582907	3.3543		-0.00475961			-1.31289	0.822265	-0.00329444	1.64077
'ANK3	0.271642		-0.724924		0.90998	-1.39497		1.58055	0.462771		-0.36392		0.831302	-1.20497	-0.586243	-0.810425	-0.31032
'ANKAR	0.190761													0.766341		-0.00285189	0.550937
'ANKFN1	-0.00391069							1.60034	0.259159					-0.446276		-0.00280899	0.629006
'ANKHD1			-0.314978				-1.22369										-1.088
'ANKHD1-EIF4EBP3	1.5864				-1.09724				-0.758216					-2.14334		0.0333269	-1.06395
'ANKIB1	-0.49662							0.425093	1.06287					-0.965591		2.23893	1.0128
'ANKLE1													-0.44187				-0.44187
'ANKLE2									1.56506							-0.00283424	1.10466
'ANKMY1								-0.0046436								0.453393	0.317313
'ANKRD11	-0.422704		-0.417995		-1.24333		-0.00359538		4.48799					0.200265	0.433237	0.180502	1.13645
'ANKRD12	0.353218				-1.23052		0.194919	-0.00463762			-0.480493			-1.23556		-0.00282997	-0.909345
'ANKRD13C														0.0316648			0.0316648
'ANKRD16								2.14667									2.14667
'ANKRD17			-0.00389555		0.373966				0.767661					-0.000349934		-0.14272	0.444826
'ANKRD18B																-0.00208581	-0.00208581
'ANKRD20A2														-0.710569			-0.710569
'ANKRD20A5P													-0.204578				-0.204578
'ANKRD20A9P														0.408185			0.408185
'ANKRD24							-0.485499				-0.199347			0.80153		0.693225	0.404955
'ANKRD26	-0.00384589		-0.768313		-1.24772		0.267877	1.63289	-0.594497							0.204326	-0.192491
'ANKRD27	-0.00610926															-0.00332332	-0.00666985
'ANKRD28	0.516196		-0.0035563								0.536946					-0.00235679	0.523615
'ANKRD30A	0.135982		-0.905614		0.859957			1.86513	-0.196926		0.772147			0.720291	-0.0996765	-0.415532	0.911918
'ANKRD30B	0.0431506				0.0231259		0.798922	0.153435			2.50183			0.931824		-0.00320311	1.6816
'ANKRD30BL		-0.0248253				-1.81588											-1.30158
'ANKRD30BP2														1.11253	0.974533		1.47577
'ANKRD31																-0.00320153	-0.00320153
'ANKRD32			0.86122											-1.57505			-0.504753
'ANKRD34A								-0.562055	-0.684933								-0.881754
'ANKRD34B									1.17479								1.17479
'ANKRD35	-0.00293676								-1.49676					1.24204		0.23797	-0.00984526
'ANKRD36	-0.00422465				0.500088						-0.250976			1.2051	2.03163	-0.00336122	1.41999
'ANKRD36B			-0.00379045								-0.00384673						-0.0054003
'ANKRD36BP2																-0.00224467	-0.00224467
'ANKRD36C											-0.18673			1.36488			0.833074
'ANKRD42																-0.00271185	-0.00271185
'ANKRD44			0.248992					0.936606						0.332325		-0.00335805	0.757283
'ANKRD45														-0.54906			-0.54906
'ANKRD5								-0.486913						-1.37736			-1.31824
'ANKRD50					0.724487				0.890432					0.679137	-0.736336	-0.375693	0.528618
'ANKRD52	1.62206															-0.00224148	1.14539
'ANKRD55								-0.00419114									-0.00419114
'ANKRD56								-0.761726									-0.761726
'ANKRD6	0.826299																0.826299
'ANKRD7								0.611828									0.611828
'ANKS1A			-0.164519						-0.102752								-0.188989
'ANKS1B								-0.399446	1.55709					-1.58266	0.538566	0.338812	0.202301
'ANKS4B														-0.192201			-0.192201
'ANKS6																-0.00261623	-0.00261623
'ANKZF1	0.184958																0.184958
'ANLN	-0.00303602		-0.664884					-1.04737						-0.581967		-0.00287665	-1.02865
'ANO1								-0.011871	1.96052					0.291837		-0.00250578	1.11899
'ANO10	-0.00397244													-0.00665177			-0.00751245
'ANO2			-0.334749					-0.00770996	-0.189166					-1.14907		-0.00293441	-0.752943
'ANO3								0.472469	-0.701321		-0.22454			-0.0316778		-0.00319327	-0.218358
'ANO4	0.748708		-0.0660462		0.867967		2.451	-0.577325	-1.82001					-0.50466		-0.00262273	0.387852
'ANO5			-0.0851618		-1.22206				0.727067					-1.28899		-0.00324847	-0.837361
'ANO7								-0.0490158					0.337364	-0.640696			-0.203428
'ANO8	2.0593								-0.502418							0.469401	1.16987
'ANO9	1.26987		1.69359														2.09549
'ANP32C	-0.00296455							0.540112						-0.714585			-0.102444
'ANPEP	-0.0775524								-0.720199					-0.0301205		-0.00301257	-0.415442
'ANTXR1								-0.5306						-1.2587			-1.26523
'ANTXR2																-0.00309018	-0.00309018
'ANXA10														-0.858631			-0.858631
'ANXA6									-0.471635								-0.471635
'AOAH	-0.918118							-1.13794	0.925042					0.622697			-0.254159
'AOC3			0.6319												0.174598	1.23752	1.18011
'AOX1								2.94033	-0.974123					0.565691	0.333351		1.43262
'AOX2P													0.240537				0.240537
'AP1B1	0.575128													-0.914761			-0.240157
'AP1G1														-0.967092		-0.00262038	-0.68569
'AP1G2																-0.00231229	-0.00231229
'AP1M1														-1.09646			-1.09646
'AP2A1	-0.00319001															0.893256	0.629372
'AP3B1																-0.00264148	-0.00264148
'AP3B2			-0.811847					-1.01938	-0.567874					0.487691			-0.955705
'AP3D1	-0.00338755								-0.827787								-0.587729
'AP3S1											0.486618						0.486618
'AP4B1			0.320764													-0.00302452	0.224676
'AP4E1														-1.09911		-0.00342827	-0.779609
'AP4M1																-0.00268938	-0.00268938
'APAF1			-0.00367992		0.315231			-0.294982	0.34203							0.28306	0.286959
'APBA1					-0.427549									-0.564947			-0.701801
'APBA2			-0.00380854					-0.867516	2.70621		0.732754			-0.243568		0.467524	1.13966
'APBB1														-0.964243			-0.964243
'APBB1IP			0.253495						-0.729872					-0.45367		-0.00266727	-0.466357
'APBB2								-0.191852						1.15977			0.684421
'APC	-0.00291039		-0.521916		0.301975		-0.0502242	1.63026	1.49495		0.0353748		1.45669	1.47675	-0.572098	-0.00282382	1.58174
'APC2														1.56857			1.56857
'APCDD1														0.871979			0.871979
'APCS								0.436546						0.690755			0.797122
'APEX2																-0.00334912	-0.00334912
'API5									-0.248421							-0.00303641	-0.177807
'APLNR									-0.463186					-1.51096			-1.39593
'APLP1														-1.04105		0.566196	-0.335771
'APLP2	-0.00332913																-0.00332913
'APOB	-0.520848	-0.384953	-1.31063	2.61342	-0.0468042		0.421973	0.885648	-0.559119	1.59264	1.03675		-0.612573	-2.55798	0.177316	-0.622917	0.0299126
'APOB48R	-0.0027263							-0.554996									-0.394369
'APOBEC1									1.47335								1.47335
'APOBEC3D																-0.00237611	-0.00237611
'APOBR														-1.1639		0.320939	-0.596066
'APOH														1.02119			1.02119
'APOL1																1.24705	1.24705
'APOL3														-0.978501			-0.978501
'APP			-0.477694											-1.05713		-0.00249963	-0.887574
'APPBP2								-0.754426									-0.754426
'APPL2	-1.1206																-1.1206
'AQP10											1.23943						1.23943
'AQP7			-0.00327652								-0.599228						-0.426035
'AQP9														-0.111841			-0.111841
'AQPEP			1.02387					-1.2567	0.633482					-0.802293	0.695906	-0.00274482	0.119013
'AQR							-0.00526612	-0.00417289	1.18231					-0.934969		-0.00320873	0.104958
'AR			-0.710393						-0.79087				-0.495574		1.35325	-0.00294087	-0.289134
'ARAF								-0.752579									-0.752579
'ARAP1	-0.552929										0.403681			-0.711317		-0.0024838	-0.431524
'ARAP2	0.688864		-0.00308313					1.57928	-0.00598379				-0.00544943	-0.300694		-0.00251412	0.737191
'ARAP3	-0.00332913		-0.595429													1.02631	0.246845
'ARFGEF1	-0.0036687		-1.15446		-1.17665			-0.415821	-0.463655				-0.160812	-0.629135		-0.00338457	-1.4169
'ARFGEF2	-0.00387515		0.0193868					0.445607						0.552614	1.38202	-0.00270681	0.976958
'ARFIP1																-0.00284918	-0.00284918
'ARGFX														0.207144			0.207144
'ARHGAP10														0.464858		-0.00287396	0.326672
'ARHGAP11A								0.780464	-0.0051055								0.548261
'ARHGAP12	1.23502																1.23502
'ARHGAP15								-0.411024									-0.411024
'ARHGAP17					0.9885				2.13818					-1.39485		0.225967	0.978901
'ARHGAP20	-0.00379686		-0.409389													-0.00279373	-0.240166
'ARHGAP21	-0.13635		-0.161129					-0.00529942			0.514849			0.107883		-0.00254065	0.129583
'ARHGAP22			-0.00379676											-1.06821		0.265949	-0.465377
'ARHGAP24								2.44806							1.26804		2.62768
'ARHGAP25								-0.915091						1.54674			0.44664
'ARHGAP26	-0.00398161																-0.00398161
'ARHGAP27																-0.00290883	-0.00290883
'ARHGAP28														0.944959	1.17497		1.49901
'ARHGAP29	0.938776								-0.00428842				-0.00465377	-0.160635		-0.00307207	0.342623
'ARHGAP30	0.599628		1.00868											-0.75478		-0.00290549	0.425312
'ARHGAP31	-0.00272351						-0.00444222	-0.994523	0.346696		1.26816				-1.25086	-0.00249467	-0.241968
'ARHGAP32	1.58418		-1.16196						-0.369081					0.361874		-0.0295676	0.172375
'ARHGAP33			-0.00487468											0.00511346		-0.00318525	-0.00170115
'ARHGAP35														-1.35058		-0.181766	-1.08354
'ARHGAP36			0.317161		0.370321			-0.203675	0.138114		-1.01066			-0.37931		-0.00344084	-0.291596
'ARHGAP39	0.230094													-0.610622			-0.269074
'ARHGAP4								-0.538159								-0.00281367	-0.382526
'ARHGAP42																-0.00245628	-0.00245628
'ARHGAP44														0.740372		0.189918	0.657814
'ARHGAP5	-0.161199		0.115737					-1.03354						-1.1126	-0.317396	-0.00279565	-1.02544
'ARHGAP6	2.23993		-0.00354521		-1.0081			3.98557	2.23805					-0.786482		-0.00292138	2.51819
'ARHGAP9											-0.242429						-0.242429
'ARHGEF1	-0.218982															0.587	0.260228
'ARHGEF10			0.529832					-0.0878542	-0.694709					0.879779		-0.00280712	0.279169
'ARHGEF10L	-0.00305057						0.956537							1.0606		-0.00223255	1.00593
'ARHGEF11			2.44476					2.03907	0.57421				0.197977	-0.758498		0.202471	1.91876
'ARHGEF12	-0.00287811				0.145436			0.521291						-0.0929007		0.117348	0.307816
'ARHGEF15	2.92032							1.45913						1.59653	0.226865	-0.00327384	2.77253
'ARHGEF17					-0.00776247									0.361598	-0.183488	-0.00293793	0.0837049
'ARHGEF18																-0.00307024	-0.00307024
'ARHGEF2							-0.483848		0.776934					-0.7885		-0.00251032	-0.248962
'ARHGEF25			1.66677														1.66677
'ARHGEF26							2.20503									-0.00353736	1.55669
'ARHGEF28													0.296706				0.296706
'ARHGEF37																-0.00221382	-0.00221382
'ARHGEF40														-0.744621		0.271453	-0.33458
'ARHGEF5								-0.0756319						1.71937		-0.00250906	0.947564
'ARHGEF6								-0.848429						-0.871401		1.5385	-0.104693
'ARHGEF7	-0.00327182		2.07872													-0.00232241	1.19692
'ARHGEF9			-0.00387406						-0.0428336								-0.0330273
'ARID1A	1.01023	-1.10799	0.825756	-2.31951	1.22383	-0.86407	1.04241	0.691977	2.06602		-0.222329		-0.882218	-0.183357	0.540656	-2.10861	-0.0767629
'ARID1B	2.91799				-1.23524		-0.934525	1.30214	1.47904		-0.15854			-1.9197	1.1285	0.420633	1.0001
'ARID2	-0.0612447		-0.00323776		0.0518387		1.46022	0.7215		1.2876			0.205516	-0.484372	-0.568305	-0.00329564	0.824158
'ARID3A																0.609359	0.609359
'ARID4A	-0.00265224								-0.803761					0.0585454		-0.00320197	-0.375535
'ARID4B	-0.0028594		-0.00368089						-1.41892						-0.00471946	0.514218	-0.409632
'ARID5A														1.63897			1.63897
'ARID5B	0.551134				-1.29217		-1.11134							-0.226621		0.696686	-0.618187
'ARIH2														-0.174576			-0.174576
'ARL13B	-0.0944549																-0.0944549
'ARMC12														-1.50976			-1.50976
'ARMC2														-0.00590355			-0.00590355
'ARMC3	0.415137							0.0650006						-1.08477			-0.349084
'ARMC4	-0.00304944		-0.00399191						-1.34575					-1.43034	-0.469215	-0.0027364	-1.32888
'ARMC5														-1.28725		-0.00275893	-0.912176
'ARMC9							-0.259435									0.103172	-0.110495
'ARMCX2					0.326456			0.337332	-1.14215					-0.756214		-0.0028712	-0.553402
'ARMCX3																-0.00258268	-0.00258268
'ARMCX4															-0.423759		-0.423759
'ARNT														-0.922179			-0.922179
'ARNT2									-0.0923434								-0.0923434
'ARNTL																-0.00260375	-0.00260375
'ARPC1A									0.654075							-0.00223836	0.460918
'ARPP21	0.896746				0.404905			0.243049	1.56736					0.398196			1.56983
'ARRDC3	-0.516067																-0.516067
'ARRDC4									-0.00484323								-0.00484323
'ARRDC5														-0.307924			-0.307924
'ARSD			3.27775														3.27775
'ARSE																-0.0029139	-0.0029139
'ARSF			-0.026529					2.20158						1.15695			1.92373
'ARSH									-0.399811					-0.231843		0.8282	0.113475
'ARSJ														-1.50397			-1.50397
'ART3														-0.700881			-0.700881
'ART5			0.984905														0.984905
'ARVCF	-1.25656														-0.751013		-1.41956
'ASAH2									-0.0413402								-0.0413402
'ASAP1	-0.00361646		0.551073		-0.141296			0.0858887	0.0683911						-0.654386	-0.00224066	-0.0363549
'ASAP2	1.5497						2.35983		-0.207785							-0.00251032	1.84962
'ASB10														-0.649564			-0.649564
'ASB12																-0.00334294	-0.00334294
'ASB15											0.507929			0.290905		-0.0029008	0.459532
'ASB17								0.195735	-0.576548								-0.269275
'ASB2								0.306713									0.306713
'ASB3	-0.00345251																-0.00345251
'ASB4	-0.00235056								2.12579					0.229508			1.35847
'ASB5								0.739942	-0.992982					0.111884			-0.081496
'ASB9									-0.962047								-0.962047
'ASCC2	-0.00353383																-0.00353383
'ASCC3	1.42183		0.42619				1.90681	-0.448333	1.57532					-0.610464	1.1347	-0.00246687	1.91045
'ASCL4									2.26935								2.26935
'ASGR2														-1.47083			-1.47083
'ASH1L	1.19543		-0.594788					1.16595	1.11525		-0.00552508	0.131042		-1.35822	0.604346	-0.00362212	0.749956
'ASH2L									-0.0182783							-0.00223836	-0.0145075
'ASIC2														-0.439451			-0.439451
'ASIC4																0.940391	0.940391
'ASL									-0.184006								-0.184006
'ASMT								0.685776									0.685776
'ASMTL														-1.44294			-1.44294
'ASNSD1														-0.714608			-0.714608
'ASPH			-0.413596													-0.00268083	-0.294352
'ASPM	-0.644837		0.700051		-0.589826			-0.0988251	0.0727753		-0.906365			-0.961979	0.82045	-0.477223	-0.69526
'ASS1														-1.38293			-1.38293
'ASTE1															-0.00467972		-0.00467972
'ASTL								-0.524288								-0.00232927	-0.372374
'ASTN1	0.574124		1.38737		-1.24358		1.46291	-1.97229	-1.29858		2.27346			-1.02301	-0.506257	-0.003419	-0.110447
'ASTN2			1.63021		-1.45836			0.382831	-0.649811		-0.196392		-0.0220686	-0.907436	1.01831	-0.00358443	-0.0687665
'ASUN														1.83575		-0.0024992	1.2963
'ASXL1	0.33916		0.701671		1.54403		-0.109655		-1.38683					-1.50894	0.957423	-0.00300659	0.188746
'ASXL2	-0.241863							-0.403728	1.19006					-0.511703		-0.00305424	0.0132888
'ASXL3	1.15614				-0.68797		1.34177	0.715908	0.475216					0.299152	1.34944	-0.00245175	1.64304
'ASZ1								-0.215351						-0.25631			-0.333515
'ATAD2	-0.199437		-0.19487					-0.477715	2.1561					0.307861	1.29692	-0.00305424	1.09073
'ATAD2B			0.829568		-0.809619		-0.00357109	-0.412088								0.302779	-0.0415605
'ATAD3B			-0.00459599														-0.00459599
'ATAD5	-0.341374		0.0869292		0.768123				-0.0051666		0.982271			-0.211288		-0.00293361	0.482495
'ATCAY														-0.706586			-0.706586
'ATF5														0.790614			0.790614
'ATF6	0.322988							-1.06444								-0.00360018	-0.430156
'ATF6B														-0.00116108			-0.00116108
'ATF7IP	0.237365				-0.178199			0.638158	1.38035					-1.30211	-0.150682	-0.00240819	0.235274
'ATF7IP2														-0.45181			-0.45181
'ATG13																-0.00253191	-0.00253191
'ATG16L1																-0.00235715	-0.00235715
'ATG2A	1.24047								-0.106325					-1.21385		0.955305	0.437798
'ATG2B	-0.0039555						0.935559	1.08774	-1.18409		-0.00428775			0.0881122		-0.00313679	0.346191
'ATG4A														-0.87815			-0.87815
'ATG7									-0.854537					-1.26657			-1.49985
'ATG9B														-0.314149			-0.314149
'ATIC			0.23739											-0.209381			0.0198051
'ATM	1.6852	-0.88101	-0.274759		0.149227	-0.988822	-0.625355	0.478806	-1.02254		-1.08883	-0.515653		-1.06595	-1.28709	-0.00306332	-1.50874
'ATMIN	-0.00307473																-0.00307473
'ATN1	-0.00387515				-1.62584									-0.00876381		0.248896	-0.694793
'ATP10A	1.77669		0.910097		0.801717		0.883709		-0.92245		0.554463			1.04985	0.697144	-0.00268615	1.91618
'ATP10B			2.00077		-0.106597		2.18729	-1.28966	0.261041					0.12941	-0.901436	-0.00240162	0.805544
'ATP10D	-0.00351098							0.549884	0.52867					-0.103936	0.704251	-0.00336372	0.682589
'ATP11A									1.30913					3.48539		0.309332	2.94671
'ATP11B			0.420068						1.95753		-0.00409965			0.0753637		-0.00336897	1.09366
'ATP11C			1.2422		0.184407			0.706182	-0.739414					-1.07258		0.824784	0.467681
'ATP12A	-0.00288292		1.70679						1.40454		-0.326802			0.645288		0.300243	1.52161
'ATP13A1																-0.00341205	-0.00341205
'ATP13A2	-0.697992													-0.0058229			-0.497672
'ATP13A3					0.500324									-0.741477			-0.170521
'ATP13A4					0.242695			-0.00593274	-0.367105					0.791909			0.330783
'ATP13A5			-0.00493953					0.818965	-0.254978		1.77986			1.60842	-0.253972		1.50781
'ATP1A2	1.38752							-0.00452298	-0.0911587						0.168766	-0.00242165	0.652118
'ATP1A3									-0.521545					-0.227748	1.02848	-0.25024	0.0144747
'ATP1A4			1.00661					1.54869	0.713917					0.331721	0.742808	-0.0046792	1.77141
'ATP1B2	-0.0037036																-0.0037036
'ATP1B4								0.617107									0.617107
'ATP2A1	1.25393																1.25393
'ATP2A2														-0.4636			-0.4636
'ATP2A3														-0.263767			-0.263767
'ATP2B1	-0.366113															-0.00353243	-0.261379
'ATP2B2	0.883443		-0.175798					-0.475195	3.74541		-0.00366909			-0.409587	2.54562	-0.00329476	2.15913
'ATP2B3					4.18696			-1.079							2.13509	-0.00245775	2.62029
'ATP2B4	-0.0033241		0.848681				-0.626185	-0.291895						-0.141195		-0.0026663	-0.08842
'ATP2C1									-0.421579		0.531596					-0.0027102	0.0619536
'ATP2C2											-0.242429			-0.771412			-0.716894
'ATP4A			-0.00439706				-0.00525331		0.042126					-0.943966		-0.00284918	-0.408905
'ATP5J2-PTCD1							0.119792										0.119792
'ATP6AP1																-0.00232654	-0.00232654
'ATP6V0A1	0.613993													-0.245976			0.260227
'ATP6V0A2									-0.927393								-0.927393
'ATP6V0A4											-0.00517794			-1.5181			-1.07712
'ATP6V1A	0.99963		-0.376384						-0.605022								0.0105216
'ATP6V1B1	2.22671															-0.00326817	1.57221
'ATP6V1C2														-0.736463		-0.00246164	-0.522499
'ATP6V1H	-0.00356194																-0.00356194
'ATP7A					-0.0971603			-0.891182	-0.300654					-0.976794		-0.00307313	-1.01467
'ATP7B			1.76413					0.20989						-0.960054		-0.00331905	0.505322
'ATP8A1					1.44948		0.577924		1.05412					2.11993	1.16831		2.84864
'ATP8A2					-0.28236		0.824482	-1.53405	-0.224304					0.0473214	-0.79849	-0.00337033	-0.744881
'ATP8B1			-0.912677						-0.831314						-0.771341		-1.45223
'ATP8B2			-0.197284					-0.588996	-0.0977692					-1.48521	-0.0959531		-1.10248
'ATP8B3	0.770163							0.242063					-0.02882				0.56777
'ATP8B4	-0.00370379		0.473272		0.829627				0.213574					-0.990949	-0.761595	-0.00298358	-0.0917542
'ATP9A			0.722154				0.662305		-0.0163618					-1.41	0.133842	-0.00270098	0.0364322
'ATP9B			0.195204						-0.501625					-0.344963		-0.00338457	-0.327384
'ATR	0.222193		-0.890396		-0.199619		1.55328	1.27978	0.364961		-0.0042225			-0.547963	-0.0279741	0.228314	0.625611
'ATRN								1.28931	0.900885					1.41302		-0.291508	1.65585
'ATRNL1	1.02935		3.76174		0.577673			0.54591	-1.44274		1.29178			-0.0546839	0.852772	-0.107197	2.15153
'ATRX	-0.576055		1.1349	-6.59869	1.96925			0.078742	-1.75557		0.401683		1.23459	-1.86015	-0.00555072	-0.00245473	-1.80283
'ATXN1			-0.00029383					0.106586						-0.881427			-0.447524
'ATXN2	1.43398																1.43398
'ATXN2L									2.10517		-0.00409299					0.75206	1.64726
'ATXN3			-0.00338503						-0.00529319								-0.00613642
'ATXN3L			-1.01407					0.508376									-0.357578
'ATXN7L1							0.662281						-0.507406				0.109513
'ATXN7L2														-1.20201			-1.20201
'AUP1	-0.0247862																-0.0247862
'AURKA			1.32529														1.32529
'AURKC			1.31745														1.31745
'AUTS2	-0.00366989		-0.519944				0.543421	-0.00449549						0.389206	-0.00525005	-0.00308571	0.149743
'AVIL														0.351365			0.351365
'AVL9	-0.003236																-0.003236
'AVPR2								-0.380277									-0.380277
'AWAT2																-0.00282997	-0.00282997
'AXDND1											-1.28213			-0.221788		-0.00253191	-0.86975
'AXIN1	2.04233						1.30038							-1.41774		-0.00321148	0.960879
'AXIN2			0.527079													-0.00273282	0.370769
'AXL								0.20753						-0.406923		0.0255	-0.100397
'AZGP1														0.0207987			0.0207987
'AZI1													-0.0522662				-0.0522662
'B2M			-0.237512														-0.237512
'B3GALT1														-0.95591		-0.00283924	-0.677938
'B3GALT4	1.12904																1.12904
'B3GAT2	1.02859																1.02859
'B3GNT3																-0.0029008	-0.0029008
'B3GNT6			-0.0181139														-0.0181139
'B3GNTL1														-0.864722			-0.864722
'B4GALNT2														-1.63309			-1.63309
'B4GALNT3	-0.00389952								0.496339					0.529528			0.590033
'B4GALNT4								-0.00360905						0.18304			0.126877
'B4GALT5								1.00755									1.00755
'BAAT														0.107661		-0.00318572	0.0738749
'BACE2			-0.00447488														-0.00447488
'BACH1																-0.00307242	-0.00307242
'BACH2	0.0707602		-0.278115											1.13631			0.536334
'BAG6														-1.4263		-0.00269393	-1.01045
'BAGE1														-0.932807			-0.932807
'BAGE2					0.406132						0.364294				0.59133		0.786211
'BAHCC1								0.134276						-0.333259	-0.764513	-0.00298036	-0.483238
'BAHD1																1.20793	1.20793
'BAI1									1.76303		-0.00375497			0.157394	-0.643808		0.636432
'BAI2								1.38097	0.285069							-0.00246164	0.960468
'BAI3			-0.205471		1.07161			2.18797	0.0353072	-0.763894		-0.00527948		-0.896424	-0.803613	-0.00326508	0.205647
'BAIAP2														-0.353623			-0.353623
'BAIAP3	-0.611507		0.076852						2.76368					-1.09881		-0.00300928	0.5041
'BANK1	0.252875								-0.316362					0.532587			0.270835
'BANP	0.96807																0.96807
'BAP1	-0.518455		0.110426			2.51481	-0.518209							-0.157825		1.16834	1.06107
'BARD1															0.0343368		0.0343368
'BARX2														0.310895			0.310895
'BASP1								1.06235									1.06235
'BAT1	0.558618																0.558618
'BAT2	0.965314							0.564154									1.0815
'BAT2L1								-0.738631									-0.738631
'BAT2L2	-0.0033241				1.28327			-0.00458446	0.41036								0.84286
'BAT5	-0.288062																-0.288062
'BAZ1A	2.23583						0.449801	0.879415	-1.06898							-0.00314871	1.11487
'BAZ1B			-0.40481						0.93366					0.2104		-0.00340985	0.36792
'BAZ2A	3.66007													-1.51738		-0.00352404	1.23505
'BAZ2B	-0.0040109		-0.00371131		-0.620743		0.217497	-0.079872	1.46421				-0.11004	-0.751392	0.213316	-0.497982	-0.0546226
'BBOX1								0.207531						-0.00890011			0.140454
'BBS1	0.692257		-0.145868													-0.00311314	0.31366
'BBS7									-0.00645329						-0.705459		-0.503398
'BBS9	-0.438613				1.1077		0.987699	-0.730238	-1.14351					-1.4173	-0.0704924	-0.00224467	-0.603513
'BBX									-1.72212							0.0455166	-1.18554
'BC063132														-0.972294			-0.972294
'BC070322														-0.322969			-0.322969
'BC071797														-1.13041			-1.13041
'BC101079														1.9234			1.9234
'BC128131														-0.791219			-0.791219
'BCAM														0.519703			0.519703
'BCAN								0.449832	-1.30276					1.54768		-0.00254054	0.34611
'BCAR1									0.951216								0.951216
'BCAR3			-0.00326491						0.163505								0.113307
'BCAS1									0.444252					0.569567			0.716878
'BCAS3	1.8057		0.522996					0.405627	-0.086015					-0.186585	-0.741785		0.702161
'BCHE			-0.452616					0.0221174	-0.0378368		0.979571			0.449074	0.805173	-0.00326271	0.666057
'BCKDHB								2.39288									2.39288
'BCL11A								-0.00595659	4.28716					-1.28615			1.72919
'BCL11B								1.53542						0.492086			1.43366
'BCL2L11																-0.0022266	-0.0022266
'BCL6																-0.00223836	-0.00223836
'BCL6B														-1.20423		0.645675	-0.394958
'BCL9	-0.00376574		-0.292511					-0.323309						-1.06843	0.550802	-0.00313935	-0.465549
'BCL9L			-0.00382175					0.275284	-0.00560507					-0.357363	-0.0985765		-0.0850073
'BCLAF1	0.283976		0.439485		-0.344122		-0.590424	-1.07575	1.04738		0.79509		1.71179	-0.47065		-0.00323842	0.567168
'BCMO1														0.384351			0.384351
'BCOR	-0.00349906		-0.452183	0.115009				-0.482614	-0.16107					1.6797	0.220172	-0.00289984	0.322659
'BCORL1	-0.00248028		0.731877		-0.972563			1.41795	-1.49786	-0.119976				-0.947577		-0.00236767	-0.492502
'BCR													0.178651	-0.215768	-0.665071		-0.405408
'BDKRB2														0.185384			0.185384
'BDNF															-1.20147		-1.20147
'BDP1	3.01437							-1.41747	1.15994		-1.02984			-0.841303	0.474563	-0.00358123	0.512776
'BEND2			-0.0653166					0.0301946	2.46066		0.186079			-1.03513		-0.00230409	0.642657
'BEND4									1.84246					0.138581			1.40081
'BEST3	-0.00340454				0.82525			-1.03903						0.181037		-0.00270086	-0.0173715
'BEX5			-0.00433033														-0.00433033
'BFAR			-0.003643														-0.003643
'BFSP1			2.34148														2.34148
'BHLHB9								0.355306									0.355306
'BHLHE22	-0.00303602																-0.00303602
'BHLHE40																-0.00246164	-0.00246164
'BICC1			0.527628		-0.00594983			0.34706						-0.335103	0.19693		0.326719
'BICD1					-0.519746		-0.398145	-0.259724									-0.679896
'BIN2														0.103154			0.103154
'BIRC2																-0.00269383	-0.00269383
'BIRC3			-0.00405004														-0.00405004
'BIRC6	-1.29481		-0.9354		1.09844	-0.434742	-0.0389466	1.97302	-0.710526		-0.66191			-0.969071	-0.109979	-0.00266065	-0.629127
'BIRC8								0.873972						-0.776228			0.0691154
'BIVM-ERCC5														-0.682791			-0.682791
'BLK														-1.52198			-1.52198
'BLM	1.09895		-0.00414817											-0.294515		-0.00248614	0.398898
'BLNK														-0.000755638			-0.000755638
'BLZF1																-0.00265057	-0.00265057
'BMP1											-0.166456					0.325104	0.112181
'BMP10			-0.00399352											2.24187			1.58242
'BMP15														-0.354692			-0.354692
'BMP2														-0.810853			-0.810853
'BMP2K			0.245265													-0.00279565	0.171451
'BMP3														-0.811488			-0.811488
'BMP5									-0.195293					-0.389878		-0.00351524	-0.339879
'BMP6								-0.101191						0.603112			0.354912
'BMP7								-0.421419								-0.00303427	-0.300134
'BMPER					-0.961043		0.795497	0.126093						-1.10526			-0.572357
'BMPR1A			-0.00508552														-0.00508552
'BMPR2	-0.372101		-0.372328														-0.526391
'BMS1	-0.823102							-1.04858	-0.606059					1.09859		-0.00263269	-0.617951
'BMS1P20											-0.61892						-0.61892
'BMS1P8													0.300754		-0.573296		-0.192716
'BMX	-0.00332547													-0.152729		-0.00272606	-0.0916721
'BNC1			-0.00353153					-0.182705	1.94044					0.307514	1.7236		1.69285
'BNC2			-0.00464214					-1.22787	1.63726					0.823243	-0.350844	-0.00311314	0.35682
'BOC			0.605222		2.32804			1.10332			-0.168417			0.119005	0.308748	0.139525	1.67644
'BOD1L	-0.00403032		0.159386		-0.112176			0.821159	2.86047							-0.00328153	1.51931
'BOD1L1							-0.00357879				-0.807426		-0.688666	1.13162	0.974052		0.271013
'BPIFB1														0.11765			0.11765
'BPIFB2														1.75919			1.75919
'BPIFB3														-0.752735			-0.752735
'BPIFB4																-0.00301632	-0.00301632
'BPIFB6														-1.22413			-1.22413
'BPIFC														-1.10444			-1.10444
'BPIL1								3.29941									3.29941
'BPIL2									-1.39209								-1.39209
'BPTF	0.0128672						0.463933		0.872942		-0.741905			0.577435	1.78231	-0.0446836	1.10475
'BRAF			0.0859993					-0.0201947	0.728759		0.846823	-0.00393924		-1.63063	1.58931		0.603281
'BRAP	-0.00271845																-0.00271845
'BRAT1														2.90696			2.90696
'BRCA1	1.45028		0.462424		0.373482		1.42669	-0.416729	0.83489	-0.217952				-0.932864	-0.197269	-0.00296134	0.879108
'BRCA2	0.561535		-0.324792		-0.260415	0.644237	0.502255	0.546513	-0.475774	-1.71428				-2.01082	1.63228	-0.00257754	-0.271911
'BRCC3																0.961556	0.961556
'BRD1														-1.27322			-1.27322
'BRD3														0.181007			0.181007
'BRD4			-0.0551004				2.73442							-1.24972	0.824511		1.12705
'BRD7	-0.00334887										-0.00426985			0.635847		-0.00318757	0.31252
'BRD8								1.03154						0.917618			1.37826
'BRDT	0.475104							-0.00586035						-0.473671		-0.00243939	-0.00343335
'BRE			-0.579627														-0.579627
'BRF1																-0.00235793	-0.00235793
'BRINP1															1.3926		1.3926
'BRINP3													-0.00520109		-1.53047		-1.08589
'BRIP1	-0.773873							1.25755						0.709633		-0.0130046	0.590151
'BRPF1	-0.00335088													0.927237		-0.00318201	0.531569
'BRPF3			-0.47444						1.99966					-0.789602			0.42471
'BRS3								-0.00425802								-0.00352432	-0.00550295
'BRSK1			0.191714					-0.00401027	0.547505								0.424473
'BRWD1	-1.10217					-0.0102625			-0.721724		1.43022			-0.30403	-1.3185	-0.321448	-0.887428
'BRWD3			-0.431615		1.49344			1.00433	-0.841034		-0.334394			-1.06754		-0.224924	-0.151844
'BSN	-0.00312718		-0.00444344		1.26335		-0.0042671	0.777639	-0.544612				0.0690857	0.700725	0.694777	-0.00343436	0.931511
'BSND														-0.21052			-0.21052
'BSX					0.858309												0.858309
'BTAF1	-0.63339		-0.0799699					0.0821015						-1.23409	0.990364	0.594985	-0.11431
'BTBD1			0.00255576														0.00255576
'BTBD11	0.00077654							-0.278034			0.738016			-0.0728285	-0.737094	-0.00228155	-0.143477
'BTBD12	-0.00361632								-0.258905								-0.18563
'BTBD16														0.213182			0.213182
'BTBD3			-0.00437939					-1.20166									-0.852802
'BTBD7	-0.00275317							-0.161866						-0.601312		-0.00299787	-0.384464
'BTBD8														0.710614			0.710614
'BTBD9														-0.398566			-0.398566
'BTG2	-0.510277																-0.510277
'BTK	-0.00329327							-0.628843						-2.18223		-0.00276128	-1.40856
'BTN1A1									-0.297991					-1.086			-0.97863
'BTN2A2									0.430286								0.430286
'BTN2A3P											-0.00491194			-1.23565			-0.877207
'BTN3A1															-0.410104	-0.00343649	-0.292417
'BTN3A3	0.770163																0.770163
'BTNL3														-0.258813		-0.00248394	-0.184765
'BTNL8									-0.00552255					-1.56618			-1.11136
'BTRC								-0.00491636								0.378486	0.264153
'BUB1	-0.00310069										0.13576				-0.297035		-0.0949025
'BUB1B	-0.00281116								-1.23742								-0.876973
'BUD13	-0.00366748																-0.00366748
'BV13S6J2.1														-1.91992			-1.91992
'BVES											0.573025						0.573025
'BZRAP1								0.706694	2.74593					0.903788	-1.10493	-0.00326158	1.45265
'C10orf112															1.55756		1.55756
'C10orf118								1.17322									1.17322
'C10orf12					0.512669		-0.00504502	-0.614645						-1.56568			-0.836353
'C10orf120														0.960546			0.960546
'C10orf137			0.570384											0.173737		-0.00333487	0.427693
'C10orf140	2.91281																2.91281
'C10orf18	-0.500713		-0.00348399						1.32104								0.471605
'C10orf2														-1.59896			-1.59896
'C10orf27								-0.392116									-0.392116
'C10orf28								1.89128									1.89128
'C10orf68								-0.347415							-0.604781		-0.673304
'C10orf71					-1.10142				-0.529246					-2.25915	0.540399	-0.00296837	-1.49923
'C10orf79	-0.142018		-1.43243					2.12334	-1.87178								-0.661442
'C10orf81														-0.265981			-0.265981
'C10orf88									3.1819								3.1819
'C10orf90			-0.00354386					1.93775									1.36769
'C10orf96			-0.00383219														-0.00383219
'C11orf16									0.380648								0.380648
'C11orf30	1.70233		1.96039					-0.951536	-0.42783							-0.00281829	1.01989
'C11orf41					-0.609267			0.588451	-0.684					0.870949		-0.00339264	0.0727792
'C11orf63	-0.00305174		-0.585262					-0.111406						1.18536	-0.258287	-0.00286817	0.0916447
'C11orf82	-0.00369065							0.317668						-1.0652			-0.433719
'C11orf9								-1.28146									-1.28146
'C12orf11	-0.00255491																-0.00255491
'C12orf12														-2.15881			-2.15881
'C12orf26									-0.01534								-0.01534
'C12orf35	-0.00300158		-0.390395					-0.0911277	-1.14925					-0.896355		0.353208	-0.888722
'C12orf36														0.4065			0.4065
'C12orf4																-0.00264976	-0.00264976
'C12orf40			-0.65211						-1.04724					-2.06512		-0.00309153	-1.88378
'C12orf43														-0.0752074			-0.0752074
'C12orf48	-0.00308205								1.43057								1.00938
'C12orf5			-0.00431729														-0.00431729
'C12orf50									0.268539					0.415815	-0.714965	1.41882	0.694107
'C12orf51	-0.560525		0.200276					0.65265	-0.25903					-1.0823		0.491954	-0.227385
'C12orf55													-0.176366		-0.418871		-0.420896
'C12orf56																0.402433	0.402433
'C12orf63	-0.00339283				-1.03052			-1.03878	0.764729					-1.48416		-0.143788	-1.19858
'C13orf23			-0.727811						0.971346								0.172205
'C13orf34	-0.00394077																-0.00394077
'C13orf40			-0.439497														-0.439497
'C14orf101	-0.00336733																-0.00336733
'C14orf106	0.892574																0.892574
'C14orf115	-0.00282726								-1.43077								-1.01371
'C14orf118			0.196896													-0.00286653	0.1372
'C14orf135																0.638581	0.638581
'C14orf145								-0.754033	-0.831566								-1.12119
'C14orf159			-0.00357011														-0.00357011
'C14orf169			-0.00359225														-0.00359225
'C14orf174	-0.00378979								1.68879								1.19147
'C14orf184			0.57239														0.57239
'C14orf37									-1.5662							-0.00264976	-1.10934
'C14orf39			-0.00491699										-0.00614937	-0.0373154			-0.0279332
'C14orf49					-1.48956			-0.559987	0.488979					0.691638			-0.434463
'C15orf2			-0.893427		2.05195			1.19648	-0.484169					-0.135957	-0.326644	-0.00285232	0.531185
'C15orf23														-0.758673			-0.758673
'C15orf26								-0.00472731								-0.00238563	-0.00502961
'C15orf33									2.40112					0.237813			1.86601
'C15orf40			-0.00476966														-0.00476966
'C15orf42	0.679507				-0.0897083				1.43875					-0.110544		0.354838	1.01645
'C15orf43														0.102668			0.102668
'C15orf51									-1.16175								-1.16175
'C15orf52	-0.00351801															0.699841	0.492375
'C15orf55	-0.00368241							1.65918						-1.10479		-0.00296033	0.273875
'C16orf62	-0.00280313								-0.495346								-0.352245
'C16orf7	0.586255																0.586255
'C16orf71														-1.09848			-1.09848
'C16orf78														-0.646833			-0.646833
'C16orf96							-0.848536										-0.848536
'C17orf101																-0.0026922	-0.0026922
'C17orf104																-0.00245638	-0.00245638
'C17orf28																1.00086	1.00086
'C17orf47								-0.0043089						-0.600589			-0.427727
'C17orf57									-0.237006					-0.943185		-0.00265057	-0.682914
'C17orf66									0.270781					-0.00672524			0.186716
'C17orf68								2.68884									2.68884
'C17orf71	-0.00372801				0.218624												0.151955
'C17orf74														-1.02334			-1.02334
'C17orf77														-0.219459			-0.219459
'C17orf85																-0.00266727	-0.00266727
'C17orf97			-0.305165														-0.305165
'C18orf1								-0.655102									-0.655102
'C18orf22	-1.03839																-1.03839
'C18orf26														-0.10964			-0.10964
'C18orf34	-0.271562		-0.00393675					0.491946	0.918413					0.511369		-0.00297326	0.670857
'C18orf8	-0.16013																-0.16013
'C19orf2									0.277211								0.277211
'C19orf21														-0.899371		0.785572	-0.0804676
'C19orf29								0.820933									0.820933
'C19orf44	0.322794																0.322794
'C19orf51	-0.0771597																-0.0771597
'C19orf55			-0.00479186														-0.00479186
'C19orf75														2.48715			2.48715
'C1QB											0.955957			-1.06133			-0.0745123
'C1QTNF2														1.84732			1.84732
'C1QTNF6									0.0420768								0.0420768
'C1QTNF9														-0.67215			-0.67215
'C1QTNF9B														-0.141001			-0.141001
'C1R														-0.29856		-0.00303207	-0.213258
'C1RL											0.474274						0.474274
'C1S											-0.41895			-0.677378			-0.775221
'C1orf100																-0.00296837	-0.00296837
'C1orf101																-0.00284387	-0.00284387
'C1orf106														0.0249375			0.0249375
'C1orf107	0.619198																0.619198
'C1orf112																-0.00236459	-0.00236459
'C1orf114					0.880262									0.178874			0.748922
'C1orf116								2.06221									2.06221
'C1orf125	1.19176				-0.180308			0.194237	-0.812462								0.196612
'C1orf127								1.01138						-0.0805101			0.658224
'C1orf129			0.851012					-0.497366						1.44921		-0.00271364	0.900071
'C1orf150														-0.568009			-0.568009
'C1orf168			-0.00421185					-0.00539558						-1.20085			-0.698856
'C1orf172														-0.629435			-0.629435
'C1orf173	-0.00370041		-0.00351626		-0.192412		-0.120494	-0.747615	-0.85074				-0.837073	1.94565	-1.28272	-0.00300111	-0.662696
'C1orf175								-1.1921									-1.1921
'C1orf183	-0.00355696																-0.00355696
'C1orf201																-0.00285572	-0.00285572
'C1orf26									-1.3257								-1.3257
'C1orf54	-0.00259783																-0.00259783
'C1orf59			0.65732														0.65732
'C1orf65									-0.493865					0.914949			0.297751
'C1orf87														0.0944112			0.0944112
'C1orf9	0.298785		0.104471					-0.932254	-0.004992					-0.597715		-0.0264038	-0.472796
'C1orf94								1.25866						-0.340971			0.648903
'C20orf103								0.404978									0.404978
'C20orf117									-0.00469307								-0.00469307
'C20orf12									-0.863565								-0.863565
'C20orf132								-0.00422543						2.06233		-0.00285109	1.1866
'C20orf151			-0.00367809														-0.00367809
'C20orf152														0.108734		1.58582	1.19823
'C20orf166-AS1														-0.899869			-0.899869
'C20orf185	0.0550461																0.0550461
'C20orf186								-0.426734	-1.45579								-1.33114
'C20orf194														-0.00866455		0.960553	0.673087
'C20orf26	2.28062		-0.00471319		2.21745		0.561378	-0.00436915	-0.87386					-0.489946	0.0979401	-0.00241084	1.2607
'C20orf46									-0.372891								-0.372891
'C21orf29			-0.00319593														-0.00319593
'C21orf58			-0.0048504														-0.0048504
'C22orf28														-0.157425			-0.157425
'C22orf39			-0.165073														-0.165073
'C2CD2														0.573099			0.573099
'C2CD2L								0.183055			1.61505				2.15043		2.27968
'C2CD3	-0.00360102		-0.00408076						-0.257536					0.315209	-1.19514		-0.512127
'C2orf16	0.478774				0.607568			-0.0800566	0.05047					-0.564055		-0.00252935	0.200111
'C2orf29			-0.727662														-0.727662
'C2orf3									-0.0052744								-0.0052744
'C2orf39								-0.328273									-0.328273
'C2orf44	-0.00383909															0.729232	0.51293
'C2orf48								0.646973									0.646973
'C2orf55														0.0634338			0.0634338
'C2orf63									1.00119								1.00119
'C2orf65																-0.00295663	-0.00295663
'C2orf67								2.06242	-0.59285								1.03915
'C2orf71								0.053078	0.116778					0.214515			0.221917
'C2orf77																-0.00318572	-0.00318572
'C2orf78								2.77427	0.251823					-1.8401			0.684736
'C2orf86								-0.0240387	0.635685								0.432499
'C3	-0.211104		-0.00410854	-1.23565	1.61019		2.55447	1.30598	-0.767672		2.04205			-0.299872	-0.0629137	-0.0346849	1.4764
'C3AR1																-0.00327709	-0.00327709
'C3P1														2.0859			2.0859
'C3orf15								0.96857	-0.765827					-0.604713		0.173483	-0.114243
'C3orf17																-0.00264581	-0.00264581
'C3orf20			1.15567					0.453496						-0.979375		0.731302	0.680549
'C3orf25														2.17247			2.17247
'C3orf26	-0.00384589																-0.00384589
'C3orf30									1.65463					-0.990089			0.469905
'C3orf43	-0.00269318																-0.00269318
'C3orf59					0.395566				-1.17288								-0.549641
'C3orf63	-0.249687		-0.441637														-0.48884
'C3orf70	-0.0039662																-0.0039662
'C3orf77																-0.00253843	-0.00253843
'C4B														-0.128629			-0.128629
'C4BPA	-0.0652807													-0.619281			-0.484058
'C4orf14	1.10217																1.10217
'C4orf17														0.0179388			0.0179388
'C4orf21	0.15627				-0.995224			1.58786	-0.0407873					-0.100834		-0.0029088	0.246734
'C4orf22														0.118558			0.118558
'C4orf37														-0.502882			-0.502882
'C4orf50														-0.864017			-0.864017
'C5			-0.12334											-0.864457		-0.00339357	-0.572264
'C5orf22			-0.423531														-0.423531
'C5orf25														3.53493			3.53493
'C5orf36			-0.0035375														-0.0035375
'C5orf42	-0.519923		0.729844					0.513378	0.548311				0.122996	-0.219784	0.263562		0.543658
'C6			0.535819		0.217373			0.876993	-0.230318				0.529999	-1.42448		0.746048	0.472997
'C6orf10	-0.300088													-0.473931			-0.547314
'C6orf103			-0.00319357														-0.00319357
'C6orf118								-0.435849						-1.60326	0.77602		-0.729244
'C6orf138								-0.0047392	-0.703442								-0.50076
'C6orf142									1.73791								1.73791
'C6orf15														-0.40669			-0.40669
'C6orf165			1.02999				0.548283		0.898401					1.61507			2.04587
'C6orf167								0.377778	-0.878079								-0.353766
'C6orf170			0.477172		0.745871			0.0258414	0.742673					-0.57965		-0.00264239	0.57533
'C6orf174	0.817337								1.01047								1.29246
'C6orf204					-0.24398												-0.24398
'C6orf221														-0.323027			-0.323027
'C6orf222	-0.264556							-0.00394361						-0.175461			-0.256321
'C6orf27	-0.260298																-0.260298
'C6orf58														-1.25331			-1.25331
'C6orf97					-1.49193			0.111814	-0.576984							0.868992	-0.544054
'C7								0.547009	-1.57424					2.42065		-0.00339357	0.695011
'C7orf16			-0.00463266														-0.00463266
'C7orf25																-0.00283803	-0.00283803
'C7orf28B	-0.00413265																-0.00413265
'C7orf30	-0.00412052																-0.00412052
'C7orf33	1.30318																1.30318
'C7orf34								0.950819									0.950819
'C7orf36	2.21023							0.0920403									1.62795
'C7orf45								-0.00481071									-0.00481071
'C7orf57																-0.00271854	-0.00271854
'C7orf58	-0.00406401		-0.933841		2.2924			-0.0178382	-0.75678					0.130289		1.70747	0.913781
'C7orf60			0.788773					0.101687								-0.00303563	0.512355
'C7orf63															1.46005		1.46005
'C7orf66			-0.00440744														-0.00440744
'C8A			-0.00363365					1.7643	-0.00467676					-0.472007			0.64199
'C8B			1.0999											-0.0147111	-0.453017		0.364985
'C8orf34	1.93514				-1.21131				-0.453648					2.19071		-0.00235607	1.09949
'C8orf4														0.106482			0.106482
'C8orf80			-0.0039072											0.518877		-0.00273451	0.295739
'C9	-0.00344964							1.54177						1.332			1.65718
'C9orf102									-0.687104							-0.00296837	-0.487955
'C9orf131								0.783799						-1.3362			-0.390609
'C9orf150			1.77775														1.77775
'C9orf174			0.78664											-0.83439		0.0595442	0.00680982
'C9orf3	0.219388							-0.00420964						-0.681885			-0.269454
'C9orf72																0.985462	0.985462
'C9orf78													-0.192876				-0.192876
'C9orf79								-0.00586318	-0.43443							-0.00246476	-0.255626
'C9orf84			-0.00434861											1.13078	-0.52489	-0.00261623	0.299464
'C9orf93																0.695057	0.695057
'C9orf96									-0.466018								-0.466018
'CA1														-0.33435			-0.33435
'CA10								0.45732	-0.0058609					0.742064	-0.698103		0.24771
'CA2														-1.13316			-1.13316
'CA3								-0.040622									-0.040622
'CA8																0.459332	0.459332
'CABIN1					1.30805		2.35324							-0.893998	0.253737		1.51052
'CABP1													1.08524			-0.00293438	0.765304
'CABP4														-0.459796			-0.459796
'CABP5														-0.942165			-0.942165
'CACHD1			0.662581					-0.00554771						-1.12664			-0.271127
'CACNA1A	0.253165					0.432316	0.4584	-0.0064605	-0.300616		-0.0047257		0.916632	-1.95845	1.91234	-0.00254031	0.537607
'CACNA1B			-0.648489				-0.0824701	-0.256453	0.0579235		-1.11843		-0.606718	-1.38295	0.00403264	-0.0498977	-1.36115
'CACNA1C	-0.226362		-0.522724		-0.328044	1.45132	-0.00409481	-0.45779	0.429594	-1.09836	1.24064			-0.257474	-0.679094	-0.202399	-0.189023
'CACNA1D	-0.00376574				0.930546			2.37852			-0.730107			-0.579039	0.330345	-0.562234	0.666831
'CACNA1E	0.0557936	-0.0068655	0.931324		-0.45075		0.100618	0.736783	0.200797		1.17935		-0.939977	-1.57581	-0.882664	-0.659458	-0.378411
'CACNA1F			-0.00407502		2.16025			1.33627	-0.838988				-0.00561872	-0.182391	2.49756	0.545633	1.9476
'CACNA1G	-0.00362134				2.92141			0.776291	-0.00564866		0.713917			-1.62329	-0.199833	-0.00339448	0.910696
'CACNA1H			-0.00449143				1.1731	-0.979536			0.224583			-0.368372	1.01518		0.432933
'CACNA1I			-0.00502342						-1.67634		0.342102			0.955513	-0.0458725	-0.0024125	-0.176376
'CACNA1S			0.350294		0.349525			-0.776826	0.434558				-0.00646612	-1.39333		-0.0032049	-0.395142
'CACNA2D1	-0.21269		-0.163743		2.17006			-0.768011	-0.760865					-0.796191			-0.216961
'CACNA2D2	-0.00411637													-0.877462		0.603561	-0.160513
'CACNA2D3			-0.631503					0.0839957						-0.526305	0.465253	-0.00318061	-0.273578
'CACNA2D4								0.442438	0.584953					-0.0153495	-1.04123	-0.00304501	-0.0144176
'CACNB1																-0.00320005	-0.00320005
'CACNB2									0.807624					-0.308161			0.353174
'CACNB4														-1.17005			-1.17005
'CACNG2											1.3658			1.4857			2.01631
'CACNG3								0.251638	-0.205711					0.25644		-0.00330982	0.149528
'CAD	-0.236813							-0.73188	-1.429					-0.321094	-0.0736339	-0.00252893	-1.14103
'CADM1			1.98				-0.00510511				-0.00450482				0.326535		1.14846
'CADM2	1.28772		-0.434313		-0.919505		-0.00465981	2.05058	-1.60828					-1.42699			-0.398921
'CADM3								-0.610318						-0.118722			-0.515509
'CADPS	1.25764		0.391863				-0.0477239	-0.48721	-0.419783					-0.0771076	-0.00155827	0.127999	0.263086
'CADPS2	-0.00363997				-1.12033				-0.911625					0.839479		-0.00274059	-0.536146
'CAGE1														-0.286716		-0.00265607	-0.204617
'CALB1														1.18358			1.18358
'CALB2								0.535638									0.535638
'CALCOCO1									-0.00496836								-0.00496836
'CALCR								-0.81326	0.564963					-1.76665			-1.16333
'CALCRL														0.472321			0.472321
'CALD1								-0.386842									-0.386842
'CALN1									-0.334557								-0.334557
'CAMK1D														1.44339			1.44339
'CAMK1G														0.0507507			0.0507507
'CAMK2A																-0.00266046	-0.00266046
'CAMK2B								-0.00390983						0.590697			0.414921
'CAMK2G	0.0820714																0.0820714
'CAMK4								1.13395						-1.55683			-0.299024
'CAMKK2														-0.0457921			-0.0457921
'CAMKV														0.0661238		-0.00338844	0.0443606
'CAMSAP1	-0.635051							-0.38361	-0.753315					0.877927		0.591074	-0.135495
'CAMSAP1L1	-0.00385228		0.295156					0.0729809									0.21032
'CAMSAP2														2.72997		0.695966	2.4225
'CAMSAP3														0.98881		0.675826	1.17708
'CAMTA1	0.214896		0.243494		1.31844			0.785884	1.23737				1.7993	-0.966302	-0.143885	0.473191	1.65413
'CAMTA2	-0.152652						2.39122							-1.82453		-0.00275539	0.20564
'CAND1	-0.00332913						0.152409							-0.466029			-0.18299
'CAND2	-0.0842487						-0.320184									0.260071	-0.0833475
'CAP1	-0.00363154																-0.00363154
'CAP2														-0.941387		-0.0027189	-0.667584
'CAPN11							-0.00498898										-0.00498898
'CAPN13													-0.360863	-1.93286			-1.62191
'CAPN3	3.2712								0.630295					-0.165248			2.15712
'CAPN5	1.53569							-0.263547									0.899544
'CAPN6			-0.00334777					0.031293	2.15915					-1.006		-0.00234513	0.527155
'CAPN9														-0.428874			-0.428874
'CAPRIN1	0.496372															0.727	0.865055
'CAPRIN2	-0.00355234													-0.346998		-0.00307827	-0.204167
'CAPSL														-0.601389			-0.601389
'CAPZA1													0.184825				0.184825
'CAPZA3														-0.540477			-0.540477
'CARD10													0.634226	-0.894887		-0.00329304	-0.152394
'CARD11			-1.02692				2.35517	-0.304327	-0.487861					-1.18012		1.27419	0.257249
'CARD14	-0.0033177							0.312972									0.218958
'CARD6			-0.0310577		0.439888				-0.944148					1.85493		-0.0029008	0.588849
'CARD9											-0.00374542						-0.00374542
'CARM1								-0.0569945									-0.0569945
'CARS									0.617388							-0.00250513	0.434788
'CARS2	-0.0036474																-0.0036474
'CASC1			1.51665														1.51665
'CASC3														-1.51458			-1.51458
'CASC5	-0.5139								-1.23372				-0.0584029		0.276119		-0.76495
'CASD1									1.00877								1.00877
'CASK																-0.00304916	-0.00304916
'CASKIN1																-0.00270539	-0.00270539
'CASKIN2	-0.403924																-0.403924
'CASP1														-0.3007			-0.3007
'CASP2								0.263904									0.263904
'CASP4			0.978162						0.54032								1.07373
'CASP5	-0.386545		0.373487					2.33263					-0.240071	-1.0834		-0.00271185	0.405551
'CASP8	1.61792				0.776715										-0.00601465	0.149267	1.26894
'CASP8AP2	-0.283927		3.48999					-0.703012					-0.321993	-0.550052	0.810188		0.996612
'CASQ2											-0.328689						-0.328689
'CASR			0.767114				0.060739	0.638596	-0.246385					0.815707			0.910425
'CASS4			-0.00420379					0.64951	0.011778					1.31526	-0.279647	0.785088	1.01155
'CAST	-0.00348664																-0.00348664
'CASZ1	-0.00254996		0.740538		-0.830304			-0.00434599					0.0139655	-1.26272		2.17472	0.313447
'CAT	0.492212																0.492212
'CATSPER1			2.00283													-0.003232	1.41393
'CATSPER2					0.323213												0.323213
'CATSPERB	-0.00247329								-0.0598579					-0.344564			-0.234921
'CATSPERD														-1.75433			-1.75433
'CATSPERG	-0.00358691													0.0747305		-0.00311952	0.0392737
'CBL			-0.107943								-0.00393713			1.05708		0.750214	0.847709
'CBLB	1.10761		-0.142889					2.10925	-1.14924					-0.537748			0.620274
'CBLL1									0.983556								0.983556
'CBLN4			2.29262						0.0687261								1.66972
'CBS														-1.09228			-1.09228
'CBWD6			-0.00382311														-0.00382311
'CBX2								-0.750743									-0.750743
'CBX3											1.26112						1.26112
'CBX4	-0.631196																-0.631196
'CC2D1A	-0.00380735							-0.00487219						1.52219			0.873825
'CC2D1B	-0.00331893							-0.250679	-0.00521676								-0.149658
'CC2D2A	0.547647		0.0885206													-0.00840648	0.362438
'CC2D2B														0.752393			0.752393
'CCAR1			-0.155168								-0.178875					-0.0026876	-0.194412
'CCBE1			-0.124061											-1.33771			-1.03362
'CCBP2									-0.0417515					0.324678			0.200059
'CCDC102B	-0.00303602													0.836484			0.589337
'CCDC108	2.14982							-0.00548411	-0.555022					0.751856		-0.003056	1.04564
'CCDC11														-0.567097			-0.567097
'CCDC110									0.924452							0.372942	0.917396
'CCDC112																-0.00300278	-0.00300278
'CCDC121									-0.411907								-0.411907
'CCDC123								-0.00397254	-0.0060724								-0.00710285
'CCDC125	-0.0036687																-0.0036687
'CCDC127								1.03995									1.03995
'CCDC129					-0.94659			0.368536	0.0433193					0.0915458		-0.00324847	-0.199653
'CCDC13														-0.609597	1.27856		0.473027
'CCDC132					0.703603				0.220368							-0.0028372	0.531817
'CCDC135	-0.0027039								0.211108					0.389714			0.345323
'CCDC136							1.6657	-0.526045								-0.00276693	0.656384
'CCDC14									0.0525169								0.0525169
'CCDC140																-0.00230327	-0.00230327
'CCDC141	-0.228237		0.333748				1.5815	0.407412	-0.731674					-0.628514	0.0618243	-0.00305044	0.280372
'CCDC144A														-0.0355462		0.242618	0.146422
'CCDC144B	0.787177																0.787177
'CCDC144C														0.26115			0.26115
'CCDC144NL			0.959952														0.959952
'CCDC146							0.438389							-0.93946			-0.354311
'CCDC147			-0.347799					-0.00473547	-0.00503953					-1.01933		-0.00270216	-0.616979
'CCDC148								0.506598						-1.65481		-0.00278628	-0.664527
'CCDC15								2.0412									2.0412
'CCDC150									0.599789							-0.00281984	0.422121
'CCDC158								0.0717529	1.15967					-0.300201	0.238313	-0.00284918	0.521756
'CCDC164														0.528957			0.528957
'CCDC168							-0.0465239										-0.0465239
'CCDC170														-0.0502436			-0.0502436
'CCDC175															1.07714		1.07714
'CCDC18	-0.74515		-0.0229957		0.664457				-0.42632							1.51826	0.441958
'CCDC180															-0.633886		-0.633886
'CCDC19														-1.19863		-0.00316765	-0.849803
'CCDC27									0.116047					-0.605103			-0.345815
'CCDC28A														-1.42277			-1.42277
'CCDC30											-0.949409		1.48	0.310828	-0.151064	-0.00262033	0.307565
'CCDC33	-0.356315								-0.980635					-1.49729			-1.63635
'CCDC37														-0.353375			-0.353375
'CCDC38									-0.255877					-1.31741			-1.11248
'CCDC39	-0.003573		0.775921					-0.00572251	1.24077					-1.37091	-0.11609	2.09637	0.989045
'CCDC40	-0.111048		2.1315		-0.493945									0.0293576	-1.35375	1.19485	0.570311
'CCDC46									-0.580078								-0.580078
'CCDC54								0.154992						-1.27729			-0.793581
'CCDC55			-0.120159														-0.120159
'CCDC57					0.613925			0.0139327									0.443962
'CCDC60														-0.596366	-0.204094		-0.566011
'CCDC61														1.35544			1.35544
'CCDC62														-0.680124			-0.680124
'CCDC63	1.58881								0.905213					-1.4648		-0.00318572	0.513019
'CCDC64																-0.00259283	-0.00259283
'CCDC66																-0.00336119	-0.00336119
'CCDC67														0.0463931			0.0463931
'CCDC68														-1.27438			-1.27438
'CCDC73	2.07863							-0.0471605						-0.173891	-0.00487213		0.926355
'CCDC74A														-1.33516			-1.33516
'CCDC78	-0.00286742																-0.00286742
'CCDC80							0.983375		-1.25107		-0.723582			0.326777			-0.33225
'CCDC81														1.24861			1.24861
'CCDC82																-0.00252155	-0.00252155
'CCDC83									-0.00644091								-0.00644091
'CCDC85A									-2.37558						-1.03674		-2.41288
'CCDC87								1.87692			-0.00385471			-0.705733			0.673962
'CCDC88A	-0.00275982		0.14454		-0.792798			-1.09815	0.98187						-0.988366	-0.00340947	-0.664867
'CCDC88B														0.143919		-0.00274482	0.0998249
'CCDC88C														-0.295957	-0.144694		-0.311587
'CCDC89								0.932553									0.932553
'CCDC93														0.139286			0.139286
'CCIN								-0.00445529									-0.00445529
'CCKAR								0.0484089									0.0484089
'CCKBR	-0.277959							-0.596523						-1.17291			-1.18206
'CCNA1														-1.26904	-0.305586		-1.11343
'CCNB3	-0.818863		-1.00957					0.409439	-0.44243					-0.103349	-0.00626471	-0.00311958	-0.746161
'CCNC															-0.916675		-0.916675
'CCND1																-0.206047	-0.206047
'CCND3	-1.02006																-1.02006
'CCNE2														-0.0773493		0.471218	0.278508
'CCNYL2													0.00631167				0.00631167
'CCPG1											-0.506751					-0.00324847	-0.360624
'CCR2														0.718412			0.718412
'CCR3	-0.00379178		0.312508											-1.01792			-0.40946
'CCR4														-0.746154			-0.746154
'CCR6								0.727168									0.727168
'CCR7																1.31248	1.31248
'CCR8			1.62259					-0.849206						-1.03183			-0.149214
'CCT3							-0.00369282									-0.00272529	-0.00453828
'CCT4			-0.00474769														-0.00474769
'CCT5	-0.00389952																-0.00389952
'CCT6P1											-0.00444047						-0.00444047
'CCT6P3											1.09993						1.09993
'CCT8L2								-0.0932859	0.505903					-1.71113	2.63532	-0.00275275	0.59661
'CD101	-0.00408423								-0.205391					-0.531346		-0.00324717	-0.372034
'CD109			-0.665365				-0.428039	-0.688038	-0.0923517						0.988692		-0.395829
'CD163	-1.12628		2.67317		-0.0903212			-1.16519	-0.384546					-1.66072	0.395885	-0.0035747	-0.48139
'CD163L1			-0.00379338		1.40624		0.312712	0.463196	0.243856					0.407749	0.735551	-0.217138	1.18383
'CD180														-0.36451			-0.36451
'CD19														-1.71128			-1.71128
'CD1A	-0.674183							0.241273	1.4347					0.420648			0.711217
'CD1B								-0.00477247	-1.11682					-1.09719			-1.28101
'CD1C								1.23517	1.43712					-0.92227	-0.00591252	-0.00240364	0.778914
'CD1D								-0.00401389	1.17001								0.824487
'CD1E	-0.00393348				-0.727353			1.69395	0.259592					0.430231	-0.818634		0.340419
'CD2														-0.60091			-0.60091
'CD200R1L														-0.0171181			-0.0171181
'CD209														-1.21632		1.29429	0.0551372
'CD22								-0.00445527	-0.0355042					-0.627476		-0.00249479	-0.334965
'CD226	-0.00379178							1.3721									0.967538
'CD244														-0.0359414			-0.0359414
'CD248														-0.303979			-0.303979
'CD2AP	1.18931													-0.886555			0.21408
'CD300A														-1.55163			-1.55163
'CD300E														0.149585			0.149585
'CD33								-0.559093						-0.475534			-0.731592
'CD3EAP	-0.00349906																-0.00349906
'CD4																-0.0023644	-0.0023644
'CD44									0.236831								0.236831
'CD53														-1.11745			-1.11745
'CD5L	0.820036							-0.109186	-0.496126					-1.46053	-0.00604455	0.652438	-0.244707
'CD6														-0.7911			-0.7911
'CD84			0.710935											0.616827			0.938869
'CD86											-0.764893			-0.65839			-1.00641
'CD8B														-0.704151			-0.704151
'CD93								0.548863						-0.791691			-0.171705
'CD96									-0.319514					-0.245228			-0.399333
'CD97								-1.58899								1.05396	-0.378324
'CDAN1	-0.00278413																-0.00278413
'CDC14A														0.770963			0.770963
'CDC14C														0.973453			0.973453
'CDC16																-0.00296702	-0.00296702
'CDC27	-0.00390959					-1.43228					-0.697741		-0.654803	-0.550579	1.43497	-0.00246458	-0.720706
'CDC42BPA	-0.00389932		2.47333						0.826416							-0.00298616	1.64643
'CDC42BPB	1.33775													0.641484		-0.00258582	1.14122
'CDC42BPG														2.45005			2.45005
'CDC42EP1			-0.00328439														-0.00328439
'CDC45																-0.0027498	-0.0027498
'CDC5L								2.0829								-0.00298848	1.47072
'CDC6	-0.190172								1.97734						-0.00632721		1.02817
'CDC7			0.804835														0.804835
'CDC73			0.140667													-0.0030957	0.0972775
'CDCA2											-0.00406394			-0.951291		-0.0022695	-0.552885
'CDCA5	0.994929																0.994929
'CDCA7														-1.92794			-1.92794
'CDCA7L	-0.00307048															-0.002275	-0.00377982
'CDCP1														0.0541646			0.0541646
'CDCP2									-0.106332								-0.106332
'CDH1	-0.225124	-2.02296	-1.35083												0.543008	-0.0784776	-1.40174
'CDH10	0.730696		-1.06234		2.34319			-0.493219	-1.67078					-0.100804	-0.874803	-0.00263174	-0.399757
'CDH11	0.707826		-0.00352089		0.620665		-0.00462154	-0.59143	-0.394202						-1.09709	-0.00309978	-0.270637
'CDH12			-0.00391861		1.48586			0.662234	1.10224				-0.0625964	0.69939	-1.05448	-0.0309031	0.989181
'CDH13			0.165107					0.712898						-1.65426			-0.448172
'CDH16	0.370293								0.0377963					0.0493012		0.489122	0.473256
'CDH17								0.376066						-0.887033		-0.00281434	-0.296632
'CDH18	0.630927		0.648534	0.611585			-0.507839	0.989782	0.0479082				0.659701	0.412087	0.459903	-0.00316118	1.24892
'CDH19					1.75765			0.670068	-0.582822					0.645907		-0.0815013	1.07747
'CDH2			-1.06412					-1.41079	0.162491					0.529428	0.0109273	-0.00272327	-0.724553
'CDH20								0.470924	1.92172					-0.345524	1.37216	-0.00293793	1.52783
'CDH22	2.77477		-0.135775					1.20532						0.94405			2.39418
'CDH23	-0.00310532		2.52445					-0.483689	-1.48946		0.879899		0.16071	1.52396	-1.23582	-0.199495	0.559154
'CDH24			1.11799														1.11799
'CDH26			-0.00337705					-0.598482	-0.0839613				-0.446431	0.778776	3.52677	-0.00269804	1.19837
'CDH3					-0.140896												-0.140896
'CDH4	-0.00334719		-0.20021											-0.118604	0.552361	-0.00275408	0.101716
'CDH5	-0.00323781													-0.669476			-0.475681
'CDH6	-0.199681		1.08255					0.212257	-0.26132					-0.21332	-1.65908		-0.424007
'CDH7	0.917212				-0.130516		0.0480843	1.91089	-0.411004					-0.847474	-0.541715	-0.00236204	0.333441
'CDH8	1.74181		-0.84184		0.280013			-0.797309	1.54241					-1.12521	-0.723292	-0.00357897	0.0258081
'CDH9			1.32736		0.262493		-1.11197	-1.07877	2.10956				0.518558	-0.532898	0.208587	0.873918	0.858946
'CDHR1								2.37302	0.245245					0.871925			2.01506
'CDHR2			1.01397					-0.472603	-1.19371					-0.998417		0.305401	-0.601666
'CDHR3								0.402075							1.34447	-0.00301507	1.00662
'CDHR5	2.88622													-0.49197			1.69299
'CDK12	-0.00309373		-0.00343168					0.0690986		-0.888875					0.065168	0.947437	0.0760579
'CDK13			-0.347803											-0.339792	0.922352		0.135537
'CDK14			-0.374006													-0.00261458	-0.266311
'CDK17								1.22266						0.725791		-0.189999	1.01524
'CDK18																0.582415	0.582415
'CDK4														1.52771			1.52771
'CDK5RAP1			1.23586														1.23586
'CDK5RAP2			-0.00515485					0.356338	-0.0251446							-0.00345224	0.161293
'CDKAL1									1.62299					-0.569907		-0.00254263	0.606527
'CDKL1	-0.00265874																-0.00265874
'CDKL5			-0.0219865		1.82723									-1.49047			0.181732
'CDKN1A	1.54672						0.133749										1.18827
'CDKN1B	3.9019																3.9019
'CDKN2A	-0.0027411		-0.00358361		0.312496			0.906673	0.633042		1.52439			-0.51547	-0.537325		0.819352
'CDKN2AIP											1.52802						1.52802
'CDON	-0.0231625		-0.0914173											-0.638623		-0.00257347	-0.377888
'CDR1														-0.387764			-0.387764
'CDR2														-0.331519			-0.331519
'CDRT1														-0.6107		-0.00251032	-0.433605
'CDS1														-1.1086			-1.1086
'CDSN														-1.31703			-1.31703
'CDX2									0.776059								0.776059
'CDX4								-0.00404915						-0.00616103		1.43128	0.820452
'CDYL	-0.00388411							-0.158247									-0.114644
'CDYL2														-0.419348			-0.419348
'CEACAM18														-0.773844			-0.773844
'CEACAM20														-2.32381			-2.32381
'CEACAM4											1.61439						1.61439
'CEACAM5	0.99963													-0.766768			0.164659
'CEACAM6														0.20976			0.20976
'CEACAM7														-1.07097			-1.07097
'CEACAM8	-0.00378285																-0.00378285
'CEBPA			-0.367245														-0.367245
'CEBPB	-0.00351098																-0.00351098
'CEBPZ	-0.521615																-0.521615
'CECR1														2.97423			2.97423
'CECR2					1.02276			0.41131	-0.54364				0.729674	-1.79428		-0.00308383	-0.0723674
'CEL													-0.855506	-1.42039			-1.6093
'CELF2	1.35459																1.35459
'CELF4	1.51685													-0.426243			0.771178
'CELF6											-0.134847						-0.134847
'CELP													-0.292139				-0.292139
'CELSR1	1.70471		-0.00490889		-0.323018		-0.0333879	0.7972	0.107093				-0.930863	-1.67199	1.27515	-0.00335098	0.289866
'CELSR2	-0.00329347		-0.00417061		-1.00927		-0.967182		-1.14345		-0.733034		-0.0752174	-0.292912	0.509551	-0.00328431	-1.17708
'CELSR3	0.688489		1.12506		0.0281519			-0.191749	-0.00647553		0.0836443			1.08247	-0.893302	0.610075	0.842121
'CENPC1																-0.00298848	-0.00298848
'CENPE	-0.55524		2.15608		2.01019		0.84599	1.59395	-0.223478				-0.350048	1.58289		-0.00308034	2.35242
'CENPF	7.79895e-07		-0.00461039			0.237879		0.403409	-0.0049639					-0.417205	0.100719	-0.00261936	0.110524
'CENPI								-0.652362	-0.469284					-0.00652756		-0.00332551	-0.56575
'CENPJ			-0.00362097					-0.0586687			-0.501741			0.431446		-0.00306601	-0.0606649
'CENPL																-0.00318572	-0.00318572
'CEP104																-0.00234844	-0.00234844
'CEP110					0.496394												0.496394
'CEP128														-0.478118		0.387631	-0.0639837
'CEP135	1.07688		0.945979						0.0608388					0.141798			1.11275
'CEP152								-0.021895	-0.466354							-0.00319967	-0.283738
'CEP164			0.387442					1.37111	1.95175					-0.0151836			1.84756
'CEP170	-0.00379895		-0.00489158		-0.877445										1.21157	-0.00296837	0.144209
'CEP192	-0.00248028							-1.57196	-0.308856					0.684006	0.0498198	-0.00288842	-0.470448
'CEP250	0.747781		-0.566266					-0.00449075						-1.07267	2.29334	-0.00340835	0.569217
'CEP290	-0.00248349		-0.801719				-0.64099		0.128108					-0.199549	0.668109	-0.332513	-0.446391
'CEP350	1.42534	0.850806	0.464412		-1.40133		-0.37893	1.63283	-1.06672					-0.130004	-0.401237	-0.172741	0.260073
'CEP41														0.767481			0.767481
'CEP63														1.57568			1.57568
'CEP68																0.292983	0.292983
'CEP70														-1.49844			-1.49844
'CEP78																-0.00232759	-0.00232759
'CEP89							-0.041543							-1.11099		0.377532	-0.447445
'CEP97									0.836974								0.836974
'CER1														-0.303914			-0.303914
'CERK									-0.608327								-0.608327
'CERKL	-0.26461							0.124837	-1.3962					-0.367436			-0.951706
'CERS2																-0.00274955	-0.00274955
'CERS3														-0.932675		0.630955	-0.213348
'CES1														-0.416431		-0.0028712	-0.296491
'CES2					0.0158949												0.0158949
'CES3														-0.25656		-0.00278628	-0.183386
'CES4								-0.644375									-0.644375
'CES5A			0.112522														0.112522
'CETN1									-1.39221								-1.39221
'CFB														-1.61448			-1.61448
'CFH	0.715216		2.49748		1.0864			-0.443778	0.811365					-0.974306	-0.10467	-0.00353694	1.2672
'CFHR1														-1.25373			-1.25373
'CFHR2	1.55343													-0.621874	2.01996		1.70405
'CFHR4									0.110707								0.110707
'CFHR5									2.00972					-0.351339		-0.00231022	0.956136
'CFI														0.0187279			0.0187279
'CFP																3.76334	3.76334
'CFTR								2.42488	0.0401733		-1.2756		0.767976	-0.924855	-0.491556	0.334057	0.330747
'CGN			-0.517795													0.137242	-0.269092
'CGNL1							1.62082							1.31665		-0.00290815	1.69427
'CHAF1A														-0.00611972		-0.00306308	-0.00649322
'CHAMP1														0.198096			0.198096
'CHAT					-0.185021				-1.4763					-0.710401	1.29353		-0.539096
'CHD1	-0.00323353		1.29928						-0.500304		0.894542			-1.18992	-0.284655		0.0880618
'CHD1L			-0.00460543													-0.0026569	-0.00513524
'CHD2	-0.231144		-0.00403381		-0.796226		0.648689		-0.607413				3.21929	1.53641	-1.24077	-0.00317337	0.840542
'CHD3	-0.0579537				0.435142									0.373419	-1.20082	-0.529136	-0.437978
'CHD4	-0.00380363				0.596346		1.39953	-0.483415	-0.273531	2.4182				0.0362352		1.13761	1.70667
'CHD5	-0.00346078		-0.00340427					1.17994	0.188952				-0.0226267	0.285473	-1.14553	0.866889	0.475966
'CHD6	-0.00297136		-0.505643		-0.195741			-0.527651	-0.458649		-0.454421			-0.641321	-0.26275	-0.00251947	-1.01722
'CHD7	-0.0252742		1.11204		0.362645		0.238954	-1.11011	-1.19615				0.522111	-1.55589	-0.16835	-0.00273197	-0.576406
'CHD8	0.263435		-0.886078		-0.691306			-0.3166	-1.27089					-0.50247	0.971156	-0.00314278	-0.86122
'CHD9	-0.182734		-0.876103	0.139091			0.691412	-0.536225	-0.00579759					-0.904348	-0.240524	-0.00339937	-0.639543
'CHEK1								-0.444333	-1.05524								-1.06036
'CHEK2	-0.00391069		-0.455644					0.860325								0.351479	0.376125
'CHEK2P2														0.928829			0.928829
'CHERP	-0.00346572													-1.3779			-0.976776
'CHFR	-0.00278144																-0.00278144
'CHGB									1.60851					-2.40447			-0.562824
'CHI3L1														2.60132			2.60132
'CHI3L2														0.951208			0.951208
'CHIT1	-0.00274377		-0.00342019						-1.0671					0.481208			-0.296025
'CHL1	-0.00332959						-0.00532213	-1.20563	1.1857				-0.80527	1.71268	-0.783923	2.32787	0.856584
'CHM															-0.262778	-0.00282997	-0.187813
'CHML			-0.0042962														-0.0042962
'CHMP2A	2.69349																2.69349
'CHN1														-0.0358327			-0.0358327
'CHN2			0.424135														0.424135
'CHODL														-0.668182			-0.668182
'CHORDC1								0.522562									0.522562
'CHRD	1.2184							0.520778	-0.00498285					-0.720689			0.506753
'CHRDL1								1.37571						-0.949275			0.301536
'CHRM2			-0.00499292					0.280204	0.367464					0.183285	1.01374		0.822738
'CHRM3	-0.00338711		-0.627398					-0.326456						-1.12776			-1.0425
'CHRM4																1.12231	1.12231
'CHRNA1								-0.723243									-0.723243
'CHRNA2														-0.00632711			-0.00632711
'CHRNA3	0.481045		-0.003773											-1.50513			-0.593436
'CHRNA4							1.02288	-0.524509						-0.116438	0.463112		0.422524
'CHRNA5														-1.18198			-1.18198
'CHRNA6								0.0622963									0.0622963
'CHRNA7																-0.00231632	-0.00231632
'CHRNA9											2.35989		-0.292195	0.743641			1.62313
'CHRNB1															0.929913		0.929913
'CHRNB2								-1.19582	1.19672								0.000642273
'CHRNB3														-0.366167			-0.366167
'CHRNB4								1.5188						-1.30052		-0.00346072	0.124024
'CHRND								-0.498024									-0.498024
'CHST1								0.0504103						-1.2306			-0.83452
'CHST15			0.457487														0.457487
'CHST2			1.00181						0.390098								0.984225
'CHST4														1.88971			1.88971
'CHST5									-0.229029							-0.00330058	-0.164282
'CHST6									-0.350871								-0.350871
'CHST8														-1.58592			-1.58592
'CHST9									-0.884527								-0.884527
'CHSY1														-0.0968518			-0.0968518
'CHSY3	0.614746		-0.00365975								0.127977				0.336576		0.53782
'CHTF18									3.59322								3.59322
'CHUK	0.668359		1.43115														1.48457
'CIC				-4.29509					0.14219					-0.683156	0.641603	-0.0032604	-1.87728
'CIDEA													0.480513				0.480513
'CIITA														-0.00634828		-0.00239807	-0.00618461
'CILP					-0.244205			-0.0661475	-0.639282					-0.386799	-0.751722	-0.0029797	-0.853702
'CILP2	-0.00278283						-0.00377504	-0.00574663						-0.490902			-0.251603
'CIR1			0.786762														0.786762
'CIRH1A	-0.00310665																-0.00310665
'CIT	0.421487	0.837375			0.846469			1.12731						-1.40262		-0.00349879	0.745675
'CIZ1														1.28494			1.28494
'CKAP2L								0.712421			0.947685						1.17387
'CKAP5								0.822057	0.0232881		1.25897			0.81255	-0.343589	-0.00343563	1.04913
'CLASP1									-0.350725							-0.00361911	-0.250559
'CLASP2	0.226275								-0.307338					-0.904287		-0.00252114	-0.493935
'CLCA1								2.07252	-1.00469							-0.00336119	0.614571
'CLCA2								0.0154195	-0.0406507								-0.0178411
'CLCA3P														-1.01042			-1.01042
'CLCA4								-0.859177						-1.11083			-1.39301
'CLCC1														0.508073			0.508073
'CLCN1								-0.292968						-0.00505598			-0.210735
'CLCN2																-0.00240182	-0.00240182
'CLCN3														0.501489		-0.00273272	0.352674
'CLCN4	-0.430547																-0.430547
'CLCN5								-0.00529085	1.90833					-0.170848		-0.00300509	0.864595
'CLCN6											-0.438317			-0.129337		-0.00310229	-0.329526
'CLCNKA														-1.57544			-1.57544
'CLDN11														-1.03389			-1.03389
'CLDN16														-0.560651			-0.560651
'CLDN17			0.985841														0.985841
'CLDN18																-0.00267784	-0.00267784
'CLDN25									-0.0697286								-0.0697286
'CLDN8								-0.251806									-0.251806
'CLDND1			-0.00396968														-0.00396968
'CLEC14A	0.727258													-1.52493			-0.564037
'CLEC16A								3.04499								-0.00318757	2.15088
'CLEC17A														1.90238			1.90238
'CLEC18B														0.405387		-0.00242819	0.284935
'CLEC3A									-0.240116								-0.240116
'CLEC4C									-0.342725					0.525304			0.129103
'CLEC4E														-1.4067			-1.4067
'CLEC4F			-0.590779					0.990098									0.282361
'CLEC4M											0.323872			0.380617		-0.00225095	0.405438
'CLEC5A														0.880225			0.880225
'CLEC6A														1.89062			1.89062
'CLGN	0.947683													0.275182			0.864696
'CLIC2																-0.00296134	-0.00296134
'CLIP1	-0.701129													0.979176	-0.153996		0.0716213
'CLIP2								-0.210253									-0.210253
'CLIP3																-0.00311246	-0.00311246
'CLIP4														-1.45694		-0.00243939	-1.03193
'CLK1	0.997516																0.997516
'CLK2														-0.701835			-0.701835
'CLK2P								-0.410878									-0.410878
'CLK4			-0.703622														-0.703622
'CLMN									-0.00545516								-0.00545516
'CLN3	0.492938																0.492938
'CLPB														-0.264227			-0.264227
'CLPTM1			-0.00323686											-0.246891			-0.176867
'CLPX																0.725206	0.725206
'CLRN1														0.395495			0.395495
'CLRN2									1.35999								1.35999
'CLSPN			-0.569539						-0.430284							-0.00318572	-0.579087
'CLSTN2			-0.0941426		-0.163115		1.23981	0.487537	1.11808		-0.0038124			0.249735	0.0797316		1.03019
'CLSTN3																-0.00255694	-0.00255694
'CLTC								-0.00496898	-0.0396703					-0.374698			-0.242105
'CLTCL1			0.632627				0.786061				-0.252419			-0.546861		1.18604	0.807421
'CLU														-1.01081			-1.01081
'CLUL1								-0.553278									-0.553278
'CLVS1			0.716801					0.850656	2.39011					0.387964			2.17277
'CLVS2									-0.238403					-0.143443			-0.270006
'CMAS								0.779341									0.779341
'CMIP	-0.00394736																-0.00394736
'CMKLR1								1.77788						-0.00876232			1.25096
'CMPK2									-0.0359383								-0.0359383
'CMYA5			0.941958		0.841537			-0.0341272	1.1189		0.192999			-2.19155	-0.518259	-0.00144137	0.12375
'CNBD1			-0.00312409					-0.552169	-0.535894					-0.55102	-0.763517	-0.00282997	-0.983288
'CNDP1														1.31652			1.31652
'CNGA1														0.298548			0.298548
'CNGA2								-0.638295	0.0409408					-0.292754		-0.0029062	-0.446507
'CNGA3			-0.00384238					0.511585	-0.308611		1.79375			-0.0375432		-0.0024713	0.797253
'CNGA4								-0.172047	3.88955					0.712634			2.55774
'CNGB1	-0.00372055				0.40092									-1.04881		-0.00260833	-0.32711
'CNGB3			0.445077					-1.15437	-0.451984					2.39279	-0.47127		0.33999
'CNIH4			-0.00493297														-0.00493297
'CNKSR1														-1.04617			-1.04617
'CNKSR2							-0.452824	1.50919	0.79244					-0.258102	-0.0743652	-0.00336829	0.617668
'CNKSR3	0.899544		3.46676		-0.334251												2.32791
'CNNM2															-0.582604		-0.582604
'CNNM4	-0.00293748															0.531185	0.373527
'CNOT1	-0.00360278		-0.00461958		-0.601508	0.695677	-0.0938927	0.136304	-0.560667					-0.561588	-0.488706	-0.00249021	-0.469627
'CNOT3	1.24806														2.06842		2.34511
'CNOT4									-1.37227					0.198627			-0.829891
'CNR1								2.06934	-0.261986					-1.56221			0.141537
'CNST	0.730238													-1.90704		-0.00280591	-0.68105
'CNTLN	0.171671						0.337556	-0.250045							-0.848116	-0.0029866	-0.264715
'CNTN1					-0.274043			0.2722	-0.518231					0.0905545	1.94871	-0.00315385	0.618919
'CNTN2								-0.904285						-0.857645			-1.24587
'CNTN3	0.0118315							0.82392	-0.690899					-0.370029	0.803293	-0.00336642	0.234641
'CNTN4					0.00368472			1.23832	-0.923517		-0.00409901			-1.02438	0.493298	-0.00275678	-0.0829431
'CNTN5			-0.777876		-0.945582			-0.476868	2.14405					1.28355	1.0972	-0.00236519	0.877677
'CNTN6	-0.00261275		0.543852		-0.111872				-0.111797					0.504975	-0.417558	-0.0023694	0.152175
'CNTNAP1					0.0809186				0.518826					-0.568121		-0.00298847	0.0143171
'CNTNAP2	0.559964		-0.00434976	1.40809	0.68305		0.609462	-0.0381428	0.607665	0.326994				-0.190992	-1.36734	-0.00244921	0.781504
'CNTNAP3													0.593303	-1.23412	-0.0349148	-0.00349265	-0.339611
'CNTNAP3B														-0.499702			-0.499702
'CNTNAP4			0.368825					-0.445152	-0.149909					0.436649	0.710495	-0.00350009	0.37453
'CNTNAP5	0.312415		-0.136511		-1.29733		0.250789	-0.43361	0.32735	0.308245	-0.00387322		-0.0902861	0.242027	0.349469	-0.57898	-0.216592
'CNTRL							-0.00577009							0.337028		-0.00242574	0.189851
'CNTROB																0.800735	0.800735
'COASY																0.473613	0.473613
'COBL			2.26581					-0.0230087			0.513747			0.134632		-0.00336901	1.29147
'COBLL1	-0.00367688		-0.00335959											0.722341		-0.00319392	0.356055
'COG1	-0.0361275																-0.0361275
'COG2									-1.11722								-1.11722
'COG4															0.372531		0.372531
'COG5	-0.00278413														1.01254		0.714004
'COG7														-0.0776392		0.484877	0.287961
'COG8	-0.00378396																-0.00378396
'COIL	0.588485							-0.206152									0.27035
'COL10A1														0.0554833			0.0554833
'COL11A1	0.26073		1.08069		-0.65285		0.323053	1.5214	-2.37045		-0.0050121	1.1904		-0.795225	-1.51264	1.43065	0.141935
'COL11A2	-0.00346572								-0.0764924				0.170387	0.389861	0.717436		0.53564
'COL12A1	0.370113		1.81819				-1.16294	-1.0321	-0.804836				-0.872443	0.477816	-1.58641	-0.00341707	-0.932007
'COL13A1									0.974327					0.0586002			0.73039
'COL14A1	-0.00259326		0.869736		0.581209			0.560207	-0.870247		-0.00272141			-1.96083	2.12805	0.325131	0.542648
'COL15A1					-1.27498		-0.00495271	-0.0799641	-0.297279					-0.208073	-0.269182	-0.00249782	-0.807684
'COL16A1			0.320678				1.75427							-0.506488	-0.64377	-0.00282082	0.412272
'COL17A1								1.05703	-0.40328					-2.32045		-0.00295663	-0.834828
'COL18A1	0.0222625		0.992422								-0.369681		-0.372977	0.116567	0.0176697		0.165856
'COL19A1	-1.17146		-0.750628					1.09608	-1.7529					-0.563595	-1.41344	-0.00358703	-1.72334
'COL1A1									-1.32539		-0.656646			-0.899711			-1.66378
'COL1A2			-0.00470679	1.19161	-0.427194			1.65281	0.0679676		-0.00473783			-1.54293	1.10945	-0.0024214	0.679946
'COL20A1			0.672231					2.1695	0.841033					-0.730636	-0.0136472		1.31413
'COL21A1								-0.527756	0.251592					-0.0171839	-0.00543131	-0.00298848	-0.134955
'COL22A1	-0.00322747				0.760208			1.63641	-1.03492	-0.136978	1.80672		-0.82023	-0.397689	0.739054	-0.00273019	0.805313
'COL23A1														-1.41138			-1.41138
'COL24A1	0.0902575		-0.00483139		-1.79672			-0.374249	-1.16964		1.25586			0.302542	-0.00560117	-0.00276675	-0.568382
'COL25A1			0.741151		0.816733			0.821481						-0.226309			1.07653
'COL27A1	-0.522712		-0.838141		0.0113469				-0.556635					-0.252316	0.324973	-0.00275523	-0.694033
'COL28A1								-0.100251			-0.00449077			-0.591366		-0.00302079	-0.349564
'COL29A1								2.22879	0.557676								1.97033
'COL2A1	2.07509							0.340735	1.11706					0.171127	-1.16629	-0.00267404	1.03493
'COL3A1			-0.00373983		-0.154269			-1.43523	0.69725		-0.00378005			0.86126	-0.611623	-0.00221614	-0.230641
'COL4A1	0.672391		0.147393		0.906694				-0.594614		0.753519		-0.0258986	-1.01116	0.22996	0.284583	0.454289
'COL4A2	0.1102		0.228817					-0.47983	-1.03151					-0.345749	-0.00490826	-0.00240489	-0.576542
'COL4A3	-0.00293759		0.837057						-0.456204				-0.00518595	-1.63998	-0.0897775	0.191496	-0.440531
'COL4A4	0.146935		1.88796		-0.204049		-0.378972	0.0876556	0.937529					-1.74648	-0.770731	-0.00287403	-0.014342
'COL4A5			-1.02442		0.577733			-0.0729141						-0.327164		-0.0635948	-0.407124
'COL4A6			1.38413				0.0373388	0.19527	-0.242814					-0.31019		-0.00236168	0.433305
'COL5A1	3.67071		-0.025015		2.08369		1.26956	0.812688	-0.00354853		0.724722			-1.93112	0.268999	-0.0546016	2.15544
'COL5A2	0.4616		-0.711856		-0.564992		0.701614	0.796043	-0.0646331					0.0180575	-0.00474407	-0.00251651	0.209524
'COL5A3			0.160141					0.243664	-0.61634	-1.73268			0.508426	-0.0203708		-0.0031596	-0.551947
'COL6A1															1.30232		1.30232
'COL6A2			2.10135		-0.966626			0.953124	-0.610923		0.340713			0.834287		-0.00238351	1.00143
'COL6A3	0.128322		0.302419	1.78262	0.386034	1.36496	0.84057	0.42095	-0.0741371	-1.54235	1.95191		-0.00672823	-2.13838	1.47555	0.0955938	1.33292
'COL6A5		0.438968	-0.232357				0.42884						0.521421	-0.932696	0.464708	-0.00301898	0.259232
'COL6A6	-0.53584		0.104879		0.658443	2.56511	1.05345	-0.268446	-0.379079		-0.46455			-0.743051	0.761851	-0.00320964	0.829023
'COL7A1	-0.940102		-0.818146				0.847374	-0.84109	-0.0957994					-2.9057		0.807782	-1.49133
'COL8A1									-0.273638					-0.229369		-0.00267784	-0.291957
'COL9A1								0.0853619	-0.00481857					-0.207933	0.358707	-0.00240163	0.102375
'COL9A2														2.11727			2.11727
'COL9A3														1.41867			1.41867
'COLEC10			-0.765059														-0.765059
'COLEC11									-0.580885							0.67738	0.0682325
'COLEC12									1.44737					-0.00813726	-0.200362	-0.00300659	0.61793
'COLGALT2							-0.00461089										-0.00461089
'COLQ														-0.320854		0.291455	-0.0207881
'COMP	-0.227229																-0.227229
'COPA	0.863061				0.744698				0.0219153					-0.922962	2.86246	-0.00355154	1.45566
'COPB1															0.766369	-0.00315868	0.539671
'COPB2	3.0524		2.30312													-0.00276567	3.09041
'COPG1																2.15378	2.15378
'COPS2	2.08018													-0.784297			0.916324
'COPS4	-0.209048																-0.209048
'CORIN								0.241793	2.26529					1.38215			2.24545
'CORO1A	-0.0908371																-0.0908371
'CORO1C	-0.00257495								-0.24044								-0.171837
'CORO2B	0.327598																0.327598
'CORO6	-0.00358891																-0.00358891
'CORO7									-0.146552								-0.146552
'CORO7-PAM16															-0.00579001		-0.00579001
'COX10														0.0989063			0.0989063
'CP			0.308152					0.59791						-0.0848779			0.474111
'CPA1														-0.215422			-0.215422
'CPA2								-0.139504									-0.139504
'CPA3	0.818159							0.782303	0.38895					1.26455			1.62698
'CPA4														-0.608666			-0.608666
'CPA5			1.68447														1.68447
'CPA6														-0.131361			-0.131361
'CPAMD8	-0.00379178		-0.00429909		1.16807		-0.508217		0.451536					-0.675422	1.03545	-0.00245011	0.516497
'CPB1								0.22313	-0.513333							2.36368	1.19712
'CPD	0.656667							2.0378	0.426583					0.15057			1.63581
'CPE											1.96124						1.96124
'CPEB1	-0.00303987													2.9731			2.10015
'CPEB4																0.129818	0.129818
'CPM														0.850172			0.850172
'CPN2														-1.62078		-0.00283142	-1.14807
'CPNE1	-0.00357498																-0.00357498
'CPNE4			-0.31934					1.26969			1.01551			-0.476158	1.07812		1.14837
'CPNE5														-0.0460702			-0.0460702
'CPNE8															-0.374825	1.72192	0.952539
'CPNE9																-0.00209508	-0.00209508
'CPO			0.68216														0.68216
'CPS1			-0.647616		0.175432		0.94565	2.11644	-0.486598					0.0881741	0.410726		0.983542
'CPSF2																-0.00274907	-0.00274907
'CPSF3			0.268495														0.268495
'CPSF6																-0.00316038	-0.00316038
'CPT1A								-0.182601	1.57525					-0.068832		-0.00256906	0.660624
'CPT1B														-0.0408071			-0.0408071
'CPT1C								-0.558067						0.0255565		0.814734	0.162942
'CPXCR1			-0.00453499		-0.559783			-0.00548361	-0.00629519					-0.663724			-0.554465
'CPXM1								-0.158138						-0.00728572		-0.00269913	-0.0970659
'CPXM2	-0.367955		-0.00482021					0.302748			0.147388			1.41008	1.8935	-0.00270681	1.27685
'CPZ			-0.16321					1.77071	-1.40462					0.314227			0.258553
'CR1			1.34816		-0.0896373		1.42907	0.336109	-0.210294		-0.894756			-0.063518		-0.00306276	0.654803
'CR1L								-0.752999						1.27572			0.369619
'CR2							0.518263	1.54081	0.784786					-0.142336		-0.0295319	1.19495
'CRAMP1L														-1.01684			-1.01684
'CRAT	-0.00299316																-0.00299316
'CRB1	0.0569424		0.780175		2.57336		-0.987851	4.59463	0.105943	-1.37577				-0.986113	0.742418	-0.00311135	1.73945
'CRB2								-0.00378997						0.114816			0.0785072
'CRBN																2.13481	2.13481
'CREB5	-0.00399321																-0.00399321
'CREBBP	-0.59549		-1.0969		1.8455		-0.476441	1.7454	0.0756096	0.661745	0.204445			-0.302698	3.9808	0.646169	2.01655
'CRHBP														-1.77209			-1.77209
'CRHR1									0.779486								0.779486
'CRHR2														0.129333			0.129333
'CRIM1								-0.324874						-1.44349			-1.25042
'CRIPAK	-0.00347778		-0.652265														-0.46368
'CRISP1									0.0828642								0.0828642
'CRISP2														-0.365169			-0.365169
'CRISP3								2.14289	-0.689254					1.182			1.52169
'CRISPLD1			0.787619					0.804522							0.829405		1.39808
'CRLF2														-0.252645			-0.252645
'CRMP1			-0.0393346						1.5794					-0.291363			0.720939
'CRNKL1	1.23284		-0.00344782						0.90607					-0.857818			0.638822
'CRNN								0.667909						-0.610212			0.0407977
'CROCC			-0.968948				-0.00395218	-0.00422281	-1.06416					0.112515		-0.00225886	-0.788336
'CROCCL1						0.34187											0.34187
'CROCCP2		-1.32405									-0.0880444		0.306234	1.12726			0.0107024
'CROT	-0.506324							-0.633108	-0.920525								-1.18932
'CRP														0.451751			0.451751
'CRTAC1														0.309876		-0.00272628	0.217188
'CRTC2	1.07485							-0.761031									0.221905
'CRX														0.904136			0.904136
'CRY1			-0.579139														-0.579139
'CRYBB2														-0.427472			-0.427472
'CRYBG3									-0.00430781							-0.00298063	-0.0051537
'CRYGD											-0.00428324						-0.00428324
'CSDE1														-0.939881		0.242491	-0.493129
'CSE1L																-0.00261194	-0.00261194
'CSF1R	0.0279924		0.632278												-1.19406		-0.308184
'CSF2RA									1.05003					0.316707			0.966431
'CSF2RB								-0.00463783	-0.708483					-1.5842	0.430951		-0.933183
'CSF3R								-0.171583	-0.571273								-0.525279
'CSGALNACT1																-0.00237663	-0.00237663
'CSK	0.702436																0.702436
'CSMD1	0.0441225	-1.22685	1.37585		0.614067	0.543104	-0.355677	-0.813498	-0.56573	-1.14435	-0.554709		0.942756	0.00161277	0.360881	-0.00276065	-0.208781
'CSMD2	-0.765484	0.380599	0.0657574		0.537486		0.486247	0.707992	-0.148234		-0.116228		-0.607432	-1.22378	0.159695	-0.850636	-0.396644
'CSMD3	-0.678322		-1.14018		0.725722	-0.746681	-0.311507	0.250946	-1.89631	1.16561	0.279893	-0.588056	0.367585	-0.594283	-0.0503244	1.15326	-0.551264
'CSNK1A1	1.58881																1.58881
'CSNK1A1L									0.347853								0.347853
'CSNK1D			1.07834														1.07834
'CSNK1G1	0.510705																0.510705
'CSNK2A1	-0.406724				1.0235											-0.00258951	0.354601
'CSPG4								-0.444198			-0.00385471			-1.03314	0.66254	-0.00269937	-0.367318
'CSPP1					-0.864116			0.426936	-1.5842					-0.929011			-1.47519
'CSRNP3			-0.00473701						-0.969006					-0.380357			-0.78179
'CSRP2BP								-0.493976						0.572928		0.518875	0.345155
'CSTF2T											-0.0232869						-0.0232869
'CT45A5								-0.175509									-0.175509
'CT47B1			0.396968					0.944158						2.62119		0.896127	2.42922
'CTAGE1									0.0133142					-1.9205			-1.34858
'CTAGE10P														-0.235435			-0.235435
'CTAGE11P														-0.204621			-0.204621
'CTAGE9																-0.00285816	-0.00285816
'CTBP2			-0.00308437														-0.00308437
'CTC-260E6.6											1.50039						1.50039
'CTCF			1.46142		2.01458		1.43583									-0.772347	2.06974
'CTCFL			0.328779					-0.276563						2.21584		-0.00283747	1.13261
'CTD-2620I22.1											1.6633						1.6633
'CTDP1														-0.555962			-0.555962
'CTIF														-0.876313		-0.00245014	-0.62138
'CTNNA1															0.424877	-0.00262457	0.298578
'CTNNA2			-0.955991		-0.165083			-0.50365	0.839657				-0.00590945	0.273648	0.903462	-0.00242148	0.135663
'CTNNA3	-0.00404953		-0.00469254					-0.519274	2.02504		-0.00362102			-1.81129	-2.19713		-0.950588
'CTNNAL1	0.358263																0.358263
'CTNNB1	-0.0650314		0.216691				-0.0849097	-0.563953				-0.0445607		0.41381	1.18372	0.237726	0.45732
'CTNNBL1			-0.662555													-0.00295771	-0.470589
'CTNND1									0.172052						1.17356	0.958873	1.33049
'CTNND2	0.473438		-0.548895		0.545699			-0.643978	-0.394698				-0.53656	-0.0715114	-0.573807	-0.00289963	-0.584404
'CTPS								-0.359686								1.06974	0.502085
'CTR9			0.0207611											-1.455			-1.01416
'CTSA																-0.00285162	-0.00285162
'CTSE														-0.805979			-0.805979
'CTSG	1.12904																1.12904
'CTTN									2.28034				-0.531179				1.23684
'CTTNBP2	-0.00308513		0.735881		0.736741		-0.00575841	2.28689	-1.42499					-0.0553789			0.858091
'CTTNBP2NL									-0.869493					0.779615			-0.0635534
'CUBN	-0.359629		0.257522		0.627648	-0.0102026	1.04734	-0.285835	0.999884		1.24895		1.12251	0.0348107	1.95118	-0.581841	1.74716
'CUL1	0.158243				0.651161				-0.228948							-0.00295836	0.288749
'CUL2	0.929427															-0.00276956	0.655246
'CUL3					-0.569621				-1.40875								-1.39892
'CUL4A																-0.00324847	-0.00324847
'CUL4B									0.0608912							-0.00325055	0.0407581
'CUL7	-0.704131													-1.25445		-0.00238256	-1.13216
'CUL9	1.10846		-0.0716457		0.732405		-1.25954	-1.0526	0.625708					-2.30624	1.39585	-0.00281186	-0.276807
'CUX1	0.490021				2.34425			-1.29937	0.0327087					-1.6027	2.6078	-0.00241331	0.971477
'CUX2	-0.00352112		-0.00484336		0.0416101			2.99036						-0.781858			1.00254
'CUZD1														-0.343758			-0.343758
'CWC22									0.0551143							0.190345	0.173566
'CWC27	-0.620566																-0.620566
'CWF19L2									-0.0881043					0.26235		-0.00252155	0.099145
'CWH43								-0.00550672	-1.66832					-1.16476			-1.63886
'CX3CL1	-0.00290147																-0.00290147
'CX3CR1								1.64379						-0.410598			0.871996
'CXADRP3													2.74914	-0.288712			1.73978
'CXCR2														0.048469			0.048469
'CXCR4									1.87696								1.87696
'CXCR7			-0.00432755														-0.00432755
'CXXC1														1.19288		-0.0025996	0.841656
'CXorf21								0.453854			0.059949						0.363314
'CXorf22			0.428546		-0.974962			0.79281	-0.492969		-0.173416			1.02556		-0.00311273	0.227707
'CXorf23														-0.612429		-0.00222345	-0.434625
'CXorf30			-0.00419076														-0.00419076
'CXorf57			-0.00417341													-0.00328153	-0.00527144
'CXorf59									0.252415					-0.665601			-0.292167
'CXorf66								-0.0042823	-0.114356					-0.65166			-0.444732
'CXorf67																-0.00284971	-0.00284971
'CYB5R1											0.427434						0.427434
'CYB5R4														-0.421656			-0.421656
'CYBB								0.551109	-0.899745								-0.246523
'CYC1									1.62364								1.62364
'CYFIP1	-0.00336469							1.89523						-1.00406			0.512572
'CYFIP2								0.328754	-0.165397					-1.25022	-0.878803	-0.00277664	-0.880314
'CYLC1			-0.944168				1.28804	-0.983986	0.231398					-0.77784	-0.938379	-0.00245587	-0.804079
'CYLC2														-1.6166	-0.135493	0.440761	-0.757096
'CYLD			-0.36421		0.0413051			-0.759571	-1.02372						1.50909	-0.00276197	-0.244894
'CYP11A1														-1.75869			-1.75869
'CYP11B1			-0.0712525					1.44732	2.92292	1.7001	-0.00454104			-0.908559		-0.00326508	1.92109
'CYP11B2							0.496531	-1.08457	0.211191					-1.15366			-0.765254
'CYP17A1								1.02995									1.02995
'CYP19A1														-0.345683			-0.345683
'CYP1A1									0.610947					-0.00829209		-0.00283924	0.346304
'CYP1A2			-0.00436785													0.915535	0.644293
'CYP1B1			-0.00483585														-0.00483585
'CYP21A2			1.09295											-1.44431			-0.248448
'CYP26B1								0.260155									0.260155
'CYP27A1																-0.00262273	-0.00262273
'CYP27C1			-0.00349448														-0.00349448
'CYP2A13														0.512773		-0.00267874	0.360691
'CYP2A6	-0.0028161		1.02633						2.06					-0.983124		0.690874	1.24829
'CYP2A7			-0.0879574					0.602511									0.363844
'CYP2B6														-1.1205			-1.1205
'CYP2B7P1														-0.0288811		-0.00316848	-0.0226625
'CYP2C19								1.79902	-0.504827					-0.485006			0.467186
'CYP2C8														-1.34677			-1.34677
'CYP2C9														-0.885025			-0.885025
'CYP2E1														-1.2908			-1.2908
'CYP2F1														1.67326			1.67326
'CYP2S1														-1.66138		-0.00259372	-1.17661
'CYP39A1	-0.00299256																-0.00299256
'CYP3A4	0.417664													-1.4885			-0.757193
'CYP3A43														0.273344			0.273344
'CYP3A7	-0.00299466													0.00482341			0.00129312
'CYP46A1																-0.00252672	-0.00252672
'CYP4A11					1.08747									0.125831			0.857932
'CYP4A22	-0.0033241		1.21358											-1.25369			-0.0250757
'CYP4B1								0.0583596						0.665897			0.512127
'CYP4F11														0.357349			0.357349
'CYP4F12	-0.0122754		-0.00417164					-0.513409	-0.00462939					-0.918912		-0.00284918	-0.59451
'CYP4F2								-0.00576158						-0.114141		0.399937	0.161678
'CYP4F22											1.45034			-0.802503		-0.00336862	0.372086
'CYP4F24P														-0.925133			-0.925133
'CYP4F3								0.745088						-0.648748			0.068123
'CYP4F8														-0.740962			-0.740962
'CYP4V2								0.508161	2.16553							-0.0029008	1.54198
'CYP4X1														1.23638			1.23638
'CYP4Z1														-0.116434			-0.116434
'CYP4Z2P											-0.00368128			0.236365			0.164532
'CYP51A1															0.05452		0.05452
'CYP7A1	0.109404		-0.00317792														0.075113
'CYP7B1			-0.00356645											-0.204439	1.13419		0.534731
'CYP8B1														1.50424			1.50424
'CYSLTR2			-0.00434968														-0.00434968
'CYTH1																-0.00274482	-0.00274482
'CYTH4														-1.11267			-1.11267
'CYTIP														-1.6507			-1.6507
'CYTSA	3.06096																3.06096
'CYTSB								-0.00541633									-0.00541633
'CYYR1								1.19087						-0.29244			0.635285
'DAAM1	-0.237008				-0.153469						1.66515				-0.753421		0.260628
'DAAM2			-0.00404074						-0.402884					-1.06595	-0.426608	1.32522	-0.256818
'DAB1								0.245122	-1.02638					-1.54688			-1.34415
'DAB2			-0.00455023						0.0508047					-0.676668		-0.00290571	-0.316659
'DAB2IP														-0.330711			-0.330711
'DACH1	3.44137							-0.568251	0.999384		2.19546			-0.855937			2.33089
'DACH2					0.61466			1.46473	2.1754						0.285363	0.231615	2.134
'DACT1								-0.710906	-0.00677965					0.135491		-0.00357273	-0.292884
'DACT2			0.95473														0.95473
'DAG1														-1.35239			-1.35239
'DAGLA	-0.00388822							0.208539			-0.208433			0.11695	0.186929		0.134207
'DAO							2.40756								-0.685937		1.21737
'DAP3	-0.499723																-0.499723
'DAPK1	-0.00274903												0.950462		-0.0676109	-0.00325649	0.438423
'DARC									-1.24571					-0.660419			-1.34784
'DARS2	-0.00394077								0.60712							-0.00361283	0.34616
'DAXX			-0.00112081														-0.00112081
'DBC1			-0.465805		0.49201			-1.0574	2.24611					-1.00449	0.849167	0.418085	0.55851
'DBF4	-0.00327024								-0.60648								-0.431159
'DBF4B														0.49939			0.49939
'DBH								0.325134						-0.839195			-0.363496
'DBN1			0.295148				-0.00376393										0.206039
'DBR1					1.02226			-0.107099			0.0425974			0.115676			0.536715
'DBT	-0.00303987										-0.00453853						-0.00535874
'DBX2								0.893188						0.733551			1.15028
'DCAF10																0.510663	0.510663
'DCAF11														0.647848		-0.00237043	0.456422
'DCAF12L1	-0.00335712							0.633725	-0.421378					0.125402	1.82262	-0.00244147	0.879601
'DCAF12L2	1.09895		0.15631					0.294934	-0.380333					1.49643	0.113821	-0.00244115	1.04986
'DCAF4L1																-0.00237585	-0.00237585
'DCAF4L2	0.418824		-0.00383551		0.845795			-0.842082	-0.19318					0.163332			0.158749
'DCAF5									-1.41758							-0.0029008	-1.00443
'DCAF6	-0.00400059													0.78372		-0.00306419	0.448402
'DCAF8								2.62841								-0.00266046	1.85668
'DCAF8L1			-0.00356404					0.386893	1.83384					0.297339		-0.00315695	1.12311
'DCAF8L2								-1.43205			2.9349		0.591315			-0.00310009	1.04553
'DCBLD2									-0.907934							0.0280387	-0.62218
'DCC	0.096999		0.0352625		0.0471736		-0.158642	0.716599	-1.20749		-0.0037335		0.195554	-0.587188	0.38993	-0.317332	-0.23906
'DCDC1								1.71256					-0.770171		-0.383982	-0.00316765	0.277619
'DCDC2														-0.426093			-0.426093
'DCDC5			-0.00399027				0.522271							0.222154		-0.00251651	0.368959
'DCHS1	1.60066		-1.25085		0.759143		-0.18759	-0.355974	-0.643633		0.535572			-0.293721	-0.910329	-0.446638	-0.377374
'DCHS2	-0.00418194		-0.952127		0.177561		1.36733	1.64142	-0.502291			-0.0171028	-0.196004	-0.0851977	0.683636	-0.00275595	0.636274
'DCLK1	0.0811063		1.77467					0.675074						-0.24131	-0.782734	-0.00234728	0.614195
'DCLK2	-0.499904		-0.00354069													-0.00352487	-0.292699
'DCLK3			-0.219809					0.837068						-1.21737			-0.346474
'DCLRE1A	2.74641							-0.381248							0.255038		1.51277
'DCLRE1B														-0.107521			-0.107521
'DCLRE1C	-0.00379178																-0.00379178
'DCN														-0.558897		-0.00249479	-0.396964
'DCP1B									-1.27231		-0.633724						-1.34777
'DCST1														-0.484861			-0.484861
'DCSTAMP														-1.1056			-1.1056
'DCT	-0.00297522		0.101145					-0.246344								0.361991	0.106908
'DCTN1								1.31288	-0.0546668					-0.0071269		0.326581	0.788833
'DCUN1D1									-0.00495143								-0.00495143
'DCX			0.3842						0.957514					0.406663		-0.0030291	0.872674
'DDB1			1.14456								-1.18629			-0.867374		-0.00271235	-0.45591
'DDC	-0.00353645				-0.713604			-0.18699									-0.522
'DDHD1			-0.00318736														-0.00318736
'DDHD2	2.0593		1.36818						1.62608							1.53079	3.29218
'DDI1								1.35323						-0.0736491	-0.462708	-0.00247559	0.4072
'DDR1			-0.00454187											-0.171096			-0.124195
'DDR2			0.52801					1.1728								0.442518	1.23745
[truncated: 7,190 more rows]

## Sheet: File S2D. LGG and GBM
Gene	GBM	LGG
'ABCB1	-0.550761
'ABCB4	-0.274183
'ABCC9	0.168765
'ACACB	1.21483
'ADAM29	0.521115
'ADAMTS16	0.895196
'ADCY5	0.139356
'AFF2	-1.10046	-0.87682
'AFM	1.23668
'AHNAK	2.28943
'AHNAK2	-0.0379472
'ANK2	0.318951
'ANO2	3.76881
'APOB	1.34786	-0.241139
'ARID1A		-1.31552
'ATRX	-2.25007	-1.50914
'BCL11A	1.51816
'BCLAF1	0.685561
'BCOR	2.1086	0.255796
'BRAF	-1.29972
'C15orf2	1.7185
'C3	-0.95986	-0.00464974
'C3orf67	-0.187487
'CACNA1B	0.337524
'CACNA1E	-1.81645
'CACNA1S	-1.72024
'CACNA2D1	0.0912006
'CALCR	2.50455
'CALN1	1.41579
'CARD6	2.82898
'CD163L1	1.66027
'CD22	0.139281
'CDC27	0.575011
'CDH18	-0.704253
'CDH9	-0.502398
'CHD8	0.0306995
'CHD9	-0.966176
'CHL1	-0.0388187
'CIC		-1.42489
'CNTNAP2	-0.212877
'CNTNAP5	-0.471301
'COL11A2	0.227899
'COL14A1	-1.09735
'COL1A2	0.622194
'COL6A3	0.211926	2.13413
'CSMD3	0.0341501
'CXorf22	0.0585016
'DCAF12L2	0.481457
'DMD	1.15849
'DNAH11	0.453098
'DNAH2	1.11281
'DNAH3	-1.08164
'DNAH5	0.450539
'DNAH7	0.35568
'DNAH8	1.12395
'DNAH9	-0.325378
'DOCK2	-0.657461
'DOCK5	-1.0196
'DOCK8	1.00804
'DPP10	0.784561
'DRD5	1.39653
'DSG3	-1.22545
'DSP	0.105812
'DYNC1I1	-1.49396
'EGFR	0.664744	5.71858
'EP400	0.0030761
'EPHA10	-0.478546
'EPPK1	1.16037	0.656397
'ESPNP	-0.775435
'F5	1.58558
'F8	0.172241
'FAM123C	0.392095
'FAM83H	-0.403904
'FAT2	0.0359119	-0.781152
'FBLN2	0.180784
'FBN2	-0.550775
'FBN3	1.17668
'FCGBP	0.529814
'FGA	0.353311
'FGD5	2.15409
'FLG	-0.352743	3.33224
'FLG2	0.191584
'FRAS1	-0.936204
'FRG1B	0.305988
'FRMD7	0.616795
'FRYL	-0.713576
'FUBP1		0.650511
'GABRA1	0.912283
'GABRA6	0.359606
'GABRB2	1.32522
'GABRB3	0.00286666
'GPR116	-0.765378
'GPR98	1.22128	1.44694
'GRIN2A	-1.00179
'GRIP1	-0.356785
'GRM3	0.818759
'HCN1	1.25503
'HEATR7B2	-0.168992
'HMCN1	0.1139	-0.563933
'HRNR	-0.643524
'HSD17B7P2	-1.07532
'HSPG2	-0.403777
'HYDIN	1.6262
'IDH1	-2.99341	-4.50105
'IDH2		-1.08207
'IGFN1	-1.03797
'IL4R	1.74711
'ITGAX	1.42197
'KCNB2	1.22307
'KDR	-0.376085
'KEL	0.692269
'KIAA1751	-0.265939
'KIF13A	0.0449433
'KIF2B	-1.28575
'KIF4B	0.202073
'KPRP	1.38101
'KRTAP4-11	-0.226828
'KSR2	0.541855
'LAMA1	2.47673
'LAMA2	1.87355
'LAMA5	0.13266
'LAMC3	-0.649042
'LOC645752	0.613859
'LOC653544	-0.127757
'LRFN5	2.47577
'LRP1	0.881944
'LRP1B	1.11578
'LRP2	-0.145455	-0.00420025
'LRRC55	-2.15931
'LYST	-0.443055
'LZTR1	-0.178933
'MACF1	-0.854178
'MAP3K1	-0.836937
'MAST4	-0.121721
'MED12	0.609475
'MGAM	0.819186
'MKI67	-1.01022
'MLL3	0.763911
'MMP13	-0.306194
'MST1P9	-0.731113
'MUC16	2.8368	-0.00512157
'MUC17	1.01284	1.30893
'MUC2	-1.66091	-0.00423102
'MUC4	0.696732
'MUC5B	-0.797338
'MXRA5	1.34478
'MYH1	-0.350817
'MYH13	1.33769
'MYH2	1.11657	-0.00539437
'MYH4		-0.00370446
'MYH8	-0.539489	-0.00370136
'MYO1B	1.49352
'MYO3A		-0.00400919
'NBPF10	1.00742
'NBPF9	0.0931761
'NDST4	0.161136
'NEB	-0.436979	0.898148
'NF1	0.483166	3.1171
'NIPBL		-0.00562949
'NLRP12	0.0667457
'NLRP4	3.57936
'NLRP5	-0.811732
'NOS1	0.0390989
'NOTCH1		0.203458
'NPAP1		1.31542
'NUP210L	-0.440794
'OBSCN	-0.212194	1.4708
'ODZ3	0.974899
'OR5AR1	0.968131
'OR5D18	-1.26294
'OR8K3	0.645553
'PAN3	-0.879355
'PCDH11X	1.76
'PCDH11Y	-1.02144
'PCDH19	-0.590452
'PCDHA1	-0.428124
'PCDHA3	-1.01773
'PCDHB7	-0.259172
'PCLO	1.02046
'PDGFRA	0.713033
'PIK3C2G	1.58233
'PIK3CA	1.21911	1.87711
'PIK3CG	-0.484115
'PIK3R1	-0.572088	-0.953653
'PKD1L2	-0.761428
'PKHD1	1.32931	2.98339
'PLEKHG4B	2.72516
'POM121L12	-0.440246
'POTEC	1.36273
'PPP1R3A	0.961074
'PRB2	-0.471339
'PRDM9	-0.727809
'PRIC285	0.681354
'PROKR2	-0.571371
'PSG8	0.912046
'PTEN	0.751855	4.50166
'PTPRT	0.713565
'RB1	-1.1578
'RBM47	0.433158
'RELN	1.14977
'RIMS2	-1.15706
'RNF17	0.895314
'RP1	-1.66258
'RPL13AP20	-1.39234
'RPL5	0.106254
'RPSAP58	1.06213
'RYR2	-0.328043	1.62725
'RYR3	0.43849
'SACS	-0.1019
'SAMD9L	-0.586238
'SCN10A	-1.10623
'SCN5A	0.0934148
'SCN7A	2.17598
'SCN9A	1.84957
'SDHAP2	2.89533
'SDK1	0.128229
'SEMA3C	1.66491
'SEMA3E	-0.0575058
'SEMG1	0.507418
'SIM1	0.423977
'SLC1A6	-0.335034
'SLC26A3	0.737745
'SLC27A2	-0.681404
'SLC5A7	-1.35271
'SLC6A3		1.33289
'SLC9A4	3.15039
'SLCO5A1	-0.107779
'SLCO6A1	-0.394694
'SLIT3	1.62765
'SMARCA4		-1.38262
'SMCHD1	2.15412
'SPAG17	-0.11293
'SPEG	-1.05037
'SPRYD5	0.114572
'SPTA1	0.616667
'SPTBN5	-0.654634
'SSPO	0.557934	1.06714
'ST6GAL2	0.181953
'STAG2	2.64054
'SULT1B1	1.9221
'SYNE1	-0.400095
'TAF1L	1.60802
'TCF12		1.20156
'TCHH	-0.68249
'TEX15	1.44229
'THSD7B	0.807765
'TMEM132D	1.90056
'TMPRSS15	0.0712012
'TMPRSS6	-0.0263699
'TP53	-2.23865	-1.14703
'TP63	-1.13542
'TPTE2	-0.9306
'TRHDE	1.27261
'TRPM2	-1.61051
'TRPV6	-0.407568
'TRRAP	-0.402555
'TSHZ2	0.953864
'TTN	0.738436	1.92587
'TUBA3C	-1.85514
'TUBBP5	-0.814392
'UBE3C	0.529269
'UGT2A3	-0.176147
'UGT2B10	-0.366575
'UGT2B28	-0.257624
'Unknown	0.838374
'USH2A	-0.263676
'VPS13C		0.226396
'VWF	1.38879
'WASH2P	0.470299
'WASH3P	-0.242793
'WBSCR17	1.99739
'WDR90	2.03894
'XIRP2	0.0763358
'YSK4	1.38085
'ZBTB20		-0.624929
'ZDBF2	-0.247172
'ZNF208	-1.58943
'ZNF814	-0.545061
'ZNF844	0.543568
'ZNF99	0.562046
