# Supplementary material for: Systematic identification of mutations and copy number alterations associated with cancer patient prognosis
Source: eLife. 2018 Dec 11;7:e39217. doi: 10.7554/eLife.39217 (PMC6289580; doi:10.7554/eLife.39217)
Supplement: Supplementary file 3. [file elife-39217-supp3.xlsx]

## Sheet: File S3
	Table S3A. Z scores from univariate Cox proportional hazards analysis comparing gene copy number and patient outcome.
	Table S3B. Hazard ratios and confidence intervals for the Cox models displayed in Figure 2B.
	Table S3C. Z scores from multivariate Cox proportional hazards analysis comparing gene copy number and patient outcome, adjusted for pathologist-assessed tumor purity.
	Table S3D. Z scores from multivariate Cox proportional hazards analysis comparing gene copy number and patient outcome, adjusted for tumor purity as assessed by ABSOLUTE.
	Table S3E. Z scores from multivariate Cox proportional hazards analysis comparing gene copy number and patient outcome, adjusted for leukocyte infiltration.

## Sheet: File S3A. CNA Z scores
Gene	BLCA	BRCA	COADREAD	GBMLGG	HNSC	KIPAN	LIHC	LUAD	LUSC	OV	PAAD	PRAD	SARC	SKCM	STES	UCEC	Pan-cancer Meta-Z
'A1BG	-0.34089	1.40153	-1.27332	10.4748	-0.6797	-0.496025	0.268593	1.71159	0.779158	1.95582	-0.970679	-0.861555	0.839118	1.34759	1.32243	-1.66612	3.45308
'A1BG-AS1	-0.680069	1.4112	-1.27332	10.4748	-0.6797	-0.496025	0.268593	1.8126	0.783023	1.95582	-0.970679	-0.861555	0.839118	1.34759	1.32243	-1.66612	3.39692
'A1CF	-0.891438	0.414959	1.50195	-16.3396	1.54428	2.07244	0.479122	1.3738	0.431463	0.28245	0.81891	-1.81364	0.0172977	-1.72545	-0.672478	0.388625	-3.02932
'A2M	-1.04376	0.167305	-1.24251	-1.59121	-1.59716	1.22171	-0.355255	0.483997	-1.3268	0.318134	-0.708238	-1.76651	1.70711	0.592729	1.01511	-2.19304	-1.5796
'A2M-AS1	-1.04376	0.167305	-1.24251	-1.59121	-1.59716	1.22171	-0.351666	0.296416	-1.3268	0.314485	-0.708238	-1.76651	1.70711	0.592729	1.01511	-2.19304	-1.62651
'A2ML1	-1.03068	0.15603	-1.24264	-1.49743	-1.38468	1.19488	-0.493825	0.402789	-1.3307	-0.0351142	-0.708238	-1.98312	1.48067	0.987572	1.00712	-2.19309	-1.66761
'A2MP1	-1.77576	0.294224	-0.76224	-1.59316	-1.67217	1.21551	-0.131291	0.502447	-1.46993	0.185946	-0.706739	-1.97762	1.9048	0.954969	0.918679	-2.20739	-1.57993
'A3GALT2	0.518581	-1.34628	-1.02021	9.64433	-1.42838	3.15365	1.66646	-1.04928	1.21903	-1.86147	0.349664	-1.49719	2.23864	-0.0133576	-1.95783	-0.318881	2.07437
'A4GALT	-2.27974	-1.59662	-1.63582	-5.0297	-0.321838	-0.592843	2.20607	0.384105	-0.737349	0.811202	0.615114	-2.37714	0.26803	0.337081	-1.13609	-2.32151	-3.35176
'A4GNT	0.159288	1.65258	1.93099	2.38908	-0.257138	-0.134434	0.805497	0.4429	-1.04346	-0.679322	3.31378	0.476539	1.30799	-1.67285	0.472481	1.16053	2.58111
'AAAS	-0.680085	1.11126	0.440434	2.65685	-0.363016	0.410994	0.584321	1.31724	-0.646378	-0.326965	-1.54403	1.27291	-0.732794	0.250253	0.861242	0.372225	1.24612
'AACS	-0.565092	0.453406	0.979949	1.95971	-0.795492	0.528161	-0.697369	1.03603	0.659801	-0.404186	-1.67936	0.134522	0.211044	-0.755566	0.3901	-1.561	-0.0263367
'AACSP1	-0.186031	0.269503	-2.11735	2.59787	1.27113	0.218042	1.69687	0.639357	0.0795922	0.330905	-0.389336	1.51447	-1.29843	0.688414	-0.324325	0.708667	1.42484
'AADAC	-0.104864	1.47079	1.72215	2.1163	0.669846	0.150773	0.246366	1.91737	-2.39822	-0.799619	4.45084	1.94203	1.72874	-0.804111	1.38484	2.43335	4.03164
'AADACL2	-0.174776	1.19401	1.72215	2.2445	0.621508	0.149294	0.472999	1.91737	-2.39822	-0.834778	4.31225	1.94203	1.72874	-0.802786	1.25087	2.43335	3.94463
'AADACL2-AS1	-0.174776	1.19389	1.72215	2.16224	0.621564	0.150773	0.246366	1.91737	-2.39822	-0.998059	4.31225	1.94203	1.72874	-0.804111	1.22337	2.43335	3.81973
'AADACL3	0.474325	-1.02751	-1.36397	9.79108	-0.631064	1.89817	-0.385943	-0.63072	1.60011	0.513941	0.722869	0.0308655	3.63462	-1.28613	-0.105513	0.648134	3.47082
'AADACL4	0.469425	-1.02834	-1.36397	9.65809	-0.728865	1.89817	-0.385943	-0.578797	1.61713	0.506206	0.722869	-0.92224	3.56806	-1.28613	0.0157704	0.627423	3.19722
'AADACP1	-0.104864	1.19389	1.72215	2.10963	0.621564	0.150773	0.246366	1.91737	-2.39822	-0.985926	4.31477	1.94203	1.72874	-0.804111	1.391	2.43335	3.86963
'AADAT	-1.18682	-1.3987	-0.260799	4.46051	0.0416316	-4.25135	-0.0209218	0.164271	1.87266	-0.618644	-0.43222	-0.679751	-2.1573	1.67711	-2.59353	-2.02389	-1.85194
'AAED1	-0.471237	0.326848	1.08225	-0.374278	-0.324973	-3.87695	-0.563949	0.195068	-1.2265	1.0326	-2.21805	2.25937	-0.433747	-0.0794422	-0.372705	-1.76297	-1.70217
'AAGAB	0.528233	-1.4279	0.790084	-1.15291	0.872804	-3.15795	-3.36775	-0.0298259	0.470457	0.392477	1.45268	-1.18489	-2.46723	0.169333	1.30158	-0.0691825	-1.71999
'AAK1	-0.744524	2.56592	0.425853	0.544249	0.262724	3.8191	0.198266	-0.224294	-1.05913	2.20105	2.29409	-0.244522	-0.238525	0.304784	0.728244	1.29776	3.03276
'AAMDC	0.485652	0.858013	-1.11154	-4.25218	-0.338352	-1.76614	0.534664	0.449418	1.41017	-1.47361	4.46013	1.19065	-0.533178	1.11319	-0.49822	1.32549	0.463537
'AAMP	-1.00857	-0.482463	-0.489	1.87475	-0.750447	2.14117	0.276766	-0.614322	1.58451	-0.757506	2.17229	2.93603	-0.656826	0.219903	-1.21917	1.93985	1.79174
'AANAT	0.516729	0.195437	-2.46646	0.235274	0.63384	3.65221	0.238005	-0.668193	-0.876255	-1.38301	-2.8476	0.875163	0.0911648	1.19385	-0.80206	2.13176	0.179965
'AAR2	0.356414	0.850646	0.621723	7.02911	1.79936	0.326907	0.378982	0.310815	1.29205	3.22809	-0.715541	0.368767	1.07117	1.05739	0.879956	0.230114	4.77149
'AARD	-0.463201	3.61746	0.824375	-5.05784	-0.368858	2.20271	-0.0617959	0.49422	0.728713	0.254494	1.89371	3.2114	2.59699	0.631281	0.239588	1.33331	3.01914
'AARS	-0.0857142	1.79655	-0.717096	-3.78351	2.5953	-4.99048	-0.202533	-0.370878	2.06082	0.041873	2.68623	-3.17614	0.108311	0.103907	0.783295	-1.37242	-1.13062
'AARS2	-0.0424638	-0.635572	0.673487	-4.44908	-1.92664	1.20978	-0.279916	-0.614214	-1.17674	-2.54799	0.714695	0.532601	2.60062	1.31707	-0.155721	0.613228	-1.04171
'AARSD1	2.06183	-0.0810233	-1.81888	-1.32895	-0.548448	2.91756	-1.18891	-1.37971	-0.709608	0.822145	-1.50116	-3.57831	-1.51682	0.101825	1.03228	-1.29578	-2.00299
'AASDH	-2.26624	2.53963	-1.50639	3.17726	-0.250256	-4.08476	-1.25846	0.275479	0.51214	-0.984856	-1.60478	-0.290774	-1.24817	2.17425	-0.643841	-1.20357	-1.66583
'AASDHPPT	0.343774	0.368083	-0.785888	-5.12319	1.83406	-2.68074	0.978457	-0.220625	0.186532	-0.875707	3.42922	0.780557	0.659136	-1.17682	-1.39491	-0.684592	-1.09066
'AASS	-0.374942	-2.39535	2.76763	10.2368	0.374423	-0.871394	-0.190114	0.208425	0.545388	-0.782167	-0.0797244	1.8562	-0.654416	0.844777	-1.46663	0.253976	2.56822
'AATBC	0.467483	3.24184	0.726487	1.12003	-0.332969	2.10739	-2.34419	0.649431	-1.41151	0.826307	0.0939315	-1.40838	-0.0487344	-0.0848834	0.512105	-0.551808	0.890633
'AATF	1.66392	0.207214	-1.82052	-2.69107	1.0916	3.2463	-1.40466	0.216869	-0.993231	0.975907	-1.13855	1.15888	-0.526968	-1.15541	-0.0334651	3.15771	0.488629
'AATK	1.69601	-0.532794	-2.146	-0.655641	0.0256429	3.65615	0.185889	0.236729	0.164179	-1.57993	-2.1826	-1.47268	0.0366815	0.519001	0.194556	1.35092	-0.125969
'AATK-AS1	1.57214	-0.461907	-2.146	-0.655641	0.190468	3.65615	0.148329	0.267779	0.191337	-1.68629	-2.1826	-1.47268	0.154246	0.519001	0.132947	1.37125	-0.100362
'ABALON	-0.401514	0.940437	0.148415	7.4247	0.122117	0.485764	1.04213	0.682405	0.526027	2.92937	-0.857938	4.03052	0.628393	1.50647	1.41309	0.712364	5.33319
'ABAT	0.455239	-0.468166	-2.40129	-2.07657	-0.424924	-2.67728	-0.586991	-0.690561	0.835816	-0.0857697	3.61865	1.18269	-0.485631	2.09854	-1.20028	-2.52424	-1.35769
'ABCA1	0.0105572	0.376228	1.10079	0.290158	0.675012	-3.84298	0.319421	0.0573348	-1.1147	0.491577	-2.56158	2.02077	-0.96488	0.258595	-0.728915	-1.66481	-1.31936
'ABCA10	0.390518	0.647173	-2.42478	-0.810395	1.33453	3.58992	0.881083	0.624688	-0.827097	-1.11936	-3.17371	-1.17228	-0.0525762	1.25086	-1.33761	1.49422	-0.176205
'ABCA12	-0.822629	-0.245244	-0.58529	2.65573	-0.34649	1.93924	0.75171	-0.572536	1.31054	-1.71338	2.06275	2.34671	-1.02425	0.0739957	-0.285057	1.12346	1.66732
'ABCA13	0.267752	-0.40078	2.3811	12.2335	1.68272	-1.22194	0.442021	0.983871	-1.08592	-1.05624	-1.63781	2.08319	0.894714	0.437698	0.127511	-0.187006	3.98609
'ABCA17P	-1.67856	-0.255439	-2.73785	-0.884064	-0.835323	-2.8455	-0.985207	-0.759852	1.41766	-0.573855	3.16	1.02223	-0.486307	1.51248	-1.18429	-2.89626	-2.25253
'ABCA2	0.334554	1.1756	1.20076	-0.302739	0.531177	-3.7041	-0.459407	-0.994469	-0.65013	-0.0625023	-2.12691	1.81151	-1.03807	0.696545	-2.00879	-0.303742	-1.47518
'ABCA3	-1.67856	-0.14668	-2.7348	-0.730716	-0.835323	-2.89043	-1.0587	-0.772113	1.36782	-0.757258	3.15941	1.02223	-0.486307	1.62263	-1.33331	-2.89781	-2.28748
'ABCA4	2.63433	-1.66985	-2.24811	8.68758	-2.10249	3.61875	0.0540847	0.383187	0.673827	-0.505617	1.26103	-0.76522	1.55545	0.05347	-0.975765	-0.315625	2.58476
'ABCA5	0.390518	0.920862	-2.40432	-0.910581	1.33453	3.58992	0.886224	0.959901	-0.827097	-0.966685	-3.17371	-1.17228	-0.0517579	1.24719	-1.6297	1.49422	-0.0781914
'ABCA6	0.390518	0.567088	-2.42478	-0.906738	1.33489	3.58992	0.886835	0.624688	-0.706076	-1.07938	-3.17371	-0.993152	-0.0525762	1.25086	-1.1971	1.49422	-0.0986272
'ABCA7	-0.300326	-1.10052	-0.192717	3.47425	-2.16279	-3.2085	-0.0261303	-0.207372	-1.32213	-0.636514	-1.88977	-3.19365	0.612521	-0.60066	-0.626198	-0.220456	-2.90024
'ABCA8	0.153902	0.984781	-2.44359	-0.771262	1.28818	3.5898	0.66635	0.620815	-0.859976	-1.08385	-3.1273	-1.17149	0.139607	1.25086	-2.04351	1.56421	-0.310622
'ABCA9	0.168673	0.561466	-2.42478	-0.906738	1.33255	3.58992	0.368765	0.624688	-0.830481	-1.08296	-3.1273	-1.17149	0.138679	1.25086	-2.18467	1.59757	-0.523815
'ABCA9-AS1	0.168673	0.561466	-2.42478	-0.906738	1.33239	3.58992	0.643128	0.624688	-0.712252	-1.08296	-3.1273	-0.993152	0.0326259	1.25086	-2.18467	1.59757	-0.407638
'ABCB1	-0.0969268	-1.37007	2.6831	13.0613	0.853098	-0.703052	0.0269753	-1.18485	-0.943428	0.613646	-1.57408	2.42462	-0.668946	0.720985	2.11014	1.5053	4.36445
'ABCB10	0.412102	-1.39284	0.593941	0.742909	-0.344967	4.4373	-0.941615	-0.268106	-1.55573	-0.675276	1.67903	0.26674	-1.30439	1.50688	0.479396	0.229152	0.966133
'ABCB11	-1.28029	0.0986569	-0.130527	1.84788	1.99776	3.0155	0.918135	-0.682597	-0.35734	-0.368124	2.06116	0.0552044	-1.66841	-0.173903	-0.90696	0.342101	1.19206
'ABCB4	-0.0969231	-1.28791	2.6831	12.9881	0.773115	-0.703052	0.237283	-1.18485	-0.942812	0.560987	-1.57408	2.46512	-0.668946	0.720985	2.18564	1.5053	4.41527
'ABCB5	1.80309	1.32981	2.67968	12.7367	1.89842	-1.13335	0.526317	0.244634	-0.730457	-0.612988	-1.81816	1.10588	0.617428	0.0128055	0.428568	-0.813025	4.56884
'ABCB6	-1.22784	-0.397134	-0.464713	2.51867	-0.684998	2.26617	0.678456	-0.613502	1.52468	-0.00731883	2.17229	2.75858	-0.444203	0.215047	-1.10654	0.823771	2.00285
'ABCB7	-0.00124988	-0.182201	0.940386	-1.09218	-0.257065	0.0732434	0.534409	0.231313	-0.276269	-0.901848	0.0700053	0.0629649	-0.157595	0.600831	0.0454396	3.42247	0.778163
'ABCB8	0.78068	-1.93917	3.33817	10.0147	-1.64408	-0.325807	0.622692	-1.2471	-0.832636	-1.85438	-0.149215	2.92332	-1.10881	1.32395	-0.500805	0.608177	2.50243
'ABCB9	-0.43482	-0.206888	0.498189	2.30808	-0.813129	0.575365	-0.0172395	0.925662	1.09717	-0.354448	-1.51637	-0.764505	-0.0364946	-0.206202	0.259679	-0.615827	0.174557
'ABCC1	0.246502	0.025385	-2.57519	-2.2108	-0.553346	-3.22449	-0.330935	0.255861	0.325492	-1.40166	3.0659	1.81739	-0.24737	1.81631	-0.271336	-0.869855	-1.03303
'ABCC10	-0.343792	-0.195911	0.554895	-5.52906	-2.1745	1.55859	-0.488202	-0.839526	-1.3049	-1.97744	0.890826	0.484556	2.46486	1.33049	-0.290899	1.05739	-1.20065
'ABCC11	0.402977	2.70881	-1.42065	-4.72522	1.81937	-4.36135	0.348426	-0.241715	0.937448	-1.1468	2.35797	-0.687385	0.107065	-0.497804	2.17883	-2.07947	-1.07488
'ABCC12	0.48372	2.51588	-1.4115	-4.72441	1.83227	-4.36135	0.301636	-0.373463	0.932026	-1.13862	2.35797	-0.0935328	0.270963	-0.433856	2.17883	-2.04767	-0.927775
'ABCC13	0.671386	2.39717	-0.837913	0.756758	-0.460272	1.35158	-2.20762	1.11609	-0.688428	0.303172	-0.0552262	-1.6715	-1.30991	-0.382391	-2.16841	-0.669596	-0.963777
'ABCC2	-0.963594	-0.776228	0.912304	-15.3261	-0.496879	1.26329	-1.10318	0.960088	0.564431	0.691749	0.504839	-0.729473	-1.25311	-1.90876	-0.745371	-1.13735	-4.88583
'ABCC3	0.315159	-0.128641	-1.94348	0.560787	0.10699	3.30924	-1.53432	-1.81763	-1.157	0.350995	-2.69334	-2.53351	-0.301834	0.791129	-0.981214	1.4022	-1.56362
'ABCC4	-1.20372	-1.18893	1.67948	-4.83616	1.80254	-0.168376	-0.552698	0.720088	0.876973	0.903023	-1.81243	-1.13495	-0.566964	1.08191	-0.391369	-0.450284	-1.31046
'ABCC5	0.441324	1.86023	2.78914	4.80767	0.992519	0.856168	0.135151	1.78217	-2.37266	-0.538269	3.81447	3.20871	-0.0522135	-0.700773	1.47751	1.19791	4.92476
'ABCC5-AS1	0.441324	1.86023	2.78914	4.80767	0.992519	0.856168	0.135151	1.78217	-2.37266	-0.538269	3.81447	3.20871	-0.0522135	-0.700773	1.47751	1.19791	4.92476
'ABCC6	0.246502	0.025385	-2.57519	-2.2108	-0.553346	-3.22449	-0.330935	0.255861	0.325492	-1.40166	3.0659	1.81739	-0.24737	1.81631	-0.271336	-0.869855	-1.03303
'ABCC6P1	0.246502	0.025385	-2.57519	-2.2108	-0.553346	-3.22449	-0.330935	0.255861	0.325492	-1.40166	3.0659	1.81739	-0.24737	1.81631	-0.271336	-0.869855	-1.03303
'ABCC6P2	0.246502	0.025385	-2.57519	-2.2108	-0.553346	-3.22449	-0.330935	0.255861	0.325492	-1.40166	3.0659	1.81739	-0.24737	1.81631	-0.271336	-0.869855	-1.03303
'ABCC8	0.0403904	-1.69384	-0.880321	0.0664199	-0.518259	-1.45532	0.4154	-1.60547	2.22631	-1.63389	1.1006	-0.506358	0.155544	0.194283	-0.774673	-2.48509	-1.83857
'ABCC9	-0.0785204	-0.152785	-0.408992	-1.12746	-1.69173	0.950846	-0.505469	3.15913	-0.849114	1.0453	0.440254	-0.628878	0.562122	1.79769	1.41521	-0.625518	0.825522
'ABCD1	1.77056	-1.07177	0.725405	-0.266457	0.977397	-1.34464	-1.34254	0.248143	1.97987	-1.77805	1.30407	-3.34856	-0.58123	0.242439	-0.453062	1.01492	-0.480877
'ABCD2	0.886699	1.35083	1.01725	1.1516	-1.29923	0.385189	2.16746	1.18687	-0.146309	-0.284336	-1.20303	1.22008	-1.08001	0.658016	1.28762	1.68716	2.24647
'ABCD3	2.76388	-1.31613	-2.22628	8.78798	-2.03518	3.61875	0.191015	0.0400803	0.666965	-0.955645	1.25886	0.627005	1.55872	-0.116444	-0.0906654	-0.46783	3.07627
'ABCD4	0.471287	-2.58879	-0.149679	-2.20139	1.06491	-4.32565	-0.183859	0.393875	-1.49755	-0.582566	-0.881403	-0.70108	-0.216136	-0.774354	-0.0594864	0.0874409	-3.03611
'ABCE1	0.164585	0.537533	-0.373984	5.13839	0.271243	-5.66807	0.369325	-0.314439	2.22558	-0.146436	-1.31311	-0.536217	-0.557389	1.5588	-1.7939	-1.63754	-0.518904
'ABCF1	-1.14	2.2477	0.245952	-4.78929	-0.574796	2.31528	-1.60801	-1.6221	0.216945	-1.52537	0.0490667	-0.560427	1.72274	1.37404	-0.817226	0.569806	-0.973925
'ABCF2	0.78068	-1.9661	3.31796	9.61422	-1.64408	-0.315697	0.233531	-1.10906	-0.897839	-1.70971	-0.149215	2.92332	-0.450702	1.09116	-0.250039	0.402354	2.4677
'ABCF3	0.309492	1.80796	2.78467	5.56577	1.06176	0.983678	-0.164862	1.79106	-2.32346	-0.693387	4.11584	2.79544	0.22679	-0.850405	1.27691	1.41205	5.02482
'ABCG1	0.287814	3.15411	0.38659	1.14791	0.169544	2.11503	-2.39765	0.70235	-0.934497	0.758413	0.0878337	-0.361095	0.745791	0.231963	-0.745641	-0.812297	1.13404
'ABCG2	-0.964127	0.0995522	-0.909581	4.45937	0.354395	-5.59423	-0.0638117	-0.508421	1.32894	1.39085	-1.95663	-0.147586	-0.31631	0.910793	-1.51248	-3.35048	-1.69494
'ABCG4	1.23303	0.541633	-0.6552	-5.18442	1.11991	-2.50477	0.425807	0.326234	0.517473	-1.56734	3.12779	1.47907	0.293439	-1.69345	-0.724948	-0.143825	-0.852391
'ABCG5	-0.871531	1.17286	-0.710894	0.678289	1.00792	3.46896	0.339321	-0.663402	-0.917028	0.45645	2.60752	-0.213563	1.0472	0.788654	1.06659	-0.128661	2.28217
'ABCG8	-0.871531	1.06569	-0.710894	0.678289	1.00792	3.46896	0.358927	-0.876128	-1.04413	0.457886	2.60752	-0.101148	1.0472	0.788654	1.06659	-0.275635	2.16705
'ABHD1	-1.0616	0.962342	0.195725	1.16047	0.775909	4.33975	1.00654	0.00570575	-1.61288	0.0939225	2.23964	0.879972	1.30164	0.514756	0.039187	1.78242	3.15587
'ABHD10	-0.23354	1.98457	1.28077	1.49692	-0.415054	-1.23959	-0.152452	-0.500334	0.189876	0.900113	2.7959	2.49494	-0.722654	-0.96515	1.43717	1.41562	2.44177
'ABHD11	-1.35497	-0.833977	2.76796	14.4607	1.02877	-1.21677	0.168254	-0.380886	-1.13188	-0.306123	-0.0903246	1.98636	-0.780012	1.22148	1.13454	1.24639	4.47989
'ABHD11-AS1	-1.35497	-0.833977	2.76796	14.4607	1.02877	-1.21677	0.168254	-0.380886	-1.13188	-0.306123	-0.0903246	1.98636	-0.780012	1.22148	1.13454	1.24639	4.47989
'ABHD12	-0.429538	0.119803	-0.437905	6.89247	-1.59053	0.0831842	0.101487	-0.0880323	1.93468	2.34701	-0.421593	-0.217469	0.888681	0.758678	1.68625	0.522725	3.03747
'ABHD12B	1.12136	-2.20239	-0.436072	-4.52883	1.02163	-3.83396	0.260905	0.504075	-1.00377	0.522559	-0.552876	-2.44574	0.355765	0.127265	0.83822	-1.02361	-2.81887
'ABHD13	0.791821	-1.04066	1.9307	-3.42352	2.04704	-0.301772	0.358129	0.798197	0.220436	0.694994	-1.19124	-1.06789	0.262576	0.751085	0.414108	-0.523438	0.180141
'ABHD14A	0.216446	-2.75682	-2.3024	3.07561	-2.34694	-2.10808	-0.238676	-1.20458	-0.136386	0.11902	-0.239914	0.971667	0.606012	0.79375	-0.632928	-0.362756	-1.63674
'ABHD14A-ACY1	0.216446	-2.75682	-2.3024	3.07561	-2.34694	-2.10808	-0.238676	-1.20458	-0.136386	0.11902	-0.239914	0.971667	0.606012	0.79375	-0.632928	-0.362756	-1.63674
'ABHD14B	0.216446	-2.75682	-2.3024	3.07561	-2.34694	-2.10808	-0.238676	-1.01009	-0.136386	0.189294	-0.239914	0.971667	0.606012	0.79375	-0.60951	-0.362756	-1.5647
'ABHD15	0.0807967	0.618367	-1.96458	-2.20844	0.704787	2.49621	-2.42756	-0.386641	-0.399538	1.52585	-1.95478	-1.29322	-0.992045	-1.47897	0.128522	0.156622	-1.84865
'ABHD16A	-0.0147739	2.08658	-0.0179989	-4.81357	-1.38841	2.48612	-0.508149	-1.03034	-0.156743	-1.86074	0.538385	-0.471202	1.9036	0.773885	-0.571073	0.443083	-0.650337
'ABHD17A	0.974002	-0.0526284	-0.225961	3.60704	-2.38254	-3.77739	-0.277594	-1.22869	-1.97732	-0.431916	-2.13834	-3.20739	0.536178	-0.761979	-0.236876	-1.49656	-3.26949
'ABHD17B	0.16279	-1.37537	1.37513	0.139644	0.318356	-3.95719	-0.688279	-0.930456	-1.04055	0.344642	-2.01024	1.42397	-0.55026	-0.0136959	-0.444951	-0.457788	-1.92606
'ABHD17C	0.74957	-0.570531	1.29202	-0.384336	1.01227	-3.3588	-2.52962	-0.109909	-0.883475	-0.820064	1.73039	-2.42625	-0.711332	0.744817	1.91906	-0.250002	-1.14905
'ABHD18	-1.29911	0.406868	-1.42198	4.32734	0.878418	-5.37735	0.528007	-0.777825	1.39486	-0.726805	-1.09736	-0.608631	-0.562194	0.727863	-1.4901	-2.15938	-1.81435
'ABHD2	0.926763	-1.48512	1.47157	-0.304166	2.31408	-2.96578	-1.57365	0.772928	-1.56248	-1.75181	1.79971	-2.57345	-0.710721	1.17061	0.208117	0.131186	-1.03305
'ABHD3	0.491631	-2.27363	0.556435	3.61864	-1.29696	-2.51903	-0.376045	-0.585417	0.922042	-1.47494	-0.65811	-1.56424	0.317355	0.470345	-0.73247	-1.16576	-1.56754
'ABHD4	1.55146	-2.08922	-1.27846	-5.70532	0.432546	-3.39786	0.245791	-0.286394	-1.42574	-0.623018	-0.445034	-3.1891	1.42794	-0.474745	-0.247906	0.949276	-3.63895
'ABHD5	0.0286214	-2.22764	-3.45257	2.40166	-1.50456	-1.86986	-1.50445	-0.853996	0.30274	-0.0674621	-0.176946	2.29963	-0.504426	1.29546	-0.133663	-0.0568302	-1.50607
'ABHD6	1.13317	-2.83888	-2.24666	2.31932	-2.60284	-2.01427	0.477264	-0.952727	-0.1632	0.910038	-0.077251	2.48293	0.309879	1.20203	-1.34872	0.113392	-0.824133
'ABHD8	-0.0447135	-0.138135	0.478744	3.90533	-2.38093	-1.31917	-0.326677	-1.84913	-1.6685	0.350373	-1.39564	1.23553	-1.24255	1.15248	1.32203	0.761103	-0.289964
'ABI1	0.0641375	1.74458	2.25781	-15.0682	0.0489981	2.95039	1.70284	-0.723312	0.801755	0.923486	-0.778336	0.0193295	0.195826	-2.24648	-1.48844	-1.04006	-2.65893
'ABI2	-0.54593	-1.2852	0.335053	2.45311	1.47835	2.79155	1.07958	-0.573507	1.97468	-2.1557	2.2813	1.32474	-2.6793	0.264392	0.756389	0.788981	2.07212
'ABI3	0.529812	0.105445	-1.97937	-0.224445	-0.118637	3.26198	-1.81762	-1.34323	-1.53192	1.10704	-2.18716	2.03958	-0.903776	0.382808	1.25371	0.31453	-0.277814
'ABI3BP	-0.469166	2.25434	1.38449	1.96456	-0.466285	-0.592742	0.149824	-0.70309	-0.555225	1.39047	1.83835	1.34015	0.315042	-0.462245	1.67721	1.96678	2.75812
'ABL1	0.120887	0.145624	0.874464	-1.17968	-0.0299153	-3.89921	-0.695778	-0.228038	-0.40297	-0.194241	-2.15587	1.55373	-1.32828	1.21687	-0.686702	-0.688846	-1.89449
'ABL2	1.34458	-0.359633	0.207471	1.69297	-0.641559	5.08131	-0.0453663	0.347966	-2.78334	-0.755411	1.66479	3.28209	-0.400661	0.735462	-1.09427	1.50755	2.44599
'ABLIM1	-0.608318	-2.19168	0.933291	-13.8854	-1.21371	1.19853	-0.783834	-0.117805	0.792024	0.657233	0.944042	-0.297733	-1.73738	-1.1686	-0.639017	0.571699	-4.38666
'ABLIM2	-3.07284	-0.445595	-1.27349	2.32044	-1.39116	-4.27641	-1.09511	0.982915	1.68146	0.607815	-1.0082	0.12752	0.594053	0.328779	-1.20779	-0.575017	-1.92566
'ABLIM3	-0.103882	0.733818	-2.62417	3.77464	0.143618	0.894459	2.56859	0.114918	1.38402	1.49163	-1.0718	1.27107	-0.962958	-0.0706634	1.072	0.136925	2.18805
'ABO	0.45218	0.568058	1.04451	-0.755465	0.428932	-3.74859	-0.249432	-0.478005	-0.90465	-0.316985	-2.19132	0.670649	-0.529812	0.711304	-1.25874	0.214021	-1.58584
'ABRA	0.318408	2.7579	0.329362	-4.8706	0.276053	2.77041	0.179219	0.57936	0.45679	0.912075	1.91787	2.7913	2.09874	0.666509	0.552159	1.41015	3.28643
'ABRACL	0.226453	2.37139	-0.518781	-4.55317	0.909525	2.83883	0.390028	0.641517	0.780546	1.4279	-1.37552	-0.545955	1.0278	-2.34881	0.849757	-0.962464	0.289759
'ABT1	-1.67022	0.531634	0.145416	-3.5263	-1.9388	2.52616	-0.250049	-1.66479	-0.594553	-1.82906	-0.0691973	0.195939	1.76795	1.39953	0.610839	0.26925	-1.02406
'ABTB1	0.216852	1.60187	2.45455	1.05308	-0.117875	-0.513926	1.62764	-0.0127722	0.269388	1.16365	3.51697	0.183558	0.592144	-1.6845	0.270022	2.11894	3.1849
'ABTB2	0.210524	-0.968487	-0.299929	0.794272	1.05682	-1.3118	0.21184	-0.625546	0.690318	-1.88838	2.59008	-0.336309	-1.37741	-0.0322832	0.953867	-1.40382	-0.434064
'ACAA1	-0.38768	-2.03506	-3.79212	2.41839	-2.30765	-2.00396	-0.76472	-0.936656	-0.199579	-0.441875	-0.341172	1.77216	-1.02481	0.597684	-0.0912818	-0.616695	-2.53876
'ACAA2	3.38974	-1.58223	-1.00298	2.51713	-1.45732	-3.31404	-0.390815	-1.18539	0.958728	-1.03784	-2.03199	-1.89159	-1.00447	-0.930733	0.300215	1.31055	-1.83826
'ACACA	2.34763	1.70451	-1.82052	-2.80118	1.22577	3.21725	-1.97241	0.248795	-0.893773	1.18458	-1.21482	1.59347	-0.594109	-1.15541	-0.402914	2.60087	0.816934
'ACACB	-1.54275	-0.649193	1.18085	4.47138	-0.911271	0.341468	-0.40913	1.43477	1.02095	0.508983	-1.6169	0.826536	0.42835	0.516601	-0.601251	-1.2758	0.930899
'ACAD10	-1.59553	-0.585598	1.18129	4.70038	-1.29511	0.332856	-0.139994	1.37018	1.26022	0.508328	-1.61822	-0.316666	-0.472837	0.166675	-1.41436	-1.38882	0.173196
'ACAD11	-0.259339	2.43475	1.93797	1.41386	-0.0348039	-0.288965	1.37022	0.199303	-0.215238	-0.570132	3.61392	0.419167	1.07614	-1.7548	0.535436	1.05711	2.73365
'ACAD8	1.19031	0.227324	-0.384095	-4.42534	0.00907996	-2.88774	0.762976	-0.562092	1.13324	0.0327247	3.52172	-0.198933	-0.976913	-1.55068	-0.613855	-1.68368	-1.60149
'ACAD9	-0.079344	1.05672	2.47849	0.668845	-0.197777	-0.477638	1.00527	-0.103183	0.241433	0.7659	3.62903	0.696085	0.315987	-2.06212	0.784581	1.2451	2.49184
'ACADL	-0.341607	-0.0645686	-0.592385	2.35714	0.02459	2.07639	1.15454	-0.626737	0.732108	-1.56052	2.27943	1.76079	-1.40718	0.166449	0.376587	1.01479	1.83745
'ACADM	1.40337	-1.60911	-2.83285	8.83223	-1.38178	3.91805	0.709761	-0.987875	1.19071	-0.536371	0.978878	-1.90547	3.22319	0.566997	-1.08441	-1.34834	2.28425
'ACADS	-0.190274	0.534727	0.747431	2.98649	-0.925118	0.378195	0.0458459	0.951851	1.02498	0.00780645	-1.52444	0.271504	0.27445	-0.0557061	-0.696003	-1.09616	0.683892
'ACADSB	-1.10426	-1.56755	0.831921	-13.7271	-0.931145	1.27308	-0.85493	0.478403	0.320617	0.18276	0.733825	-0.592029	-1.45643	-1.10494	-0.367684	0.284169	-4.40031
'ACADVL	0.0639464	-0.435694	-0.268409	-3.15971	-1.02855	0.0937085	-0.552033	0.366504	0.395159	-1.21218	-2.9735	-1.32337	0.541734	-0.976717	1.32747	-0.566656	-2.42707
'ACAN	0.700476	-1.65285	1.43126	-0.479251	2.33468	-3.37802	-1.77122	0.435964	-1.50948	-1.56282	1.83691	-2.49029	-0.433217	1.16876	0.232893	0.169117	-1.24177
'ACAP1	0.0742546	-0.455225	-0.0785255	-3.24673	-1.02447	0.0937085	-0.644321	0.188638	0.265135	0.00687815	-2.9735	-1.95779	0.702612	-1.36592	1.37511	-0.592146	-2.40807
'ACAP2	0.616271	1.83735	2.7045	2.33256	0.289692	0.503283	-0.494062	1.04246	-1.82745	0.216265	3.82598	2.17419	0.130199	-0.947759	1.14447	0.873549	3.60537
'ACAT1	0.445112	0.147661	-0.931323	-4.77683	1.26762	-2.23332	0.790027	0.137475	0.404577	-0.232499	3.65749	1.31418	0.854876	-1.75082	-1.37761	-1.1877	-0.867774
'ACAT2	1.49164	2.16475	0.170987	-3.39829	-1.10196	2.77391	-0.196123	1.25692	-0.18436	1.26057	-1.85264	-1.58432	0.125783	-2.09615	-0.824954	0.732857	-0.315344
'ACBD3	0.748733	-0.870653	0.545529	0.551458	-0.311193	4.53677	-1.45406	0.246759	-1.61015	-0.572103	1.67712	0.296396	-0.761342	1.2532	-0.64884	0.115709	0.935833
'ACBD4	2.15112	-0.0591316	-1.71538	-1.20655	-0.168498	3.20923	-1.38272	-1.59741	-0.55181	2.01869	-1.32646	-3.10538	-0.649547	0.24452	0.982906	-0.468366	-0.906197
'ACBD5	-0.028859	1.97351	2.25837	-14.9854	0.143218	2.94444	1.70167	-0.607226	0.58308	0.9617	-0.778336	0.149471	0.271075	-2.53136	-1.53622	-1.0812	-2.64052
'ACBD6	1.41531	-0.314183	0.213257	1.50927	-0.606351	5.04519	-0.121409	0.548024	-2.64282	-0.620855	1.67973	3.29019	-1.30426	0.868082	-1.10295	1.43904	2.32382
'ACBD7	0.32139	1.1602	2.33789	-14.6838	-1.21703	2.79391	2.14225	-0.89007	1.17184	0.399453	-0.519531	-2.47845	0.0147713	-2.36102	-0.908096	0.210659	-3.12641
'ACCS	0.253334	-0.443368	-0.115728	-0.780031	-0.18427	-1.82136	0.632114	-0.0981179	0.146388	-2.35823	2.7128	0.194099	0.182585	0.161468	0.309585	-1.04102	-0.562439
'ACCSL	0.253334	-0.725061	-0.115728	-1.36276	-0.356339	-1.82136	0.632114	-0.0981179	0.139947	-2.3555	2.7128	0.194099	-0.00866315	0.161468	0.309585	-1.04102	-0.870303
'ACD	0.365758	1.68924	-0.723501	-3.5912	2.5176	-4.92852	0.242706	-0.395419	2.51162	0.0172635	2.70991	-3.78513	0.554453	-0.0873996	2.02094	-2.24659	-0.78207
'ACE	0.0246901	2.00809	-2.31002	-0.638444	0.594065	3.77601	-0.193645	-0.418206	-0.226839	-0.65407	-2.36179	-0.800611	-0.202331	1.19541	-2.12856	1.18938	-0.286717
'ACE2	-2.8491	1.08072	-1.75896	1.34819	-1.80868	1.62972	1.57944	1.41156	-1.62144	-0.342102	-1.83363	-0.302275	-1.10718	-0.91529	0.816883	-2.39163	-1.76594
'ACER1	0.556936	-0.192587	0.313907	3.96953	-3.50298	-3.60414	-0.742891	-0.919581	-1.78824	-0.326784	-1.84195	-0.396041	-3.17544	0.253007	-0.361046	-1.45901	-3.30433
'ACER2	-0.167332	-1.53365	-1.36276	-6.44249	1.52389	-4.82445	-0.731581	-1.29397	-0.783179	-1.41586	-1.84537	-0.679346	0.00851448	-2.46419	-1.02112	-1.41657	-6.11237
'ACER3	0.753064	0.66812	-0.147851	-5.15002	-0.673709	-1.68893	0.237995	-0.566051	1.01946	-1.58879	4.3421	2.00253	-0.945639	0.925799	-1.71014	1.07488	-0.361796
'ACHE	-0.599864	-1.50164	3.23395	11.0125	1.78645	-0.433248	-0.781018	-0.861595	-1.14851	0.802503	-0.499884	2.54977	-0.250602	-0.061397	0.679114	0.798207	3.68119
'ACIN1	2.19235	-2.04351	-1.05675	-5.60957	0.688433	-3.50907	0.247343	-0.338297	-1.5739	-0.804861	-0.199813	-2.7457	1.13268	-0.402142	0.638535	1.45178	-2.98312
'ACKR1	-0.188508	0.420917	-0.0657586	1.74226	-0.268503	5.20963	0.842736	0.155712	-2.01089	-0.996996	1.45226	1.28153	-0.585566	0.980201	-0.263692	1.05368	2.18975
'ACKR2	0.0027522	-2.22028	-3.57163	2.61131	-1.95681	-1.91635	-1.18701	-0.963912	0.102476	0.0270286	-0.236727	2.26651	-0.661919	1.32314	0.0955073	-0.2342	-1.63003
'ACKR3	-0.830594	0.214644	-0.174	2.68115	-0.384965	2.29506	0.631661	-0.0991435	0.600138	0.141532	2.7335	-0.362931	-1.01279	0.399276	0.00673765	0.964992	1.95107
'ACKR4	-0.259339	2.4066	1.93797	1.41386	-0.0348039	-0.168889	1.37022	0.199303	-0.0335841	-0.570132	3.61392	0.419167	1.07614	-1.7548	0.658902	1.06698	2.83538
'ACLY	2.51902	-0.00397519	-1.86647	-2.2872	0.0248421	3.08945	-1.78631	-0.931158	-1.00926	1.40315	-2.36844	-3.69877	-2.22683	-0.298152	0.771695	-1.10886	-2.44432
'ACMSD	0.515121	0.39723	1.24194	0.918708	1.93451	3.39542	0.536874	0.37761	-0.642346	-0.670909	1.53316	-1.59876	-2.7249	-1.27706	-0.758409	1.03256	1.05269
'ACO1	-0.925007	-1.75281	-0.80946	-5.14348	-0.195428	-4.43047	-0.257857	-0.239947	-1.49132	-1.6316	-2.21069	-0.976025	1.07255	-2.03726	-1.74564	-0.342357	-5.7792
'ACO2	-2.19686	-1.00059	-1.48242	-4.93137	-0.0994622	-0.486537	1.60391	1.19238	-1.39637	0.433002	1.3075	-2.1323	0.185592	0.98355	-0.448876	-1.80173	-2.56765
'ACOD1	-0.650672	-0.762855	1.20769	-3.50604	1.19766	-0.616628	-0.523552	0.180168	1.08381	0.387638	-1.46279	-1.08498	0.0684474	1.61431	-0.239722	-0.315953	-0.855868
'ACOT1	0.774959	-2.20318	-0.156122	-2.23467	1.3329	-3.51195	-0.255031	0.68274	-1.43123	-0.429089	-0.906187	-0.837788	0.12913	-0.718275	-0.119419	-0.157618	-2.51021
'ACOT11	0.404513	-1.24407	-3.21834	9.68569	-1.64048	3.63677	1.0791	-0.774545	1.68134	-0.679029	1.15312	-0.00263422	3.58198	0.858284	-1.53381	-0.333654	3.16356
'ACOT12	0.267838	-0.00107096	-2.17438	2.88715	-0.818568	-0.168264	0.626235	0.574485	1.48793	1.24297	-1.5942	-0.156037	-4.02039	0.187747	0.298707	-0.582818	-0.485664
'ACOT13	-2.00966	0.0853494	-0.519235	-3.00246	-1.06497	2.42598	-0.216743	-1.33998	0.250705	-1.99118	-0.0425864	0.295596	1.85246	1.094	0.657955	0.122755	-0.850503
'ACOT2	0.774959	-2.20318	-0.156122	-2.23467	1.3329	-3.51195	-0.255031	0.68274	-1.43123	-0.429089	-0.906187	-0.837788	0.12913	-0.718275	-0.119419	-0.157618	-2.51021
'ACOT4	0.774959	-2.20318	-0.156122	-2.23467	1.3329	-3.51195	-0.255031	0.68274	-1.43123	-0.429089	-0.906187	-0.837788	0.12913	-0.718275	-0.119419	-0.157618	-2.51021
'ACOT6	0.619824	-2.29016	-0.156122	-2.23999	1.3329	-3.51195	-0.430354	0.293832	-1.51713	-0.415619	-0.906187	-0.837788	-0.0775009	-0.718275	-0.212906	0.725593	-2.58546
'ACOT7	0.553541	-0.464898	-1.24905	5.25771	-0.192289	1.74869	-0.549044	1.02827	1.11044	-0.423093	0.971222	-0.827495	2.74697	-1.03753	0.378163	0.0707345	2.28058
'ACOT8	0.132745	2.0298	0.835817	7.01913	1.39009	0.530802	0.957716	-0.390592	0.605152	1.88701	-0.458305	2.60468	0.137311	0.67793	0.0930321	0.688272	4.68515
'ACOT9	-3.01972	0.0607433	-1.55437	1.5415	-0.846499	1.55357	1.58247	0.554704	-1.47008	-0.245403	-1.11656	-3.45692	-0.631922	-1.05684	1.07226	-2.8861	-2.47979
'ACOX1	0.457008	0.726099	-2.29016	0.185871	0.649835	3.65437	-0.058413	0.212766	-1.38443	-1.05381	-2.8476	1.07579	0.0612934	1.11668	-0.983148	1.12858	0.162685
'ACOX2	1.33271	-2.7097	-2.2531	2.70497	-2.42415	-2.15156	0.479336	-0.952727	-0.165144	0.84179	-0.077251	2.40208	0.664746	0.891885	-1.30152	0.49238	-0.556312
'ACOX3	-3.62125	-0.407871	-1.28826	2.30967	-1.39116	-4.27406	-0.83797	0.983441	1.86136	0.450995	-1.01247	-0.0742425	0.588013	0.148794	-0.940021	-0.984082	-2.12228
'ACOXL	-0.906318	0.424357	0.0446784	0.880027	1.994	4.15387	-1.27482	-0.284691	0.0230693	0.453876	1.59526	0.188554	-0.490661	-0.75543	0.170127	0.262294	1.61955
'ACOXL-AS1	-0.765347	-0.00709507	0.0438438	1.15864	1.98996	4.15429	-1.17854	-0.736526	-0.656501	0.748422	1.60447	0.204134	-0.69163	-0.835064	0.0331147	-1.35916	0.926755
'ACP2	0.277256	-0.968185	-0.333493	-1.12163	0.8011	-1.98433	1.08624	0.0491568	1.04911	-1.87183	3.3321	-0.2512	0.0494377	-0.0812692	-0.477235	-1.34064	-0.446354
'ACP5	-0.455715	-0.578574	0.59255	4.30345	-2.92059	-1.3281	-1.244	-0.57493	-1.70606	0.132215	-1.73944	-1.55168	-1.35387	1.25799	-1.24379	0.00804238	-2.10062
'ACP6	-0.0256737	-0.725782	-0.297782	3.97401	-1.20734	5.26733	1.80411	-0.656944	-2.66572	-0.666446	2.10905	2.67467	-0.227615	1.80925	-0.551781	2.62368	3.30925
'ACP7	0.153556	0.645676	-1.96664	10.1565	0.140199	-1.04367	0.0695232	1.4875	-0.428928	3.51248	-0.114825	-1.1952	-0.181964	2.47727	-0.0498741	1.47848	3.78503
'ACPP	-0.259339	2.10006	1.96442	1.44667	-0.017488	-0.283938	1.35483	0.195428	-0.624905	-0.613937	3.61392	0.288958	1.07614	-1.87945	0.665963	0.924313	2.48791
'ACPT	-2.01649	-0.770938	-0.393278	9.69468	-0.0135302	-0.885164	-0.091729	1.3122	0.826432	1.14008	-1.31485	1.24401	2.1415	1.43971	0.137172	-0.220684	3.05728
'ACRBP	0.0404839	-0.314475	-0.579348	-1.47325	-1.59729	1.14369	-0.441571	1.04958	-1.89774	1.17074	-1.08928	-2.58582	-0.0957303	0.725113	1.20338	-1.52677	-1.56707
'ACRV1	1.82066	-0.267798	-0.55235	-5.45601	0.890485	-2.93818	1.03246	0.00523795	-0.122266	-0.0900066	3.12197	0.840045	0.0431794	-1.63308	-1.31927	-2.23679	-1.71543
'ACSBG1	0.669627	-0.906607	1.10305	-0.693213	1.21528	-3.36855	-2.65057	0.47404	-0.453764	-0.643944	1.61159	-1.90134	-1.62259	0.299439	1.94924	-0.205958	-1.28107
'ACSBG2	0.556936	0.00748193	0.327471	4.33032	-3.5265	-3.43575	-0.742601	-0.960929	-2.05368	-0.370989	-1.84572	-0.279996	-3.48742	0.417671	-0.420472	-1.46321	-3.23685
'ACSF2	0.388767	0.113875	-1.92307	0.533937	-0.177881	3.32012	-2.01161	-1.90008	-1.24414	0.388586	-2.69267	-1.09476	-0.917395	0.978174	-0.3178	1.26769	-1.32206
'ACSF3	-0.808866	1.56287	-1.82167	-3.31646	1.79177	-5.56082	0.96065	0.540089	0.926728	-0.938056	2.15641	-3.43739	-0.329344	-1.74542	1.56649	-2.07357	-2.63165
'ACSL1	-0.00392821	-1.98696	-1.1729	4.01916	1.00777	-4.2832	-0.208414	-0.268123	1.54106	0.226714	-0.810064	-1.12024	-1.7658	1.23364	-1.92623	-1.16185	-1.66984
'ACSL3	-1.15094	-1.35392	-0.580415	2.4085	-0.39653	2.19671	0.622416	-0.329705	1.63818	-0.204321	2.25134	-0.157097	-0.165068	-0.239184	-1.16661	0.84765	1.05525
'ACSL4	1.85692	-0.460492	0.634421	-1.73086	1.28315	-0.526624	-0.612205	-1.32786	0.206068	0.961962	-1.07075	-0.60515	0.635748	0.74761	-0.630786	2.9371	0.574564
'ACSL5	-0.535466	-2.30639	0.638993	-13.8594	-1.25783	1.20553	-0.0683288	-0.116312	0.873153	0.480346	0.968855	-0.34812	-1.6895	-1.27662	-0.718711	0.34345	-4.41659
'ACSL6	1.37291	0.486903	-0.754243	3.25409	0.195767	0.383329	0.860357	0.519763	1.35811	1.28034	-0.876688	0.59117	-2.32287	1.2161	0.744539	-0.303468	2.00153
'ACSM1	-0.876441	0.0372339	-3.21866	-3.34167	-0.623055	-3.28047	-0.594689	0.165056	-1.16747	-1.66944	3.07986	2.48682	0.511134	1.55674	-0.203477	-0.789355	-1.98197
'ACSM2A	-0.819832	0.011845	-2.90511	-3.16223	-0.623055	-3.28047	-0.597054	-0.116502	-0.276031	-1.53643	3.07986	2.48682	0.553018	1.55134	-0.475077	-0.789351	-1.72457
'ACSM2B	-0.89094	0.0394325	-3.21866	-3.21669	-0.623055	-3.28047	-0.800614	-0.116502	-0.344271	-1.59887	3.07986	2.48682	0.553018	1.57048	-0.475077	-0.789351	-1.90622
'ACSM3	-0.683473	0.141261	-3.21866	-3.75225	-0.623055	-3.28047	-0.678621	-0.279723	-0.384092	-1.41289	3.09095	2.54646	0.560518	1.55681	-0.551008	-0.789285	-1.93938
'ACSM4	-0.132344	0.141048	-0.593839	-1.28277	-1.53162	1.30215	-0.622368	0.990202	-1.22033	0.880459	-1.145	-2.14152	1.04344	0.872094	0.985086	-1.43889	-0.97355
'ACSM5	-0.62446	0.0787113	-2.91012	-3.16412	-0.605245	-3.28125	-0.855192	-0.112189	-0.276125	-1.36801	3.06286	2.70813	0.521842	1.39671	-0.617391	-0.788388	-1.70856
'ACSM6	-1.26897	-1.43744	0.887739	-15.1807	-0.6488	1.22895	-0.764315	0.701652	0.802597	0.276805	0.503924	-1.47998	-1.73911	-1.75657	-0.970997	-1.94155	-5.6967
'ACSS1	-0.429858	-0.00419207	-0.384461	6.95636	-1.50461	0.0830193	-0.00593449	-0.201619	1.65252	2.47406	-0.500188	-0.0807741	1.83947	0.849825	1.67693	0.284898	3.17636
'ACSS2	0.107006	0.962027	0.191901	7.19512	0.050249	0.445993	0.717577	-0.105279	1.04354	2.84641	-0.540539	0.552832	2.1141	1.22964	1.54234	0.912673	4.8164
'ACSS3	-1.05382	0.522117	0.507783	2.96246	-1.40485	0.575599	-0.537888	1.24655	0.822816	1.18034	-2.27226	1.6501	2.40336	1.29856	-0.3649	-1.65273	1.47081
'ACTA1	0.418561	-1.40465	0.620826	0.742402	-0.340469	4.43734	-0.978755	-0.246012	-1.55571	-0.551549	1.67903	0.26674	-1.29315	1.64483	0.601777	0.229152	1.06759
'ACTA2	-0.451505	-0.295203	-0.279633	-13.9971	-0.861942	1.58135	-0.997434	-0.316254	1.34556	0.955604	0.595321	-0.254137	-2.07716	-2.68537	-0.862376	-1.65377	-5.06352
'ACTA2-AS1	-0.451505	-0.295203	-0.279633	-13.8222	-0.861942	1.58135	-0.997434	-0.316254	1.34556	0.978009	0.595321	-0.254137	-1.88801	-2.68537	-0.862376	-1.65377	-4.96689
'ACTB	-0.0176266	1.24903	2.60824	13.3972	2.66823	-1.02934	0.229205	0.125424	-1.62909	1.12745	-2.00593	1.46246	1.22202	1.20075	0.499448	-0.267234	5.21005
'ACTBL2	-0.243559	-0.679108	-0.58301	3.24136	-0.733132	-0.520729	0.51642	-0.37562	2.11659	-1.26452	-1.33126	-2.08656	-3.04242	0.246213	-0.939144	-1.06333	-1.68545
'ACTC1	1.44538	-0.338699	0.487845	-3.95594	0.862334	-4.65161	-3.53274	0.50123	-0.242388	-0.629024	1.05006	-0.793736	-2.66763	-1.31923	0.150797	-1.46665	-3.775
'ACTG1	1.6705	-0.629748	-2.3126	-0.675696	0.150915	3.55014	0.275838	0.286305	-0.0699228	-1.64176	-2.06623	-2.19002	-0.487785	0.713833	-0.136663	1.17674	-0.59654
'ACTG1P17	1.23299	-0.789262	1.20907	-0.583603	1.80835	-3.36892	-2.6012	0.875746	-1.53237	-0.805951	1.73088	-2.40439	-0.654907	0.730595	1.96499	0.177469	-0.752629
'ACTG1P20	0.416812	-0.0217521	-1.64965	8.70742	-1.54445	1.88055	0.570475	-0.702644	1.9425	1.59571	0.0842207	-0.102384	3.08805	0.0523842	0.524617	0.0844428	3.73157
'ACTG1P4	1.6386	-1.28952	-2.7941	9.178	-1.75942	3.66831	0.327764	0.440711	1.33371	-0.641944	1.22391	0.00679496	0.811777	0.480197	-0.615876	0.477983	3.12172
'ACTG2	-0.85249	1.5841	0.484335	0.666769	-0.362847	3.99426	-0.289638	-0.89035	-1.56063	2.48741	2.29736	-0.022906	0.188428	-0.277679	-0.185737	0.406344	1.91668
'ACTL10	0.488603	0.594314	0.350691	7.14857	-0.721139	0.385909	0.526889	0.382851	-0.484542	2.20289	-0.57253	2.98673	0.753571	0.884779	1.13375	0.50674	4.14202
'ACTL6A	0.453325	1.22581	2.84862	5.10653	1.41694	1.03178	0.354718	1.47494	-2.36853	-0.12572	4.13055	2.08664	0.867957	-0.213488	1.81197	1.35682	5.36472
'ACTL6B	-0.528219	-1.93145	3.23391	11.1652	1.77909	-0.427632	-0.486595	-0.0126896	-1.14882	0.615948	-0.499884	2.50033	-0.57465	0.147651	0.56418	1.35084	3.93679
'ACTL7A	0.335096	-0.390532	1.10989	0.357374	0.29255	-3.84538	-0.375552	-0.895764	-1.23442	0.676407	-2.35678	2.61223	-1.55249	0.546432	-0.96006	-1.90846	-1.89736
'ACTL7B	0.335096	-0.390429	1.10989	0.357374	0.26314	-3.84538	-0.375552	-0.895764	-1.23442	0.676407	-2.35678	2.61223	-1.55249	0.546432	-0.96006	-1.90846	-1.90469
'ACTL8	0.577642	-1.6745	-2.4125	9.95042	-0.624809	1.92662	0.337142	-0.432867	2.09577	1.83056	0.597379	-1.20911	2.97344	-1.24887	-0.31603	-0.429712	2.98515
'ACTL9	-0.517938	-0.451329	0.249747	4.065	-4.93827	-2.56189	-0.345578	-0.793607	-0.799515	-0.641671	-1.73628	-2.5633	-2.41978	1.02604	0.126736	-1.07016	-3.34295
'ACTN1	1.33201	-2.36148	-0.801717	-1.61448	0.907937	-4.10888	-0.312417	0.423202	-1.67727	0.0171319	-0.617976	-1.06807	-1.23169	-0.338753	0.851791	-1.11318	-2.92846
'ACTN1-AS1	1.57412	-2.23343	-0.801717	-1.62637	0.907937	-4.10749	-0.0549087	0.345333	-1.51407	-0.0165521	-0.617976	-1.38767	-0.0678132	-0.430729	0.834004	-0.678293	-2.46891
'ACTN2	-0.165698	-1.59543	0.41623	2.85412	-0.259447	4.36556	-0.39792	0.127541	-1.42796	-0.667085	1.71483	-0.137262	-1.3779	1.31344	0.568335	0.642924	1.49357
'ACTN3	0.952351	0.445255	-0.220834	-5.30481	0.607164	-1.0826	-0.228038	-0.696614	0.897336	-0.919474	3.9537	3.70807	-1.09365	-0.782614	1.28205	-0.0369172	0.370092
'ACTN4	-0.589129	-0.545963	-1.92137	10.0715	0.589096	-0.483154	0.398772	1.70133	-0.651344	3.60423	0.0444229	1.32108	0.222249	2.60799	0.226019	2.74035	4.83402
'ACTR10	0.610512	-1.99188	-0.431595	-3.12841	0.659912	-3.97163	1.0987	0.0589587	-1.3381	0.349301	-0.0416803	-1.8232	0.291958	-0.270478	0.363777	-0.983125	-2.63675
'ACTR1A	-0.933752	-0.561372	0.762646	-15.0673	-0.51372	1.2644	-0.653704	0.955565	0.640231	1.26311	0.504494	-0.385518	-2.06843	-1.77783	-0.205259	-0.37023	-4.28667
'ACTR1B	-1.85312	1.34752	0.126765	1.25065	0.907742	3.8789	0.173637	-0.246999	0.553555	1.28168	1.37447	2.29585	0.0287264	-0.546753	0.390204	1.83231	3.19879
'ACTR2	0.0497657	2.66827	-0.178221	-0.00633317	0.352199	3.61864	0.112287	0.257166	-0.607527	1.23251	2.30555	-0.0217029	-0.186923	-0.130554	0.660236	0.495727	2.65527
'ACTR3	-0.927646	-0.212331	-0.434952	0.794352	1.89273	4.12189	-0.534299	-1.63957	-1.16356	0.364392	1.60447	0.496057	-1.1472	-1.00882	0.754066	1.77846	1.18451
'ACTR3B	0.365755	-1.56524	2.4998	9.28168	-1.04316	-0.620788	0.400228	-0.559996	-0.644085	-2.20581	-0.183965	1.71935	-0.701644	1.09588	-0.325407	0.152061	1.91616
'ACTR3BP2	-1.22257	1.87815	0.067386	1.09723	0.471106	4.0383	0.481857	-0.718615	-0.265793	1.86686	1.95616	2.40366	-1.12161	-0.297515	0.976538	1.74371	3.33871
'ACTR3BP5	-0.0846242	2.17279	2.45095	-14.9228	-0.873785	2.94479	1.69241	-0.603147	-0.0463713	0.929956	0.0688046	-1.20159	0.972542	-2.57814	-1.41036	-0.75938	-2.81199
'ACTR3C	0.530589	-2.34197	3.30751	9.56263	-1.79981	-0.873164	0.306562	-0.565735	-0.686189	-1.73201	-0.142642	3.36383	-1.13963	1.25486	-0.561602	1.15643	2.40992
'ACTR5	-0.248619	0.574279	0.683815	6.55871	1.52929	-0.0794768	0.249652	-0.0775526	1.54354	3.15535	-0.714467	0.545739	0.930686	0.901452	1.32943	1.01858	4.4751
'ACTR6	-1.18699	0.585136	1.48988	3.24858	0.114196	0.548844	-0.812077	1.47568	0.901246	1.64148	-2.05608	1.64455	-0.257914	-0.0682302	0.815743	-1.51401	1.64251
'ACTR8	-0.0642368	-2.66127	-2.25643	2.64149	-2.32417	-2.15132	-0.305507	-0.906874	0.0401547	0.773163	-0.0453731	1.86223	0.353386	1.03009	-0.721561	-0.771617	-1.37696
'ACTRT1	2.23831	-0.180288	1.69976	-1.49798	0.800716	-2.03313	-2.40261	-1.52758	0.789041	-0.119885	-0.127856	-0.565776	0.729269	1.25689	-1.60878	-0.0101145	-0.640007
'ACTRT3	0.580604	0.549439	2.5477	3.2023	1.31988	1.01117	0.75293	1.59222	-2.19068	-0.0699707	5.06408	0.834299	1.13662	-1.06972	0.630579	1.77344	4.41622
'ACVR1	-1.0775	-0.139529	0.311191	2.20138	1.92934	2.98103	0.3215	-0.809331	-0.337814	-0.667099	1.87835	0.719609	-1.97818	0.334447	0.532331	0.817203	1.75423
'ACVR1B	-1.29071	1.22792	0.397604	3.40879	-0.519077	0.331758	1.06279	1.25661	-0.641587	-1.19618	-1.09401	1.83548	-1.49428	1.20812	1.41499	-0.26731	1.41023
'ACVR1C	-1.35027	-0.0982748	0.311191	2.20113	1.85179	2.90539	0.668112	-0.618759	-0.173035	-0.505842	1.87835	0.0764813	-1.94708	0.0353158	0.335272	1.12444	1.67355
'ACVR2A	-1.3549	0.440759	0.874685	2.04366	2.21432	3.59702	-0.0140852	-1.19406	-0.601509	-0.480048	1.83288	1.10615	-1.10543	-0.736527	0.845607	1.49088	2.23985
'ACVR2B	-0.722616	-1.89649	-3.42074	2.24355	-2.44313	-1.58588	-0.68625	-0.936922	0.280345	-0.275958	-0.341172	2.17933	-1.02348	0.617572	0.0424683	-1.01316	-2.24563
'ACVR2B-AS1	-0.722616	-1.89649	-3.42074	2.24355	-2.44313	-1.58588	-0.68625	-0.936922	0.280345	-0.275958	-0.341172	2.17933	-1.02348	0.617572	0.0424683	-1.01316	-2.24563
'ACVRL1	-1.35844	1.22801	0.397604	3.40879	-0.519077	0.332762	1.41906	1.08048	-0.641587	-1.15497	-1.09401	1.68056	-1.12166	1.2229	1.43326	-0.101889	1.55295
'ACY1	0.216446	-2.75682	-2.3024	3.07561	-2.34694	-2.10808	-0.238676	-1.20458	-0.136386	0.379626	-0.239914	0.971667	0.521265	0.79375	-0.799318	-0.378015	-1.63819
'ACY3	0.164917	0.798911	-0.806942	-5.76829	0.948436	-1.8811	-0.634599	-0.46667	0.193099	-1.38198	4.12572	3.47717	-1.18009	0.219551	0.998954	-0.856606	-0.512379
'ACYP1	0.512364	-2.70992	-0.149825	-2.25115	0.874876	-3.82727	-0.725474	0.327653	-1.68234	-1.03248	-0.920481	-0.723867	0.0743176	-0.663187	0.209132	1.16572	-2.88048
'ACYP2	-0.155715	2.0793	0.339694	0.791166	1.02173	3.94123	0.632851	-1.67329	-1.92086	0.732194	2.43279	-0.221072	0.867575	0.301945	1.18524	0.603909	2.73967
'ADA	-0.173279	1.85463	0.942537	6.91593	1.91955	0.251622	0.789378	-0.617697	0.46307	2.13657	-0.504162	2.77835	-0.16116	0.732882	0.390566	0.977621	4.6741
'ADA2	-2.26407	-0.700149	-1.96624	-5.2747	0.82296	-1.3309	0.84635	-0.542679	-1.21365	-1.30384	1.21213	-2.25369	-0.308187	0.770952	-0.790586	0.582734	-3.42839
'ADAD1	-1.53984	-0.419247	-1.49859	5.14823	0.832437	-5.35114	0.497639	-0.724307	1.57113	-0.307308	-1.08271	0.0142813	-0.817196	0.793241	-1.18791	-3.16241	-1.80843
'ADAD2	-0.769591	1.71172	-1.82593	-3.86292	1.76647	-5.43275	0.640718	0.0528389	1.17793	-1.21135	2.2053	-2.85435	0.23696	-2.07345	1.47971	-1.87738	-2.65902
'ADAL	1.53302	-1.66522	0.90258	-2.30305	0.826204	-4.77944	-3.34674	-0.087491	-0.0543306	1.15614	1.08446	-0.998549	-2.77147	-1.98261	1.38758	-1.40344	-3.12559
'ADAM10	0.63342	-2.14388	0.691468	-1.80689	0.653275	-4.06604	-4.02997	0.479435	0.674074	1.23553	0.683328	-3.25138	-2.93332	0.189047	1.08553	-1.1216	-3.25699
'ADAM11	2.12359	-0.245831	-1.67845	-1.14039	-0.389005	3.08482	-1.1469	-1.60804	-0.869987	1.13914	-0.97035	-2.72387	-0.00787775	-0.338719	0.275439	-0.649121	-1.28639
'ADAM12	-1.20127	-1.4962	0.427235	-13.8728	-0.883383	1.39955	-0.798284	0.422253	0.439622	0.022143	1.2375	0.618798	-1.34122	-1.13062	-0.626343	0.0592012	-4.18095
'ADAM15	-0.636231	-0.0126658	-0.0567086	1.63464	-0.779841	5.24517	0.7708	-0.0416917	-2.05681	0.3425	1.35178	3.50577	-0.707895	1.30927	-0.430283	0.461799	2.4749
'ADAM17	0.473508	1.11884	-0.371512	1.71649	1.04559	3.82979	0.431138	-0.934919	-2.70164	-0.143716	2.14695	2.57174	1.05317	0.590886	-0.648531	0.771416	2.7373
'ADAM18	-1.14658	0.534596	-1.36642	-2.26412	-3.27669	0.208533	-0.662625	1.39793	0.572913	0.63294	1.46351	-0.695466	-0.218666	-1.60402	0.249454	1.89154	-1.07079
'ADAM19	0.24026	-0.920377	-2.19054	3.74479	0.452068	0.63424	2.34821	0.68251	1.51443	0.0044248	-0.450209	2.74226	-1.15456	-0.231813	0.969095	0.849047	2.30846
'ADAM1A	-1.58999	-0.578963	1.18129	4.59191	-1.15835	-0.0738739	-0.071044	0.987634	1.25887	0.408754	-1.61822	-0.32307	-0.607114	0.166675	-1.71633	-0.118788	0.184846
'ADAM2	-1.38405	0.890595	-1.04798	-2.19707	-3.63477	0.193196	-0.546395	1.46058	0.315485	0.61578	1.53602	-0.809875	-0.05233	-1.59694	-0.0640967	2.27772	-1.01103
'ADAM20	1.01034	-2.53671	-0.508013	-1.70569	0.947071	-3.81802	-0.0424643	0.680547	-1.58089	0.0116692	-0.66766	-1.31436	0.0478254	-0.569311	0.731317	-1.1516	-2.61649
'ADAM20P1	1.01034	-2.53671	-0.508013	-1.72453	0.959432	-3.76519	-0.0509423	0.680547	-1.58089	0.0463364	-0.919244	-1.31436	0.0478254	-0.569311	0.695613	-1.1516	-2.67017
'ADAM21	1.01021	-2.53671	-0.508013	-1.72453	0.959432	-3.76519	-0.0509423	0.680547	-1.58089	0.0690137	-0.614263	-1.31436	-0.12212	-0.569311	0.529196	-1.1516	-2.67238
'ADAM21P1	1.00508	-2.53747	-0.508013	-1.83062	0.988865	-3.76805	-0.0230828	0.54706	-1.74121	-0.167019	-0.614263	-1.32317	0.0533333	-0.433092	0.584448	-1.23071	-2.74948
'ADAM22	-0.235433	-1.28343	2.42716	13.9558	0.897789	-0.713231	0.140686	-0.980642	-1.13511	0.717325	-0.682335	2.62126	-0.651556	0.720985	1.94899	1.50765	4.81399
'ADAM23	0.166496	-0.43471	0.291525	2.43943	-0.0666161	2.06903	0.953339	-1.06258	1.32225	-1.95555	1.63547	1.69872	-1.55142	0.560575	-0.107018	0.821486	1.69511
'ADAM28	1.45203	-1.7983	-1.1662	-1.40927	-3.53163	-1.85393	-0.771325	-0.843845	-0.864413	-0.520849	0.588152	-2.92156	-1.04853	-1.6694	-0.62276	0.93097	-4.01272
'ADAM29	-0.0306939	-1.92594	-0.313202	3.8602	0.220583	-4.76337	0.319386	0.403128	1.64567	-0.300918	-0.125679	-1.30687	-2.12731	1.44386	-1.83079	-2.29783	-1.78245
'ADAM30	0.672127	-0.344562	0.555116	9.09303	-0.827386	4.35384	-0.919053	0.0639753	0.558376	-1.74496	3.25114	1.61954	1.06696	3.23694	-0.107927	0.800278	5.33186
'ADAM32	-1.37372	1.16333	-1.60978	-2.30313	-3.31648	0.237326	-0.936966	1.26393	0.865408	0.827268	1.52331	-0.487231	-0.406699	-1.32175	0.277804	2.14536	-0.863006
'ADAM33	-1.25559	-0.403046	0.0172884	7.67609	0.713642	-0.44831	0.893673	0.112669	1.17937	1.52458	-2.01314	0.290221	1.30691	1.40251	1.34981	1.84217	3.54721
'ADAM3A	-1.09328	0.846125	-1.45198	-2.18747	-3.1544	0.215658	-0.455649	1.47263	0.244252	0.692812	1.46351	-0.765812	-0.10841	-1.40208	-0.112181	1.96846	-0.956953
'ADAM5	-1.2403	1.22836	-1.41965	-2.19508	-3.12108	0.219835	-0.864552	1.36384	0.233123	0.621841	1.52331	-0.765812	-0.451645	-1.27723	-0.155832	1.83981	-1.11527
'ADAM7	1.45203	-1.9299	-1.15898	-1.39441	-3.52226	-1.85393	-0.771325	-0.929613	-1.0862	-0.354167	0.588152	-2.96744	-1.07186	-1.57263	-0.528813	0.93097	-4.04259
'ADAM8	-0.74624	-2.2127	0.0253262	-13.8708	-0.994299	1.8032	-1.0981	-0.0301296	0.239804	-0.0409422	1.23624	0.270682	-0.847929	-0.709708	-0.298444	-0.969099	-4.56078
'ADAM9	-1.50043	1.30849	-1.62562	-2.37109	-3.02146	0.296773	-0.640061	0.85251	0.462703	0.487386	1.46988	-0.421935	-0.226869	-1.32175	0.32762	1.48687	-1.10925
'ADAMDEC1	1.45203	-1.93587	-1.15898	-1.39441	-3.52226	-1.85393	-0.771325	-0.929613	-0.972177	-0.399061	0.588152	-2.96744	-1.04853	-1.57263	-0.689727	0.93097	-4.0612
'ADAMTS1	-0.441248	2.30087	0.132055	1.35772	0.892767	1.85339	-1.8659	0.676816	-0.495329	0.914563	-0.22368	-0.0528685	-0.207938	0.743958	-1.20076	-0.541393	0.960756
'ADAMTS10	-0.525745	-0.468236	0.704538	3.92013	-4.81952	-2.67552	-0.483506	-0.911428	-1.01179	-0.420613	-1.73628	-2.32557	-2.41978	0.65453	0.0263175	-1.06274	-3.3888
'ADAMTS12	-1.30218	0.642322	1.01919	3.47504	-0.428776	0.826827	1.25092	-0.743964	-1.21994	-1.96098	-2.89851	-0.272093	-0.917344	-1.54851	0.506666	1.90387	-0.416868
'ADAMTS13	0.526086	0.623091	1.00476	-1.5106	0.189058	-3.84216	-0.249432	-0.396491	-0.989057	-0.311026	-2.19132	1.79993	-0.792773	0.715171	-0.883616	-0.644315	-1.73817
'ADAMTS14	-0.220282	-1.22116	0.62084	-15.6861	0.630873	1.88039	-0.642153	0.575396	1.20717	0.88313	0.880017	1.40188	-0.433834	-2.21169	-1.22547	-0.778815	-3.58495
'ADAMTS15	1.6422	0.31933	-0.948851	-5.86956	0.110926	-3.26054	0.470943	-0.713733	0.406752	-0.466774	3.105	0.136307	0.240415	-1.69667	-0.721637	-1.05138	-2.07432
'ADAMTS16	-1.47115	0.950815	1.10672	3.48295	0.0462815	1.14586	1.82002	-0.114974	-0.405938	-2.05748	-2.22875	-0.944314	0.126474	-1.07044	0.39281	1.3141	0.523247
'ADAMTS17	0.967892	-1.40654	1.16048	-0.535793	2.47964	-2.98125	-0.848191	0.765019	-1.74903	-2.53973	1.58861	0.053286	-1.20836	0.744169	2.42227	-0.168803	-0.314081
'ADAMTS18	0.751677	1.7622	-0.752752	-3.85895	2.33789	-4.9672	0.120742	-0.180658	1.48787	-0.743077	1.81008	-2.82098	-0.463211	-1.21853	1.59265	-1.60918	-1.68786
'ADAMTS19	0.616913	0.487711	-0.644476	3.54923	0.119795	0.337839	0.925276	0.662823	0.82479	1.18807	-1.08062	-0.0967423	-2.3422	1.1071	0.662774	0.025353	1.58591
'ADAMTS19-AS1	0.616913	0.487711	-0.644476	3.54923	0.119795	0.337839	0.925276	0.662823	0.82479	1.18807	-1.08062	-0.0967423	-2.3422	1.1071	0.662774	0.025353	1.58591
'ADAMTS2	-0.270796	1.28635	-2.12159	2.80895	1.23527	0.216325	1.54915	0.751881	0.490837	0.426434	-0.389336	2.03944	-0.871765	0.814052	-0.235703	0.711392	2.11022
'ADAMTS20	-0.73924	0.892865	0.919158	2.48397	0.351161	0.54346	2.14679	0.580194	-0.333918	-0.656713	-1.72746	-0.0313924	-0.620028	0.567915	0.491781	-1.84928	0.754814
'ADAMTS3	-1.43439	0.789599	-1.58922	4.39019	-0.398254	-4.81113	-0.00639855	-0.733542	0.137973	0.612787	-1.55481	-0.299525	-0.99237	1.65126	-1.10209	-1.5727	-1.72815
'ADAMTS4	0.294049	0.628618	-0.0815506	1.82951	-0.21183	5.21374	0.8184	0.214683	-2.09386	-0.727191	1.48413	2.18545	-1.51321	0.958911	0.174325	0.844395	2.50464
'ADAMTS5	-0.229283	2.30087	0.132055	1.36494	0.892767	1.42341	-1.8659	0.677542	-0.495329	0.827019	-0.22368	-1.42844	-0.207938	0.701023	-1.06744	-0.541393	0.565056
'ADAMTS6	0.339497	-0.314213	-0.67647	3.31687	-0.744457	-0.857643	0.408378	0.55071	1.10497	-0.855314	-1.82143	-2.54049	-3.93681	0.520794	0.0184598	-0.0628409	-1.3875
'ADAMTS7	0.444278	-0.584216	1.27481	-0.882583	1.12979	-3.36929	-2.50935	0.886873	-0.82324	-0.691797	1.61159	-2.56276	-1.29667	-0.0439566	1.74914	-0.224647	-1.47301
'ADAMTS7P1	1.23595	-0.901054	1.25525	-0.705443	2.09201	-3.26114	-2.6012	0.526424	-1.27507	-0.566333	1.73088	-2.40475	-0.617462	0.575156	2.01299	0.449726	-0.613515
'ADAMTS8	1.6422	0.270536	-0.948851	-5.86956	0.110926	-3.26054	0.470943	-0.456966	0.406752	-0.630126	3.105	0.160042	0.240415	-1.69667	-0.721637	-1.0581	-2.05891
'ADAMTS9	1.13808	-2.16716	-1.96644	2.82974	-2.46795	-1.73928	0.324323	-0.6438	0.226904	-0.0909436	-0.131679	1.96288	0.0657273	0.870731	-1.25083	-0.199216	-0.809729
'ADAMTS9-AS1	1.13778	-2.16716	-1.96644	2.82974	-2.46795	-1.71178	0.324323	-0.6438	0.226904	-0.157204	-0.131679	1.98538	0.0657273	0.870731	-1.09851	-0.199216	-0.775791
'ADAMTS9-AS2	1.13957	-2.16642	-1.97793	2.7879	-2.46795	-1.78716	0.324323	-0.515898	0.226904	-0.144601	-0.131679	2.58685	0.0657273	0.870731	-1.06404	-0.0915137	-0.586297
'ADAMTSL1	-0.49207	-1.90787	-1.59293	-6.74776	1.30518	-4.81077	-1.56704	-0.692737	-1.00757	-1.4046	-1.65439	-0.102198	0.105516	-2.15933	-0.404128	-1.16143	-6.07353
'ADAMTSL2	0.358643	0.769874	1.00476	-1.51786	0.189058	-3.84216	-0.321857	-0.241978	-0.990996	-0.257462	-2.19132	1.71661	-0.6018	0.715171	-1.06976	-0.788961	-1.76751
'ADAMTSL3	0.979999	-1.30404	1.34699	-0.734897	1.6331	-3.37652	-2.58682	0.0553645	-1.41405	-0.566264	1.73088	-2.40439	-1.05481	0.458195	1.69728	0.355579	-1.2961
'ADAMTSL4	1.35851	1.17296	-0.0805809	1.32579	-0.324602	5.24182	0.516545	0.0220461	-2.52136	0.304284	1.48254	3.45567	1.3782	1.5156	-0.233505	-0.116901	3.62426
'ADAMTSL4-AS1	0.930825	1.23788	-0.0805809	1.29772	-0.377284	5.24182	0.643144	0.0220461	-2.52136	0.304284	1.48254	3.45567	1.3782	1.5156	-0.233505	-0.116901	3.54503
'ADAMTSL5	0.317922	-0.022437	-0.190468	3.72395	-2.53751	-3.75243	0.171932	-1.0535	-1.89802	-0.397491	-1.8141	-3.75462	0.503934	-1.05045	-0.254377	-1.99485	-3.50062
'ADAP1	1.23828	-0.356121	2.54343	12.9292	2.62845	-1.05401	-0.194707	0.145897	-1.60036	1.3682	-1.71824	0.164536	0.247543	0.95677	1.36736	0.0323603	4.67466
'ADAP2	1.17741	0.857104	0.168949	-3.49547	1.58683	2.6114	-1.50773	-0.509367	-0.847607	1.66814	-2.50398	0.180295	-0.381134	-1.83327	0.428952	1.0194	-0.345017
'ADAR	-0.548796	-0.431296	-0.0567086	1.75325	-0.751005	5.22938	0.362816	-0.374211	-2.29416	0.074866	1.2408	3.52989	-0.633201	1.3461	-0.316597	0.608258	2.18485
'ADARB1	0.0835439	3.5411	0.716968	0.405582	-0.182956	2.05929	-2.30657	0.103853	-1.17898	0.615489	0.0965459	-1.1808	-0.452752	0.134335	0.50726	-0.146168	0.703938
'ADARB2	-0.290715	1.16652	0.332469	-14.2539	-1.04265	2.66424	2.21419	-0.669426	0.951408	1.02573	-1.23979	-2.28172	-0.218046	-1.98207	-1.62112	0.255318	-3.74739
'ADARB2-AS1	-0.0891088	1.61733	0.538847	-14.2106	-0.999826	2.67056	1.99571	-0.905271	0.685839	0.906522	-1.04882	-2.61804	-0.106071	-1.99517	-1.45526	0.206184	-3.7018
'ADAT1	0.0680096	2.00046	-0.762149	-3.86428	2.62692	-5.04246	0.0954403	-0.0774957	0.93908	-0.733672	1.92677	-3.37511	-0.253255	-1.00542	2.06275	-1.60732	-1.75043
'ADAT2	0.3809	1.43049	-0.4972	-4.40751	0.413477	2.71762	0.51395	0.990497	1.09233	1.47234	-1.40502	-1.15703	1.61751	-1.99901	0.00548493	-1.02789	0.0352346
'ADAT3	1.17871	0.102462	-0.235752	3.58579	-2.38254	-3.77739	-0.283033	-1.22869	-2.00988	-0.667611	-2.13834	-3.20739	0.514395	-0.761979	-0.233931	-1.49656	-3.26044
'ADCK1	0.494605	-2.99497	-0.2414	-1.76184	1.0379	-3.5206	-0.150507	0.426278	-1.33096	-1.39055	-0.941193	-1.64533	-0.223262	-0.565049	1.31817	0.724507	-2.69105
'ADCK2	0.67586	-1.79819	2.99331	9.8868	-0.998779	-1.00933	0.784869	0.305507	0.255722	-2.2569	-0.158774	2.96887	-0.78971	0.427435	-0.726546	1.47465	3.0087
'ADCY1	0.0469396	-0.372354	2.7714	14.044	0.963858	-0.992295	0.469171	1.30126	-1.36622	-1.06307	-2.04881	1.8421	0.934694	0.0752582	0.619228	-0.625575	4.1499
'ADCY10	1.402	-0.339939	-0.135437	1.30887	0.0864879	4.97646	0.170587	0.0341747	-1.99806	-0.685177	1.56284	2.63017	-1.12186	0.520589	-0.702103	0.652597	2.09055
'ADCY10P1	-0.29147	-0.676401	-0.632126	-4.1286	-2.08064	1.00973	-0.704559	-0.873902	-1.79245	-1.44496	0.493511	-1.73255	2.31317	1.52298	0.997502	0.393002	-1.90694
'ADCY2	-1.03619	1.45566	1.13126	4.21183	0.10875	1.02949	1.93975	0.345135	-0.395739	-1.89143	-2.26003	-1.19062	0.197469	-0.878755	0.391189	2.04484	1.30065
'ADCY3	-0.810666	1.24148	-0.247191	1.12403	0.74657	4.3385	1.49586	0.149358	-1.90103	-0.917228	2.24652	2.11877	1.33067	0.108706	-0.192858	0.854963	2.92161
'ADCY4	1.23604	-1.59804	-1.12434	-5.68404	0.872497	-3.5103	0.112792	-0.532309	-0.819558	-1.02625	0.359888	-1.78009	0.958319	-0.568302	0.580305	0.524027	-2.99984
'ADCY5	0.104721	1.50676	2.45087	0.76759	-0.0590097	-0.817106	0.950917	0.34676	0.0107587	1.25579	3.38457	1.77065	-0.443274	-1.12828	0.636687	1.813	3.13785
'ADCY6	-0.418433	1.76969	0.4266	2.55466	-0.567113	0.333146	0.8245	0.792436	-1.54466	-0.117337	-1.89269	0.297955	-0.766056	0.780734	2.14527	0.20569	1.2061
'ADCY7	0.562389	2.4652	-1.33566	-5.47199	1.82407	-4.60373	-0.0127622	-0.151022	1.38769	-0.291718	2.35825	-2.10915	-0.485158	-1.38433	2.43263	-1.90351	-1.6797
'ADCY8	0.282655	2.45916	1.19741	-5.41408	-0.0897666	2.50078	0.252787	0.486584	0.633653	0.488646	1.53795	3.02247	2.4124	1.09288	-0.541758	2.42785	3.18741
'ADCY9	-1.56847	-1.18643	-2.53932	-2.01656	-0.498827	-2.85549	-1.0662	-0.733499	0.986206	-0.276435	3.65835	1.89958	-1.06036	1.99627	-1.19777	-2.06493	-2.13097
'ADCYAP1	1.19288	-3.56579	0.774265	1.46724	0.290023	-3.31706	-0.762426	0.564703	-1.12335	-1.07439	-0.970975	-0.498611	-1.0603	-0.0564156	1.32238	-1.38927	-2.05177
'ADCYAP1R1	0.641264	0.100144	2.85083	12.908	1.50153	-1.19287	0.576718	0.407828	-1.18962	-0.52627	-1.48323	2.53717	0.617215	-0.312243	0.649508	-0.0573795	4.50715
'ADD1	-2.44108	0.470355	-3.27084	2.13326	-1.66832	-4.5885	-0.646201	1.47166	2.10929	0.265131	-0.99045	1.77002	0.816852	0.0721428	-0.928354	-0.595049	-1.50502
'ADD2	-1.31037	2.62451	0.464638	0.101169	0.252293	3.98439	-0.145168	-0.873609	-1.21914	2.48332	2.29481	-0.324126	-0.393141	0.300014	0.743547	0.96216	2.48633
'ADD3	-0.502911	-0.726678	0.40872	-14.5526	-0.603472	1.36412	-0.414899	0.626033	0.694269	0.655437	0.961769	-0.133127	-2.18208	-1.60161	-1.28591	-0.442558	-4.43388
'ADD3-AS1	-0.567673	-0.454641	0.40872	-14.5597	-0.620999	1.36412	-0.414899	0.626033	0.301538	0.720664	0.961769	-0.141469	-2.07698	-1.52878	-1.13688	-0.442558	-4.39044
'ADGB	0.513014	1.4015	-0.152932	-3.7078	0.335325	2.66846	0.469328	1.05727	0.993666	1.8708	-1.85276	-0.879087	0.166876	-1.85158	-0.196711	-0.485584	0.0874455
'ADGRA1	-0.690666	-1.88478	-0.0416559	-13.316	-1.03799	1.83238	-1.17364	0.0593802	0.308476	-0.0726769	1.23624	0.363276	-0.66898	-1.53803	-0.308192	-0.980035	-4.47823
'ADGRA1-AS1	-0.690666	-1.88478	-0.0416559	-13.316	-1.03799	1.83238	-1.17364	0.0593802	0.308476	-0.0726769	1.23624	0.363276	-0.66898	-1.53803	-0.308192	-0.980035	-4.47823
'ADGRA2	-0.960301	0.799394	0.0874261	-2.55724	-3.41208	-0.331426	-0.251328	0.266507	-0.824916	0.754052	1.56539	-0.131714	-0.725677	-0.244704	-0.237459	1.18625	-1.25446
'ADGRA3	-2.46288	0.1645	-1.90507	3.1839	-1.35999	-4.07864	-1.56007	0.353854	2.4126	0.67369	-1.02352	-1.05721	-0.0135333	0.651621	-2.56398	-1.27262	-2.46433
'ADGRB1	0.48886	2.09678	0.780006	-4.23808	-0.0855809	2.52219	0.346109	0.537318	0.894319	-0.683228	1.69476	1.90383	2.82258	0.984944	0.34046	-0.339286	2.5165
'ADGRB2	0.263373	-0.37817	-1.0151	9.21769	-1.65329	3.17461	0.90572	-0.702051	1.73149	-0.00178367	-0.225838	0.827426	3.37718	0.248366	-1.58147	-0.768387	3.35494
'ADGRB3	-0.328075	0.924741	0.561187	-3.99359	-0.576471	3.42432	0.805345	-0.221626	-0.0676398	-1.5965	-0.385469	-0.289142	0.702297	-0.117112	1.18858	-1.00332	-0.243117
'ADGRD1	-0.3298	0.703643	0.776471	2.55244	-1.46931	0.443366	-0.817515	0.445503	1.00729	-0.180634	-1.87669	-0.785471	0.0434112	-0.62565	0.121293	-1.61779	-0.402359
'ADGRE1	-0.179226	-0.311471	0.966919	4.29626	-3.98809	-2.9781	-0.324755	-0.975165	-1.64037	-0.328857	-2.16097	-1.25941	-2.54034	0.741319	0.0308715	-1.41888	-3.01757
'ADGRE2	0.59565	-0.462641	0.210862	4.082	-2.01548	-1.76676	-1.09942	-1.36524	-1.34808	1.20315	-1.84584	-0.897259	-1.39988	1.06484	-1.01963	-0.373748	-1.60937
'ADGRE3	0.456741	-0.651629	-1.23214	4.5325	-1.86125	-1.76837	-1.16684	-0.906696	-1.59984	1.18258	-1.84584	-0.561042	-1.39988	1.18304	-0.980605	-0.231491	-1.71269
'ADGRE4P	-0.179226	-0.311471	0.966919	4.29626	-3.98809	-2.9781	-0.324755	-0.975165	-1.64037	-0.328857	-2.16097	-1.25941	-2.54034	0.741319	0.0308715	-1.41888	-3.01757
'ADGRE5	0.607115	-0.595786	-0.345063	4.44445	-2.12227	-1.76837	-1.24142	-0.733721	-1.39471	1.22704	-1.83729	-0.561042	-1.26174	1.51729	-1.22034	0.183123	-1.27568
'ADGRF1	-0.783366	-0.575208	-0.157429	-4.14218	-0.485703	1.30237	-0.560333	-0.526884	-1.44055	-1.73425	0.483516	-0.797877	2.16632	1.09121	-0.910982	0.693483	-1.59447
'ADGRF2	-0.981682	-0.91721	-0.108661	-4.52334	-1.41368	1.64366	-0.420026	-0.364102	-1.02444	-2.07725	0.256783	-1.44422	2.47155	0.725271	0.327816	0.242238	-1.90182
'ADGRF3	-0.925491	0.568968	-0.252217	1.03718	0.778787	4.31398	1.59477	0.281699	-1.79532	-0.165119	2.24679	1.04101	1.5272	0.267135	-0.831712	1.26028	2.73699
'ADGRF4	-0.79368	-0.873201	-0.108661	-4.52334	-1.41368	1.64778	-0.420026	-0.337284	-1.02444	-2.09348	0.256783	-1.44422	2.06311	0.725271	0.331618	0.242238	-1.9413
'ADGRF5	-0.632618	-0.549574	-0.151893	-4.36131	-0.960656	1.55821	-0.643099	-0.398292	-1.4665	-1.79427	0.483516	-1.58298	2.21916	1.01771	-0.753177	0.88615	-1.7824
'ADGRG1	-0.477188	3.01369	-1.07643	-4.57995	2.80331	-4.78107	0.286739	0.609447	1.14118	-0.640994	1.24823	-3.6799	1.01697	-0.323476	1.18225	-2.53146	-1.69716
'ADGRG2	-3.01056	0.704947	-1.43787	1.42833	-0.964896	1.55196	1.56779	1.87091	-1.27479	0.100619	-1.17523	0.284641	-0.200221	-0.904252	1.51365	-2.43653	-0.595375
'ADGRG3	-0.46039	1.91679	-1.07643	-4.57669	2.80331	-4.82075	-0.340856	0.609447	1.14118	-0.558223	2.29439	-3.6799	1.01697	-0.437996	1.96429	-2.50665	-1.67788
'ADGRG4	2.44682	-0.319898	0.599853	-0.697417	1.34831	-1.90272	-3.07229	-1.18754	1.73553	-1.38425	1.26837	-1.00611	-0.138878	0.309787	-0.178701	0.812992	-0.341534
'ADGRG5	-0.591738	2.38108	-1.07643	-4.73713	2.80331	-4.8091	0.194631	0.628115	1.14118	-0.783294	2.29489	-3.64785	1.01681	-0.323476	1.5013	-2.56597	-1.64342
'ADGRG6	0.894932	2.29559	-0.500097	-4.46851	-0.0749896	2.72865	0.536402	0.907801	0.610634	1.30213	-1.53047	-0.70784	1.24355	-1.96025	1.28945	-0.718117	0.462216
'ADGRG7	-0.653253	2.24996	1.39361	1.96814	-0.557082	-0.640459	0.00932715	-0.70565	-0.470482	1.1324	1.83835	1.34015	0.261046	-0.462245	1.67721	1.96678	2.58695
'ADGRL1	0.581662	-1.14298	-0.340389	4.27831	-1.55739	-1.79643	-1.04586	-0.39271	-1.29337	1.3118	-1.83729	0.189747	-1.6409	1.41803	-1.46943	0.511585	-1.0564
'ADGRL2	2.49996	-1.45373	-3.27784	8.7714	-2.05775	3.92286	0.762493	-1.58285	1.33478	0.508401	0.964673	0.0672321	2.90103	0.677072	-0.332863	-1.3161	3.0972
'ADGRL3	-2.56537	1.94031	-1.75125	2.30248	0.27942	-4.70738	-1.79423	-0.91172	0.742179	-0.863824	-1.33511	-0.779459	-1.77816	0.223035	-0.241952	-1.95841	-3.29986
'ADGRL3-AS1	-2.49118	2.03835	-1.70598	1.99065	0.375042	-4.74986	-1.58745	-0.407491	0.669882	-0.909109	-1.33513	-1.05974	-1.53341	0.51414	-0.835101	-0.373396	-2.84995
'ADGRL4	1.30916	-0.790341	-2.99815	8.94229	-2.38949	3.91688	0.705889	-0.883385	1.24224	-0.217329	1.07447	-0.321797	2.94308	0.35688	-0.566757	-0.818668	2.87624
'ADGRV1	1.13711	0.374338	-0.994692	2.33511	-1.03812	0.222304	0.935483	0.370193	1.63208	1.38774	-1.31476	-0.216092	-3.89548	0.338721	1.0506	-0.559332	0.441298
'ADH1A	-0.370017	-0.0398933	-0.398914	4.95467	0.246858	-5.10052	0.414329	0.251035	1.14503	0.825097	-1.6423	-0.0489177	-1.08157	1.17258	-1.63343	-3.51184	-1.20445
'ADH1B	-0.370017	-0.0398933	-0.398914	4.95467	0.246858	-5.10052	0.30796	0.251035	1.14503	0.812172	-1.6423	-0.0489177	-1.13725	1.17258	-1.63343	-3.51184	-1.24819
'ADH1C	-0.371621	-0.0494597	-0.399262	4.9547	0.246858	-5.10052	-0.161774	0.251035	1.05506	0.850956	-1.6423	0.422466	-1.12298	1.17258	-1.76771	-3.51184	-1.29345
'ADH4	-0.202457	-0.175577	-0.398914	5.22187	0.081363	-5.10052	0.498657	0.247524	1.05654	0.70736	-1.6423	-0.482365	-1.08157	1.17258	-1.99359	-3.38094	-1.36808
'ADH5	-0.202457	-0.102535	-0.398914	5.21649	0.081363	-5.36702	0.390506	0.247524	1.05029	0.679059	-1.6423	-0.482365	-1.08157	1.17258	-1.97838	-3.51809	-1.48395
'ADH6	-0.202457	-0.150255	-0.398914	5.22187	0.246858	-5.10052	0.247805	0.247524	1.05654	0.851574	-1.6423	-0.0489177	-1.08157	1.17258	-1.99359	-3.37803	-1.23795
'ADH7	-0.371603	0.180555	-0.399262	4.95449	0.246858	-5.10052	-0.244594	0.238305	1.04831	0.771552	-1.6423	-0.0469706	-1.07051	0.852391	-1.88974	-3.51158	-1.49615
'ADHFE1	-0.32216	2.18583	0.568132	-1.67427	-0.924544	1.74176	0.128302	0.241096	1.1806	0.977521	1.67526	2.84885	3.269	-0.00207282	0.715793	3.76764	4.09418
'ADI1	-0.449705	0.506832	0.36876	0.807564	0.862663	3.57841	0.474605	-0.76233	-1.99708	0.48295	2.1338	2.5588	0.528535	0.99503	-0.432133	0.286679	2.48584
'ADIG	-0.137029	0.448938	0.710258	6.74015	1.50396	-0.0794768	0.36523	-0.221737	1.54833	3.40808	-0.714467	0.545739	0.629879	0.904876	1.32943	0.949049	4.4828
'ADIPOQ	-0.182013	0.393733	2.77557	2.90724	1.04595	0.464195	-0.326639	0.97878	-2.01895	-0.46706	4.11309	3.16307	0.0159589	-0.700371	1.12598	1.66194	3.73762
'ADIPOQ-AS1	-0.149631	0.393733	2.77557	2.91485	1.04595	0.464195	-0.241665	0.97878	-2.01895	-0.542568	4.11309	3.11944	0.0159589	-0.700371	1.12598	1.66194	3.73907
'ADIPOR1	0.579855	-0.348421	0.525504	3.02017	-0.640892	4.66735	0.719204	0.341128	-1.38735	-0.467719	1.57382	4.43137	-1.92434	1.2139	-0.087802	0.878512	3.27357
'ADIPOR2	0.452998	0.701353	-0.0413597	-1.89155	-1.46475	1.24147	-0.273382	1.64994	-1.8381	1.12498	-0.253	-3.58224	0.529317	2.13096	0.975211	-0.0130462	-0.137804
'ADIRF	-0.709131	-0.115457	0.708139	-15.9996	0.415712	1.4654	-1.16993	0.540729	0.645323	1.03203	0.420188	-2.82384	-1.72417	-2.25333	-1.66217	-0.370286	-5.4001
'ADK	0.57338	-0.508766	2.06234	-15.506	0.700365	1.85413	-0.866843	0.424179	0.944334	0.616912	1.76405	0.265599	-0.0887551	-1.28826	-1.03889	-0.263333	-2.58889
'ADM	0.506709	-1.7996	-0.767422	0.897855	-0.196348	-1.50522	0.460106	-0.425643	2.10025	-0.693177	1.47812	-0.311436	-1.24512	0.177936	-0.50765	-2.48046	-1.07778
'ADM5	-1.85944	0.340251	-1.10946	9.90046	0.069772	-0.882468	0.0331556	0.649814	0.490469	1.35588	-1.39718	0.962098	1.81904	1.70435	0.834468	-0.447978	3.11581
'ADNP	0.0395933	0.80289	1.04687	6.59959	1.20326	0.412314	1.02978	-0.966254	0.501321	2.03949	-0.766277	2.4059	0.61842	0.504738	0.320868	1.28034	4.26821
'ADNP-AS1	0.0395933	0.766428	1.06076	6.59959	1.20326	0.412314	0.864523	-1.07145	0.533904	1.77086	-0.766277	2.4059	0.523763	0.504738	0.530055	0.651741	4.00743
'ADO	-0.434421	-0.980506	0.401961	-15.4581	-0.118249	1.97911	0.0164036	0.409662	0.751565	0.58343	0.879943	-0.557067	-0.073387	-2.0525	-0.4907	1.48338	-3.41486
'ADORA1	0.579855	-0.42581	0.523383	2.37076	-0.640919	4.66735	0.622935	0.341128	-0.993659	0.0486627	1.57382	4.02549	-2.21397	1.22347	-0.123389	0.861651	3.11019
'ADORA2A	-1.36864	-1.31235	-1.49209	-5.94605	0.858146	-0.731523	0.741961	-0.167724	-1.0037	-1.51617	0.7229	-2.03226	0.265859	-0.062331	-0.010666	-0.536009	-3.39766
'ADORA2A-AS1	-1.36864	-1.31235	-1.49209	-5.94605	0.858146	-0.731523	0.741961	-0.167724	-1.0037	-1.51617	0.7229	-2.03226	0.265859	-0.062331	-0.010666	-0.536009	-3.39766
'ADORA2B	1.44387	-0.147987	0.126402	-2.37898	-0.126647	0.839457	-1.68352	-0.316115	0.905858	0.312037	-3.48437	-0.340768	-0.898154	-1.12401	0.316945	-0.449786	-1.75144
'ADORA3	1.22736	-1.29593	-1.67092	9.47323	-1.32065	3.46373	0.32628	0.954619	0.945694	-2.18414	1.19743	1.62727	0.254155	0.439192	-0.72917	0.95272	3.41522
'ADPGK	1.25728	-0.858524	0.51848	-0.659755	0.670203	-3.55344	-3.48084	0.0193632	-0.456346	-0.308756	1.4658	-1.73378	-1.65278	0.413699	1.42204	-0.233403	-1.79269
'ADPGK-AS1	1.35206	-0.739376	0.51848	-0.951612	0.670203	-3.55344	-3.43067	0.0193632	-0.457436	-0.313968	1.4658	-1.73378	-1.64789	0.413699	1.42204	-0.233403	-1.79998
'ADPRH	0.190289	1.46844	2.48767	0.632287	-0.102873	-1.07257	0.448052	0.00904328	-0.679316	1.32596	2.89428	2.22767	-0.279124	-1.0679	0.681227	1.27555	2.60967
'ADPRHL1	0.83511	-1.42474	2.01585	-2.92695	2.47604	-0.0775795	0.0509583	0.179908	0.355736	1.03587	-1.02797	-2.15104	0.99181	1.29556	0.147847	-0.0790998	0.424326
'ADPRHL2	0.470845	0.323431	-1.32496	9.82577	-1.49805	2.90812	2.41338	-0.776525	1.36659	-0.79091	0.535117	-2.71565	2.71986	0.0763297	-1.83168	0.0694667	2.94278
'ADPRM	0.184111	-0.515912	-0.209759	-2.51621	-1.34835	0.426995	-0.593844	-0.28975	0.0423558	-0.346072	-3.43268	-0.562726	-0.736873	-1.57818	1.36699	-0.820277	-2.73255
'ADRA1A	1.1796	-1.93937	-1.17232	-1.58362	-3.64766	-1.75906	-0.721982	-0.543021	-0.863437	-0.833492	0.788401	-2.48531	-1.18442	-2.06641	-0.599185	0.973044	-4.11456
'ADRA1B	-0.12647	-0.735786	-2.20441	3.38114	0.340722	0.465733	2.37694	0.419638	1.61279	0.250058	-0.465438	2.10547	-0.524014	0.218567	0.631729	0.932368	2.16976
'ADRA1D	-1.24888	-0.336852	0.433901	7.84928	0.713285	-0.348869	0.603678	0.355254	1.0415	1.42312	-2.01823	-0.390681	1.2699	1.58411	1.14246	2.90904	3.7455
'ADRA2A	-0.651684	-1.71826	0.649563	-13.9367	-0.58624	1.23907	-0.52861	0.434369	0.532676	0.475239	0.605582	-0.088398	-1.6006	-1.50989	-1.00785	-0.195804	-4.47188
'ADRA2B	-1.48018	1.86707	0.429348	1.25524	1.97869	3.88655	0.169221	-0.119162	0.0372502	1.14247	1.04175	2.27315	1.15291	-0.279854	1.49023	1.94586	4.19763
'ADRA2C	-2.4573	0.650884	-2.93633	2.57206	-1.72902	-4.56243	-0.790744	1.42747	2.12973	0.615955	-0.797159	0.548172	0.636594	0.325233	-1.15757	-1.93872	-1.86579
'ADRB1	-0.586751	-2.10941	0.736407	-13.9104	-1.2066	1.18087	-0.784473	-0.126257	0.802446	0.638841	0.944042	-0.324786	-2.06992	-1.16927	-0.566471	0.514822	-4.50921
'ADRB2	-0.357817	0.584743	-2.62445	3.35892	0.153722	0.897269	2.56016	-0.0454844	1.38402	1.84322	-0.837262	0.468465	-0.793346	-0.38105	1.16858	0.118591	1.87457
'ADRB3	-1.38713	0.793591	0.409056	-2.82883	-3.29783	0.290023	-0.379152	0.250433	-1.22332	1.00435	1.79864	-0.231805	-0.656502	-0.379473	-0.115057	1.13464	-1.20459
'ADRM1	-0.265938	1.61678	0.197418	6.51724	1.30211	0.0846478	0.356649	-0.862048	-0.208591	0.818603	-0.595768	1.27337	0.247501	0.22258	0.487187	0.93098	3.03068
'ADSL	-2.81644	-1.32131	-1.3586	-5.40634	0.666457	-0.735659	1.70164	0.488358	-1.15467	0.218011	1.30491	-1.51733	-0.0487676	1.05843	0.113865	-0.86704	-2.41862
'ADSS	0.517723	-1.56371	0.349333	3.24324	-0.136023	4.37084	-0.173319	0.211359	-1.33	-0.399506	1.71866	2.74982	-0.170812	1.23459	0.511874	0.287021	2.85528
'ADSSL1	-0.109606	-1.46826	-0.337547	-2.09131	1.90531	-4.06717	0.306171	0.804878	-0.631419	-1.55307	-1.10311	0.583828	0.0273478	0.00430093	0.326694	1.57623	-1.45668
'ADTRP	-0.291591	0.0109157	0.807929	-2.7334	-1.81171	2.79965	0.136754	-0.405985	0.265276	-1.81506	-0.323577	-1.84206	2.67578	1.66608	0.346239	-1.30301	-0.454439
'AEBP1	0.0441437	0.207163	2.5293	12.8883	1.02041	-0.99488	0.620141	1.18643	-1.37919	-1.1983	-2.05022	1.77467	0.654469	0.096983	0.76416	0.116897	4.07013
'AEBP2	-0.356149	0.799922	0.772784	-0.945141	-1.98581	0.711752	-0.405546	1.28314	-0.8633	1.06038	-0.439567	-0.121464	-1.08965	1.11556	0.410853	0.143167	0.0227327
'AEN	0.700747	-1.67237	1.48081	-0.517548	2.20527	-3.37802	-1.58187	0.435964	-1.48797	-1.659	1.83691	-2.56031	-0.694482	1.17659	0.222472	0.145096	-1.33693
'AES	1.36188	0.174541	-0.173809	3.72084	-2.65999	-4.11949	-0.622307	-1.52442	-2.55565	-0.862966	-1.5054	-2.90085	-0.702023	-0.296524	-1.9225	-2.41658	-4.25131
'AFAP1	-3.07999	-0.434157	-0.917163	1.99418	-1.45231	-3.86329	-1.42649	1.07587	1.90882	0.317344	-0.832914	0.135893	0.201429	0.328779	-1.73735	-1.11631	-2.22441
'AFAP1-AS1	-2.978	-0.434157	-1.46413	1.99418	-1.41425	-4.30118	-0.972081	1.07587	1.90882	0.331118	-0.832914	0.135893	0.517036	0.328779	-1.73735	-1.11631	-2.23967
'AFAP1L1	-0.135344	0.574205	-2.62417	3.77459	0.0272638	0.894459	2.56859	0.217427	1.38402	1.57004	-1.0718	1.37164	-1.00669	0.146911	0.981368	0.136175	2.20217
'AFAP1L2	-0.565935	-2.15264	0.742519	-13.91	-1.26133	1.19851	-0.783834	-0.118129	0.791662	0.687671	0.944042	-0.296965	-1.94593	-1.17119	-0.704338	0.571699	-4.49355
'AFDN	1.7958	2.93364	-1.8334	-4.31474	-0.138283	2.55271	0.302079	0.818198	-0.14531	1.87701	-1.89162	-1.92795	-0.20201	-2.35633	-0.363102	0.766651	-0.531658
'AFDN-AS1	1.7958	2.93364	-1.8334	-4.31474	-0.138283	2.55271	0.302079	0.818198	-0.14531	1.87701	-1.89162	-1.92795	-0.20201	-2.35633	-0.363102	0.766651	-0.531658
'AFF1	-0.779146	0.230101	-0.919887	4.59866	0.979319	-6.02688	0.457135	-0.593759	1.29415	0.975153	-1.94634	0.174749	-0.565422	1.05497	-1.70775	-4.2421	-1.75426
'AFF2	2.0824	-0.86333	1.2052	0.576203	0.631742	-1.21232	-1.01865	0.0468645	2.01285	-1.78319	1.65928	0.0845894	-0.577191	-0.503745	-0.116965	0.0679454	0.572918
'AFF3	-0.587909	0.724752	0.135726	1.25052	2.32508	3.932	0.286827	0.229784	-0.356195	0.46138	1.02149	4.0822	-0.450623	-0.597603	1.75101	1.52093	3.93234
'AFF4	0.888829	0.712341	-0.743499	3.54708	0.235934	0.474623	0.620431	0.589066	1.59572	1.14941	-0.862516	0.98871	-2.23748	1.05518	1.14907	-0.0476202	2.27882
'AFG1L	1.21071	2.01424	0.527586	-3.63187	0.427435	3.3025	0.595735	0.627825	0.802478	-0.120657	-1.70921	-0.174406	0.956586	-2.07246	0.978206	-0.445499	0.822298
'AFG3L2	1.27876	-2.86702	0.29983	2.33548	0.319062	-3.3096	-1.19785	-0.276859	-0.0989895	-2.1166	-0.543946	-1.05497	-1.3705	-0.0236274	1.49934	-1.68975	-2.20431
'AFM	-2.13824	0.388245	-1.73741	4.71846	-0.171566	-4.80289	0.615524	-0.525171	0.471366	0.772336	-1.5371	0.73781	-0.726147	1.2405	-1.23677	-1.25902	-1.29752
'AFMID	1.13274	0.349196	-2.28234	-0.233452	-0.204242	3.68097	0.243062	-0.0983778	-0.627573	-1.31603	-2.70894	-0.717766	0.23151	0.676582	-0.419934	1.15361	-0.285248
'AFP	-2.13536	0.118347	-1.73336	4.71985	-0.171566	-4.80289	-0.0492112	-0.525388	0.505739	0.827225	-1.5371	0.73781	-0.726147	1.2405	-1.25165	-1.41005	-1.54832
'AFTPH	-0.353347	2.67145	0.634222	0.761053	0.494638	4.08823	0.785808	0.0451174	-0.606308	1.03672	2.15275	0.693239	-0.249533	0.394835	0.600525	0.592109	3.43538
'AGA	-0.170789	-2.19942	-0.869235	3.268	0.686302	-4.38075	0.518733	0.0757636	1.64025	0.10924	-0.12355	-0.578811	-2.07479	1.44778	-1.42006	-1.76193	-1.45831
'AGAP1	-0.561523	0.126521	-0.889811	2.55337	-0.556664	2.29126	0.509757	-0.0216706	0.915032	0.569761	2.71236	0.43968	-1.01075	0.27737	0.321977	0.883201	2.13997
'AGAP1-IT1	-0.561523	0.126521	-0.0126861	2.42352	-0.556664	2.29126	0.536383	-0.0216706	0.915032	0.525036	2.71236	0.43968	-1.00609	0.27737	0.419567	0.879409	2.34688
'AGAP11	-0.709131	-0.115457	0.708139	-15.9996	0.415712	1.4654	-1.16993	0.540729	0.645323	1.03203	0.420188	-2.82384	-1.72417	-2.25333	-1.66217	-0.370286	-5.4001
'AGAP12P	-0.749122	0.896039	1.15265	-15.4882	1.10912	2.1707	0.523501	0.611776	0.654414	-1.01653	0.816333	-0.991274	-0.248717	-1.38977	-0.154418	-2.57754	-3.67027
'AGAP2	-0.0431896	1.72721	0.437581	6.21411	-0.798529	0.369468	0.0723192	-0.132828	-0.203557	-0.171772	-1.73571	-0.125514	1.28367	0.398652	0.386756	-2.53442	1.28606
'AGAP2-AS1	-0.0431896	1.72721	0.437581	6.21411	-0.798529	0.369468	0.0723192	-0.132828	-0.203557	-0.171772	-1.73571	-0.125514	1.28367	0.398652	0.386756	-2.53442	1.28606
'AGAP3	0.78068	-2.13183	3.31796	10.1421	-1.64408	-0.315687	0.435641	-1.24647	-0.905742	-1.78441	-0.149215	2.92332	-1.06707	1.32395	-0.406468	0.500253	2.44323
'AGAP4	-0.992263	0.665481	1.28208	-15.551	0.96425	2.21432	0.501683	0.14874	0.496519	-0.755184	0.690808	-1.64113	-0.698094	-1.19232	-0.0108422	-2.57217	-4.11228
'AGAP5	0.720869	0.446644	1.62085	-15.5083	0.385115	1.70372	-1.2163	0.206506	1.00334	0.646277	1.76405	1.1967	-0.0720537	-1.98104	-0.944999	0.562395	-2.36656
'AGAP6	0.0404034	1.26667	1.51511	-15.7272	0.917985	2.09466	0.335715	0.37644	-0.0525161	-0.477801	0.81891	-2.54708	-0.454344	-1.38145	-0.243656	-0.616056	-3.53356
'AGAP7P	-0.160881	1.38679	1.50842	-15.7295	1.05423	2.10989	0.60175	0.461667	-0.0571291	-0.763658	0.81891	-1.85031	-0.581097	-1.3151	0.26042	-2.74468	-3.75007
'AGAP9	-0.992263	0.665481	1.28208	-15.551	0.96425	2.21432	0.501683	0.14874	0.496519	-0.755184	0.690808	-1.64113	-0.698094	-1.19232	-0.0108422	-2.57217	-4.11228
'AGBL1	1.15864	-0.79079	1.60791	-0.907748	1.91976	-3.42958	-1.74961	0.123231	-1.7202	-0.866692	1.71893	-1.68768	-1.15659	0.572454	1.79143	0.204322	-0.803052
'AGBL1-AS1	1.33952	-0.963589	1.16027	-0.622174	2.04237	-3.43023	-1.74587	0.00737071	-1.7301	-0.990663	1.71893	-1.69783	-1.29177	0.706146	1.62667	0.204322	-0.916658
'AGBL2	0.135236	-1.26585	-0.518198	-1.34927	0.657225	-1.98311	0.0663032	0.261885	0.211514	-2.44206	2.49515	-0.431721	-0.734646	0.00327235	-0.275444	-2.37025	-1.88499
'AGBL3	0.27986	-1.85775	2.9482	9.77938	-1.62703	-0.687515	0.469393	-0.078032	-0.225225	-1.90824	-0.106934	2.84916	-0.852104	-0.189472	-0.915924	1.79721	2.41875
'AGBL4	0.768869	-0.314116	-2.88666	9.77435	-0.642807	3.65862	1.51637	-0.562733	1.45956	-0.907634	1.18276	-3.02046	2.91219	0.849251	-0.484863	-0.910244	3.09811
'AGBL4-IT1	1.21944	-0.347011	-3.28272	8.99724	-0.79479	3.54029	1.00586	-1.02281	1.42908	-0.808957	1.18269	-1.62172	3.71625	0.297594	-1.36618	-0.632578	2.87792
'AGBL5	-1.0616	0.967961	0.195725	1.16047	0.775909	4.33986	1.5284	0.0450729	-1.61288	0.570845	2.23964	0.879972	1.30164	0.514756	0.039187	1.48643	3.34284
'AGBL5-AS1	-1.0616	0.96904	0.195725	1.16047	0.775909	4.33986	1.5284	0.0450729	-1.61288	0.570845	2.23964	0.879972	1.30164	0.514756	0.039187	1.48643	3.34311
'AGER	-0.0147739	2.08658	-0.0179989	-4.81357	-1.38841	2.48612	-0.508149	-1.03034	-0.156743	-1.86074	0.538385	-0.471202	1.9036	0.773885	-0.571073	0.443083	-0.650337
'AGFG1	-0.850624	0.521742	-0.204013	3.04715	0.275114	2.20124	0.111433	-0.67515	1.71693	0.640317	2.36915	-0.789559	-0.455539	-0.371801	-0.367672	1.11	2.06968
'AGFG2	-0.400011	-1.93145	3.08844	11.216	1.86419	-0.457941	-0.410871	0.207969	-1.14882	0.716108	-0.530659	2.50033	-0.511791	0.490649	0.549078	1.35084	4.14802
'AGGF1	0.643689	-0.535528	-1.29013	2.51652	-0.515296	-0.707684	0.626342	0.551222	1.10011	-0.151362	-1.5932	-0.794146	-3.62906	-0.071259	-0.0821595	-0.99005	-1.2305
'AGK	0.659089	-1.8977	3.20073	9.6403	-0.936809	-1.0537	0.615875	0.347169	0.164788	-2.66434	-0.155095	3.19028	-0.139971	0.758068	-0.141352	1.43927	3.25665
'AGL	2.02178	-0.596398	-2.24575	9.15029	-1.57054	3.77196	0.332757	1.05411	0.481498	-0.677235	1.29204	0.606287	1.92129	0.04122	-0.601802	-0.453875	3.63191
'AGMAT	0.446617	-1.41633	-2.5076	9.04722	-0.237904	2.0164	-0.0110429	-0.262243	1.56071	1.1619	0.584829	0.337409	3.52313	-1.21118	-0.188292	-0.510094	3.08338
'AGMO	0.446081	0.56632	2.65137	12.7698	1.82409	-1.28089	0.503203	0.35793	-1.59145	0.663405	-1.80212	1.56991	0.149878	0.485169	0.807128	-0.92014	4.29992
'AGO1	0.401215	0.229661	-1.54798	9.67429	-1.40613	2.86863	2.32671	-0.729599	1.49942	-0.967734	0.535117	-2.71565	2.67153	0.0740248	-2.04387	-0.532234	2.58435
'AGO2	0.463827	2.12112	0.541662	-4.18551	-0.0254583	2.54924	0.245916	0.128718	0.658828	-0.285394	1.1165	2.10086	3.86001	0.659786	0.141187	0.283609	2.59372
'AGO3	0.677603	0.368014	-1.32496	9.67429	-1.3419	2.86863	2.32671	-0.438638	1.43487	-0.541297	0.535117	-2.71565	2.67153	0.0740248	-2.04387	-0.200014	3.00611
'AGO4	0.401215	0.0845013	-1.54609	9.66105	-1.40613	2.86863	2.32671	-0.806517	1.5793	-1.09418	0.45821	-2.71565	2.67153	0.0602093	-1.57929	-1.12474	2.45969
'AGPAT1	-0.0147739	2.08658	-0.0179989	-4.81357	-1.38841	2.48612	-0.508149	-1.03034	-0.156743	-1.86074	0.538385	-0.471202	1.9036	0.773885	-0.571073	0.443083	-0.650337
'AGPAT2	0.415803	1.62473	1.17062	-0.339948	1.00118	-3.68665	-0.803574	-0.988708	-0.591152	-0.454414	-2.19952	1.46418	-0.709626	0.406334	-1.91127	-0.0923966	-1.4236
'AGPAT3	0.268481	3.27767	0.699555	1.51285	-0.26613	1.81436	-2.4596	0.649431	-1.27029	0.864111	0.0939315	-1.3966	-0.458938	0.0523189	0.549194	-0.536402	0.848486
'AGPAT4	1.47217	2.60233	-0.0145714	-3.46622	-0.616325	2.76539	-0.55763	1.15322	0.750195	1.21513	-2.14538	-1.60376	-0.411486	-2.57723	-0.863699	0.570082	-0.431951
'AGPAT4-IT1	1.57234	2.62369	-0.0142753	-3.3719	-0.619654	2.80362	-0.461459	1.15326	0.752162	1.21513	-2.14538	-1.60376	-0.220393	-2.57718	-1.09833	0.579561	-0.353142
'AGPAT5	0.841645	-1.54392	-0.308656	-0.454001	-3.24394	-1.78229	-0.660551	-0.524285	-0.600141	0.725902	0.672655	-3.22271	-0.536224	-1.54085	-1.03763	0.938273	-3.06918
'AGPS	-1.00183	0.609408	0.153633	1.4339	2.54444	2.61968	0.701354	0.472241	-0.267884	-0.444149	2.03069	0.170127	-1.77466	-0.300095	1.48785	1.0909	2.3814
'AGR2	0.668283	0.609226	2.67722	14.2321	2.18872	-1.10378	0.485028	0.221367	-1.05558	-0.0748076	-1.78513	1.70261	0.197376	0.324318	0.444829	-1.01428	4.67939
'AGR3	0.722843	0.608754	2.67722	13.959	2.33528	-1.10378	0.485028	0.221745	-0.971971	-0.00894095	-1.78513	1.31353	0.740923	0.324318	0.310942	-1.04507	4.69617
'AGRP	0.67194	1.82355	-0.723501	-3.6219	2.5176	-4.92852	0.103916	-0.531962	2.38107	-0.252114	2.70991	-3.78513	0.139546	-0.0327808	1.91422	-2.20641	-0.955143
'AGT	-0.207369	-1.43409	0.178168	1.00885	-0.351246	4.43204	-0.757366	-0.235507	-1.34461	-0.665748	1.18981	0.208987	-1.77528	2.02895	0.813141	0.161203	0.812483
'AGTPBP1	0.157641	-1.02442	1.22661	-0.199554	0.850808	-3.86444	-1.37094	0.141148	-1.49475	-0.201855	-1.90214	2.22945	-0.940817	0.307099	-1.30477	-0.276543	-1.91687
'AGTR1	0.0806199	1.39788	1.86554	2.52284	0.483352	0.0832881	0.410436	1.3836	-2.30563	-1.04651	4.32064	1.87409	1.12227	-0.711362	1.17679	2.34876	3.75165
'AGTR2	0.337551	-1.06751	2.39009	-1.15917	1.19203	-1.08047	-1.84779	-1.1443	1.59988	0.550277	-0.145258	1.70264	1.00482	1.2598	0.0434741	1.57526	1.30283
'AGTRAP	0.187744	-0.981444	-1.36735	9.51424	-0.742709	1.88778	-0.442216	-0.532932	1.43661	0.727046	0.68757	-1.83932	3.72939	-1.21608	-0.1683	0.0409748	2.73025
'AGXT	-0.861542	-0.496221	-0.204634	3.63779	-0.0879495	1.73615	0.327459	0.256376	0.605753	0.525575	2.84137	-1.11317	-0.474468	-0.478517	0.455502	1.31123	1.99518
'AGXT2	-1.26925	1.45093	1.14803	3.59154	-0.623335	0.953986	1.18318	-0.849926	-1.01488	-1.85781	-3.12808	-0.176522	-1.68606	0.0479035	0.137058	1.54848	-0.136189
'AHCTF1	0.52897	-1.24856	0.486031	3.57178	-0.390312	4.35463	-0.351106	-0.278603	-0.771396	-0.7412	1.70988	2.85678	-0.493183	1.1597	0.827993	-0.0291859	2.79805
'AHCTF1P1	-1.32197	0.354791	0.355558	1.77296	1.84617	3.18718	0.561009	-0.543308	-0.25355	-0.480834	1.86874	1.1127	-1.42375	0.234768	0.470754	0.669328	2.10264
'AHCY	1.4935	-0.0470592	0.348558	6.94967	-0.379065	0.450564	0.429526	0.507056	0.634103	2.0132	-0.575768	1.17702	1.25984	1.31614	1.52236	1.43357	4.6333
'AHCYL1	1.74561	-1.80015	-1.75053	11.2414	-1.46074	3.4281	0.336803	0.615011	0.810688	-2.91281	1.20232	1.16616	0.969668	0.650562	-0.711745	0.56655	3.52423
'AHCYL2	0.413512	-1.06456	2.63492	10.6035	-0.888176	-1.01244	0.0913315	-0.348051	0.248872	-0.958537	-0.0116315	1.92796	-1.49423	0.312934	-1.13553	1.34556	2.66635
'AHDC1	-0.174095	-0.236741	-2.25558	8.81999	-1.04588	1.88055	0.513548	-0.671381	1.40784	1.91195	0.0309259	-0.0750954	3.10605	-0.118756	0.730875	0.324073	3.53707
'AHI1	1.37646	3.41126	0.503783	-4.32322	0.385241	2.92198	0.325838	1.0039	0.0806659	0.965044	-0.845795	-0.839667	1.12965	-2.55829	0.804829	-0.94915	0.848131
'AHNAK	2.27156	-0.638843	-0.661065	-4.71849	0.96127	-1.81809	-0.139829	0.270558	1.58892	-1.0669	3.49318	0.842627	-0.488945	-0.478682	-0.688293	1.73097	0.114988
'AHNAK2	0.137329	-1.59609	-0.337577	-2.14424	1.90741	-4.06717	0.306171	0.992287	-0.623374	-1.65059	-0.842029	0.665629	0.257242	0.199555	1.10726	1.34614	-1.08551
'AHR	1.52205	1.21924	2.67818	14.1479	2.1381	-1.29372	0.520615	0.276608	-1.00042	-0.118914	-1.78513	1.17325	0.643852	-0.0592072	0.88728	-1.04115	4.97712
'AHSA1	0.507989	-3.01632	-0.233482	-1.85096	1.05725	-3.4778	-0.241227	0.172575	-1.39261	-0.695401	-0.884486	-0.90644	-0.226002	-0.565115	0.79019	0.59677	-2.59127
'AHSA2	-0.34513	2.52706	0.414587	0.435053	1.38546	3.87095	0.791971	0.291444	0.0203688	1.42319	2.44446	-0.616275	-0.271484	0.703937	2.26809	1.55385	4.22438
'AHSG	-0.187538	0.400934	2.77557	3.06132	1.07607	0.468363	-0.368604	1.1056	-2.5961	-0.666548	4.11309	3.11457	-0.203717	-0.527868	1.22397	1.49145	3.57014
'AHSP	1.53254	0.285537	-0.527827	-2.29262	0.188325	-3.2639	0.224942	-0.879925	-0.470593	-1.11207	3.04627	1.89498	0.114832	1.28216	-0.949803	-0.147842	-0.268751
'AICDA	-0.954056	0.566949	-0.77703	-1.84658	-1.38385	1.28133	-0.366496	0.708667	-1.31191	0.152652	-0.708238	-2.24032	0.789723	0.986002	1.02317	-1.86876	-1.48719
'AIDA	0.425313	-0.535575	0.0722137	-0.199821	0.161548	4.5322	-1.3575	0.136829	-1.38733	-0.16632	1.67992	0.138716	-0.419963	1.72332	-0.0391022	0.132688	1.22428
'AIF1	-0.0147739	2.08658	-0.0179989	-4.81357	-1.38841	2.48612	-0.508149	-1.03034	-0.156743	-1.86074	0.538385	-0.471202	1.9036	0.773885	-0.571073	0.443083	-0.650337
'AIF1L	0.421587	0.12888	0.864491	-1.03739	0.0702247	-3.92197	-0.694559	-0.346302	-0.3028	0.0593543	-2.32201	1.48597	-1.03295	1.08453	-0.795909	-0.727641	-1.76662
'AIFM1	1.73683	-1.21957	1.68901	-0.693581	1.30497	-1.1647	-2.68048	-2.12064	0.410609	-0.04829	-0.119493	-0.787445	0.307227	1.47966	0.604525	0.411353	-0.222502
'AIFM2	-0.0879094	-1.95687	-0.227417	-15.6307	0.24172	1.98394	-0.646046	0.328318	1.02839	0.8732	0.880017	1.60479	-0.526191	-2.0852	-1.45018	-0.878344	-4.13712
'AIFM3	-2.36726	-1.09854	-1.76226	-5.99894	1.01417	-1.17382	0.980131	-0.551202	-0.990917	-1.54316	1.17902	-2.48284	-0.233884	0.518162	0.578035	-0.353439	-3.57168
'AIG1	0.752101	1.42368	-0.499565	-4.7312	0.405786	2.72054	0.515958	0.982864	1.0835	1.52068	-1.53124	-1.07475	1.66292	-2.00361	0.545004	-1.09008	0.170646
'AIM1	0.928293	1.48231	0.501829	-4.19869	0.362144	3.91801	0.910776	0.806295	1.80986	0.146339	-1.5245	-0.373843	1.68742	-1.98344	0.902055	-0.654259	1.18015
'AIM1L	0.0774213	0.00461871	-2.40596	8.71084	-1.35501	2.04887	0.553366	-0.672801	1.48081	0.933183	0.145294	0.129641	2.97617	-0.0127549	0.633565	-0.454199	3.19826
'AIM2	-0.107881	0.210226	-0.0659619	1.72203	-0.275478	5.20963	0.732933	0.0565821	-2.21873	-0.996312	1.53	1.13683	-1.47582	0.845251	-0.194767	1.05539	1.79098
'AIMP1	-1.01953	0.634264	-0.453884	4.37351	0.370982	-5.40004	-0.554755	-0.454187	0.887366	0.553034	-1.64345	-1.63727	-0.71421	0.597605	-2.1329	-3.38533	-2.4947
'AIMP2	0.494306	0.529596	2.55938	13.639	2.47071	-1.13361	0.246067	0.490706	-1.65259	1.5384	-1.8004	1.58789	1.43315	1.17188	1.13717	-0.720847	5.49769
'AIP	-0.114458	0.868878	-0.330491	-5.19701	0.993723	-1.49167	-0.966894	-0.520094	0.307894	-1.49849	4.16731	3.463	-0.773292	-0.118541	1.11149	0.285422	0.0466922
'AIPL1	-0.355694	-1.42344	0.0319702	-2.97289	-0.918064	0.446022	-0.351888	0.119031	0.331012	-0.691088	-3.3118	-0.987616	0.76287	-0.897938	1.35761	-0.106759	-2.24217
'AIRE	0.502287	3.87194	0.719083	1.26346	-0.125319	2.09393	-2.42004	0.339032	-1.28851	0.706847	0.0939315	-1.28097	-0.610147	0.0267399	-0.0794712	-0.286678	0.881529
'AIRN	1.41715	2.34266	0.0967809	-3.27597	-1.10842	2.77439	-0.142575	1.25692	0.0755288	0.908963	-1.85264	-1.56271	0.221886	-2.5269	-0.855392	0.667902	-0.390606
'AJAP1	0.549512	0.649195	-1.52987	6.94191	-0.0532085	1.74354	-0.478819	-0.0308038	0.950632	-0.0649581	0.62806	0.828715	2.79553	-1.07078	0.353196	0.402688	3.15363
'AJUBA	2.04535	-2.1139	-1.05675	-5.77395	0.758938	-3.49186	0.247343	-0.408392	-1.21328	-0.842672	-0.199813	-3.04813	1.04148	-0.402142	0.654997	1.28805	-3.12868
'AK1	-0.158583	0.0975101	1.08248	-0.748373	0.550453	-4.03996	-0.599863	-0.0694438	-0.549566	0.618259	-2.44422	2.02296	-1.45895	0.913374	-1.11566	-0.800243	-1.67496
'AK2	0.580401	-1.26729	-1.08287	9.98829	-1.44124	3.15365	1.59055	-0.778378	1.16879	-1.55474	0.253864	-1.40411	3.10603	0.12432	-1.34688	-0.300181	2.69755
'AK3	-0.505652	-2.32437	-1.54236	-4.36554	0.7107	-4.31638	-0.183674	-1.06774	0.474279	-1.50655	-1.09559	-0.537289	0.718559	-1.41563	-0.824416	-1.05229	-4.70848
'AK4	1.07018	-0.273002	-1.9395	9.80566	-1.88875	3.58098	0.582977	-0.0665324	1.68367	-0.0812463	1.21608	-3.4954	3.67518	0.278124	-1.3414	-0.371149	3.10897
'AK5	1.57213	-1.09286	-2.83656	9.13929	-2.15061	3.92423	0.6908	-0.787798	1.13456	0.147142	0.978833	-0.821121	3.11291	0.613481	-0.149413	-1.28884	3.04655
'AK6	0.403992	-0.520669	-1.12446	1.79569	-0.867601	-0.778024	0.124287	0.224723	0.750414	0.0819755	-1.87293	-1.59199	-4.11346	0.233349	-0.429253	-1.03199	-2.17899
'AK7	0.0743423	-2.20133	-0.336715	-2.39641	1.94183	-4.35425	0.666352	0.489748	-0.951831	-1.72018	-0.823244	0.737866	-1.01048	-0.0643589	1.37393	1.16605	-1.85217
'AK8	0.198351	0.232543	0.746837	-1.22696	0.315952	-3.85951	-0.241314	-0.071762	-0.753146	-0.565584	-2.20752	1.96106	-0.317952	0.80626	-0.966627	-0.876453	-1.70646
'AK9	0.847899	1.49338	0.524014	-3.94093	0.285484	3.22421	0.934515	0.641205	0.775272	0.101106	-1.83592	-0.0290619	0.955947	-1.68785	1.20377	-0.623525	0.71738
'AKAIN1	1.1742	-3.26631	-0.209349	1.33591	1.19845	-3.49251	-0.736551	0.4896	-0.32038	-1.13152	-0.4365	-1.46379	-1.70561	0.229385	1.53103	-1.79115	-2.14878
'AKAP1	-0.0158337	1.36178	-1.82662	0.0905744	0.176902	3.60933	-0.92737	-1.1374	-1.10661	-0.191356	-2.67197	-0.756179	-0.539103	1.4694	-1.24448	0.945378	-0.690888
'AKAP10	1.2892	0.154711	0.193932	-2.61712	-0.62231	0.937628	-0.0237161	0.456622	0.41302	-0.3207	-2.89404	-0.195687	-0.45203	-0.680587	-0.349146	-0.868536	-1.39469
'AKAP11	0.442741	-0.669264	1.0535	-4.35979	1.88456	-1.15195	-2.44668	-0.227878	0.795846	1.79496	-1.97408	-2.29688	0.0346817	1.29805	-0.425717	0.0971704	-1.53768
'AKAP12	1.38115	1.21962	-0.0549966	-3.67804	-0.340745	2.77028	0.270808	1.71394	0.702804	1.24921	-1.45893	-0.882291	0.14706	-1.9951	-0.650482	0.188492	0.145696
'AKAP13	1.04416	-1.51822	1.63039	-1.07954	1.76329	-3.42932	-1.71835	0.0589926	-1.72423	-0.813659	1.71893	-1.52414	-1.09025	0.218917	1.1959	0.286301	-1.24521
'AKAP14	2.42617	-0.498873	2.92655	-0.679005	1.12009	-0.408586	-1.89503	-0.705653	1.56241	1.21885	-0.162645	-0.97541	1.09924	0.372109	0.42666	1.92629	1.93829
'AKAP2	-0.345885	-0.579272	0.985697	0.233648	0.791832	-3.85356	-0.746673	-0.899563	-1.06993	0.645787	-2.37047	2.70004	-0.340774	0.412145	-0.434199	-1.56326	-1.60861
'AKAP3	-0.125734	-0.282994	-0.454583	-1.04025	-1.56189	1.40223	-0.322234	0.660209	-1.20282	1.63851	-0.569273	-3.468	1.35925	1.60433	1.25005	-0.464247	-0.394362
'AKAP4	-2.02382	0.252007	-0.949706	1.28764	-1.00868	1.05579	1.50704	0.957459	0.137573	2.16323	-0.156159	1.64135	-0.958821	-1.77336	0.176957	-0.402362	0.476536
'AKAP5	1.3698	-2.91452	-0.554581	-1.90515	0.626723	-3.98119	0.412252	0.808447	-1.01997	-0.44772	-0.675436	-1.41137	0.325914	-0.605217	0.825846	-1.19567	-2.58546
'AKAP6	1.37288	-0.360712	-1.18022	-5.07162	1.98625	-3.69024	0.563733	-1.54995	-0.828692	-0.364551	-0.193126	-2.49155	0.797195	0.0922225	0.295742	-0.850312	-2.86823
'AKAP7	1.21822	1.76912	-0.0438042	-4.77351	-0.149852	2.93511	0.351613	0.881475	0.612126	1.07752	-1.88108	-0.6684	0.421875	-2.24786	-0.44254	-0.756364	-0.424089
'AKAP8	0.407483	-0.864026	0.224777	4.10438	-1.94616	-1.60156	-1.76092	-2.06433	-1.58222	1.33141	-1.24432	0.20851	-1.67818	1.10007	-0.634193	0.23331	-1.44149
'AKAP8L	0.280452	-0.936258	0.616233	4.02774	-2.30806	-1.60156	-1.46086	-2.05685	-1.6403	1.24161	-1.24432	0.20851	-1.69193	1.06452	-0.356676	0.679305	-1.29461
'AKAP9	-0.410992	-1.86163	2.94988	11.8252	1.26768	-0.561045	0.371522	-0.600518	0.11815	0.864844	-1.11635	2.59066	-1.3742	0.542019	0.471272	1.69028	4.19168
'AKIP1	1.1641	-2.29451	-1.01874	0.89628	-0.519251	-1.37307	0.599036	-0.895393	2.06272	-0.15942	1.47245	0.680541	-1.32593	0.115865	-0.150655	-2.91439	-0.915093
'AKIRIN1	0.709751	1.06486	-1.66866	10.8224	-1.73026	3.77968	1.8446	-1.53859	0.832874	-1.00518	0.870382	-1.20936	3.1374	0.332585	-0.584634	-0.775344	3.72062
'AKIRIN2	0.88523	0.0527588	0.499727	-4.47615	0.119029	3.71087	0.203336	0.470801	0.864131	-2.69686	-2.0012	-0.709231	1.75707	-0.86664	1.65931	-0.295396	-0.2058
'AKNA	-0.387614	0.121619	0.817811	-0.808171	1.12036	-3.69449	-0.23332	-0.998724	-1.19444	0.707434	-2.61112	2.62033	-0.62842	0.910403	-0.685872	-1.01942	-1.49091
'AKNAD1	1.88819	-0.995225	-1.79891	9.27668	-1.53635	3.57121	0.4434	0.284532	0.965809	-1.80948	1.20759	0.526316	0.821282	0.967064	-0.374274	0.504443	3.48557
'AKR1A1	1.58452	0.349742	-2.16783	10.1882	-0.989995	3.76999	1.97905	-0.787032	1.72804	-1.28957	1.22031	-1.49012	3.22795	0.301702	-0.811178	-0.365764	4.11201
'AKR1B1	0.745495	-1.87546	2.9482	10.4192	-1.63395	-0.926799	0.218396	0.0629589	-0.0578649	-1.7408	0.119118	3.04738	-0.0663591	0.2063	-0.730631	2.04498	3.19505
'AKR1B10	0.598619	-1.87546	2.9482	10.3232	-1.52922	-1.22993	0.389523	-0.039243	-0.0562184	-1.7008	0.119118	3.04738	-0.688633	0.0151034	-0.723417	2.24754	2.96144
'AKR1B15	0.598619	-1.87546	2.9482	10.3545	-1.52894	-1.22993	0.389523	-0.039243	-0.0540619	-1.74531	0.119118	2.9482	-0.688633	-0.00296527	-0.723417	2.24754	2.92943
'AKR1C1	0.530834	1.79546	1.79969	-14.4957	-1.24799	3.73389	2.3727	-0.193442	1.38576	0.523093	-1.2121	-2.46978	0.149034	-3.00724	-0.235771	0.302371	-2.56731
'AKR1C2	1.00309	2.26346	1.79969	-14.4961	-1.9747	3.62731	2.55418	-0.208648	1.35103	0.535244	-1.2121	-2.46978	0.149034	-2.883	-0.415039	0.302371	-2.5185
'AKR1C3	0.690561	2.01986	1.7674	-14.489	-1.95197	3.38888	1.7049	-0.325904	1.37742	0.512622	-1.2121	-2.46978	0.148961	-2.15446	-0.452641	0.302371	-2.78571
'AKR1C4	0.671577	2.10541	1.78648	-14.4621	-0.942493	3.77222	2.85162	-0.571257	0.898901	0.925577	-1.2121	-2.46978	-0.0872738	-2.92915	-0.61894	0.380421	-2.47523
'AKR1C6P	0.448309	1.78705	1.85655	-14.4167	-1.1134	2.91446	2.33597	-0.955037	0.764634	0.410441	-1.2121	-2.46978	0.149034	-3.00724	-0.342828	0.302371	-3.13706
'AKR1C8P	0.786726	2.11503	1.77549	-14.7199	-0.942493	3.63002	2.52189	-0.513127	0.865374	0.582486	-1.2121	-2.46978	0.151001	-2.92951	-0.703077	0.295711	-2.69158
'AKR1D1	0.223167	-2.35652	2.97285	9.73761	-1.15837	-0.696298	0.533541	0.439716	0.26837	-2.36287	-0.0339692	2.68113	-1.02805	0.151433	-0.800256	2.2909	2.7156
'AKR1E2	0.448309	1.80041	1.85655	-14.4151	-0.866422	2.91446	2.51925	-0.996926	0.737763	0.521803	-1.2121	-2.46978	0.156447	-3.00724	-0.495881	0.302908	-3.05138
'AKR7A2	0.850157	-0.796939	-2.37566	9.72717	-0.637708	1.87493	0.237218	-0.522757	1.58281	1.80786	0.661844	-0.260091	2.91559	-1.37794	0.200421	0.269416	3.53908
'AKR7A2P1	1.77627	-1.85445	-2.10604	9.49415	-1.62398	3.57113	0.0236036	0.928359	0.698576	-2.45226	1.03097	1.61657	0.806979	-0.0360822	-0.670854	0.607727	2.95267
'AKR7A3	0.850157	-0.799276	-2.37566	9.89927	-0.637708	1.87493	0.225794	-0.522757	1.5848	1.80786	0.613335	-0.184289	3.0121	-1.37794	-0.152395	0.269416	3.52191
'AKR7L	0.850157	-0.799276	-2.37566	9.89927	-0.637708	1.87493	0.225794	-0.522757	1.5848	1.80786	0.613335	-0.184289	3.0121	-1.37794	-0.152395	0.269416	3.52191
'AKT1	0.122276	-1.48112	-0.337547	-2.12734	1.90531	-4.06717	0.306171	0.889159	-0.631419	-1.58348	-1.10311	0.583828	0.00821777	0.00430093	0.793816	1.5779	-1.28505
'AKT1S1	-1.75899	0.189983	-0.887166	10.1722	-0.0109526	-0.882571	-0.0163294	0.644681	0.831373	1.53543	-1.39718	1.12702	2.10055	1.66356	0.484778	-0.167053	3.40733
'AKT2	0.587302	-0.224889	-1.8936	10.0093	0.0285911	-1.04654	-0.52527	2.11917	0.556522	3.33105	0.24627	-0.626366	0.575249	2.17307	0.545241	3.04783	4.72572
'AKT3	0.435101	-1.52104	0.345897	3.19744	0.018585	4.37284	-0.277749	0.407317	-1.3013	-0.226843	1.71779	2.2665	-1.066	1.22161	0.365964	0.293341	2.56236
'AKTIP	-1.25212	2.71583	-1.42052	-5.40421	1.81261	-4.81803	-0.00309995	0.30683	1.20914	-0.369693	2.33963	-1.99796	-0.126807	-0.587278	2.36521	-2.32182	-1.88807
'ALAD	-0.402506	-0.171133	0.59815	-0.900596	1.15101	-3.77302	-1.41205	-0.942266	-1.12416	0.739252	-2.60746	2.24471	-0.701274	0.583904	-0.788908	-1.05965	-2.1415
'ALAS1	0.363566	-2.38723	-2.24229	2.94707	-2.34694	-2.10757	-0.278314	-1.0157	-0.135634	0.285863	-0.239914	0.97175	0.490433	0.759447	-0.80686	-0.256392	-1.49968
'ALAS2	-2.35131	-0.752235	2.40513	-1.79955	-0.906028	2.59053	1.08827	1.6249	0.841867	0.87412	-0.712824	1.27404	-0.947585	-0.697566	0.679783	-1.32466	0.471718
'ALB	-2.138	0.1115	-1.73336	4.71985	-0.171566	-4.80289	-0.181652	-0.889846	0.514322	1.01573	-1.5371	1.40011	-1.40752	1.2405	-1.25165	-1.19955	-1.57779
'ALCAM	-0.602925	0.957787	1.4972	1.90794	-0.840824	-1.48513	0.102275	-0.792398	0.479678	0.515021	1.72225	3.00576	-0.64451	-0.659335	1.59713	1.50114	2.06526
'ALDH16A1	-1.27264	0.133836	-0.545012	10.0659	-0.102747	-0.882468	0.0122998	0.834048	0.483355	1.43324	-1.39718	0.119398	1.15033	1.83879	1.07717	-0.480167	3.11704
'ALDH18A1	-0.989265	-1.49813	0.324664	-15.0138	-0.700082	1.22899	-0.422721	0.700346	0.498599	0.207726	0.503924	-1.26914	-1.24057	-1.75161	-1.33872	-2.30268	-5.76562
'ALDH1A1	0.00735238	-1.50152	1.35839	0.268128	0.326218	-3.95806	-0.498786	-0.750337	-0.936429	0.60625	-2.06148	2.40684	-1.01217	0.161938	-1.48508	-0.737233	-1.9515
'ALDH1A2	0.881621	-2.07515	0.745888	-1.84416	0.640221	-4.06349	-4.01824	0.564359	0.667794	1.09033	0.683328	-2.94042	-2.79032	0.265782	0.997708	-1.0715	-3.06656
'ALDH1A3	0.931151	-1.69604	1.25176	-0.877977	1.75343	-2.93499	-0.870342	0.623549	-1.69566	-2.50085	1.76128	0.193431	-0.324571	1.10664	2.5442	-0.193689	-0.232166
'ALDH1B1	-0.588541	-2.20649	-0.6659	-4.3825	-1.58628	-3.97645	-0.719133	-1.20352	-0.998433	-1.49052	-2.00905	-0.946246	-0.670608	-0.635923	-1.41329	0.462959	-5.75748
'ALDH1L1	-0.0367685	1.50222	2.3893	0.952744	-0.275791	-0.742964	1.73674	-0.0750722	0.125654	0.92826	3.38046	0.838755	0.885808	-1.54443	0.571597	2.39721	3.25843
'ALDH1L1-AS1	-0.0367685	1.50222	2.3893	0.952744	-0.275791	-0.742964	1.73674	-0.0750722	0.125654	0.92826	3.38046	0.838755	0.885808	-1.54443	0.571597	2.39721	3.25843
'ALDH1L1-AS2	-0.0367685	1.50241	2.3893	0.952169	-0.275791	-0.744126	1.796	0.0991904	0.220053	0.927471	3.38046	0.573321	0.885808	-1.80069	0.571597	2.38222	3.20565
'ALDH1L2	-1.60644	-0.50438	1.4073	3.45664	-0.126687	0.333977	-0.792971	1.49212	1.0281	1.98428	-1.85961	-0.467556	-0.313219	-0.285175	0.174105	-0.554055	0.841606
'ALDH2	-1.59087	-0.578174	1.18129	4.73307	-1.15835	0.269322	-0.185945	1.18898	0.984708	0.464756	-1.61822	-0.330264	-0.435652	0.166675	-1.57821	-1.43715	0.0189903
'ALDH3A1	1.17855	-0.458554	0.50844	-2.81974	-0.522951	1.01638	0.00786835	0.503669	-0.321216	-0.575781	-2.87009	0.263113	-0.325721	-0.606469	-0.284036	-0.753076	-1.5149
'ALDH3A2	1.19686	-0.447841	0.399659	-2.8897	-0.522951	0.936737	0.135751	0.537392	-0.339121	-0.627081	-2.89046	0.305778	-0.383546	-0.580081	-0.388989	-0.662804	-1.5551
'ALDH3B1	0.28224	1.15883	-1.16908	-5.42657	1.84246	-2.32001	-1.23509	-0.732922	0.664165	-1.11093	4.12572	3.47717	-0.96366	0.11392	0.33679	0.375486	-0.14537
'ALDH3B2	0.164917	0.798911	-0.806942	-5.76829	0.948436	-1.8811	-0.634599	-0.46667	0.193099	-1.38198	4.12572	3.47717	-1.18009	0.219551	0.998954	-0.856606	-0.512379
'ALDH4A1	0.483006	-1.44139	-2.40493	10.6549	-0.63623	1.87655	0.313887	-0.661333	1.69056	1.93159	0.789843	-0.89788	2.8852	-1.24982	0.426471	-0.0998889	3.41514
'ALDH5A1	-1.9467	0.184159	-0.521206	-2.88367	-1.06497	2.42598	-0.216743	-1.34066	0.0948521	-1.87202	-0.0425864	0.295596	2.04031	1.22655	0.527198	0.0766555	-0.754315
'ALDH6A1	0.553039	-2.65188	-0.149679	-2.05436	1.21622	-4.0255	-0.206193	0.688497	-1.48413	-0.453602	-0.881403	-0.730372	-0.256214	-0.774354	-0.233432	0.12381	-2.82989
'ALDH7A1	0.708647	0.722964	-0.502677	3.90318	0.224446	0.636547	1.10764	0.581751	1.08591	1.90709	-0.873639	-1.09136	-2.89425	1.11477	0.630407	-0.172008	1.77236
'ALDH8A1	0.543945	2.39807	-0.279208	-4.56605	0.164858	2.91524	1.01836	0.831759	-0.335306	1.19706	-0.875473	-1.51061	1.15894	-2.69365	0.355574	-0.885224	-0.140431
'ALDH9A1	0.0795067	0.73563	-0.0734057	1.98872	0.0109323	5.12124	0.297923	0.653563	-2.06883	-0.771436	1.46525	1.64343	-1.37514	0.373973	-0.689346	0.796527	2.04714
'ALDOA	1.07414	0.32042	0.1207	-2.49497	-0.176278	-3.26732	-0.130936	-0.789652	-0.540257	-1.37019	3.04627	1.4703	0.434994	1.52446	-0.849392	-1.23802	-0.716436
'ALDOB	-0.0965726	0.875896	0.841557	-0.920657	0.513321	-3.88386	-0.851351	0.18445	-0.942877	0.760157	-2.21955	1.93895	-0.313596	0.0165827	-0.544633	-1.19465	-1.45921
'ALDOC	1.07473	0.0912898	-1.90605	-2.24884	0.849709	2.65525	-2.54124	0.00181526	-0.863605	2.79478	-2.43725	-1.76303	-0.933794	-0.743735	0.265869	0.95405	-1.18751
'ALG1	-1.49407	-0.692028	-2.98686	-2.08517	-0.0693939	-2.84385	-1.11164	-0.433654	1.15901	-0.0828059	4.0507	1.57084	-0.94224	2.24384	-0.861613	-2.06018	-1.65978
'ALG10	-0.456488	0.454224	1.2676	0.660446	-1.30914	0.6078	1.60514	1.41636	-0.910093	-0.695856	-1.01848	1.35551	-0.853641	0.589647	0.412577	-0.194695	0.732727
'ALG10B	-0.456488	0.454224	1.2676	0.660446	-1.30914	0.6078	1.60514	1.41636	-0.910093	-0.695856	-1.01848	1.35551	-0.853641	0.589647	0.412577	-0.194695	0.732727
'ALG11	-0.247464	-0.739583	1.46132	-4.94366	1.9405	-1.12505	-1.36975	-0.280922	0.290802	1.32958	-2.0407	-2.39158	-0.390056	1.1592	-0.543692	-0.18554	-2.01915
'ALG13	3.17375	-0.413984	0.639688	-1.74232	1.19695	-0.293833	-0.850149	-1.1796	0.830545	1.57003	-0.148812	0.286149	1.78291	0.739348	-0.707752	2.85162	1.93364
'ALG14	2.75735	-1.35209	-1.90625	9.08789	-1.95785	3.47522	0.272463	0.395919	0.841681	-0.926451	1.26234	0.268496	1.59454	-0.0188439	-0.740495	-0.457048	3.14922
'ALG1L	-0.368459	1.65296	2.38929	1.22431	-0.274201	-0.583322	1.14096	-0.083058	0.259255	1.1006	3.38046	1.58166	0.885808	-1.06898	0.626434	2.27373	3.53436
'ALG1L2	-0.274667	1.84283	2.53531	0.892492	-0.143733	-0.628342	0.986007	-0.203118	-0.0395766	0.446905	3.62903	0.183286	0.413731	-2.1826	0.830457	0.893984	2.2955
'ALG1L9P	-0.0299917	0.210043	-0.00461175	-6.38757	2.2295	-1.73944	1.23687	-0.762281	-0.0526552	-2.58211	3.79218	1.64469	-0.313316	-0.451343	-0.92001	1.46247	-0.666895
'ALG2	-0.155459	0.289937	0.820313	-0.392007	0.561218	-3.89147	-0.44816	0.319781	-0.795493	1.09665	-2.21955	2.27324	-0.227202	-0.088754	-0.224583	-0.945172	-1.00668
'ALG3	0.309492	1.82453	2.78467	5.46656	1.05234	1.09765	-0.163004	1.7919	-2.22077	-0.69349	4.11584	2.79544	0.0961251	-0.693958	1.27691	1.41205	5.06307
'ALG5	0.312047	-0.0863239	1.30944	-3.65384	2.8086	-0.71352	-2.32326	-0.426873	0.8748	1.30366	-2.37859	-3.58283	0.458429	1.69347	-0.382688	-0.278975	-1.26661
'ALG6	0.93735	-0.734542	-1.97823	9.59525	-1.97577	3.56559	0.592463	0.158623	1.61108	-0.0512923	1.18272	-1.89579	3.63651	0.301935	-1.19986	-0.31228	3.35844
'ALG8	0.197903	0.736978	-1.39671	-4.14297	-0.086262	-1.76615	-0.199558	0.12093	1.42814	-1.50598	4.45488	1.90135	-0.614813	1.03398	-0.0911642	1.52984	0.400099
'ALG9	1.21196	-0.115073	-0.92731	-5.10461	0.968853	-2.48251	0.838144	0.282554	0.541497	-0.170377	3.59072	1.54193	1.27685	-1.62351	-1.74255	-1.60841	-0.880461
'ALK	-0.468761	1.37279	-0.366042	0.659438	0.632149	4.30837	1.54561	-1.16988	-1.70966	0.855735	2.03182	0.933685	0.904067	0.30452	0.244619	1.5759	2.91359
'ALKAL1	-0.687361	1.04593	0.436578	-2.01598	-1.74464	1.81077	-0.238449	1.00639	1.40841	0.103823	1.19335	0.214879	2.96849	-0.446364	1.05097	3.79775	2.47614
'ALKBH1	0.517447	-2.99708	-0.2414	-1.76184	1.0379	-3.5206	-0.41908	0.342514	-1.33096	-1.15879	-0.884486	-0.859802	-0.224675	-0.565115	0.631703	0.418828	-2.75386
'ALKBH2	-1.58075	-0.648917	1.18085	4.42151	-0.846648	0.341468	-0.00836948	1.57336	1.02095	0.43735	-1.6169	0.658621	0.550858	0.278912	-0.534176	-1.23766	0.997613
'ALKBH3	0.107616	-0.444989	-0.41435	-0.701427	-0.447549	-1.6828	0.950315	0.090616	0.368812	-2.36517	2.70373	0.224507	0.0232679	0.153292	0.282784	-1.05409	-0.551358
'ALKBH3-AS1	0.107616	-0.518168	-0.41435	-0.69984	-0.440304	-1.6828	0.950315	0.090616	0.404038	-2.30956	2.70373	0.224507	0.0232679	0.158999	0.282806	-1.05409	-0.543303
'ALKBH4	-0.191271	-1.84578	3.20941	11.2367	0.951201	-0.638129	-0.761052	-0.449915	-1.02797	1.42282	-0.504439	2.14373	-1.02704	-0.15668	1.0665	0.846103	3.56856
'ALKBH5	1.02648	-0.346758	-0.0258281	-2.13981	-0.517846	0.987118	-0.86495	-0.37057	0.220137	-0.172575	-3.28726	-0.579665	-0.709934	-0.181128	-0.300622	-1.00074	-2.06599
'ALKBH6	0.892058	-0.703887	-1.97966	10.3162	-0.521405	-0.491645	0.240393	1.70496	-1.13056	3.1173	-0.557203	-0.690386	1.52425	2.08251	1.35924	2.95476	4.52923
'ALKBH7	0.439886	-0.252864	0.630695	3.85969	-3.46345	-3.60414	-0.742891	-0.232662	-1.95012	-0.599412	-1.84195	-0.495888	-3.17544	0.160224	-0.361046	-1.47384	-3.2758
'ALKBH8	0.432811	0.2133	-1.08644	-5.31219	1.01252	-2.23378	0.798093	-0.0199917	0.195483	-0.278608	3.43186	1.80647	0.156606	-1.75082	-1.69592	-0.861383	-1.298
'ALLC	-0.644216	0.503625	0.168864	0.807422	0.849679	3.57841	0.44647	-1.62551	-2.01112	0.42293	2.08743	2.5588	0.560723	0.822432	-0.444406	0.276963	2.08962
'ALMS1	-1.01249	2.41525	0.466683	0.419642	-0.175708	3.99424	-0.0995222	-0.655742	-1.61705	2.46213	2.29736	0.550841	0.212422	-0.0317806	-0.195528	0.608525	2.40982
'ALMS1-IT1	-0.756412	2.41734	0.466683	0.419642	-0.175708	3.99424	0.108727	-0.655742	-1.61705	2.46213	2.29736	0.550841	0.212422	-0.0317806	-0.163775	0.608525	2.53436
'ALMS1P1	-0.728309	2.11372	0.466683	0.687092	-0.154156	3.99424	-0.0488815	-0.89035	-1.61705	2.39945	2.29736	0.585498	0.188682	-0.0792002	-0.181027	0.515753	2.38738
'ALOX12	0.076777	-0.639521	-0.276174	-3.0562	-1.08653	0.208379	-0.551795	0.174483	0.257723	-1.15047	-3.3704	-1.21229	0.627271	-0.745863	1.24008	-0.458168	-2.49067
'ALOX12-AS1	0.076777	-0.639795	-0.276174	-3.22794	-1.08653	0.208379	-0.551795	0.174483	0.257723	-1.15273	-3.3704	-1.21229	0.690049	-0.745863	1.24008	-0.458168	-2.51855
'ALOX12B	0.338888	-0.525641	0.0165356	-3.04171	-1.01349	0.218605	-0.831914	0.0725617	0.132731	-0.524146	-3.16821	-1.45552	1.38077	-1.41852	1.02135	-0.77814	-2.39396
'ALOX12P2	0.076777	-0.646725	-0.107742	-2.94626	-1.08653	0.190306	-0.570998	0.174422	0.236474	-1.09746	-3.3704	-1.38855	0.563817	-0.745863	1.24008	-0.780715	-2.56484
'ALOX15	-0.253989	0.0186515	-0.0221263	-2.98919	-1.01958	0.499551	-0.102408	0.121928	0.576664	-0.616033	-3.34648	-0.838121	1.01144	0.196035	0.411553	-0.866773	-1.80472
'ALOX15B	0.325454	-0.4378	0.115142	-3.17863	-1.01349	0.218605	-0.831914	0.0725617	0.132731	-0.307158	-2.98671	-2.23418	1.2021	-1.41852	1.02146	-0.74574	-2.51652
'ALOX15P1	-0.17276	-0.75074	0.0624861	-3.19022	-0.921664	0.210774	-0.319544	0.324547	0.439378	-0.452044	-2.92529	-1.48368	0.247087	-0.630516	1.24596	-0.0471364	-2.09084
'ALOX5	0.315226	1.48167	1.66269	-15.0149	0.8313	2.40082	1.38987	-0.417002	0.397795	-1.14326	0.779197	-1.3633	-0.612454	-1.48196	0.278063	-2.73374	-3.3075
'ALOX5AP	1.12367	0.336809	1.0648	-3.01709	2.04932	-1.40839	-1.93824	-1.29009	0.879775	1.63013	-1.90052	-2.48436	0.612913	1.63244	-0.513565	-0.410178	-0.908144
'ALOXE3	0.564833	-0.525641	0.0165356	-2.90751	-1.01349	0.560524	-0.831914	0.0860881	0.132731	-0.514216	-3.39096	-1.38477	1.56631	-1.41852	1.02135	-0.386926	-2.1064
'ALPI	-0.598614	-0.0602263	-0.697765	3.10664	-0.244128	2.26121	0.158738	-0.171645	1.27293	-0.0460319	2.31881	0.0506488	-0.559481	0.284046	-0.506184	1.38364	1.98815
'ALPK1	-1.34937	0.63351	-0.162711	4.54468	0.425768	-5.13421	0.0238699	-0.537047	1.30265	0.163544	-1.71439	0.297137	-0.840758	1.00305	-1.61638	-3.15733	-1.5295
'ALPK2	2.99437	-2.85089	-1.65497	2.24309	-1.30749	-3.57702	1.20341	-0.749335	0.987022	-0.0744041	-2.15418	-0.650506	-0.264531	-0.66416	-0.022955	-0.196634	-1.68479
'ALPK3	0.693809	-0.948444	1.50292	-0.840259	1.66792	-3.43062	-2.46971	-0.880439	-1.6612	-0.739921	1.72036	-1.52275	-1.38883	0.209294	1.49318	0.302276	-1.57311
'ALPL	0.752521	-0.122533	-2.31111	8.61491	-0.568177	2.17219	0.338108	-0.19573	1.72047	1.62365	0.40528	0.50675	2.84091	-1.09301	-0.370995	-0.522965	3.44757
'ALPP	-0.598614	-0.352976	-0.697765	2.57443	-0.244128	2.26121	0.158738	-0.17321	1.27293	-0.0460319	2.30345	-0.121593	-0.509626	0.277876	-0.369112	1.43283	1.7921
'ALPPL2	-0.598614	-0.352976	-0.697765	2.57443	-0.244128	2.26121	0.158738	-0.17321	1.27293	-0.0460319	2.30345	-0.121593	-0.509626	0.277876	-0.369112	1.43283	1.7921
'ALS2	-0.532862	-0.792181	0.219142	2.6134	0.471455	2.86758	0.720948	-0.673273	0.984218	-1.80661	2.28156	1.88002	-2.10429	-0.826358	0.621779	2.05896	1.99587
'ALS2CL	-0.890116	-2.68187	-2.68144	2.96501	-1.66777	-2.00578	-0.549668	-0.646418	0.457593	-0.0601302	-0.602582	0.792746	0.414009	1.04632	-0.580644	-0.545996	-1.80919
'ALS2CR12	0.529622	-0.228405	0.685107	2.44141	1.09995	2.94991	0.951353	-0.680093	0.417925	-1.64471	2.18017	1.60979	-2.27673	-0.819001	1.21455	1.25632	2.42179
'ALX1	-0.996031	0.0711326	0.439141	2.49788	-1.07673	0.613337	-0.864436	1.37945	1.20644	1.49685	-2.25923	2.42122	3.08891	0.0372603	-0.387242	-1.19227	1.61892
'ALX3	1.73561	-1.67157	-1.74642	11.1858	-1.46074	3.4281	0.330779	0.648193	0.810688	-2.96209	1.19444	1.16616	0.388087	0.665614	-0.171559	1.04963	3.64768
'ALX4	0.306657	-1.24159	-0.410844	-0.809294	0.287847	-1.82096	0.616241	0.0105921	0.17119	-2.38497	2.7128	-0.284792	0.0431911	0.145863	-0.10133	-1.39477	-1.03854
'ALYREF	1.69994	-1.00864	-2.31169	-0.796898	0.047265	3.72401	-0.0954516	-0.0446325	0.294959	-1.754	-2.17074	-0.601973	-0.579824	0.358977	0.115347	1.18597	-0.484344
'AMACR	-1.15716	1.09903	1.1074	3.7298	-0.359056	0.86858	1.27145	-0.992977	-1.15911	-1.95549	-2.90773	-0.208139	-1.27305	-0.320215	0.46435	2.23254	0.11005
'AMBN	-1.20369	0.493228	-1.40242	4.44533	-0.0662823	-4.67011	-0.348626	-0.721373	0.642686	0.148368	-1.55481	-0.486281	-1.31409	1.40867	-1.1989	-0.83914	-1.66686
'AMBP	-0.234237	0.162101	0.803258	-0.291477	1.04925	-3.64718	-0.929014	-1.00092	-1.20063	0.783869	-2.61112	2.61914	-0.933802	0.782604	-0.726479	-0.948521	-1.58079
'AMBRA1	0.185767	-0.992207	-0.337602	-0.183735	0.558951	-1.77232	0.522431	0.173811	0.191221	-1.37103	3.41047	-0.439602	-0.117594	0.0605082	-0.559196	-1.00789	-0.419501
'AMD1	1.04056	1.09701	0.707474	-4.04668	0.16966	3.20802	0.759753	0.789456	0.677572	0.64648	-1.83635	-0.514536	1.7274	-1.96184	1.02588	-0.738195	0.687917
'AMDHD1	-1.33376	-0.121926	0.675678	3.4491	-0.562479	0.563941	-0.414324	1.5704	0.884679	1.81881	-2.06911	2.22376	-0.550283	0.397744	0.188134	-1.3915	1.33222
'AMDHD2	-1.67856	-0.376241	-2.77993	-0.570558	-0.835323	-2.85572	-1.01227	-0.61081	1.3157	-0.735397	3.17562	1.08215	-0.45486	1.51204	-0.824001	-2.9068	-2.13874
'AMELX	-2.63831	0.908118	-1.47383	1.46326	-1.64181	2.92717	2.06472	2.73808	-1.23622	-0.698993	-1.82055	-1.58647	-1.35013	-0.592885	0.474815	-1.60705	-1.01752
'AMER1	-1.28389	-1.31353	-1.23653	-3.33215	-1.06492	4.08051	0.512161	-0.713228	-0.0689431	-1.0362	-0.296844	-1.51705	-0.922316	1.48984	-0.156766	0.119543	-1.68508
'AMER2	-0.0544851	-0.749314	0.829561	-3.19087	2.78213	-0.834099	-1.34752	-1.09613	1.33909	0.889554	-2.32897	-3.03172	0.594773	0.370756	-0.3382	-0.613388	-1.69471
'AMER3	-0.776924	0.0993623	-0.185903	1.78403	1.75551	3.30804	-0.390334	0.103941	-1.45144	-0.0828831	1.53887	0.0370417	-2.4702	-1.34364	-0.202916	1.40313	0.78142
'AMFR	-0.559288	1.979	-1.09073	-5.29091	2.24653	-4.82003	0.328292	0.503924	1.6171	-0.59439	2.29986	-2.55447	0.834856	-0.805971	2.6127	-1.08692	-1.09511
'AMH	0.859812	-0.187445	-0.225975	3.26999	-2.93144	-3.39218	-0.587484	-1.12688	-2.01257	-0.282531	-2.3144	-4.39175	-0.115635	-0.351669	-1.27642	-1.08254	-4.03728
'AMHR2	-0.567379	1.31228	0.440434	3.52904	-0.361308	0.410994	0.611358	1.14039	-0.594965	-0.521684	-1.30719	1.27291	-0.898653	0.251279	1.13701	0.468232	1.58069
'AMIGO1	1.4757	-1.76724	-1.7774	9.2441	-1.46244	3.57619	0.140701	0.902608	0.906681	-2.1343	1.20232	1.0748	0.692951	0.762691	-0.593577	0.890519	3.28358
'AMIGO2	0.135438	1.88531	0.440138	2.61328	-0.0617502	0.350974	1.5276	0.353604	-1.67443	-0.126054	-1.73729	0.488361	-0.59312	0.859734	1.32027	-0.641801	1.28507
'AMIGO3	-0.107467	-2.3419	-1.74774	2.99456	-2.09143	-2.10063	-0.310747	-1.01419	0.0605271	-1.12814	-0.367171	1.75702	0.719772	1.18078	-0.734377	-0.930306	-1.54036
'AMMECR1	0.117189	-0.29256	0.683292	-1.25176	1.29904	-0.537098	-0.825892	-1.32241	0.206068	0.9241	-1.07075	-0.61092	0.668656	1.76619	-0.428284	3.01218	0.58426
'AMMECR1L	-1.20181	0.0314457	0.254703	1.60664	2.20202	3.6036	0.0487622	-0.822237	-1.47334	-0.0752245	1.63464	-0.0404021	-1.45479	-1.68263	-0.162025	0.97731	0.861662
'AMN	0.236711	-0.540898	0.220085	-2.78049	2.39503	-4.35449	0.591824	0.895829	0.264215	-0.83479	-1.06004	0.483389	0.0481689	-0.0456307	1.50964	1.45925	-0.37805
'AMN1	0.147246	0.86413	0.0921391	0.582704	-1.54115	1.00366	0.405815	2.999	-1.58094	0.598317	0.78177	-0.939229	0.405726	0.27334	0.472652	-0.258415	1.07669
'AMOT	0.517559	-0.432268	2.34415	-1.82471	1.15353	-0.550413	-0.901937	-1.17208	1.41725	1.69704	-0.148812	0.391421	1.46573	0.756536	-0.485605	2.8569	1.77107
'AMOTL1	1.21708	1.33204	-0.397136	-6.30389	0.474362	-2.38106	0.898076	0.48502	0.900668	-0.901838	3.84893	2.31268	0.954491	-0.414318	-1.86383	-0.357092	-0.0489529
'AMOTL2	-0.418954	2.1744	1.95114	1.31689	-0.0381471	-0.470354	0.734436	0.048992	-0.724336	-0.0120734	3.60695	0.611873	0.859292	-1.53828	0.698415	1.2596	2.51496
'AMPD1	1.19725	-1.45613	-2.07114	9.3998	-1.55716	3.58641	0.765765	1.3146	0.938562	-2.12201	0.940505	1.90662	0.84009	0.3305	-0.167587	-0.0616551	3.4461
'AMPD2	1.628	-1.7732	-1.75053	9.24624	-1.46244	3.56156	0.249158	0.593563	0.90402	-2.24314	1.20232	1.0748	0.692951	0.762691	-0.841695	0.286504	3.0327
'AMPD3	0.579234	-1.80369	-0.767422	0.895443	-0.591091	-1.29265	0.455458	-0.445251	1.86223	-0.605543	1.47812	0.0189224	-1.14689	0.177944	-0.816725	-2.47167	-1.1184
'AMPH	-0.384334	0.602721	2.66289	13.3745	1.282	-1.04219	0.822614	0.932904	-1.00695	-1.07435	-2.03942	2.84487	0.574744	-0.476286	1.02663	-0.732137	4.34206
'AMT	-0.216577	-2.46038	-1.6786	3.14281	-2.09145	-1.85091	-1.1722	-1.31523	0.0605271	-1.12282	-0.367171	1.75802	0.548188	1.22991	-0.730293	-0.161963	-1.60703
'AMTN	-1.23467	0.742692	-1.40242	4.31101	-0.0785037	-4.7848	-0.372365	-0.403494	0.155378	0.0151387	-1.55481	-0.462767	-1.31409	1.40867	-1.13627	-0.83914	-1.73761
'AMY1A	1.6386	-1.28952	-2.7941	9.178	-1.75942	3.66831	0.327764	0.440711	1.33371	-0.641944	1.22391	0.00679496	0.811777	0.480197	-0.615876	0.477983	3.12172
'AMY1B	1.6386	-1.28952	-2.7941	9.178	-1.75942	3.66831	0.327764	0.440711	1.33371	-0.641944	1.22391	0.00679496	0.811777	0.480197	-0.615876	0.477983	3.12172
'AMY1C	1.6386	-1.28952	-2.7941	9.178	-1.75942	3.66831	0.327764	0.440711	1.33371	-0.641944	1.22391	0.00679496	0.811777	0.480197	-0.615876	0.477983	3.12172
'AMY2A	1.6386	-1.28952	-2.7941	9.178	-1.75942	3.66831	0.327764	0.440711	1.33371	-0.641944	1.22391	0.00679496	0.811777	0.480197	-0.615876	0.477983	3.12172
'AMY2B	1.6386	-1.28952	-2.7941	9.178	-1.75942	3.66831	0.327764	0.440711	1.33371	-0.641944	1.22391	0.00679496	0.811777	0.480197	-0.615876	0.477983	3.12172
'AMZ1	1.04299	-0.308017	2.52258	15.3161	2.05573	-1.18484	-0.118208	0.289284	-1.38174	1.1326	-1.84752	1.33302	1.15914	0.887628	1.30701	-0.717509	5.37207
'AMZ2	0.747145	1.94499	-2.77618	-0.596857	1.27917	3.49869	1.01617	0.45021	-0.776733	-1.0629	-3.1273	-0.876697	0.314751	0.299834	-2.08426	2.34809	0.14953
'AMZ2P1	0.544131	0.796635	-2.50879	-1.24849	0.762005	3.60933	-0.478836	-0.267814	-0.227671	-0.477829	-2.57154	-0.468486	-0.120776	1.23671	-1.79868	1.61079	-0.402329
'ANAPC1	-1.15234	-0.520883	0.0438438	1.10165	1.97371	4.12347	0.236921	-0.837694	-0.325724	0.943801	1.60447	0.0170814	-0.618873	-1.15787	0.621482	1.55695	1.9025
'ANAPC10	0.164585	0.591674	-0.59855	5.13839	0.289278	-5.66807	0.420185	-0.314439	2.22558	-0.47624	-1.31311	-0.53798	-0.811162	1.5588	-1.67263	-1.64606	-0.662435
'ANAPC11	1.69994	-1.00864	-2.31169	-0.796898	0.047265	3.72401	-0.0954516	-0.0446325	0.294959	-1.754	-2.17074	-0.601973	-0.579824	0.358977	0.115347	1.18597	-0.484344
'ANAPC13	-0.316666	2.17216	1.94525	1.28318	0.0618266	-0.486179	0.672439	-0.0674512	-0.786552	-0.0851194	3.55509	0.725108	0.844041	-1.53828	0.640448	1.29349	2.4782
'ANAPC15	0.10792	-0.98054	-0.0044799	-6.37192	0.964314	-1.97659	0.591247	-1.05052	0.392056	-2.64789	4.11249	1.78292	-0.2354	0.945783	0.658419	1.541	-0.542799
'ANAPC16	-0.0843502	-1.24426	0.280619	-15.5768	0.401813	1.85988	-0.488392	0.416256	0.924368	0.264687	1.39911	1.25177	-0.224712	-2.27416	-0.956162	-0.142113	-3.54811
'ANAPC1P1	-1.28297	0.951374	0.310068	1.19836	-0.707374	4.25234	1.25143	-0.569325	-0.127012	2.19475	2.44534	1.59986	-1.85157	-0.481694	0.0380865	0.990053	2.55293
'ANAPC2	0.339785	0.992848	1.20076	-0.681585	0.525438	-3.76939	-0.599461	-1.18028	-0.716084	-0.0891441	-1.85447	1.79784	-1.07029	0.697074	-1.66391	-0.857121	-1.732
'ANAPC4	-2.76201	0.257428	-1.94978	3.66546	-1.5246	-4.09164	-1.4464	-0.519022	2.67346	0.553118	-0.919239	-0.869323	0.684033	0.952894	-1.95154	-1.89736	-2.28613
'ANAPC5	-0.223331	-0.0576271	0.705595	2.28902	-0.76941	0.392612	0.0790652	0.948838	0.869455	-0.27351	-1.51531	0.193243	1.42518	-0.0540015	0.148524	-0.80171	0.839157
'ANAPC7	-1.61153	-0.0824561	1.18085	4.20729	-0.888335	0.292728	-0.625483	1.24459	0.689962	0.318862	-1.61822	-0.308184	-0.391712	0.292366	-0.831866	-1.0637	0.20129
'ANG	1.42987	-3.20044	-1.22465	-5.71445	0.77529	-3.27934	-0.25455	-0.652321	-0.757129	-0.560364	-0.603718	-1.41246	0.500105	-0.695098	-0.126574	0.781975	-3.74847
'ANGEL1	0.254311	-2.95691	-0.212647	-1.71377	0.836163	-3.52991	-0.424118	0.370409	-1.62505	-0.251349	-0.882163	-1.90428	-0.212523	-0.671978	0.890019	0.866658	-2.79178
'ANGEL2	0.108494	-0.863844	0.598725	0.405485	-0.472145	4.5084	-0.880556	0.0166642	-1.43439	0.588787	1.39609	0.444278	-0.522239	1.21063	0.902608	-0.370738	1.40906
'ANGPT1	0.234126	2.48452	0.226811	-4.77644	0.374471	2.74452	0.197994	0.597615	0.132692	1.02299	2.07944	3.02516	2.2767	0.666844	0.504734	1.51238	3.32614
'ANGPT2	0.73544	-1.32488	-0.33399	-0.442705	-3.31988	-1.78883	-0.660317	-0.402234	-0.596733	1.06624	0.791478	-3.20926	-0.478709	-1.44055	-1.0086	0.363189	-3.01258
'ANGPT4	-1.28404	-1.97803	0.562999	7.31209	0.29766	-0.479003	1.0905	0.151777	1.82003	1.4811	-1.70309	0.610567	0.464225	0.721702	1.39319	0.562751	2.75611
'ANGPTL1	1.11275	-0.0367532	0.253824	1.70515	-0.294094	4.95326	-0.047129	0.347966	-2.78334	-0.56602	1.66443	2.88286	-1.46773	0.70913	-1.22414	1.45909	2.16731
'ANGPTL2	-0.0228439	0.681121	0.882701	-1.19643	0.559337	-4.0409	-0.355573	-0.826209	-0.75756	1.0507	-2.4869	2.02301	-1.10315	0.488407	-0.755821	-0.521384	-1.59538
'ANGPTL3	0.725736	-0.939296	-1.95767	9.6202	-1.8683	3.52285	0.49268	0.9317	1.52014	-0.444293	1.17505	-1.82912	4.28305	0.418692	-0.930883	-0.352664	3.59197
'ANGPTL4	-0.0443159	-0.056477	0.704538	4.36982	-4.62735	-2.97256	-0.359469	-0.891166	-0.78529	-0.0243893	-1.69453	-2.35388	-2.89512	0.312772	-0.165832	-1.01896	-3.12555
'ANGPTL5	-0.285522	0.982243	-0.733703	-4.97644	0.392179	-1.80732	0.285867	0.182588	0.435061	-1.00878	3.46063	0.785566	0.766885	0.0262457	-0.916138	-0.00534825	-0.603996
'ANGPTL6	-0.752998	-0.738487	0.123184	4.7597	-3.86199	-2.11938	-0.874544	0.0538673	-0.874869	-0.802509	-1.73523	-1.88947	-1.58213	0.969182	-0.264683	0.077697	-2.37816
'ANGPTL7	0.407277	-1.11773	-1.38679	9.36771	-0.927787	1.88681	-0.263498	-0.690934	1.2208	1.15643	0.68806	-1.3186	3.48287	-1.1404	0.302521	-0.131363	2.88384
'ANGPTL8	-0.351139	-0.428001	0.141321	4.56961	-2.94277	-1.96226	-0.797862	-1.03528	-1.2345	-0.402918	-1.74154	-1.4516	-1.51751	1.11499	-1.21181	0.193663	-2.2644
'ANK1	-1.75768	0.713279	-0.682715	-1.96721	-3.61161	-0.0775681	-0.961222	1.10337	-0.1042	2.15644	0.680286	-0.31829	0.470359	-1.73726	-0.0491491	4.10422	-0.509738
'ANK2	-1.64392	0.328829	-0.334788	4.45539	0.366079	-5.13795	0.16791	-0.515684	1.4866	0.499481	-1.71543	-0.323177	-1.18884	0.666018	-1.78123	-3.65557	-2.08157
'ANK3	-0.00206279	-0.436679	0.945436	-15.6935	0.0168856	1.97917	0.0522339	0.532862	0.451448	0.260309	1.09976	-0.534121	0.0149156	-1.86689	0.066225	1.91283	-2.8003
'ANKAR	-1.6129	-0.548833	-0.806503	1.87568	2.30003	2.4278	0.866857	-0.366747	0.262502	-1.90394	2.04926	-0.317957	-2.92997	0.0236375	0.511217	0.833737	0.665971
'ANKDD1A	0.364892	-1.72798	0.418446	-0.931276	1.09252	-2.78402	-4.05767	0.17685	0.420307	0.194799	1.45268	-1.72647	-2.48969	0.464316	1.45946	-1.0028	-2.16891
'ANKDD1B	0.861605	-0.903663	-1.24403	3.02608	-0.402383	-0.754809	0.854353	0.338548	1.29949	0.336423	-1.60101	-0.934877	-4.01468	0.0136357	-0.502275	-0.866827	-1.12361
'ANKEF1	-0.331061	-0.389608	0.632921	7.55087	1.28044	-0.5073	1.5304	0.422339	1.5765	2.35564	-1.7514	0.594255	0.767164	1.46833	0.888844	1.50672	4.39876
'ANKFN1	-0.079579	1.66689	-2.18931	-0.110013	0.287757	3.61669	-1.13687	-1.41553	-0.747427	-0.687763	-1.83504	-0.210009	-0.584032	1.24241	-1.06801	0.733421	-0.629104
'ANKFY1	-0.0295131	0.0630857	0.226857	-3.24834	-1.27083	0.393474	-0.200411	0.0896482	0.627909	-0.557183	-3.3597	-1.24664	1.2568	-0.284769	0.719661	-1.0546	-1.96864
'ANKH	-0.75042	0.575644	1.23841	4.1545	-0.307747	0.917692	2.17077	-0.046137	-1.34343	-2.36391	-2.47138	-2.20706	0.189837	-0.0261501	0.0995697	1.14797	0.244541
'ANKHD1	0.671612	0.721702	-2.31958	3.53831	0.221084	0.799175	2.21655	-0.124595	1.45031	0.770314	-0.686862	1.84146	-1.32378	0.0926407	0.934864	-0.0838755	2.17983
'ANKHD1-EIF4EBP3	0.671612	0.721702	-2.31958	3.53831	0.221084	0.799175	2.21655	-0.124595	1.45031	0.770314	-0.686862	1.84146	-1.32378	0.0926407	0.934864	-0.0838755	2.17983
'ANKIB1	-0.241954	-1.88024	2.94988	9.98541	1.22139	-0.697661	0.420275	-0.213625	0.121615	0.645847	-1.11791	2.88014	-1.3742	0.541647	1.00184	1.44214	3.92115
'ANKK1	1.82772	0.459289	-0.720473	-5.13811	0.884073	-2.39922	0.87882	0.294565	0.34488	-0.817314	3.68689	0.756079	0.657265	-1.62702	-1.66101	-0.927725	-0.875324
'ANKLE1	-0.0447135	-0.138135	0.478744	3.90533	-2.38093	-1.31917	-0.326677	-1.81149	-1.6685	0.296458	-1.39564	1.23553	-1.24255	1.15248	1.31422	0.761103	-0.295984
'ANKMY1	-0.93899	-0.764557	-0.230522	3.53526	-0.00110825	1.73883	0.354146	-0.0319491	0.580943	0.547505	2.84137	-0.916574	-0.65557	-0.353196	0.209998	1.16781	1.77085
'ANKMY2	0.724933	0.736469	2.661	13.8515	2.10338	-1.12006	0.507561	0.272202	-1.25208	-0.115236	-1.78513	1.71046	0.648584	-0.199193	0.757525	-0.988438	4.62836
'ANKRA2	1.09609	-0.664605	-1.31285	3.14712	-0.676851	-0.885088	0.290746	0.69412	2.01975	0.500113	-1.73737	-0.930575	-4.01139	0.0494006	-0.909842	-0.741154	-1.01809
'ANKRD1	-1.14534	0.149187	0.657314	-15.0273	-0.590098	1.58062	-1.46291	0.710229	1.23156	0.738926	0.42197	-1.41142	-1.07894	-2.15431	-1.81737	-1.3399	-5.13444
'ANKRD10	0.960159	-0.998587	2.49966	-3.63609	2.21738	-0.155121	0.08056	0.462376	0.58081	0.927723	-1.08345	-1.05685	-0.0850251	0.952121	-0.587264	-0.226507	0.21297
'ANKRD11	-0.753276	1.22131	-1.87694	-3.25886	1.75448	-5.61356	0.967893	0.279015	0.91731	-0.923817	2.15641	-3.39916	0.375829	-1.52833	1.43486	-2.05461	-2.57536
'ANKRD12	1.2494	-2.65863	-0.0427949	2.05553	0.14631	-3.36389	-1.14121	-0.45468	-0.166557	-1.70321	-0.866614	-1.45974	-0.827765	-0.0293947	1.16878	-1.23086	-2.33133
'ANKRD13A	-1.60061	-0.756476	1.18085	4.14694	-0.888335	0.317812	-0.612794	1.52877	0.774479	0.655997	-1.61822	-0.280982	-0.240336	0.597903	-0.940163	-0.689609	0.393807
'ANKRD13B	0.0522482	0.601379	-1.70852	-2.20844	0.704787	2.41566	-2.42756	-0.386641	-0.388519	1.5155	-1.95478	-1.17798	-0.990022	-1.47897	0.128522	0.242521	-1.7652
'ANKRD13C	1.07813	-1.40178	-3.15536	10.6782	-1.84066	3.71486	0.700438	-0.362016	1.6121	0.00831488	1.21112	-2.92177	3.51283	0.964363	-0.654202	-0.43318	3.17784
'ANKRD13D	0.730004	0.659123	-0.329377	-5.08883	0.764974	-1.07311	-0.957878	-0.601258	0.364783	-1.47411	4.03667	3.43983	-0.78334	-0.241573	1.09472	0.0121552	0.138199
'ANKRD16	-0.101166	2.25393	2.60778	-14.6138	-0.60618	3.19152	2.5833	-0.412379	1.30108	1.0663	-1.21253	-2.40814	-0.243236	-2.91267	-0.283939	0.163502	-2.40666
'ANKRD17	-1.9023	0.480288	-1.7355	4.64377	-0.173871	-4.61241	-0.436865	-0.775965	0.470551	1.02061	-1.5371	-0.302969	-1.40752	1.54276	-1.07277	-0.899264	-1.67464
'ANKRD18A	-0.708127	-1.78972	-0.560535	-4.06335	-1.02156	-3.97228	-0.715773	-0.696182	-0.722054	-1.236	-2.01423	-0.944922	-0.641779	-0.665442	-1.24391	0.582558	-5.10332
'ANKRD18B	-0.346132	-1.986	-0.939895	-3.89925	-1.01864	-4.12514	0.301033	0.471453	-0.998533	-0.977693	-2.13325	-0.173034	0.290834	-2.0348	-0.663355	-0.46862	-4.67525
'ANKRD18CP	-0.252173	0.912362	1.0875	-0.362188	0.635689	-3.87662	-0.494719	0.337215	-1.04551	0.977902	-2.21805	2.28998	-1.11109	-0.07989	-0.0563219	-1.76654	-1.25562
'ANKRD19P	-0.113636	-0.43425	0.88986	0.222987	0.718497	-3.90293	-0.799044	0.135945	-0.51828	0.151979	-2.21988	2.3253	-1.1251	0.0775631	-1.25484	-1.16095	-1.75169
'ANKRD2	-0.718222	-0.730453	0.939938	-15.1071	-0.695251	1.26135	-1.21057	0.591281	0.522786	0.34782	0.50929	-0.600993	-1.90672	-1.99762	-0.942833	-2.34654	-5.52096
'ANKRD20A1	0.778189	-1.16085	1.17733	-2.59344	-0.806544	-4.38456	-0.274614	-0.624638	-0.77803	-1.25559	-2.23714	0.350519	-0.69442	-0.773247	-0.95255	-0.156371	-3.59649
'ANKRD20A12P	-0.0256737	-0.725782	-0.297782	3.97401	-1.20734	5.26733	1.80411	-0.656944	-2.66572	-0.666446	2.10905	2.67467	-0.227615	1.80925	-0.551781	2.62368	3.30925
'ANKRD20A19P	0.227325	-0.552564	0.756004	-2.91804	1.89728	-0.74434	-1.45252	-0.887068	1.57528	1.00752	-2.27441	-1.97457	0.165454	-0.139369	-0.104965	-0.70342	-1.53061
'ANKRD20A2	0.778189	-1.16085	1.17733	-2.59344	-0.806544	-4.38456	-0.274614	-0.624638	-0.77803	-1.25559	-2.23714	0.350519	-0.69442	-0.773247	-0.95255	-0.156371	-3.59649
'ANKRD20A3	0.778189	-1.16085	1.17733	-2.59344	-0.806544	-4.38456	-0.274614	-0.624638	-0.77803	-1.25559	-2.23714	0.350519	-0.69442	-0.773247	-0.95255	-0.156371	-3.59649
'ANKRD20A4	0.778189	-1.16085	1.17733	-2.59344	-0.806544	-4.38456	-0.274614	-0.624638	-0.77803	-1.25559	-2.23714	0.350519	-0.69442	-0.773247	-0.95255	-0.156371	-3.59649
'ANKRD20A5P	1.14538	-3.48264	-0.155556	2.94364	0.243148	-3.29935	-1.25777	-0.211498	-0.418524	-1.60365	-0.510066	-1.03398	-1.33125	0.380154	0.967856	-1.55273	-2.29421
'ANKRD20A8P	-1.18931	0.513217	0.19613	1.22998	0.286846	3.93107	0.293908	-0.169013	-0.916144	0.957319	1.84608	1.51977	0.662026	-0.465384	1.59772	1.90547	3.04992
'ANKRD22	-0.451505	-0.285138	-0.224644	-13.4317	-0.861942	1.58135	-1.25313	-0.317288	1.26529	0.95545	0.668649	-0.291633	-1.04305	-2.72603	-1.12662	-0.921909	-4.61596
'ANKRD23	-1.38907	0.864869	0.429348	1.14149	0.764324	3.88655	0.171122	-0.625259	0.0664109	1.50309	1.37447	1.8323	0.118672	-0.539504	1.01354	1.34088	2.98831
'ANKRD24	-0.108678	0.435711	-0.157823	2.45677	-3.36577	-4.28485	-0.663885	-1.34029	-1.8868	-1.09106	-1.71615	-2.11099	-3.13498	0.344338	-1.03301	-2.15244	-4.95247
'ANKRD26	-0.0192241	1.80318	2.25781	-14.9049	0.0674075	2.45214	1.7773	-0.636143	0.811863	0.890967	-0.778336	0.0193937	0.29217	-2.17897	-1.58874	-1.08496	-2.70477
'ANKRD26P1	1.33039	0.759646	-1.88336	-2.65592	1.11773	-3.38502	0.370041	-0.486738	0.830917	-1.64362	2.77052	1.49003	-0.225572	1.77575	1.15297	-2.62309	-0.326327
'ANKRD26P3	0.149975	-0.934046	0.1321	-3.45321	0.603126	-1.48104	-0.591049	0.365029	2.11193	1.39689	-2.61177	-1.86851	-0.506931	0.502536	-0.490926	-0.397884	-1.76844
'ANKRD27	-0.588809	1.6093	-2.34088	9.90573	-0.127718	-0.767773	0.530641	0.994266	-0.576385	1.74396	-0.926497	0.962692	2.23789	2.3991	-0.68386	1.003	3.84366
'ANKRD28	-0.954223	0.0779698	-3.19503	0.90762	-2.5685	-1.58314	0.496149	-0.159388	0.339214	0.567688	-0.0154178	3.0053	0.672484	1.0006	-0.108274	-0.547258	-0.516049
'ANKRD29	-0.341349	-3.22812	0.425692	3.4716	-0.583966	-2.675	-0.145943	-1.71551	1.37765	-0.221015	-1.19791	-0.608348	0.331219	-0.213185	-0.364675	-0.425923	-1.5287
'ANKRD30A	-0.419037	2.30198	2.35886	-14.9975	-0.517815	3.51528	1.39709	-1.27191	0.305625	-0.511159	0.0373524	-1.46007	1.1533	-2.07038	-0.591732	-1.05815	-2.95706
'ANKRD30B	1.42329	-3.27608	1.22709	3.54522	-1.34429	-2.65814	-0.602429	-0.965509	-0.182093	-1.67773	-1.13282	-2.27896	-1.22766	0.803207	-0.0916267	-1.86765	-2.57655
'ANKRD30BL	-0.82407	0.664625	0.70048	1.28927	1.66615	3.33632	-0.287138	-0.101641	-1.26208	0.146319	1.53887	-0.259597	-2.77735	-1.2421	-0.517153	0.8895	0.740097
'ANKRD30BP3	0.0922259	1.4478	1.66269	-14.976	1.07305	2.40082	1.088	-0.472448	0.401236	-1.27014	0.647563	-1.20698	-0.417954	-1.39455	0.441184	-2.47179	-3.23882
'ANKRD31	0.890224	-0.986126	-1.34306	3.0655	-0.442197	-0.911015	0.206364	0.129632	1.45337	0.186264	-1.60101	-0.902078	-4.01255	-0.00929471	-0.823601	-0.811975	-1.47789
'ANKRD33	-1.35844	1.22801	0.397604	3.40879	-0.519077	0.332762	1.41906	1.08048	-0.641587	-1.15497	-1.09401	1.68056	-1.12166	1.2229	1.43326	-0.101889	1.55295
'ANKRD33B	-0.69121	0.568298	1.32281	4.20505	0.116475	1.15805	1.65773	-0.521573	-0.87254	-2.20705	-2.48389	-2.67437	-0.229182	-1.23164	0.442352	1.66357	0.0557245
'ANKRD34A	-0.0256737	-0.725782	-0.297782	3.97401	-1.20734	5.26733	1.80411	-0.656944	-2.66572	-0.666446	2.10905	2.67467	-0.227615	1.80925	-0.551781	2.62368	3.30925
'ANKRD34B	0.656408	-0.404564	-2.25758	3.0952	-0.826779	-0.131289	0.0891567	0.627778	1.27909	1.29803	-1.5942	-0.747517	-4.22426	0.378605	0.339681	-0.529822	-0.738015
'ANKRD34C	0.511327	-0.794832	1.29439	-0.848031	0.821377	-3.36908	-2.52563	0.758425	-0.821823	-0.44679	1.72885	-3.30613	-1.11845	0.0713666	2.08012	0.121978	-1.46073
'ANKRD34C-AS1	0.511327	-0.682526	1.2989	-0.848039	1.08483	-3.36906	-2.50968	0.885295	-0.82324	-0.427813	1.72885	-3.30613	-1.11845	0.0677046	2.08213	0.163387	-1.31563
'ANKRD35	-0.0256737	-0.725782	-0.297782	3.97401	-1.20734	5.26733	1.80411	-0.656944	-2.66572	-0.666446	2.10905	2.67467	-0.227615	1.80925	-0.551781	2.62368	3.30925
'ANKRD36	-1.85312	1.34752	0.126765	1.25065	0.907742	3.8789	0.173637	-0.246999	0.553555	1.28168	1.37447	2.29585	0.0287264	-0.546753	0.390204	1.83231	3.19879
'ANKRD36B	-1.85312	1.34752	0.126765	1.25065	0.907742	3.8789	0.173637	-0.246999	0.553555	1.28168	1.37447	2.29585	0.0287264	-0.546753	0.390204	1.83231	3.19879
'ANKRD36BP1	1.17479	-0.24982	-0.14442	1.85419	0.208797	4.97529	0.242123	0.418999	-1.90952	-0.597066	1.56284	3.07437	-0.928452	0.751821	-0.680849	0.571738	2.58121
'ANKRD36BP2	-0.91091	1.79325	0.334796	0.872922	-1.02148	4.2612	0.954072	-0.635875	-0.52634	2.40192	2.07653	1.80178	-1.42828	-1.04018	0.171869	1.17535	2.57015
'ANKRD36C	-1.72349	1.65425	0.772512	1.07631	1.60132	3.88655	0.155437	-0.256835	-0.38925	0.92573	1.04175	2.99961	1.124	-0.0381534	1.59665	1.85396	4.07009
'ANKRD37	-0.118484	-2.03402	-0.975365	3.93149	0.752989	-4.42769	0.126691	-0.0223436	0.889006	0.14033	-0.519758	-2.20164	-1.62728	1.21693	-1.8322	-0.875682	-1.89426
'ANKRD39	-1.38907	0.885652	0.429348	1.14149	1.82616	3.88655	0.171122	-0.625259	0.00332216	1.41096	1.37447	1.8323	0.118672	-0.539504	0.393928	1.34088	3.06526
'ANKRD40	0.115292	0.190171	-1.94348	0.465093	0.10699	3.30924	-1.41082	-1.65836	-1.157	0.225849	-2.69334	-2.53351	-0.340311	0.895361	-0.881345	1.25054	-1.51491
'ANKRD42	0.552166	-0.285478	-0.697157	-5.07833	-1.05549	-1.98837	0.646375	-0.98484	1.06077	-0.627156	4.47972	1.14805	-0.168335	-0.0705227	-0.933928	0.726499	-0.819008
'ANKRD44	-0.606249	-0.118343	0.441775	2.66313	0.752932	3.21272	0.299757	-1.29116	0.173992	-1.77349	1.91154	0.000558374	-2.13994	0.133922	1.23374	1.17511	1.5175
'ANKRD44-IT1	-0.61095	-0.121895	0.436298	2.58728	0.631933	3.15735	0.962258	-1.27675	0.00220688	-1.83379	2.18017	0.000558374	-3.00052	-0.00779826	0.741162	1.12985	1.24434
'ANKRD45	1.07373	0.0610035	0.456746	1.97416	-0.401257	5.00721	0.304261	0.180329	-1.76436	-0.368918	1.6638	2.70516	0.314559	0.639161	-0.806624	1.09847	3.03436
'ANKRD46	-1.54459	3.79762	0.401617	-4.10953	-0.00308514	2.91669	0.363258	0.703303	0.534824	1.60412	1.97568	3.12642	2.0563	0.425987	1.16929	1.61222	3.75753
'ANKRD49	1.48055	0.828447	-0.397136	-6.228	-0.1873	-2.38081	0.807541	0.45427	0.97342	-0.785842	3.84893	2.33074	1.15104	-0.511221	-1.02528	-0.259619	0.0249318
'ANKRD50	-1.07788	0.414125	-1.43626	4.69121	0.642863	-5.28777	0.311293	-0.501468	1.39645	-0.661271	-1.10121	0.395217	-0.681601	0.749638	-1.40617	-3.91079	-1.86591
'ANKRD52	0.554949	2.76844	0.446239	2.11329	-0.178972	0.34092	-0.298805	0.768251	-0.467932	0.128455	-1.7557	-1.36905	-0.667528	0.811038	1.017	-0.30487	0.976432
'ANKRD53	-1.46108	3.00528	0.464638	-0.194593	0.244669	3.98383	-0.335182	-0.904337	-1.17149	2.52728	2.10232	0.25386	-0.380177	0.317972	1.12307	0.963002	2.63476
'ANKRD54	-2.75031	-1.87555	-1.91631	-5.81732	0.638591	-0.391304	0.898617	-0.305007	-1.43407	0.137721	1.04124	-3.90814	-0.441503	0.794466	-0.802035	0.179329	-3.9879
'ANKRD55	-0.598835	-0.65645	0.209272	2.90139	-0.51975	-0.246221	-0.437873	-0.770304	0.854535	-0.852329	-1.33594	-0.977547	-2.30059	0.502155	-0.69774	-1.08668	-1.50323
'ANKRD6	1.10319	0.39221	0.441256	-4.41086	0.0996671	3.73465	0.458943	1.08307	0.194637	-2.1367	-2.00627	-0.603992	1.25749	-1.07507	1.31282	-0.216945	-0.0929778
'ANKRD60	-0.0432032	2.02635	0.509761	6.33135	1.20991	0.105605	0.330758	-1.67995	-0.30361	1.01116	-0.146768	2.46478	0.964313	0.421751	0.690241	0.868054	3.69013
'ANKRD61	0.494306	0.529478	2.55938	13.6374	2.47071	-1.18863	0.246067	0.490706	-1.65259	1.49597	-1.8004	1.58789	1.43315	1.17188	1.04272	-0.671762	5.46158
'ANKRD62	1.2618	-2.94568	0.31136	2.21562	0.293886	-3.31001	-0.966052	-0.165966	-0.249621	-2.12388	-0.335822	-1.17389	-1.78168	0.10304	1.22473	-1.93171	-2.39347
'ANKRD63	1.22842	-0.524436	0.389202	-3.18075	1.33079	-4.51821	-3.92325	-0.0545489	-0.373031	0.265014	0.937496	-0.852725	-3.09151	-1.87588	2.19099	-0.0659048	-3.02958
'ANKRD66	-0.632184	-0.771244	-0.151893	-4.55481	-0.982087	1.58938	-0.518559	-0.620016	-1.60095	-1.73759	0.483516	-1.58298	2.2898	1.22872	-0.876722	0.632642	-1.95124
'ANKRD7	-0.44063	-2.32285	3.19413	10.1863	0.983334	-0.636517	-1.23988	0.672318	0.665354	-0.0498649	-0.376913	1.60881	-0.381128	1.35612	-1.37525	2.09816	3.48539
'ANKRD9	0.230451	-0.789446	0.194654	-2.91624	2.27138	-4.36717	0.710521	0.950331	-0.404641	-0.970717	-1.06004	0.879052	-0.118553	-0.0447677	1.78012	2.76076	-0.223577
'ANKS1A	-0.0818568	0.1945	-0.268177	-4.69051	-1.56421	2.81755	-0.318703	-0.878845	-0.722023	-1.57122	-1.07884	0.812932	2.22379	1.10605	-0.435243	0.440654	-1.00354
'ANKS1B	-1.49275	-0.000777477	1.41551	2.65393	-0.723592	0.532622	-0.731129	1.64167	0.790325	1.81435	-2.06522	1.92462	0.000771771	0.302883	0.402534	-2.31778	1.03699
'ANKS3	-1.36633	-0.786305	-2.91115	-2.2634	-0.804931	-2.84544	-1.1087	-0.533018	1.06723	-0.610843	4.05801	1.80447	-1.58246	1.9631	-1.43609	-2.38243	-2.43457
'ANKS4B	-0.983284	0.043451	-2.69702	-4.1399	-0.627687	-3.28124	-0.277073	0.0859129	-0.16985	-1.38881	3.08169	2.32836	0.535704	1.86515	-0.921087	-0.911219	-1.86423
'ANKS6	-0.380897	0.368092	0.975486	-0.524797	0.561218	-3.8726	-0.113074	0.174981	-0.880983	1.40433	-2.29723	2.17203	-0.720871	-0.0771569	-0.323421	-1.48743	-1.25558
'ANKUB1	0.0146067	1.34962	1.75941	2.35644	0.917708	0.0237709	0.910547	1.63739	-2.36849	-1.18054	4.31227	2.05977	1.71054	-0.732638	0.929972	2.27439	3.99369
'ANKZF1	-1.22784	-0.397134	-0.464713	2.32658	-0.684998	2.26617	0.678456	-0.613502	1.52468	0.0750086	2.17229	2.75858	-0.444203	0.215047	-1.02877	0.823771	1.99485
'ANLN	0.800799	0.878506	2.92585	12.4342	1.21629	-1.04534	0.572362	0.559236	-1.12365	-0.768085	-1.89622	3.2513	0.448024	-0.422497	0.847015	-0.811623	4.46654
'ANO1	0.838085	0.522433	-0.354774	-5.01785	2.73875	-1.90618	-1.08867	-0.142327	0.496237	-1.10426	3.54034	2.28363	-0.790719	0.429917	1.43527	1.31377	0.798415
'ANO1-AS2	0.937769	0.737561	-0.354774	-5.01785	2.70382	-1.90618	-1.15102	-0.0859791	0.478167	-1.10876	3.54034	2.28363	-0.790719	0.530447	1.43527	1.31377	0.886373
'ANO10	-0.280796	-2.14087	-3.45257	2.39402	-1.50736	-1.75018	-1.5264	-0.960744	0.3032	0.140505	-0.176946	2.26538	-0.491767	1.28919	-0.128357	-0.285753	-1.57736
'ANO2	0.169142	-0.745167	0.532058	-1.42992	-1.86791	1.36423	-0.264971	0.709668	-1.2701	1.9186	-1.13009	-2.10408	1.22421	1.81547	1.15487	-0.305373	-0.0573434
'ANO3	-0.049669	-2.20765	-0.522979	0.466321	-0.684145	-1.91752	0.78777	-1.10783	0.397123	-2.02254	1.52815	-0.94679	-0.687269	-0.201977	-0.479379	-0.570418	-2.0547
'ANO4	-1.41415	0.313798	1.37158	3.41844	0.114196	0.545783	-0.976865	1.15858	1.07321	1.70114	-2.05608	2.08174	-0.197294	0.177749	0.752113	-1.71211	1.58796
'ANO5	0.306002	-0.725894	-0.790355	0.18725	-0.740755	-0.786434	0.833866	-1.46221	2.12583	-2.03365	1.79219	0.799149	-1.18316	0.229278	-1.02694	-2.04373	-1.12989
'ANO6	-0.303284	1.35011	0.423877	1.99108	0.0963801	0.526233	2.18171	-0.249505	-1.43317	-0.123224	-2.11929	-0.606736	-0.380191	0.254783	0.395091	1.4513	0.863789
'ANO7	-0.782372	-0.198147	-0.266439	3.30249	0.11115	1.69698	0.118605	0.425369	0.622124	0.37661	2.84239	-1.04472	-0.446974	-0.580756	0.310079	1.0085	1.87372
'ANO8	-0.0447135	-0.224004	0.478744	3.90533	-2.38157	-1.31917	-0.221176	-1.84913	-1.6685	0.116722	-1.39564	1.17514	-1.504	1.15248	1.21194	0.768738	-0.449701
'ANOS1	-1.78715	1.04269	-2.0622	0.652222	-1.50219	-0.448616	0.218842	1.4344	-1.09116	-0.476387	-1.8261	-1.43924	-1.38668	0.157762	-0.816342	-1.42633	-2.68912
'ANP32A	0.447108	-0.976167	0.545595	-0.992506	1.38496	-3.35388	-4.00559	0.296606	0.664131	-0.125589	1.40871	-2.73684	-2.31922	0.383015	0.911887	0.109469	-2.08958
'ANP32A-IT1	0.447108	-0.976167	0.545595	-0.992506	1.38496	-3.35388	-4.00559	0.296606	0.664131	-0.135024	1.40871	-2.73684	-2.31922	0.383015	0.911887	0.109667	-2.09189
'ANP32AP1	1.55219	-0.41556	0.493426	-3.51206	1.00159	-4.49222	-3.84189	0.539541	-0.301959	-0.333814	0.896938	-0.996768	-2.81193	-1.66877	-0.216855	-1.49112	-3.89982
'ANP32B	-0.303165	0.467478	1.09158	-0.602308	0.559114	-3.8797	-0.405177	0.234568	-1.0758	1.10268	-2.22077	2.11558	-1.05067	-0.0804791	-0.23165	-1.84564	-1.53109
'ANP32C	-1.2051	-0.797207	-0.472127	4.24929	0.067971	-4.09028	0.354864	0.309105	1.04505	0.256347	-1.0345	-0.82498	-2.99563	1.6662	-2.10551	-2.1829	-1.93985
'ANP32D	0.313356	2.04981	0.431309	2.27223	-1.05765	0.256508	2.27104	0.801771	-1.09334	0.21724	-1.62659	0.512226	-1.26765	0.398901	1.22013	0.0694375	1.44218
'ANP32E	0.951927	0.454858	-0.0805809	1.7399	-0.221114	5.07658	0.637065	-0.266818	-2.43351	0.0664618	1.48254	3.14467	1.42201	1.03566	-0.0010443	0.1266	3.2838
'ANPEP	0.579159	-2.17612	1.42237	-0.934836	2.40927	-2.18721	-1.63038	0.676182	-1.75994	-1.62707	1.79971	-2.51038	-1.18802	1.35362	0.334323	0.0798791	-1.33986
'ANTXR1	-0.76134	2.31974	0.462038	0.173543	0.265348	3.9836	0.0902037	-0.0712634	-0.942354	1.93101	2.29409	-1.1137	-0.493538	0.305791	1.27739	1.31651	2.75927
'ANTXR2	-1.5946	0.310977	-1.17068	4.51491	0.727204	-5.59126	0.488805	0.389717	1.21598	0.824472	-1.58403	1.10579	-0.794089	0.405183	-1.82745	-2.82454	-1.3509
'ANTXRL	-0.992263	0.665481	1.28208	-15.551	0.96425	2.21432	0.501683	0.14874	0.496519	-0.755184	0.690808	-1.64113	-0.698094	-1.19232	-0.0108422	-2.57217	-4.11228
'ANTXRLP1	-0.992263	0.665481	1.28208	-15.551	0.96425	2.21432	0.501683	0.14874	0.496519	-0.755184	0.690808	-1.64113	-0.698094	-1.19232	-0.0108422	-2.57217	-4.11228
'ANXA1	0.00598486	-1.38464	1.35839	0.392351	0.326002	-3.95857	-0.75215	-0.611585	-1.06303	0.620482	-1.71636	2.947	-0.986832	0.161632	-1.42843	-0.822476	-1.72806
'ANXA10	-1.00015	-1.97842	-0.516177	4.0897	0.13389	-4.35943	-0.0933484	0.24284	1.67257	-0.372995	-0.547394	-1.45452	-1.93868	1.68076	-2.13163	-1.54286	-2.02896
'ANXA11	0.212042	0.246229	1.86931	-15.4163	0.0372313	1.50495	-0.744636	0.335235	0.692787	0.27085	1.6423	0.870602	-0.423265	-2.22488	-0.868491	1.55816	-2.60946
'ANXA13	0.156404	2.89847	0.480834	-4.84508	-0.227077	2.50893	0.112849	0.96719	0.206958	0.896909	1.53398	3.43736	4.31224	0.807536	-0.430475	2.14699	3.74101
'ANXA2	-0.539551	-1.64992	0.579092	-1.91446	0.577472	-3.33034	-3.9556	-0.105817	0.593532	1.29561	0.925093	-2.21079	-2.57635	-0.0328644	0.678668	-1.42123	-3.27186
'ANXA2P1	-1.78181	0.0902289	-0.513699	4.8322	-0.459493	-4.64342	0.833512	-0.0197011	2.26757	0.128902	-1.20259	-0.581302	-1.20004	1.55539	-2.40327	-0.691564	-0.947275
'ANXA2P2	-0.278945	-1.46249	-0.939895	-3.68982	-1.27937	-4.12146	0.301033	0.393439	-0.957156	-0.844384	-2.12181	0.0557642	0.28371	-1.97138	-0.632812	-0.482165	-4.43693
'ANXA2P3	-0.252921	-0.746924	0.478931	-15.505	0.77661	1.95516	-0.79714	0.420737	0.842306	0.985859	0.885842	-0.54009	-0.328591	-1.91874	-1.29051	-1.45398	-4.12213
'ANXA2R	-0.96106	1.33256	0.847001	3.84978	-0.261418	0.736259	2.06498	-0.590807	-0.375398	-1.70256	-2.63288	0.285454	-0.658292	-1.55967	0.564871	1.80659	0.68635
'ANXA3	-2.02226	-0.249896	-1.03387	4.57189	0.60302	-5.40744	0.220622	0.162749	0.964212	0.691409	-1.58311	1.20307	-0.614117	0.307495	-1.71343	-2.98686	-1.72163
'ANXA4	-1.04284	2.56752	0.374026	0.60878	0.200563	3.8191	-1.32901	-0.379294	-1.19426	1.58339	2.29481	-0.244522	-0.238525	0.275084	-0.1391	1.6539	2.2024
'ANXA5	-1.13059	-0.150881	-1.49859	4.90418	1.089	-5.29731	0.157336	-0.849301	1.20507	-0.297436	-1.08299	0.266733	-1.11033	0.654138	-1.32608	-3.61587	-2.02073
'ANXA6	0.0637826	0.30982	-2.35033	3.29076	0.226326	0.927474	2.24225	0.383102	1.34641	1.26032	-0.659852	1.12051	-0.511865	-0.45437	1.03557	0.236596	2.11663
'ANXA7	0.143676	0.164282	1.62078	-15.4405	0.381657	1.72639	-0.997947	0.206506	1.26096	0.545054	1.91221	1.18341	-0.419113	-1.99694	-1.76336	0.405173	-2.76694
'ANXA8	-0.992263	0.665481	1.28208	-15.551	0.96425	2.21432	0.501683	0.14874	0.496519	-0.755184	0.690808	-1.64113	-0.698094	-1.19232	-0.0108422	-2.57217	-4.11228
'ANXA8L1	-0.992263	0.665481	1.28208	-15.551	0.96425	2.21432	0.501683	0.14874	0.496519	-0.755184	0.690808	-1.64113	-0.698094	-1.19232	-0.0108422	-2.57217	-4.11228
'ANXA9	1.09871	0.261611	-0.0828041	1.40462	-0.728493	5.23384	0.248471	0.147503	-2.53719	0.734516	1.48254	4.06869	0.73863	1.20653	-0.429948	0.274314	3.28039
'AOAH	0.503508	0.857872	2.9281	12.4828	1.21629	-1.04378	0.565669	0.627501	-1.1236	-0.668812	-1.89622	2.90138	-0.0250115	-0.566551	0.854603	-0.811623	4.20054
'AOAH-IT1	0.503508	0.857872	2.9281	12.4368	1.21629	-1.04353	0.822767	0.627136	-1.1236	-0.694189	-1.89622	2.90138	-0.26986	-0.595299	0.85463	-0.811623	4.17854
'AOC1	0.78068	-2.1476	3.33817	9.67214	-1.5719	-0.66837	0.163648	-1.04707	-0.817876	-1.93964	-0.149215	2.92332	-1.06019	1.32182	-0.500681	0.736109	2.25833
'AOC2	1.80921	0.044015	-1.81888	-1.28538	-0.389476	2.99971	-1.04535	-1.37971	-0.886605	0.684493	-2.09974	-3.92262	-1.58645	-0.0672567	1.24285	-1.30194	-2.25078
'AOC3	1.81676	0.0494585	-1.81888	-1.42427	-0.389476	2.97081	-1.03857	-1.37971	-0.886605	0.684493	-2.09974	-3.92262	-1.67832	-0.164274	-0.0386552	-1.30194	-2.65538
'AOC4P	1.81676	-0.018696	-1.81888	-1.42869	-0.389476	2.97081	-1.44489	-1.37971	-0.886605	0.684493	-2.09974	-3.92262	-1.50873	-0.164274	-0.0331114	-1.30194	-2.73132
'AOX1	-0.363244	-0.658717	0.243193	2.44007	0.567341	3.10061	1.38656	-0.688544	-0.215345	-1.60687	2.18017	1.853	-1.92652	0.432276	0.791342	1.1735	2.1772
'AP1AR	-1.3956	0.337547	-0.162711	4.37507	0.425768	-5.13421	0.0238699	-0.537047	1.30265	0.206425	-1.71439	0.297137	-0.803884	0.985815	-1.61638	-3.15733	-1.64182
'AP1B1	-2.20702	-1.05141	-1.36776	-5.70211	1.73742	-0.738509	0.834693	-0.80645	-1.53848	-0.884636	0.220316	-1.92776	-0.699538	-0.579787	0.834513	-0.860227	-3.68418
'AP1B1P1	-1.74322	-1.76027	-1.96452	-5.8418	1.07329	-0.933014	0.970965	-0.872099	-1.70847	-0.66111	0.314104	-2.23988	-0.262103	1.056	1.34823	-1.34214	-3.64151
'AP1G1	-0.191418	2.3404	-0.683054	-3.84452	2.59612	-5.14605	0.000736686	-0.727402	1.79238	-0.668567	2.69657	-2.71362	-0.0408771	-0.0900625	1.69335	-1.35357	-1.08489
'AP1G2	1.38866	-1.77842	-1.05938	-5.85347	0.997208	-3.50381	0.0583088	0.266107	-1.49421	-1.41993	0.107039	-2.22561	0.915019	-0.475345	0.39815	0.682914	-3.24919
'AP1M1	-0.435165	-0.993753	0.168111	3.90945	-1.60744	-1.37137	-1.10462	-2.2226	-1.86755	0.545598	-1.23334	-0.107105	-1.89417	0.961544	-1.0566	0.717074	-1.89799
'AP1M2	-0.70018	0.0728314	0.592955	4.67716	-3.41384	-2.0949	-0.641114	-0.778513	-1.53497	-0.00355023	-1.73544	-1.90786	-1.15441	0.836078	-0.579207	-0.240605	-2.15139
'AP1S1	-0.140801	-1.73679	3.27591	10.9496	1.22293	-0.338951	-0.815612	-0.558065	-0.925465	1.07608	-0.363083	2.09013	-0.386736	-0.067352	0.622116	0.88556	3.69737
'AP1S2	-2.20092	0.747527	-1.53168	1.30456	-1.79737	1.63346	1.36234	0.915061	-1.4072	-0.289394	-1.83363	0.548843	-0.772423	-0.768592	0.876488	-2.44639	-1.41483
'AP1S3	-1.17126	-0.852199	-0.352631	2.17609	-0.353217	2.26469	0.479672	-0.438823	1.99366	-0.0434889	2.34241	-0.389266	-0.19453	-0.145382	-1.29929	1.43154	1.362
'AP2A1	-1.44359	0.346435	-0.887166	10.0191	0.10963	-0.882598	-0.203326	0.649814	0.503713	1.51687	-1.39718	0.961348	1.81904	1.68992	0.765285	-0.411574	3.28894
'AP2A2	-0.294601	-0.858608	-0.173396	1.37394	-0.994614	-1.51197	-0.254941	-0.813156	1.50443	-0.149322	0.858787	-0.00418336	-1.07688	-0.367182	-0.383988	-2.22312	-1.3422
'AP2B1	0.843397	0.0466925	-2.66318	-2.98087	0.900711	2.57937	-1.43879	-0.0877014	-0.868614	0.950436	-1.56966	0.249104	-1.19138	-1.51269	-0.646334	1.17696	-1.55314
'AP2M1	0.441324	1.86023	2.78914	4.80767	0.992519	0.856168	0.135151	1.78217	-2.37266	-0.538269	3.81447	3.20871	-0.0522135	-0.700773	1.47751	1.19791	4.92476
'AP2S1	-1.23356	-0.077177	-0.878583	9.69069	-0.0595834	-1.01663	-0.293854	0.898957	0.343476	1.78236	-0.444256	-1.28234	0.768181	1.23093	0.230155	0.114883	2.44341
'AP3B1	0.619076	-0.713044	-1.40162	2.75648	-0.471645	-0.706047	0.31742	0.600305	0.760936	0.38401	-1.5942	-0.485492	-4.24419	0.0922801	0.0387227	-0.743725	-1.19768
'AP3B2	1.23476	-0.787226	1.26554	-0.567802	1.80835	-3.36892	-2.6012	0.876381	-1.68513	-0.76844	1.73088	-2.40439	-0.654907	0.605017	1.96499	0.11405	-0.809512
'AP3D1	0.812115	-0.234357	-0.502369	4.07635	-2.54756	-3.88038	-0.376561	-1.15772	-1.80375	-0.46631	-2.13834	-3.54474	-0.392542	-0.614859	-0.716513	-1.25948	-3.68676
'AP3M1	0.449058	-0.508766	1.58568	-15.6119	0.655898	1.70333	-0.866843	0.424179	0.868737	0.623289	1.76405	0.76414	-0.0726919	-1.28826	-0.502192	-0.272013	-2.57107
'AP3M2	-2.01746	0.261577	-0.487869	-1.9729	-3.37852	-0.0758124	-0.825443	1.15329	0.706795	1.01624	1.38682	0.452783	0.298527	-1.8918	-0.324358	4.30778	-0.347585
'AP3S1	0.0104945	0.0949478	-1.04527	3.88182	-0.821824	0.554754	1.25186	0.661851	1.04086	2.55152	-0.900243	-3.17769	-1.88561	0.936953	0.442282	-0.240586	0.839029
'AP3S2	0.579159	-2.16446	1.42237	-0.934836	2.39004	-2.18721	-1.60396	0.722985	-1.75994	-1.62116	1.79971	-2.51038	-1.18802	1.28283	0.283537	0.0798791	-1.35236
'AP4B1	1.38233	-1.61334	-2.0624	9.46606	-1.41616	3.45958	0.647179	0.937127	0.785293	-2.38445	0.950833	1.51608	0.507621	-0.0875044	-1.25087	-0.230023	2.65184
'AP4B1-AS1	1.38233	-1.61334	-2.0624	9.46606	-1.44444	3.45958	0.590502	0.937127	0.785293	-2.54165	0.950833	1.51608	0.555022	-0.194452	-1.25087	-0.230023	2.57642
'AP4E1	1.55929	-1.61837	1.02365	-2.3551	0.667721	-3.87804	-2.96556	0.147339	-0.108446	1.06655	0.73695	-1.51939	-2.08085	-0.275326	1.58523	-2.11108	-2.53136
'AP4M1	-0.406167	-2.10328	3.10116	11.1543	1.66787	-0.447994	-0.550119	0.42376	-1.39835	1.08257	-0.538005	2.46213	-0.658489	0.534197	0.637794	1.76312	4.18114
'AP4S1	1.13839	-0.407715	-0.929468	-4.67253	1.53982	-3.45878	0.140321	-1.35533	-0.500367	-0.813776	-0.179682	-2.65924	1.14306	0.195659	0.934611	-1.01553	-2.72514
'AP5B1	0.487162	0.353667	-0.22084	-4.97559	-0.127542	-1.70213	0.224582	0.586847	0.79283	-1.56574	3.55236	1.99936	-0.816656	-0.548796	0.68435	0.0309048	-0.311308
'AP5M1	0.884332	-2.61932	-0.430318	-4.08334	0.5476	-4.00051	0.848891	0.15674	-1.29369	0.418378	-0.4107	-2.61238	0.260169	-0.176835	0.77728	-0.923466	-3.16429
'AP5S1	-1.25581	-0.282081	-0.0804476	7.77433	0.708463	-0.516154	0.720816	0.253221	1.31383	1.41065	-2.01823	-0.0195769	1.45425	1.20906	1.50438	2.44447	3.65529
'AP5Z1	0.474082	0.430851	2.51821	15.8728	2.54799	-1.01667	0.228577	0.552626	-1.22295	0.844026	-2.00541	1.60851	1.28797	1.17715	1.6382	-0.91257	6.00585
'APAF1	-1.49275	0.335019	1.40062	2.5989	-0.780004	0.532622	-0.731129	1.41989	0.832438	2.01262	-2.06522	1.70347	-0.0601207	0.302883	-0.0375104	-2.16501	0.951679
'APBA1	0.36254	-0.84949	1.39328	0.0826333	0.23595	-3.96129	-0.523346	-0.710663	-1.23379	0.870877	-2.01667	1.52315	-0.764926	0.468095	-0.479412	-1.29957	-1.72566
'APBA2	1.44546	-0.975457	-0.00914105	-3.10235	0.434794	-3.4925	-4.97979	1.56877	-0.891888	-0.505167	0.954432	-0.760257	-2.53642	-1.0187	1.4324	-1.44046	-3.46907
'APBA3	0.383656	0.497624	-0.157823	4.03894	-3.36183	-3.97836	-2.07263	-1.47595	-2.40602	-1.56441	-1.50465	-2.28269	-2.48467	0.230559	-1.3831	-1.99212	-4.87837
'APBB1	0.6563	-1.16826	-0.281295	1.16752	-0.475657	-1.10628	0.729766	-0.877986	1.5777	-0.476082	1.13105	1.29787	-1.48363	-0.0441826	0.0157834	-2.92285	-0.56506
'APBB1IP	0.261461	1.79696	2.25781	-15.0136	0.101748	2.95004	1.7037	-0.937081	0.92173	1.16126	-0.778336	0.0964548	0.193128	-2.57503	-1.37573	-1.08152	-2.57926
'APBB2	-2.33718	-0.471943	-2.23131	2.46893	-0.947895	-3.88859	-1.36688	-0.0641885	2.05026	0.485071	-2.05779	0.327406	-1.61728	2.00617	-1.80114	-2.8591	-3.07636
'APBB3	0.671612	0.863807	-2.56234	3.42865	0.221084	0.799175	2.43765	-0.124595	1.45031	0.921935	-0.686862	1.84146	-1.26317	-0.0282745	0.735831	-0.615453	2.02271
'APC	0.194323	0.137691	-1.1914	3.5814	-0.909365	0.382807	1.01294	0.643078	0.927636	2.30476	-0.94016	-3.92354	-2.63044	0.301657	-0.324146	-0.125798	-0.139644
'APC2	0.317922	-0.0178597	-0.190468	3.72395	-2.53751	-3.75806	0.171932	-0.524518	-1.94317	-0.456578	-2.13559	-3.76327	0.793901	-0.953773	-0.227767	-1.79065	-3.32288
'APCDD1	1.26032	-2.82846	-0.0558359	1.93876	0.299974	-3.53006	-1.03518	-0.0904578	-0.579885	-2.17067	-0.797911	-1.32565	-1.62219	0.224646	1.28407	-1.77741	-2.70149
'APCDD1L	-0.0713646	1.84891	0.385646	6.36777	1.20991	0.104427	0.330693	-1.51497	-0.265108	0.66968	-0.164451	2.46478	0.672193	-0.0612168	0.848643	0.869677	3.4238
'APCDD1L-AS1	-0.0713646	1.8586	0.438017	6.49008	1.22074	0.104427	0.317595	-1.51684	-0.265108	0.752558	-0.164451	2.46478	0.672193	0.0643659	0.841229	0.874631	3.52036
'APCS	0.240289	0.724812	-0.0657586	1.60516	-0.304961	5.2156	0.704656	0.210289	-2.21424	-0.697281	1.48381	1.31873	-0.636023	1.16567	-0.50934	0.934369	2.29395
'APEH	-0.107467	-2.47586	-1.74774	2.95239	-2.09143	-2.02494	-0.310747	-0.996144	0.0605271	-0.953797	-0.367171	1.75702	0.642412	1.18078	-0.488396	-0.88366	-1.46355
'APELA	-1.13279	-0.56025	-0.372696	4.18312	0.29688	-4.3389	0.292135	0.198083	1.74206	0.606585	-0.934605	-0.465013	-2.99728	1.66185	-2.08613	-2.20668	-1.52841
'APEX1	1.25259	-3.33824	-1.22508	-5.38515	0.613729	-3.23581	-0.258345	-0.748324	-1.20128	-0.61008	-0.788451	-1.40455	1.03729	-0.700286	0.270965	0.648803	-3.76805
'APEX2	-2.35131	-0.752235	2.40513	-1.79955	-0.906028	2.59053	1.08827	1.6249	0.841867	0.87412	-0.712824	1.27404	-0.947585	-0.697566	0.679783	-1.32466	0.471718
'APH1A	0.836403	0.311302	-0.0805809	1.7399	-0.221114	5.07671	0.572272	-0.266818	-2.43351	0.204913	1.48254	3.14467	1.23767	1.03566	-0.00368373	0.11961	3.18899
'APH1B	0.147049	-1.59564	0.251654	-1.28532	0.848569	-3.00224	-3.74841	0.228546	0.505798	0.289695	1.22919	-2.54347	-2.7361	0.449955	1.56255	-0.34134	-2.43488
'API5	0.469675	-0.802914	-0.417784	-0.33661	0.148744	-1.8211	0.633562	0.0358464	-0.120977	-1.9566	2.70373	0.0586704	0.0579474	-0.022364	0.384671	-0.611959	-0.399364
'APIP	0.325733	-2.52196	-0.269327	0.58513	0.718385	-1.31384	0.519766	-0.58201	0.469039	-2.2851	2.58978	0.00345973	-0.582961	-0.115896	1.72309	-1.5037	-0.560101
'APITD1-CORT	0.958419	-0.0694661	-1.24527	8.0896	-0.337961	1.8869	-0.178672	-0.546533	1.13558	1.00164	0.742242	-1.13769	3.6904	-1.10378	-0.547549	-0.077374	3.06512
'APLF	-0.891728	2.33689	0.459541	0.142536	0.196435	3.9723	-0.239266	0.145822	-0.94513	1.89581	2.29338	0.96397	-0.396943	0.0107798	0.95425	1.31407	3.05318
'APLN	1.55165	-1.25172	1.69177	0.0261636	1.32569	-2.23623	-2.6512	-2.11782	0.795567	0.010385	-0.119493	-0.382808	0.035222	1.51023	-0.308341	0.947091	-0.293462
'APLNR	1.12182	-0.320625	-0.584053	-4.24611	0.38459	-1.35984	-0.129646	0.175752	0.494854	-1.81938	3.55786	0.64053	-0.715867	0.540346	-0.433159	0.200084	-0.623211
'APLP1	0.327481	-0.533658	-1.97966	10.2446	-0.410341	-0.500628	0.240393	1.72094	-1.1023	3.17965	-0.492194	-0.708674	1.63129	2.08023	1.16729	2.67374	4.38453
'APLP2	1.73384	0.551572	-1.03109	-5.89125	0.212752	-3.24917	0.428308	-0.766708	0.372469	-0.637857	3.06245	0.429952	-0.410364	-1.69485	-0.547148	-0.633973	-2.01777
'APMAP	-0.453595	-0.00097136	-0.40818	6.9585	-1.50977	0.0830193	-0.00593449	-0.201029	1.63742	2.25913	-0.500188	-0.0807741	1.89561	1.06578	1.67693	0.284898	3.17521
'APOA1	2.33978	1.33357	-0.72167	-4.56451	0.531084	-2.7722	0.408741	0.191219	0.340179	-1.04919	3.68063	0.269844	0.510036	-1.55999	-0.182173	0.195097	-0.262389
'APOA1-AS	2.33978	1.33357	-0.72167	-4.56451	0.531084	-2.7722	0.408741	0.191219	0.340179	-1.04919	3.68063	0.269844	0.510036	-1.55999	-0.182173	0.195097	-0.262389
'APOA2	0.27241	0.642546	-0.0815506	1.82951	-0.21183	5.21374	0.758885	0.0243398	-2.08173	-0.721004	1.48413	2.36177	-1.52689	0.958911	0.174325	0.844395	2.48549
'APOA4	2.33978	1.33802	-0.72167	-4.68213	0.531084	-2.57467	0.419021	0.191219	0.340179	-1.04678	3.68063	0.195802	0.510036	-1.55999	-0.261783	0.200923	-0.275084
'APOA5	2.25861	1.34736	-0.725415	-4.65025	0.534172	-2.41707	0.958588	0.199231	0.276756	-0.573986	3.68143	0.140217	0.510024	-1.55999	-0.13712	0.239752	0.0205763
'APOB	-0.394313	0.395073	-0.235057	1.11955	0.615208	3.72445	1.10713	-0.184773	-2.63713	-0.639144	2.27276	1.51269	0.825678	0.255642	0.406128	0.892852	2.25919
'APOBEC1	-0.228972	0.532122	-0.505664	-1.21915	-1.4063	1.17122	-0.601882	0.747664	-1.29484	0.72264	-1.24032	-2.07652	0.87307	0.862515	0.917973	-2.10624	-1.21317
'APOBEC2	-0.391236	-0.608206	-0.632126	-4.39944	-2.08064	1.01644	-0.57941	-0.902856	-1.58566	-1.40052	0.493511	-1.28126	2.61186	1.53069	1.21746	0.393002	-1.6496
'APOBEC3A	-2.79375	-1.62778	-1.29988	-5.89472	0.855633	-0.37489	1.3472	0.117484	-1.0049	0.17235	1.2205	-2.72355	-0.219042	1.05454	-0.240511	-0.776637	-3.04699
'APOBEC3A_B	-2.79375	-1.62778	-1.29988	-5.89472	0.855633	-0.37489	1.3472	0.117484	-1.0049	0.17235	1.2205	-2.72355	-0.219042	1.05454	-0.240511	-0.776637	-3.04699
'APOBEC3B	-2.79375	-1.62778	-1.29988	-5.89472	0.855633	-0.37489	1.3472	0.117484	-1.0049	0.17235	1.2205	-2.72355	-0.219042	1.05454	-0.240511	-0.776637	-3.04699
'APOBEC3B-AS1	-2.79375	-1.62778	-1.29988	-5.89472	0.855633	-0.37489	1.3472	0.117484	-1.0049	0.17235	1.2205	-2.72355	-0.219042	1.05454	-0.240511	-0.776637	-3.04699
'APOBEC3C	-2.79375	-1.63066	-1.37556	-5.98845	1.05953	-0.391779	1.34423	0.119804	-1.0049	0.259425	1.2205	-2.72355	-0.219042	1.20944	-0.117488	-0.86888	-2.97528
'APOBEC3D	-2.79375	-1.63066	-1.36332	-5.98845	1.11441	-0.960398	1.36204	0.136433	-1.0049	0.198064	1.2205	-2.72355	-0.219042	1.20944	-0.134427	-0.890923	-3.11713
'APOBEC3F	-2.79375	-1.63066	-1.31241	-5.98845	0.940573	-0.37581	1.36204	0.131309	-1.0049	0.198064	1.2205	-2.72355	-0.183751	1.21015	-0.134427	-0.890923	-2.994
'APOBEC3G	-2.79369	-1.63066	-1.31241	-5.86139	0.832833	-0.16494	1.36204	0.132907	-1.00515	0.24334	1.2205	-2.72355	-0.183751	1.21015	-0.110243	-0.862131	-2.91154
'APOBEC3H	-2.62312	-1.63066	-0.59083	-5.86498	0.749411	-0.221272	1.36148	0.279863	-1.00384	0.243422	1.2205	-2.72355	-0.226544	1.13712	-0.0484744	-0.642696	-2.64604
'APOBEC4	0.713454	0.229631	0.362868	2.30345	-0.39816	5.02751	-0.016634	0.486128	-2.27109	-0.985743	1.67889	3.7518	0.643739	0.822654	-0.772975	1.54022	3.27893
'APOBR	1.61283	0.496358	-0.00782369	-2.67789	-0.293802	-3.66307	0.161566	-0.778875	-0.832964	-2.3087	2.99643	2.6045	0.134246	2.2412	-0.964975	-1.23776	-0.629686
'APOC1	-1.55988	0.956408	-1.25729	9.85381	0.238301	-0.667297	0.342802	1.55695	-0.796263	1.55599	-0.536885	-1.33429	0.151842	1.73968	0.101131	1.24517	2.89754
'APOC1P1	-1.55988	0.962357	-1.25729	9.97965	0.238301	-0.667297	0.205466	1.55695	-0.796263	1.45849	-0.536885	-1.33429	0.116494	1.73968	0.16431	1.17625	2.86151
'APOC2	-1.53945	0.96501	-1.25729	9.85295	0.238301	-0.667297	0.205466	1.55695	-0.611704	1.48117	-0.536885	-1.33429	0.303649	1.73968	0.265253	1.19182	2.96333
'APOC3	2.33978	1.33021	-0.72167	-4.6677	0.531084	-2.78221	0.408741	0.191219	0.340179	-1.04919	3.68063	0.231826	0.510036	-1.55999	-0.16543	0.195558	-0.296733
'APOC4	-1.55988	0.96501	-1.25729	9.97965	0.238301	-0.667297	0.205466	1.55695	-0.673796	1.47024	-0.536885	-1.33429	0.18483	1.73968	0.293987	1.17625	2.94523
'APOC4-APOC2	-1.55988	0.96501	-1.25729	9.97965	0.238301	-0.667297	0.205466	1.55695	-0.673796	1.47024	-0.536885	-1.33429	0.18483	1.73968	0.293987	1.17625	2.94523
'APOD	0.518388	1.85134	2.80946	2.53968	0.222144	0.367777	-0.397934	0.993102	-1.81993	0.465895	3.83699	1.81317	0.168506	-1.04064	1.21898	1.20635	3.68832
'APOE	-1.55988	0.956408	-1.25729	9.81265	0.238301	-0.667297	0.263011	1.55695	-0.796263	1.64978	-0.536885	-1.33429	0.151842	1.73968	0.322381	1.24142	2.94513
'APOF	0.016304	2.4762	0.446239	2.25253	-0.322306	0.34092	-0.47063	0.770694	-0.225996	-0.0791833	-1.7557	-1.36905	-0.62593	0.80523	0.480929	-0.209204	0.63276
'APOH	0.184641	0.814772	-2.60635	-0.789784	0.765629	3.66885	-0.579697	0.176487	-0.941693	-0.885306	-2.89548	-0.801374	0.250567	1.4984	-1.55218	1.40383	-0.572169
'APOL1	-2.08552	-1.40539	-1.97529	-5.59265	0.812415	-0.363096	1.14487	-0.0726934	-1.13003	-0.0466816	1.16845	-3.20516	-0.630442	-0.560619	-0.661838	-0.791178	-3.84871
'APOL2	-2.08552	-1.40539	-1.97529	-5.59265	0.812415	-0.363096	1.14487	-0.0726934	-1.13003	-0.0466816	1.16845	-3.20516	-0.630442	-0.560619	-0.661838	-0.791178	-3.84871
'APOL3	-2.08716	-1.25983	-1.96532	-5.55885	0.657318	-0.360845	1.10065	0.076535	-1.02173	0.252523	1.16845	-3.14232	-0.823518	-0.196556	-0.36959	-0.99528	-3.63138
'APOL4	-1.94485	-2.60157	-1.96532	-5.63578	0.657318	-0.363096	1.09966	-0.0962736	-1.06141	0.247104	1.16845	-3.14232	-0.773669	-0.602103	-0.36959	-1.0217	-4.10129
'APOL5	-2.76367	-1.74368	-1.91581	-5.31272	0.42545	-0.541293	1.19987	0.0287436	-1.08997	0.0417582	0.900376	-3.53312	-0.786833	-0.200312	-0.167285	0.0255628	-3.85823
'APOL6	-2.7645	-1.56273	-1.91581	-5.15108	0.42545	-0.541293	1.19987	0.256984	-1.13477	0.0151385	0.900376	-3.52567	-0.780289	-0.123187	-0.167285	0.0255628	-3.71081
'APOLD1	-1.78976	0.321155	-0.67133	-0.818845	-1.16173	0.740619	-0.246271	0.412742	-1.57135	0.798535	0.215108	-1.50081	-0.259449	1.71209	0.95158	-1.61537	-1.12077
'APOM	-0.0147739	2.08658	-0.0179989	-4.81357	-1.38841	2.48612	-0.508149	-1.03034	-0.156743	-1.86074	0.538385	-0.471202	1.9036	0.773885	-0.571073	0.443083	-0.650337
'APOO	-2.25762	0.0804161	-1.66061	1.55132	-0.838253	1.55544	1.54272	-0.0768896	-1.4449	0.274742	-1.17282	-3.46715	-0.899242	-1.05614	1.24725	-2.25035	-2.21802
'APOOL	1.45545	0.746271	0.551846	-3.22233	0.864686	-2.19692	-0.206088	-1.40863	0.102274	0.781802	-0.318998	-1.11186	1.30311	0.363159	0.244237	3.27043	0.304609
'APOOP5	0.172878	1.60139	-1.06826	-4.96702	2.58907	-4.8762	0.309103	0.201622	1.61853	0.0349503	2.48741	-3.6929	-0.0223687	-0.247742	1.97786	-2.59181	-1.61838
'APOPT1	0.386397	-2.02101	0.229443	-2.8515	1.92264	-4.35047	0.145361	0.523489	-0.0669442	-1.12025	-1.05991	0.491771	-0.0226606	-0.0584258	1.7355	1.04671	-1.26747
'APP	0.0287764	1.87028	0.146952	1.19205	0.986259	1.58472	-1.62818	0.915079	-0.486443	0.647721	-0.22368	-0.439262	0.57096	0.309465	-0.977274	-0.271924	1.05637
'APPBP2	0.63254	1.03634	-2.0082	-0.40059	0.856489	3.78137	0.0656372	-0.581718	-0.616203	-0.524017	-3.25843	0.173634	0.330586	1.13759	-1.96764	1.19509	-0.0368817
'APPL1	0.798876	-2.34486	-2.25531	2.54163	-2.29524	-2.01345	0.495428	-1.04358	-0.0415362	0.54628	-0.0777258	1.60085	0.460528	1.23481	-1.23667	-0.305835	-0.983949
'APPL2	-1.46477	-0.50438	1.4073	3.44893	-0.14676	0.334415	-0.75746	1.49212	1.03622	1.87247	-1.85961	-0.491188	-0.326825	0.668691	0.252899	-0.572884	1.09729
'APRT	-0.808866	1.56287	-1.82167	-3.31646	1.79177	-5.56082	0.96065	0.540089	0.926728	-0.938056	2.15641	-3.43739	-0.329344	-1.74542	1.56649	-2.07357	-2.63165
'APTR	-0.276861	-0.817087	2.17681	13.7105	0.755881	-0.939922	0.301349	-0.888722	-0.81491	-0.03905	-0.176114	2.0074	-0.891063	0.739583	1.95337	0.922392	4.43089
'APTX	-0.0817609	-2.84397	-0.901656	-4.0033	-0.728772	-4.31219	-0.272319	0.169163	-1.61845	-1.55861	-2.31197	-0.571707	0.220692	-2.35891	-0.715509	-0.232856	-5.53054
'AQP1	0.641264	0.239534	2.84895	12.222	1.5186	-1.19281	0.535865	0.407828	-1.18962	-0.867014	-1.48323	2.53717	0.776285	-0.326485	0.636749	0.0807657	4.34646
'AQP10	-0.578853	-0.0543537	-0.0925996	1.87851	-0.663564	5.22938	0.382519	-0.375764	-2.29919	0.221034	1.63488	3.39945	-0.0871257	1.35795	-0.333034	0.664078	2.57083
'AQP11	0.833542	0.983097	-1.11371	-5.45362	-0.418933	-1.76614	0.639923	0.289309	1.3951	-1.3137	4.46013	1.19065	-0.386106	1.15823	-1.66406	1.77495	0.152164
'AQP12A	-0.940617	-0.502684	-0.204634	3.12062	-0.104011	1.67985	0.306373	0.182682	0.875333	0.695921	2.84137	-1.11836	-0.474888	-0.492684	0.441937	1.32157	1.90694
'AQP12B	-0.940617	-0.502684	-0.204634	3.12062	-0.104011	1.67985	0.306373	0.182682	0.875333	0.695921	2.84137	-1.11836	-0.474888	-0.492684	0.441937	1.32157	1.90694
'AQP2	-0.760356	1.43353	0.452743	2.3838	-0.545667	0.333714	1.81382	0.616477	-0.799228	-0.36225	-1.3822	-0.17409	0.0239446	1.16769	1.02879	-0.222478	1.25206
'AQP3	-0.550497	-2.0017	-0.939895	-3.84457	-1.01692	-4.32912	0.169447	0.224607	-1.27307	-1.22022	-2.13325	-0.167763	0.304675	-1.85463	-0.487818	-0.445309	-4.89151
'AQP4	1.06565	-2.51809	-0.336723	3.52969	-1.68162	-3.0197	-0.240042	-2.14422	-0.152518	-0.460451	-2.44648	-0.82431	-0.0878591	-0.317688	1.29835	-0.872347	-2.30209
'AQP4-AS1	1.06565	-2.51823	-0.336723	3.52969	-1.68162	-3.0197	-0.240042	-2.21991	-0.259504	-0.466164	-2.4452	-0.82431	-0.0748272	-0.317688	1.29835	-0.813935	-2.33104
'AQP5	-0.760356	1.62746	0.452743	2.3838	-0.545667	0.333714	1.72301	0.616477	-0.799228	-0.376804	-1.3822	-0.17409	0.0239446	1.16769	1.20354	-0.222478	1.31789
'AQP6	-0.760356	1.62746	0.452743	2.39251	-0.545667	0.333714	1.72301	0.616477	-0.799228	-0.330595	-1.3822	-0.17409	0.0239446	1.16769	1.20354	-0.216143	1.3332
'AQP7	-0.460543	-1.97403	-0.939895	-3.80719	-0.959561	-4.32912	0.192367	0.224607	-1.46781	-1.33553	-2.13325	-0.167763	0.304675	-1.80169	-0.498098	-0.306882	-4.86492
'AQP7P1	0.778189	-1.16085	1.17733	-2.59344	-0.806544	-4.38456	-0.274614	-0.624638	-0.77803	-1.25559	-2.23714	0.350519	-0.69442	-0.773247	-0.95255	-0.156371	-3.59649
'AQP7P3	0.778189	-1.16085	1.17733	-2.59344	-0.806544	-4.38456	-0.274614	-0.624638	-0.77803	-1.25559	-2.23714	0.350519	-0.69442	-0.773247	-0.95255	-0.156371	-3.59649
'AQP8	0.366641	0.235205	0.649605	-4.2865	-0.461489	-3.46365	-1.03575	-0.887682	-1.38233	-1.83477	2.99741	1.80163	0.0429672	0.976152	-1.23974	-1.06937	-2.14792
'AQP9	0.406361	-1.95593	0.745888	-1.84512	0.640221	-4.06349	-3.94196	0.564387	0.581503	0.879945	0.683328	-3.29097	-2.80955	-0.164099	0.778693	-1.12678	-3.47939
'AQR	1.44538	-0.320353	0.487845	-3.95325	0.86279	-4.65161	-3.84343	0.599411	-0.209959	-0.620372	1.05006	-0.793736	-2.5448	-1.66418	0.151769	-1.53906	-3.88588
'AR	-0.172465	1.51261	-0.0679432	-1.81513	-0.149839	1.44245	0.583272	-0.70525	-0.336537	-0.488278	1.31981	-1.55758	0.0942807	1.87712	0.406373	0.179207	0.530526
'ARAF	-1.01367	0.603932	-1.32292	1.06963	-2.15735	3.79652	1.45821	0.881977	0.272767	1.24168	-0.784525	1.73143	-0.196234	-0.641254	0.487024	-0.578504	1.21218
'ARAP1	0.483537	-0.207996	-0.238463	-5.85322	-0.369721	-1.82911	0.497438	-1.12418	0.347307	-2.64681	4.12403	0.378601	-0.313418	0.935122	0.534692	1.9506	-0.832897
'ARAP2	-2.58636	-0.510407	-2.64686	2.94984	-1.28765	-3.79745	-1.75532	0.438275	2.7018	-0.0207735	-1.29819	-2.02709	-0.116933	1.21377	-2.18978	-0.968096	-2.97531
'ARAP3	0.550405	0.896901	-2.55444	2.81007	0.420538	0.811489	1.48466	-0.0399371	1.18782	1.15042	-0.583628	0.858346	-0.952409	-0.389236	1.219	-0.574399	1.5739
'ARC	0.354486	2.38289	0.780006	-3.94356	-0.0784971	2.52219	0.323767	0.357472	0.977916	-0.655203	1.68034	1.90383	3.21596	1.06558	0.279951	-0.413461	2.68841
'ARCN1	1.7666	0.330825	-0.813129	-5.02194	0.995838	-2.75008	1.0156	0.378154	0.535437	-1.62776	3.12779	0.397111	0.462292	-1.61516	-0.894654	0.351723	-0.840338
'AREG	-2.03157	1.66551	-1.72476	4.81468	-0.131027	-5.37346	0.682119	-0.515084	0.514896	0.967009	-1.58158	0.304505	-0.745946	1.28965	-1.55021	-1.56307	-1.24458
'AREL1	0.326746	-3.06952	-0.149825	-2.3761	1.07683	-4.26235	-0.357902	0.412351	-1.41784	-0.676068	-0.920481	-0.895499	-0.283969	-0.766462	0.431277	0.752191	-3.04416
'ARF1	0.0403968	-1.14387	0.417785	0.803429	-0.412806	4.41686	-1.37483	0.00204131	-1.56707	-0.534861	1.67886	0.228524	-1.75911	1.86827	1.11296	-0.111001	0.916397
'ARF3	-0.151878	1.98496	0.426411	2.59143	-0.802284	0.333555	0.800903	0.815944	-1.2944	-0.352638	-1.81668	0.161445	-0.54359	0.732646	1.33131	0.407531	1.15617
'ARF4	1.00437	-2.37932	-2.257	2.35726	-2.47225	-2.1866	0.315832	-1.0513	-0.0415362	0.296307	-0.0777258	1.72842	0.227906	1.16812	-1.23851	0.0732811	-1.13319
'ARF4-AS1	1.00437	-2.36368	-2.257	2.35726	-2.47225	-2.1866	0.315832	-1.0513	-0.0331243	0.308235	-0.0777258	1.72842	0.227906	1.16812	-1.23851	-0.322604	-1.22316
'ARF5	-0.184487	-2.14779	2.15643	10.2882	-0.436253	-1.08481	0.0548245	-0.858387	0.042404	-1.11419	0.116237	2.2022	-0.488455	0.0560636	-0.941026	1.3134	2.24359
'ARF6	1.19197	-1.92904	-0.461381	-4.58742	0.893523	-3.83049	0.389797	0.494769	-0.737906	0.0996044	-0.471142	-1.31111	0.663436	0.273537	0.986072	-1.1538	-2.37239
'ARFGAP1	-0.205653	0.903806	-0.042365	6.65273	1.21468	0.0860913	0.0158884	-0.825852	0.468763	0.736027	-0.59614	1.27772	0.405099	0.396616	0.552423	1.25701	3.07421
'ARFGAP2	0.311752	-1.07673	-0.292649	-1.12054	1.03709	-1.77224	0.866115	0.255095	0.555298	-1.81222	3.3321	-0.241891	-0.0964397	-0.0819276	-0.507059	-1.27579	-0.480009
'ARFGAP3	-2.08527	-1.74679	-1.67119	-5.00501	-0.320723	-0.583308	2.16793	0.385353	-0.964263	0.836229	0.615114	-3.07077	0.269822	-0.421205	-0.810069	-2.53317	-3.73433
'ARFGEF1	-0.101778	2.58982	0.365659	-1.80089	-0.806591	1.39225	0.0185883	0.248957	1.15534	1.01223	1.81051	3.10562	3.47725	0.384704	0.840073	3.8953	4.39676
'ARFGEF2	-0.239138	0.738299	0.852249	6.83135	1.20516	0.324404	0.979187	-0.55261	0.51043	1.64426	-0.458786	1.14907	0.182046	0.712079	0.184959	0.755664	3.70465
'ARFGEF3	-0.130017	1.90351	-0.257459	-4.66453	1.17789	2.8268	0.354378	1.01545	0.707423	1.49175	-0.958894	-0.329906	2.15228	-2.46858	-0.0026278	-0.915725	0.475433
'ARFIP1	-1.9816	-0.603547	-0.793408	4.99339	-0.500367	-4.78634	0.655458	-0.573259	1.99686	0.564486	-1.32784	-1.06852	-1.22961	1.37302	-2.50425	-0.619695	-1.6013
'ARFIP2	0.655673	-0.749951	-0.281295	0.962701	-0.492523	-1.10662	-0.376291	-0.877986	1.57551	-0.322416	1.13105	1.29787	-1.48363	-0.0681231	-0.0421072	-2.92358	-0.775429
'ARG1	1.18534	1.70014	-0.00465483	-4.89621	-0.149852	2.93511	0.428046	1.04205	0.567231	1.22095	-1.88108	-0.443011	1.11564	-2.43346	0.151681	-0.857971	-0.0800165
'ARG2	1.78398	-2.9207	-0.505162	-1.74029	1.28439	-4.0316	-0.00569165	0.457771	-0.96984	0.244737	-0.690041	-1.36629	0.174882	-0.0703828	0.895341	-0.960894	-2.10495
'ARGFX	-0.0208347	1.25441	2.48891	0.700165	-0.0589173	-0.775485	0.291333	0.0788756	-0.362641	0.698585	3.23505	1.56611	-0.271574	-1.24449	0.346466	0.703521	2.15737
'ARGFXP2	2.03477	1.94532	-1.72122	-2.62418	0.746977	2.59824	-1.19477	0.0602878	-0.431844	1.64817	-1.26517	-0.278812	-1.32505	-1.50596	0.544074	1.0983	0.0822782
'ARGLU1	0.706183	-1.39942	1.93955	-3.62061	1.97805	0.266204	0.445959	0.737371	0.834805	0.540003	-1.74625	-0.677312	0.23165	0.973865	-0.00368227	-0.352601	0.213441
'ARHGAP1	0.27933	-1.24448	-0.570959	-0.573954	0.810065	-1.77232	1.13176	0.228793	0.562997	-1.38356	3.3321	-0.41013	0.0985863	0.27979	-0.297243	-0.680289	-0.0523801
'ARHGAP10	-0.592737	0.771812	-0.727505	4.26582	0.000860287	-5.31323	0.288072	-0.354984	2.03343	-0.29162	-1.29663	-2.47425	-0.623072	1.38648	-0.882731	-1.37597	-1.29656
'ARHGAP11A	1.68991	-1.0521	0.236043	-3.72637	0.990298	-3.50834	-3.60873	0.320869	-0.534169	-0.766489	1.00005	-0.141586	-3.20064	-1.81442	1.29406	-1.17187	-3.49837
'ARHGAP11B	1.44546	-0.975457	-0.00914105	-3.10235	0.434794	-3.4925	-4.97979	1.56877	-0.891888	-0.505167	0.954432	-0.760257	-2.53642	-1.0187	1.4324	-1.44046	-3.46907
'ARHGAP12	-0.633791	2.29176	1.55842	-15.2081	0.399847	2.98417	1.75822	-2.1066	0.820011	0.830834	-0.306199	-0.775305	0.789434	-2.13804	-1.32701	-0.444284	-2.87667
'ARHGAP15	-1.4089	-0.301825	0.8369	1.32301	2.78663	3.53372	0.449871	-0.727741	-0.75799	-0.640898	1.4534	0.316907	-1.32972	-1.43602	0.376597	0.499488	1.24336
'ARHGAP17	0.54272	0.298792	0.821824	-4.0815	-0.456042	-3.46603	-0.485165	-0.996927	-0.950078	-2.2569	2.99741	1.90968	0.204551	0.979918	-0.970621	-1.06551	-1.74347
'ARHGAP18	1.13134	1.14724	-0.0546256	-4.62151	-0.221872	2.85902	0.746905	0.842314	0.482246	1.12483	-0.987377	-0.745979	0.650033	-2.29828	-0.23292	-0.976286	-0.288729
'ARHGAP19	-0.843294	-1.4516	0.895762	-15.0473	-0.696617	1.26135	-1.26182	0.676059	0.538681	0.445295	0.50929	-0.369104	-1.56116	-1.99869	-0.868163	-2.25551	-5.50669
'ARHGAP19-SLIT1	-0.843011	-1.45434	0.879044	-15.0611	-0.697452	1.26169	-1.26182	0.676016	0.538733	0.315675	0.50929	-0.418008	-1.96634	-1.99869	-0.871275	-2.22479	-5.65409
'ARHGAP20	0.77945	0.238622	-1.07747	-5.22855	1.20456	-2.48042	1.08178	-0.0872791	0.737711	0.0447025	3.80365	1.31919	0.551297	-1.41684	-1.88701	-1.11817	-0.883688
'ARHGAP21	0.562978	1.45534	1.94992	-15.0518	-0.796798	2.32674	1.69851	-0.542282	0.926254	1.76589	-0.778939	0.129047	0.208588	-1.86305	-1.61709	-1.15486	-2.69538
'ARHGAP22	-1.40728	1.07091	1.33988	-15.4112	1.29226	2.06684	0.603202	0.844157	0.551327	-1.07986	0.816333	-0.9928	-0.529074	-1.44889	0.1366	-2.50655	-3.66353
'ARHGAP23	-0.0226941	-0.283389	-0.940541	-2.02021	1.98245	2.98251	-1.16265	-1.22374	-0.940602	2.07399	-1.39166	-1.00474	-1.44613	-0.960248	0.651262	1.95209	-0.438575
'ARHGAP24	-1.59891	0.362405	-0.959437	4.33109	0.411042	-5.87167	0.138741	-0.368547	1.38419	1.07299	-2.00614	0.465196	-0.309875	0.889019	-1.95855	-3.58166	-1.90003
'ARHGAP25	-0.947252	2.33858	0.459541	0.147962	0.197806	3.98186	0.259309	-0.0711595	-1.07536	2.05282	2.29338	-0.666996	0.038912	0.0107798	0.998911	1.31407	2.83329
'ARHGAP26	0.394526	1.2801	-2.55488	2.97678	0.141175	0.86408	1.91934	0.00508585	1.33641	0.936569	-0.526809	1.11531	-1.50602	-0.370315	1.29507	0.17687	1.87082
'ARHGAP26-AS1	0.388511	0.840686	-2.55488	2.97678	0.141175	0.718968	1.91934	0.0445079	1.33641	1.02384	-0.526809	1.15294	-1.33557	-0.345839	1.11416	-0.218618	1.6689
'ARHGAP26-IT1	0.302946	0.831578	-2.55366	2.66201	0.0321777	0.785047	2.53624	-0.118709	1.39946	0.823839	-0.586616	0.418158	-1.28971	-0.301707	1.11774	-0.401694	1.41428
'ARHGAP27	2.15112	0.138946	-1.70113	-1.0747	-0.269293	3.18888	-1.23523	-1.43312	-0.388557	1.52978	-1.00338	-3.07092	-0.677121	0.24438	0.276784	-0.654929	-0.994622
'ARHGAP27P1	0.508121	0.707662	-2.38721	-0.730037	0.7814	3.67643	-0.24225	-0.284751	-0.145421	-0.888275	-2.51913	-0.753313	-0.138342	1.24587	-2.08861	1.23099	-0.506716
'ARHGAP28	1.00379	-2.98556	-0.262458	1.86273	-0.26258	-3.4949	-0.917848	0.382896	-0.126418	-1.48669	-0.679635	-1.03707	-0.830094	0.245375	1.11624	-1.61644	-2.27217
'ARHGAP29	2.71205	-1.67607	-2.26335	8.6281	-2.03518	3.61875	0.101454	0.360926	0.688616	-0.725801	1.25886	0.439288	1.56451	0.072319	-0.639461	-1.0372	2.76695
'ARHGAP30	0.603022	0.655693	-0.0815506	1.83408	-0.321151	5.0801	0.91567	0.192171	-2.11595	-0.686419	1.48413	2.70325	-1.44571	0.819138	-0.274031	0.877878	2.56008
'ARHGAP31	0.0188905	1.43302	2.48767	0.758203	-0.107791	-0.956812	0.485889	0.0956334	-0.457552	1.17161	2.87868	1.56521	0.259314	-1.01517	0.415939	1.31616	2.58722
'ARHGAP31-AS1	0.0299373	1.43322	2.48767	0.758203	-0.107791	-0.956934	0.485889	0.193624	-0.457552	1.21698	2.89428	1.53692	0.0371239	-1.01674	0.407366	1.2818	2.556
'ARHGAP32	1.52597	0.607799	-0.838429	-5.97336	0.147954	-2.5976	0.35451	-0.630757	0.673188	-0.60466	3.06382	0.21334	-0.535862	-1.56508	-1.01328	-1.29024	-2.11567
'ARHGAP33	0.327481	-0.532325	-1.98089	10.2838	-0.415537	-0.500628	0.568441	1.69764	-0.850269	3.24608	-0.500714	-0.708674	1.65741	1.94743	1.24635	2.6725	4.53952
'ARHGAP35	-1.70483	-0.645325	-0.864947	9.70529	0.0363143	-1.01883	-0.293854	0.750607	0.646347	1.4501	-0.495179	-1.28234	0.642186	1.27095	7.15796e-05	-0.126229	2.01758
'ARHGAP36	1.62776	-0.796056	1.71295	-0.707642	1.78914	-1.15193	-2.68227	-1.5132	0.491046	-0.150194	-0.139176	0.738339	-0.23696	1.47574	0.451033	0.529792	0.359594
'ARHGAP4	1.58184	-1.11485	0.764381	0.0863779	0.783277	-1.36038	-1.35689	0.155986	2.00014	-1.67188	1.51117	-0.688297	-0.565753	0.285935	-0.634376	0.880343	0.164254
'ARHGAP40	-0.137029	0.437247	0.668538	6.74015	1.52929	-0.0794768	0.445445	-0.213631	1.54833	3.40808	-0.714467	0.545739	0.832242	0.904876	1.32943	0.949272	4.54851
'ARHGAP42	0.106354	1.3645	-0.358874	-5.47165	0.463285	-1.80523	0.350444	0.0929851	0.112951	-0.701034	3.6908	1.02134	0.147455	0.140296	-0.572142	-0.333871	-0.438096
'ARHGAP44	0.164431	-1.28016	-0.184737	-2.56714	-1.25632	0.591165	-1.0614	-0.539701	0.512257	-0.234996	-3.45877	-0.126434	-1.1235	-1.5476	0.527847	-0.738964	-3.081
'ARHGAP45	0.0295577	-1.11504	-0.192717	3.18558	-2.16279	-3.20357	-0.0261303	-0.207372	-0.745827	-0.612958	-1.88977	-3.19365	1.36081	-0.60066	-0.494743	-0.277283	-2.53664
'ARHGAP5	1.25224	-0.508062	-1.1331	-4.76043	1.55456	-3.69024	0.498196	-1.39782	-0.20497	-0.908957	-0.193126	-2.49155	0.854052	0.0460631	0.534445	-1.31965	-2.96709
'ARHGAP5-AS1	1.25224	-0.508062	-1.1331	-4.76043	1.55456	-3.69024	0.498196	-1.39782	-0.20497	-0.908957	-0.193126	-2.49155	0.854052	0.0460631	0.534445	-1.31965	-2.96709
'ARHGAP6	-2.64614	0.910109	-1.47383	1.86556	-1.80046	2.29004	2.06472	2.59574	-1.23622	-0.632626	-1.82055	-1.53269	-1.15577	-0.592885	-0.287287	-1.63115	-1.27086
'ARHGAP8	-2.22975	-1.41962	-1.08102	-4.97477	-0.396042	-0.368722	2.02226	0.446287	-0.60539	0.826469	1.2144	-2.30917	-0.0240123	-0.361378	-0.432049	-1.88271	-2.8938
'ARHGAP9	-0.27492	0.923645	0.43714	4.16124	-0.928126	0.240273	-0.362498	-0.501828	-0.181152	-0.30769	-1.73571	-2.05125	0.95449	-0.0423852	0.37433	-2.54446	-0.459727
'ARHGDIA	1.63677	-0.988341	-2.31169	-0.553504	0.0448988	3.72401	-0.0547136	-0.0246177	0.247678	-1.69851	-2.17074	-0.319616	-0.579824	0.358977	0.248285	1.02263	-0.354573
'ARHGDIB	-1.79971	0.429047	-0.369242	-0.615533	-1.02156	0.74642	-0.528318	1.76679	-2.00353	1.10969	0.160404	-2.38501	-0.343555	1.05671	0.841701	-1.22666	-1.04559
'ARHGEF1	-0.681899	0.258605	-0.622911	9.95855	-0.230312	-1.04413	0.298126	2.20063	-0.764682	2.23988	-0.757735	-0.425651	0.212863	1.56715	1.81085	-0.167968	3.46284
'ARHGEF10	0.104959	-1.93466	-0.387137	-0.200901	-3.02732	-2.2031	-0.259772	0.0689694	-0.463893	0.701824	1.2425	-3.28173	-1.36225	-2.86818	0.515234	0.291414	-3.26601
'ARHGEF10L	0.62748	-1.66521	-2.41619	10.1025	-0.624809	1.92667	0.342673	-0.428425	2.08675	1.77724	0.594284	-1.20586	3.24354	-1.24887	-0.997475	-0.183695	2.98266
'ARHGEF11	-0.0853919	-0.205723	-0.0457269	1.80888	-0.277759	5.21319	0.679646	-0.581149	-2.37758	-0.228395	1.54841	2.12767	0.109596	1.30792	0.137891	1.10406	2.55889
'ARHGEF12	1.03822	0.80688	-0.675812	-5.12698	1.249	-2.52424	0.895237	0.425775	0.549688	-1.35086	3.11636	0.837546	0.671598	-1.50232	-0.871456	-1.34923	-0.952648
'ARHGEF15	0.692171	-0.447834	-0.210129	-2.52803	-1.08323	0.223246	-0.831853	0.0388922	0.187599	-0.255176	-3.39347	-0.568184	0.314106	-1.41524	1.01415	-0.465779	-2.18219
'ARHGEF16	0.750989	-0.671662	-1.43861	7.86954	-0.0980937	1.76075	-0.713306	0.0162918	1.09504	0.617904	0.838258	0.81115	2.71866	-1.04264	-0.389221	0.367963	3.12325
'ARHGEF17	0.567633	-0.179597	-0.119652	-6.03465	1.00997	-1.83008	0.667038	-0.778023	1.08579	-1.91161	4.25635	2.09113	-0.274911	1.27519	0.592176	1.32223	0.434746
'ARHGEF18	-0.328475	-1.02318	1.10528	4.48156	-3.91868	-2.96997	-0.291544	-0.881137	-0.777301	-0.689242	-2.17207	-0.895898	-2.62681	0.759599	0.152904	-1.02459	-2.77489
'ARHGEF19	0.375529	-2.05245	-1.69072	9.75831	-0.418885	1.9399	0.0189312	-0.279336	1.7791	1.37547	0.58651	0.314364	3.52089	-1.19853	0.121548	-0.188564	3.49052
'ARHGEF2	-0.59488	-0.243104	-0.0567086	1.86098	-0.881103	5.24577	0.31669	0.175131	-2.1823	0.699245	1.5505	1.14684	-0.28334	1.19368	0.801975	1.58922	2.58465
'ARHGEF25	-0.52013	1.13121	0.43714	4.85191	-0.928126	0.354201	-0.391182	-0.15299	-0.185143	-0.34387	-1.73571	-0.136237	1.15788	0.187583	0.346683	-2.61448	0.364686
'ARHGEF26	0.579516	1.24826	1.01239	2.1181	0.413424	-0.070845	0.0846054	1.75586	-2.20282	-1.22835	4.31118	2.07165	2.14518	-0.334017	1.19481	2.58799	3.92173
'ARHGEF26-AS1	0.579516	1.05683	1.76111	2.1181	0.440073	-0.00692594	0.0923413	1.75586	-2.22372	-1.0735	4.31118	2.0563	2.13691	-0.334017	1.21876	2.58799	4.11921
'ARHGEF28	1.09609	-0.664605	-1.31285	3.15769	-0.638976	-0.940155	0.290956	0.69412	1.71214	0.486158	-1.83886	-0.930575	-4.01139	0.034698	-0.917373	-0.739694	-1.13065
'ARHGEF3	1.03992	-1.96489	-2.2668	2.66476	-2.32357	-2.01418	0.49534	-1.02369	-0.116557	0.113548	-0.0777258	1.61088	0.460528	1.57814	-1.79688	-0.766144	-1.09683
'ARHGEF3-AS1	1.00633	-2.71635	-2.25547	2.56668	-2.30796	-1.94896	0.5127	-1.03794	0.118147	0.224458	-0.0777258	1.66685	0.460528	1.5784	-1.82904	-0.207091	-1.06161
'ARHGEF33	-0.60313	0.239402	-0.590207	0.741191	0.709616	3.41013	0.201625	-1.34478	-2.25562	0.857007	2.251	0.162234	1.33831	0.827414	0.818161	0.939674	1.92551
'ARHGEF34P	0.429853	-2.152	2.98948	9.63161	-1.38066	-0.710483	0.394692	-0.221881	0.138999	-2.35495	-0.0907534	3.27707	-0.826394	0.53885	-0.145396	1.38517	2.7258
'ARHGEF35	0.429853	-2.152	2.98948	9.63161	-1.38066	-0.710483	0.394692	-0.221881	0.138999	-2.35495	-0.0907534	3.27707	-0.826394	0.53885	-0.145396	1.38517	2.7258
'ARHGEF37	-0.280074	0.7323	-2.59462	3.84805	-0.0524658	0.958307	2.51812	0.413451	1.28118	1.49876	-1.0718	1.36495	-0.736472	-0.0956715	1.04994	0.452977	2.32173
'ARHGEF38	-1.01891	1.12205	-0.288214	4.38775	0.250741	-4.96832	-0.564429	-0.7597	0.953024	0.407925	-1.64345	-0.250934	-0.651659	0.447384	-1.8114	-2.72277	-1.77773
'ARHGEF38-IT1	-1.01222	1.12208	-0.261955	4.38692	0.250741	-4.96832	-0.564429	-0.7597	0.952832	0.407084	-1.64345	-1.02294	-0.651659	0.447384	-1.73451	-3.21288	-2.06625
'ARHGEF39	-0.686112	-1.40894	-0.948886	-4.01525	-0.407333	-3.7902	-0.487656	0.237547	-1.11932	-0.911978	0.0210758	0.13861	0.0127947	-1.65722	-0.588402	-0.212188	-3.95586
'ARHGEF4	-0.88459	0.155311	0.040535	1.6487	1.82131	3.33503	-0.176589	-0.173987	-1.36087	-0.121119	1.53887	0.0370316	-2.66342	-1.34237	-0.207139	1.46509	0.777945
'ARHGEF40	1.77147	-2.96436	-1.68641	-5.09282	1.34951	-3.33517	0.0824057	-0.411881	-1.36745	-0.179565	-0.600272	-1.33992	1.55435	-0.689395	0.219058	0.973792	-2.92916
'ARHGEF5	0.429853	-2.152	2.98948	9.63161	-1.38066	-0.710483	0.394692	-0.221881	0.138999	-2.35495	-0.0907534	3.27707	-0.826394	0.53885	-0.145396	1.38517	2.7258
'ARHGEF6	1.70384	-0.943425	0.601161	-0.467128	1.37031	-1.91035	-3.07022	-1.04453	1.73937	-1.13363	1.26837	-1.02774	-0.17096	0.250144	-0.222394	1.64722	-0.352494
'ARHGEF7	0.960159	-0.970811	2.49369	-3.6636	2.29903	-0.103144	0.0782385	0.607099	0.0228335	0.850375	-1.03537	-1.07319	-0.0239794	1.03362	-0.491831	-0.243998	0.184779
'ARHGEF7-AS1	0.845699	-0.970811	2.48768	-3.6636	2.29903	-0.103144	-0.0387138	0.555672	0.0219129	0.844896	-1.03537	-1.22259	-0.0271992	1.03362	-0.491831	-0.193279	0.0854909
'ARHGEF7-AS2	0.960159	-0.970811	2.49369	-3.6636	2.29903	-0.103144	0.0782385	0.607099	0.0228335	0.850375	-1.03537	-1.07319	-0.0239794	1.03362	-0.491831	-0.243998	0.184779
'ARHGEF9	-1.02241	-1.86965	-1.74957	-2.76621	-1.64746	3.06306	0.55099	-0.212881	-0.367146	-0.529768	0.211274	-1.58795	-0.642702	0.840496	0.315698	-0.117997	-1.88306
'ARID1A	-0.0316873	-0.458312	-2.40596	8.81546	-1.33608	1.94949	0.586446	-1.28482	1.88824	1.19565	0.217772	-0.494201	3.06315	0.338368	0.699908	0.0516115	3.19876
'ARID1B	1.09009	2.18951	0.0959522	-3.70543	-0.884858	2.75914	0.313081	1.00029	-0.211311	1.31186	-1.86993	-1.91703	0.595019	-2.3717	-0.571043	0.412769	-0.440899
'ARID2	-0.749714	1.42894	0.401589	2.6764	-0.217554	0.35569	2.25099	-1.26003	-1.98126	0.348203	-2.08012	-0.514215	-0.285288	0.308076	0.7949	1.07712	0.63843
'ARID3A	0.131092	-0.591438	-0.192717	3.1078	-2.18461	-3.20723	0.0585958	-0.393666	-0.858969	-0.562969	-1.8886	-3.17182	0.512873	-0.845954	-0.647413	-1.48409	-3.05478
'ARID3B	1.46243	-0.740841	0.710906	-0.854844	1.06014	-3.39143	-2.9453	-0.294149	-0.422614	-0.198459	1.4533	-2.06169	-1.76686	0.357654	0.717609	-0.763299	-1.91936
'ARID3C	0.284983	-0.854984	-0.946453	-3.4529	-0.74051	-3.82886	-0.0306496	0.0907167	-0.696398	-1.1336	-1.74117	0.219242	0.293484	-1.66058	-0.600292	-0.0034097	-3.70035
'ARID4A	0.665166	-1.98038	-0.431595	-3.02341	0.584124	-3.97163	0.901357	0.225299	-1.3381	0.298886	-0.0416803	-1.8232	0.291958	0.00518515	0.378362	-0.885416	-2.53627
'ARID4B	-0.855271	-0.824833	0.0444577	2.44518	-0.308025	4.42468	-0.464645	-0.0176122	-1.31413	-0.359167	1.68055	-1.18688	-1.34212	1.13263	0.100834	0.251231	0.851722
'ARID5A	-1.24139	1.60935	0.429348	1.14117	0.493223	3.88655	0.169221	-0.609726	-0.130555	1.26366	1.04175	2.20608	0.420686	-0.282989	0.815081	1.0711	3.07064
'ARID5B	-0.168277	-0.226179	0.409345	-15.6318	-0.210067	1.98631	0.448977	0.423589	-0.0786915	0.51044	0.868661	-0.781792	-0.49636	-2.08525	-0.418554	0.782095	-3.66689
'ARIH1	1.25752	-0.99964	0.51848	-0.769792	0.658611	-3.55153	-4.19657	0.0673954	-0.488322	0.404586	1.4658	-1.86127	-1.49884	0.489827	1.11072	-0.360932	-1.93849
'ARIH2	-0.144757	-2.42072	-2.60771	3.25411	-1.92084	-1.92569	-0.165743	-1.05803	0.188143	-0.0557751	-0.367171	0.7245	0.417231	1.17564	-0.541155	-0.496666	-1.48615
'ARIH2OS	-0.144757	-2.42072	-2.60771	3.25411	-1.92084	-1.92569	-0.165743	-1.05803	0.188143	-0.0557751	-0.367171	0.7245	0.417231	1.17564	-0.541155	-0.496666	-1.48615
'ARL1	-1.46013	0.168553	1.38481	2.82415	-0.120945	0.546097	-0.592118	1.53472	0.930958	1.73891	-2.05633	1.11239	-0.300417	0.203524	0.752037	-1.70618	1.24
'ARL10	0.348885	0.441329	-2.19445	3.51326	0.903539	0.1457	1.51325	1.00179	0.920193	0.128951	-0.272919	2.9584	-1.21066	1.04381	0.23428	0.590949	2.51658
'ARL11	0.0124149	-0.425554	1.48611	-3.81507	2.10505	0.00448582	-2.63634	-0.792345	1.44209	1.25846	-1.91159	-1.81455	-0.505445	0.650523	-0.42389	-0.436483	-1.45053
'ARL13A	2.51834	0.238748	0.565211	-2.17301	1.90817	-0.627932	-1.51836	-1.13485	0.810955	0.851106	-0.123452	-0.907694	-0.408984	1.22434	0.182612	3.62627	1.25787
'ARL13B	-0.989964	0.956642	0.850952	1.76636	-1.38931	-1.28647	1.18729	-1.48628	1.2496	-0.212833	1.73472	1.82859	-0.575518	0.864314	-1.36847	2.88217	1.50295
'ARL14	-0.299299	0.264596	2.518	2.47941	0.730631	-0.297069	1.36262	1.45702	-1.87048	-2.34121	3.74024	1.11186	0.73494	-0.733745	0.971421	1.98562	2.95364
'ARL14EP	0.291883	-2.54107	-0.787502	0.691831	-1.30871	-1.59411	0.360971	-1.02586	0.116183	-1.8128	1.76237	-0.600825	-1.24747	-0.396065	0.0365069	-1.5428	-2.39937
'ARL14EPL	0.0936287	-0.0485134	-1.05347	3.62806	-0.821824	0.554754	1.08172	0.444019	1.04055	2.56491	-0.900243	-3.33911	-1.99392	0.948972	0.442282	-0.233598	0.602056
'ARL15	-0.356953	-0.228675	0.190887	2.94695	-0.0650019	-0.290947	0.0679669	0.194355	0.851141	-1.0149	-1.3682	-1.41025	-3.20688	0.347293	-0.85633	-1.3348	-1.38358
'ARL16	1.73551	-0.70117	-2.31169	-0.776987	0.150915	3.72401	-0.208732	0.0801201	0.0503113	-1.62041	-2.17074	-1.22955	-0.69629	0.344962	0.19306	1.62329	-0.453344
'ARL17A	1.52052	0.427287	-1.71144	-1.09484	0.0879706	3.19315	-1.20051	-1.27558	-0.676639	2.06583	-2.18338	-3.94876	-0.27148	0.372434	0.633973	-0.181886	-1.06084
'ARL17B	1.52052	0.427287	-1.71144	-1.09484	0.0879706	3.19315	-1.20051	-1.27558	-0.676639	2.06583	-2.18338	-3.94876	-0.27148	0.372434	0.633973	-0.181886	-1.06084
'ARL2	0.487162	0.353667	-0.22084	-4.97559	-0.127542	-1.70213	0.224582	0.586847	0.79283	-1.56574	3.55236	1.99936	-0.816656	-0.548796	0.68435	0.0309048	-0.311308
'ARL2-SNX15	0.487162	0.353667	-0.22084	-4.97559	-0.127542	-1.70213	0.224582	0.586847	0.79283	-1.56574	3.55236	1.99936	-0.816656	-0.548796	0.68435	0.0309048	-0.311308
'ARL2BP	-0.585568	2.34881	-1.06559	-5.095	2.78993	-4.80974	0.224039	0.514341	1.08674	-0.725416	2.30038	-3.59327	0.955773	-0.718591	2.16102	-2.76335	-1.74387
'ARL3	-1.15856	-0.376727	0.76531	-14.7986	-0.235136	1.2644	-0.648375	1.0954	0.525925	1.28918	0.504494	-0.442415	-1.77463	-1.66557	0.0884658	-0.111446	-3.91958
'ARL4A	0.303223	0.452928	2.51306	14.3039	2.01211	-1.30579	0.468534	0.185606	-1.85996	1.03036	-1.78112	1.79032	0.618455	0.648014	0.890867	-0.0809548	5.04738
'ARL4C	-0.542072	0.20734	-0.279556	2.68584	-0.455027	2.28823	0.193496	-0.022323	1.27461	0.571522	1.45302	0.868019	-0.634303	-0.293599	0.00691392	0.923571	2.06142
'ARL4D	2.28253	-0.592642	-1.68241	-1.54125	-0.551719	2.78676	-0.84355	-1.71608	-0.624274	1.45598	-1.82163	-2.75155	-1.40191	0.107083	1.33667	-1.42711	-1.74627
'ARL5A	-1.80342	-0.125665	0.139077	2.15572	1.67847	3.12105	-0.227597	-0.479576	-1.38454	-0.594931	2.20083	0.280622	-1.12324	-0.620469	0.703756	1.97017	1.47257
'ARL5B	0.890694	1.04017	2.27037	-14.833	-0.794098	2.64464	2.00409	-0.947497	1.07693	1.06999	-0.96219	-1.86303	0.0647605	-3.01272	-1.32139	0.236762	-3.10889
'ARL5C	0.0320637	-0.483844	-0.572453	-2.0207	2.3467	3.05569	-0.971104	-0.946021	-1.14881	2.57879	-0.420379	-2.46655	-1.60037	-0.587965	1.03284	1.93013	-0.0604975
'ARL6	-1.00337	0.973144	1.57771	1.83044	-0.221723	-0.65591	0.0433931	-0.907212	-0.912217	1.21672	1.49524	1.24683	0.625459	0.507395	1.4947	2.25807	2.39217
'ARL6IP1	0.246502	0.025385	-2.57519	-2.2108	-0.553346	-3.22449	-0.330935	0.255861	0.325492	-1.40166	3.0659	1.81739	-0.24737	1.81631	-0.271336	-0.869855	-1.03303
'ARL6IP4	-0.576768	0.0615155	0.498189	2.331	-0.852433	0.575365	-0.408611	0.925662	1.04936	-0.420921	-1.51637	-0.764505	-0.0364946	-0.206202	0.0393053	-0.23023	0.116964
'ARL6IP5	0.491	-2.99837	-1.74172	2.81875	-2.61931	-1.27238	0.621364	-0.383306	0.1242	-0.307298	0.0277193	2.96024	-0.0204558	1.31157	-1.4884	-0.516691	-0.748274
'ARL6IP6	-1.74377	-0.347445	0.319852	2.09937	1.58852	3.28026	-0.0300767	-0.0730813	-0.937551	-1.08862	2.22544	0.566811	-1.47681	-0.688155	0.73468	1.56303	1.49811
'ARL8A	0.400167	-1.06942	-0.126715	1.9065	-0.576643	4.7741	0.0412815	-0.0453356	-1.79943	-0.611636	1.55577	3.54457	-2.37624	1.27997	-0.401151	0.890894	1.84667
'ARL8B	-0.496836	2.04501	-3.28073	2.12588	-1.88679	-1.47185	0.669075	0.21603	1.11915	0.849587	-0.0111327	1.68542	0.15396	0.917683	-1.1466	-0.640104	0.21194
'ARL9	-2.25948	2.72739	-1.50639	3.24847	-0.632686	-4.35646	-1.24957	0.414338	0.21332	-0.896463	-1.62718	-0.290774	-1.25294	2.10864	-0.664534	-1.21909	-1.81085
'ARMC1	-0.334767	2.32766	0.613812	-1.54407	-1.12353	1.58909	0.204323	0.255189	0.518873	0.273379	1.73492	2.9344	3.24466	0.345548	0.645427	3.89349	3.8946
'ARMC10	0.0469061	-1.71122	3.21229	11.5288	0.924184	-0.613547	-0.774	-0.565818	-0.855823	1.17555	-0.543344	1.99583	-0.752839	-0.15169	1.78205	1.0602	3.93938
'ARMC12	0.162375	0.0674381	-0.298096	-3.9437	-1.57178	2.90088	-0.486537	-0.963022	-0.683258	-1.36453	-0.871118	-0.161443	3.09915	1.1082	-0.412158	0.0640406	-0.83839
'ARMC2	0.918039	1.74714	0.528647	-3.8166	0.427536	3.32618	0.59521	0.461756	0.788343	0.0840209	-1.83593	-0.303807	1.6067	-1.98265	1.21402	-0.44917	0.82736
'ARMC2-AS1	0.932154	1.65723	0.528647	-4.47111	0.427536	3.32618	0.59521	0.620042	0.788343	0.202831	-1.83593	-0.303807	1.48405	-1.98397	1.48234	-0.44917	0.750143
'ARMC3	0.539412	1.09952	2.31331	-14.9913	-0.61061	2.95182	1.7144	-0.761929	0.420448	0.898723	-0.589629	-0.563472	-0.226605	-1.87695	-0.768423	0.213804	-2.55937
'ARMC4	0.188348	1.96706	2.67994	-15.0467	-0.102581	2.95129	1.69243	-0.796494	0.389372	0.809097	-0.777146	-0.152284	-0.044069	-2.14984	-1.40731	-0.795393	-2.64856
'ARMC5	1.49288	0.270775	-0.527827	-2.2536	0.352001	-3.2639	0.224942	-0.879359	-0.589631	-1.22761	3.04627	1.89498	0.200548	1.28216	-0.949803	-0.149261	-0.26911
'ARMC6	0.498353	0.311218	0.194244	4.22796	-1.68357	-1.63056	0.192543	-1.94238	-0.514854	0.912822	-1.63914	0.483718	-0.886293	0.756651	0.458736	0.38734	0.0316987
'ARMC7	0.81	0.413591	-2.24346	0.43201	0.708203	3.6491	0.228278	-0.142532	-1.1653	-1.67816	-2.84234	0.191317	0.228624	1.23479	-1.32717	1.16589	-0.0842902
'ARMC8	0.160786	1.65063	1.93099	2.43969	-0.245509	-0.0135789	0.805497	0.325272	-1.09314	-0.774391	3.31378	0.546278	1.30799	-1.67285	0.3803	1.16053	2.55557
'ARMC9	-0.882508	-0.638951	-0.0772441	2.98541	0.24024	2.11017	0.40284	0.78325	1.36695	0.190226	2.24596	0.104013	-0.068871	0.66806	-0.878092	0.871455	2.35573
'ARMCX1	3.10911	0.31032	0.578579	-2.16668	2.11587	-0.28262	-1.51546	-1.12455	0.154005	0.894504	-0.123452	-0.894278	-0.240921	1.97886	-0.0870929	3.36659	1.5182
'ARMCX2	2.86619	0.311518	0.578579	-2.16668	2.09855	-0.28262	-1.51546	-1.12485	0.154005	0.735336	-0.123452	-0.894278	-0.616444	1.79137	-0.0870929	3.63796	1.34066
'ARMCX3	3.10911	0.311518	0.578579	-2.16668	2.09855	-0.28262	-1.51546	-1.12455	0.154005	0.726385	-0.123452	-0.894278	-0.616444	1.79137	-0.0870929	3.63796	1.39923
'ARMCX4	3.10911	0.31032	0.578579	-2.16668	2.11587	-0.28262	-1.51546	-1.12455	0.154005	0.893599	-0.123452	-0.894278	-0.240921	1.97886	-0.0870929	3.36659	1.51797
'ARMCX5	2.42742	-0.107851	0.570805	-2.17896	1.85902	-1.16158	-1.31514	-0.995567	0.265526	0.523014	-0.123452	-0.909147	-0.743683	0.767114	0.207933	3.90071	0.746541
'ARMCX5-GPRASP2	2.42742	-0.107851	0.570805	-2.17896	1.85902	-1.16158	-1.31514	-0.995567	0.265526	0.523014	-0.123452	-0.909147	-0.743683	0.767114	0.207933	3.90071	0.746541
'ARMCX6	3.10911	0.311518	0.578579	-2.16668	2.10642	-0.28262	-1.51546	-1.12455	0.154005	0.76498	-0.123452	-0.894278	-0.616444	1.79137	-0.0870929	3.63796	1.41084
'ARMS2	-0.969194	-0.759297	0.895707	-15.2477	-0.947858	1.2937	-1.20512	0.297231	0.211855	0.217796	0.8308	0.124321	-1.45377	-0.959169	-0.241898	0.137766	-4.44372
'ARMT1	1.31889	1.30025	-0.145774	-3.51343	-0.349689	2.77316	0.270808	1.71394	0.848629	1.03481	-1.45893	-1.30948	0.381262	-2.02395	-0.564401	-0.0850687	0.0477568
'ARNT	1.25485	0.89225	-0.0828041	1.53026	-0.722919	5.23384	0.717151	0.290625	-2.48337	0.51662	1.48254	3.68636	0.955741	1.37026	-0.303651	-0.00171293	3.58401
'ARNT2	0.842734	-0.753015	1.29202	-0.653592	0.804495	-3.3588	-2.52983	0.932329	-0.807926	-0.673782	1.73039	-2.42032	-0.711627	0.385664	1.92524	-0.253114	-1.06229
'ARNTL	0.431455	-1.80297	-0.95873	1.0001	0.0284073	-1.291	0.462694	-1.02118	1.3131	-0.766956	1.48053	0.750918	-1.02852	-0.739736	-0.750112	-2.21115	-1.27579
'ARNTL2	0.0165562	0.777706	-0.229564	-0.838185	-1.72492	0.717538	0.369502	2.35396	-2.24199	0.772631	0.704799	-0.894675	0.685813	0.81816	0.636805	-0.542549	0.345399
'ARNTL2-AS1	0.0165562	0.779274	-0.229564	-0.909716	-1.72492	0.66907	0.344732	2.38334	-2.24199	0.785723	0.704799	-0.894675	0.520817	0.81816	0.668153	-0.542549	0.286805
'ARPC1A	-0.413954	-2.08384	2.96013	11.5277	1.50455	-0.288303	-0.601648	0.0496358	-1.38126	0.916045	-1.34072	2.79419	-0.0375238	0.765033	0.466997	1.00758	3.96116
'ARPC1B	-0.414511	-2.0917	2.96013	11.5162	1.47315	-0.366998	-0.638943	0.201027	-1.38556	0.808315	-1.51854	2.59903	-0.0375238	0.765033	0.361072	1.00758	3.80945
'ARPC2	-1.00857	-0.17154	-0.489	1.87475	-0.835513	2.14117	0.276766	-0.615649	1.58451	-0.747428	2.17229	2.93603	-0.656826	0.219903	-1.1125	1.62191	1.79758
'ARPC3	-1.6068	-0.0646525	1.18085	4.24644	-0.888335	0.292728	-0.403805	1.24459	0.803802	0.357093	-1.61822	-0.780001	-0.218389	0.301711	-0.951445	-1.0637	0.207966
'ARPC4	-0.792703	1.8066	-3.2975	1.16468	-2.08979	-1.56678	0.120695	0.202864	1.15468	1.49045	-0.0524935	1.98239	0.317572	1.53412	0.195562	-0.370188	0.450037
'ARPC4-TTLL3	-0.792703	1.8066	-3.2975	1.16468	-2.08979	-1.56678	0.120695	0.202864	1.15468	1.49045	-0.0524935	1.98239	0.317572	1.53412	0.195562	-0.370188	0.450037
'ARPC5	0.713454	0.227715	0.362868	2.31239	-0.39816	5.02751	-0.016634	0.486128	-2.27109	-0.971295	1.67889	3.78381	0.643739	0.822654	-0.772967	1.5349	3.29098
'ARPC5L	-0.143807	1.19928	1.04872	-1.14703	0.647574	-4.04702	-1.02697	-0.448473	-0.917891	0.946085	-2.52385	1.23396	-1.23514	0.794428	-0.403558	-0.958036	-1.74543
'ARPIN	0.590981	-2.14747	1.42237	-0.929955	2.38928	-2.18721	-1.60396	0.695493	-1.75994	-1.61773	1.79971	-2.50191	-0.902953	1.28283	0.273897	0.0798791	-1.27917
'ARPP19	1.26525	-1.26406	1.12456	-2.08101	0.340536	-4.30101	-2.99556	0.251013	-0.167646	1.12568	0.775753	-2.20234	-2.32645	-0.500532	1.71721	-2.06558	-2.82605
'ARPP21	-0.663532	-1.97399	-3.25228	1.61765	-2.58547	-1.48322	0.0286217	-0.974117	0.329757	0.0769994	-0.13102	2.17118	-0.711223	0.456796	0.428554	-0.649874	-1.82879
'ARR3	-1.40276	1.01958	-0.234801	-1.44877	-0.205689	0.455993	0.585074	0.332989	-0.283547	-0.93951	2.11032	-0.982122	-0.517667	1.25443	-0.25942	1.33371	0.204451
'ARRB1	0.66523	0.410054	-0.142575	-5.70259	-0.0249956	-1.77552	0.117422	-0.769814	0.245439	-1.60008	4.35197	2.12543	-1.11603	1.16002	0.598341	1.076	-0.0954265
'ARRB2	0.118261	0.00838538	-0.0117781	-3.10241	-1.03065	0.522923	0.00964689	0.121312	0.423825	-0.875228	-3.30906	-0.931968	0.78712	-0.057444	0.83245	-1.05469	-1.88733
'ARRDC1	0.342567	1.09515	1.18738	-1.10488	0.678983	-3.76961	-0.245611	-1.03601	-0.498335	0.127544	-1.85524	1.726	-0.561363	0.492016	-1.34522	-0.64771	-1.35358
'ARRDC1-AS1	0.342567	1.09515	1.18738	-1.10488	0.678983	-3.76961	-0.245611	-1.03601	-0.498335	0.127544	-1.85524	1.726	-0.561363	0.492016	-1.34522	-0.64771	-1.35358
'ARRDC2	-0.0873953	-0.45328	0.156453	3.61135	-2.02266	-1.63372	-0.407713	-1.52358	-1.11086	-0.985887	-1.50495	1.17514	-1.71694	0.695391	0.571566	0.576532	-1.16514
'ARRDC3	0.852349	0.22987	-0.99041	2.66805	-1.21148	0.385114	0.941582	0.0886899	2.13127	1.58747	-1.35454	-0.774472	-3.63855	0.547784	1.20997	-0.58626	0.521608
'ARRDC3-AS1	0.852349	0.231182	-0.99041	2.66805	-1.21148	0.385114	0.941582	0.145662	2.13127	1.58747	-1.35454	-0.768755	-3.63855	0.547784	1.20997	-0.58626	0.537608
'ARRDC4	0.81777	-2.11719	0.932793	-0.616347	2.42006	-2.90176	-0.806384	0.592865	-1.96007	-2.41842	1.64389	-0.0679164	-0.967926	0.951126	0.918352	-0.223127	-0.950572
'ARRDC5	0.513199	-0.843541	-0.422117	4.01096	-2.29721	-4.05986	-0.818433	-1.10727	-1.82221	-2.04702	-1.80045	-1.6557	-3.54117	0.394169	-0.389791	-0.933211	-4.20491
'ARSB	0.349688	-0.637289	-1.48183	2.82555	-0.635843	-0.505067	0.350272	0.592933	1.07632	0.87733	-1.5942	-0.658962	-4.2471	0.317146	0.322888	-1.06679	-1.02874
'ARSG	0.294249	1.73981	-2.77618	-0.596857	1.43844	3.58863	0.944132	0.45021	-0.776733	-0.971648	-3.1273	-0.91047	0.314751	0.299556	-2.3702	2.88299	0.105846
'ARSI	-0.135841	0.682352	-2.32239	3.6988	0.218072	1.09813	2.62683	0.3902	1.28119	1.63397	-0.836227	1.32431	-0.64871	-0.705148	0.956823	1.38212	2.66112
'ARSJ	-1.59579	0.03919	-0.335546	4.62848	0.54392	-5.14453	0.148798	-0.735379	1.24665	0.279061	-1.71304	0.361532	-0.819435	0.754023	-1.58002	-3.65211	-1.89355
'ARSK	1.13871	0.158967	-1.22339	3.16491	-1.06701	0.57689	1.23021	0.769416	2.25355	1.331	-1.35039	-0.905811	-2.89503	0.438884	1.49619	-0.0879425	1.25728
'ART1	0.282742	-1.22063	-0.339566	1.14103	-1.18348	-1.59464	0.484416	-1.3928	1.92379	0.250536	0.932828	1.12821	-1.60438	-0.565201	-0.34915	-2.8375	-1.23595
'ART3	-2.37	1.93535	-1.54871	4.77653	-0.468196	-5.40319	0.282565	-0.288071	0.384885	0.972405	-1.49983	0.593396	-0.392146	1.33996	-2.17098	-2.3125	-1.54213
'ART4	-1.79971	0.457704	-0.423244	-0.546754	-1.02156	0.74642	-0.607067	1.90521	-1.86549	1.08083	9.30648e-05	-2.51875	0.202336	0.928742	0.869663	-1.24204	-0.958403
'ART5	0.282742	-1.22063	-0.339566	1.14103	-1.18348	-1.59464	0.484416	-1.3928	1.92379	0.250536	0.932828	1.12821	-1.60438	-0.565201	-0.34915	-2.8375	-1.23595
'ARTN	1.16494	0.145776	-1.98464	10.1719	-0.974417	3.80595	1.91615	-1.37321	1.34285	-0.854437	1.03092	-2.54061	3.57237	0.415843	-2.08223	-1.22956	3.13191
'ARV1	-0.240724	-1.32304	0.190427	0.667566	-0.351674	4.4328	-1.01479	-0.0533859	-1.12216	-0.643355	1.56482	0.267785	-1.54659	1.72301	0.779352	0.131312	0.865337
'ARVCF	-2.36726	-1.09854	-1.76226	-5.99894	1.01417	-1.17382	0.980131	-0.551202	-0.990917	-1.54316	1.17902	-2.48284	-0.233884	0.518162	0.578035	-0.353439	-3.57168
'ARX	-2.52437	0.0537479	-1.54508	1.44667	-1.27856	1.51183	1.58581	1.79838	-1.50232	-0.0911684	-1.16264	-0.619435	-0.804119	-0.819096	0.891346	-3.3487	-1.60193
'AS3MT	-1.17714	-0.365818	0.406334	-14.7224	-0.235136	1.2644	-0.806499	0.768945	0.228413	1.28751	0.498112	-0.858346	-2.02897	-1.66516	-0.0400802	-0.37498	-4.4552
'ASAH1	0.980418	-1.54819	-1.11533	-0.660008	-3.25981	-1.82816	-0.885011	-1.16533	-1.01082	0.748987	0.656124	-2.14964	-1.43617	-1.71167	-0.368375	0.946142	-3.45171
'ASAH2	0.0404034	1.26667	1.51511	-15.7272	0.917985	2.09466	0.335715	0.37644	-0.0525161	-0.477801	0.81891	-2.54708	-0.454344	-1.38145	-0.243656	-0.616056	-3.53356
'ASAH2B	-0.891438	0.415038	1.50772	-16.3208	0.963069	2.07379	0.329174	1.36369	0.348581	0.221795	0.81891	-1.81364	-0.0277211	-1.72545	-0.672478	0.396467	-3.25332
'ASAP1	0.237928	2.4146	1.209	-5.38164	-0.0978771	2.51331	0.191389	0.27352	-0.210672	0.484506	1.53973	3.05451	2.54904	1.04153	-0.340603	2.99696	3.1188
'ASAP1-IT1	0.209288	2.26832	1.2377	-5.2331	-0.0890291	2.50078	0.247181	0.245567	0.476625	0.442269	1.53973	3.32137	2.63047	1.04354	-0.561211	2.88714	3.29166
'ASAP1-IT2	0.237928	2.58615	1.209	-5.23315	-0.0978771	2.51331	0.253119	0.27352	0.315803	0.48615	1.53973	3.05451	2.54904	0.919357	-0.220441	2.99696	3.34577
'ASAP2	-0.0371451	0.722394	0.189731	1.51452	0.963781	3.82722	0.446417	-0.53644	-2.81878	-0.168289	2.14695	2.95021	1.04267	0.930326	-0.943614	0.675826	2.72645
'ASAP3	0.576726	-0.25381	-2.31752	7.7586	-1.02357	2.33167	0.577998	-0.478623	1.83496	1.85878	0.302819	-0.284992	2.6922	-1.28769	-0.337376	1.15367	3.27596
'ASB1	-0.70531	-0.913847	-0.187455	3.07109	-0.222616	2.06121	0.666085	1.84498	1.0745	0.275458	2.84175	-0.328643	-0.938134	-0.299219	0.242992	1.07839	2.39031
'ASB10	0.78068	-1.96615	3.31796	9.61422	-1.64408	-0.315697	0.233943	-1.26585	-0.897839	-1.70971	-0.149215	2.92332	-0.450702	1.09116	-0.292894	0.402354	2.41788
'ASB11	-2.8491	1.08072	-1.75896	1.34819	-1.80868	1.62972	1.57944	1.41156	-1.62144	-0.342102	-1.83363	-0.302275	-1.10718	-0.91529	0.816883	-2.39163	-1.76594
'ASB12	-1.32247	-1.28231	-1.34048	-3.33215	-1.06492	4.08051	0.512161	-0.713228	-0.0689431	-1.09975	-0.296844	-1.48661	-0.329338	1.48984	-0.513838	-0.0525165	-1.70522
'ASB13	-0.201889	2.43796	2.38229	-14.3763	-0.542516	3.27903	2.56661	-0.514561	1.39232	0.807605	-1.21253	-2.46998	-0.218689	-2.92045	-0.267357	0.446609	-2.35295
'ASB14	0.798876	-2.31519	-2.25531	2.54163	-2.29524	-2.01345	0.495428	-1.04358	-0.0415362	0.351166	-0.0777258	1.60085	0.460528	1.23481	-1.25863	-0.305835	-1.0308
'ASB15	-0.181163	-2.41257	2.75365	10.1813	0.138222	-1.02131	-0.0190867	-0.213706	0.00927251	-1.09684	-0.105079	1.79185	-0.43346	0.275915	-0.864657	0.365326	2.29192
'ASB16	1.85066	-0.918472	-1.67379	-1.42857	-0.593794	2.79015	-1.14161	-1.51347	-0.885235	0.616437	-1.12257	-1.86894	-0.442715	-0.962865	-0.418388	-1.41571	-2.28222
'ASB16-AS1	1.85066	-0.9175	-1.67379	-1.42857	-0.593794	2.79015	-0.971976	-1.51347	-0.885235	0.674351	-1.12257	-1.86894	-0.442715	-0.962879	-0.234923	-1.0283	-2.08237
'ASB17	1.40337	-1.33457	-2.83914	8.81771	-1.6486	3.91805	0.707883	-0.663436	1.21098	-0.294997	0.978878	-1.21092	2.9804	0.609774	-1.0837	-1.257	2.57367
'ASB18	-0.736013	0.210326	-0.205531	2.6143	-0.287181	2.29898	0.332071	-0.0217124	0.88839	0.0773781	2.7335	-0.362931	-1.01388	0.487735	0.365602	1.04433	2.10634
'ASB2	0.673666	-2.78889	-0.31319	-2.38495	2.23092	-4.28706	0.306766	0.320615	-0.868051	-1.24197	-0.752116	0.503746	-0.327147	-0.10962	1.67806	1.36095	-1.49957
'ASB3	-0.33267	2.25499	0.310917	0.797703	0.981088	3.94123	0.632851	-1.09742	-1.89271	0.726095	2.43666	0.712129	0.849557	0.200671	1.0339	0.603909	3.03972
'ASB4	-0.282101	-1.28385	3.3427	12.035	1.44376	-0.633244	0.329665	0.0840774	-0.640265	0.622463	0.347497	2.51585	-0.671932	0.745348	2.26166	1.2824	5.37477
'ASB5	-0.262708	-2.51768	-0.70092	3.48561	0.387769	-4.76315	0.528381	0.302987	1.63557	0.059127	-0.123231	-0.699699	-1.77678	1.47799	-1.40258	-2.13161	-1.62523
'ASB6	0.11395	0.396872	1.36064	-1.19877	0.216073	-4.01368	-0.734403	-0.285953	-0.564598	-0.719831	-2.16685	1.49745	-2.04393	0.835813	-1.01452	0.363911	-1.98946
'ASB7	0.931145	-1.55287	1.15948	-0.679828	2.13941	-2.93508	-0.925571	0.522138	-1.66233	-2.75999	1.59473	0.166358	-0.627947	0.848817	2.35935	-0.192422	-0.403654
'ASB8	-0.0908156	1.81943	0.412429	2.47903	-1.04323	0.256508	2.08296	0.467229	-1.43248	0.173767	-1.62889	0.760655	-1.48071	0.51218	0.915313	-0.0452073	1.03954
'ASB9	-2.8491	1.08072	-1.75896	1.34819	-1.80868	1.62972	1.57944	1.41156	-1.62144	-0.342102	-1.83363	-0.302275	-1.10718	-0.91529	0.816883	-2.39163	-1.76594
'ASB9P1	1.17597	-1.92957	1.04804	-0.781052	2.90672	-3.00045	-1.02091	1.05253	-1.43736	-1.31851	1.79703	-1.17857	-1.78516	1.28394	0.767117	-0.276081	-0.67408
'ASCC1	-0.0843502	-1.61632	0.256695	-15.6248	-0.917565	1.86282	-0.479538	0.417232	0.924368	0.217509	1.39911	1.2784	-0.224712	-2.17735	-0.971761	-0.0138823	-3.93853
'ASCC2	-2.11343	-1.23825	-1.37433	-6.11276	1.49977	-0.740279	0.461208	-1.31662	-1.71264	-0.393131	0.582119	-2.22087	-0.697702	-0.222141	0.901844	-1.18656	-3.97094
'ASCC3	1.34266	0.983615	0.51218	-5.22973	0.407356	3.50478	0.27101	1.39037	0.733823	-0.976893	-0.892766	-0.961802	3.55541	-2.10542	0.0643579	-0.481144	0.529449
'ASCL1	-1.26469	0.130693	1.37874	3.56673	-0.290306	0.556406	-0.501879	1.34334	0.930147	1.94863	-2.07171	0.78539	0.608991	0.388667	0.671471	-1.32008	1.71513
'ASCL2	0.229595	-1.65211	-0.298695	1.32924	-1.1349	-1.50888	0.388354	-1.2439	1.52668	-0.143245	0.883008	0.314892	-1.3459	-0.797845	-0.919446	-2.26612	-1.65982
'ASCL3	1.1641	-2.09748	-1.01874	0.804625	-0.519251	-1.37307	0.599036	-0.836609	1.93876	-0.15106	1.47245	0.680541	-1.32593	0.115865	-0.150655	-2.91439	-0.902952
'ASCL4	-1.24594	-0.398952	1.18206	4.23624	-0.342252	0.338879	-0.617299	0.992162	0.723141	1.21779	-1.85054	-0.0200975	0.0264396	0.321493	-0.197608	-1.19914	0.791595
'ASCL5	0.419088	-0.912864	-0.39171	1.76526	-0.453012	4.72152	0.0200912	0.391542	-1.21576	-0.323236	1.5735	4.02179	-1.92634	0.972326	0.24138	0.698812	2.4006
'ASF1A	0.376139	1.62366	0.45975	-5.01038	-0.425828	2.97009	0.823548	0.815451	1.41817	0.500615	-1.84574	-0.430598	1.57217	-2.35906	0.535611	-0.584409	0.109796
'ASF1B	0.581662	-1.16177	-0.340389	4.29805	-1.59599	-1.79643	-0.773624	-0.278309	-1.29337	1.29545	-1.83729	0.189747	-1.52116	1.42494	-1.21073	0.433672	-0.896387
'ASGR1	0.0325052	-0.434593	-0.276174	-3.33093	-1.02855	0.209215	-0.552033	0.270129	0.395159	-1.26142	-2.97273	-1.32858	0.566678	-0.792096	1.42307	-0.544992	-2.40633
'ASGR2	-0.0083369	0.210413	-0.276174	-3.18224	-1.02855	0.208379	-0.552033	0.18345	0.395159	-1.14102	-2.99492	-1.27498	0.413187	-0.792096	1.4985	-0.471599	-2.20321
'ASH1L	-0.750182	0.118122	-0.0567086	1.24672	-0.892961	5.24619	0.74549	-0.459928	-2.06535	-0.286792	1.35178	1.22454	-1.28391	1.37245	-0.305451	0.657183	1.4653
'ASH1L-AS1	-0.679953	0.507805	-0.0567086	2.18205	-0.890327	5.24577	0.733837	-0.33545	-2.05474	0.357637	1.31696	1.08536	-0.183659	1.52017	0.00377861	0.897509	2.41251
'ASH2L	-1.68776	0.718512	0.228096	-2.50064	-2.54927	0.573544	-0.513559	0.151508	-1.37007	0.946687	1.80914	-0.312034	-0.129121	-0.28343	0.121411	1.13533	-0.915413
'ASIC1	-0.760356	1.42928	0.452743	2.46606	-0.617772	0.334232	1.72301	0.628842	-0.799228	-0.467538	-1.3822	-0.17409	0.0239446	1.22496	1.12039	-0.212012	1.24757
'ASIC2	1.42621	2.58369	-1.50907	-3.57986	1.33431	2.57972	-1.07635	0.272135	-0.88224	1.79897	-2.16386	-0.46019	-2.06874	-1.49663	0.250687	0.0782821	-0.728232
'ASIC3	0.78068	-1.93278	3.33817	10.0357	-1.64408	-0.315687	0.622692	-1.24647	-0.895476	-1.85438	-0.149215	2.92332	-1.0942	1.32395	-0.368773	0.207882	2.43282
'ASIC4	-1.26759	-0.541454	-0.464591	2.61761	-0.689807	2.09354	0.686637	-0.613879	1.40728	0.349587	2.17229	1.07506	-0.115196	0.284116	-1.15302	1.55941	1.85
'ASIC5	-0.918106	-0.228186	-0.508353	4.64413	-0.340266	-4.85926	0.155692	0.0790646	1.7146	-0.00336704	-1.37701	0.408803	-2.06609	2.21543	-2.23616	-1.58843	-1.22688
'ASIP	1.43499	-0.0547369	0.348558	6.94967	-0.383973	0.324893	0.429526	0.507056	0.517245	2.0193	-0.575768	1.17702	1.29733	1.31614	1.52968	1.43357	4.56762
'ASL	0.0669744	0.352565	3.22409	14.833	0.0897533	-1.28167	0.389195	-0.99466	-0.904199	1.67068	0.016375	2.68226	-0.945355	1.19341	1.76417	1.58446	5.93527
'ASNA1	0.0208907	0.142697	-0.36796	4.26743	-1.99599	-1.48573	-0.935201	-0.534027	-1.71748	0.430947	-1.71957	-1.73542	-1.51656	0.948289	-1.47317	0.64352	-1.75683
'ASNS	-0.466982	-1.6761	3.63587	11.7082	1.40395	-0.640128	-0.0872648	-0.118792	-1.21698	0.780114	-0.860053	3.25658	-0.532131	1.14005	1.7988	1.06654	4.79792
'ASNSD1	-1.6129	-0.549675	-0.795774	1.87568	2.24574	2.4278	0.866857	-0.366747	0.262502	-1.90285	2.04926	-0.317957	-2.89267	0.0236375	0.683908	0.833737	0.70764
'ASPA	0.0314131	0.231057	0.352084	-3.18545	-1.28277	0.387349	-0.668807	0.156595	0.562455	-0.315836	-3.36668	-1.22081	0.883714	-1.17468	0.667288	-1.26392	-2.30175
'ASPDH	-1.96511	-0.0863955	-0.324233	10.1982	-0.0131372	-0.904544	-0.0565295	0.949545	0.820576	1.4408	-1.39718	0.940972	2.03885	1.44654	0.366378	-0.206824	3.31198
'ASPG	0.16032	-1.87528	0.182503	-2.67724	2.21782	-4.17292	0.205297	0.729913	-0.326195	-1.74503	-1.08823	0.716779	0.259369	0.0136471	1.3859	1.6409	-1.09311
'ASPH	-0.0326774	1.70917	0.438701	-1.67413	-1.09381	1.42773	-0.339622	0.484592	1.22812	0.925505	1.27799	1.54698	2.67819	0.333546	0.368558	3.54708	3.20648
'ASPHD1	1.07414	0.32042	0.1207	-2.49497	-0.176278	-3.26732	-0.130936	-0.789652	-0.540257	-1.37019	3.04627	1.4703	0.434994	1.52446	-0.849392	-1.23802	-0.716436
'ASPHD2	-0.877175	-1.17926	-1.50101	-5.9187	0.580231	-0.710863	0.514198	-1.35012	-1.27694	-1.59387	0.490159	-1.94567	0.488506	0.633408	0.176333	-1.22644	-3.6743
'ASPM	-0.106109	-1.732	0.532869	1.98726	-0.453581	4.73562	-0.0905176	0.617318	-1.43264	-0.256143	1.76081	4.57934	-2.3516	0.777151	-0.684791	0.768675	2.16291
'ASPN	-0.190746	-0.105794	0.88986	0.0241547	0.717851	-3.90281	-0.798731	0.135945	-0.464886	-0.0357773	-2.39586	1.49547	-1.12635	-0.0987371	-1.40517	-1.04014	-2.07543
'ASPRV1	-1.27663	2.44975	0.464638	0.549248	0.261521	3.9846	0.0608213	-0.362691	-1.11961	1.93445	2.29481	-0.783711	-0.354004	0.299929	0.404579	0.930768	2.43462
'ASPSCR1	1.40661	-0.982352	-2.0981	-1.19473	0.0490097	3.62804	0.481336	0.0914941	0.442592	-1.7053	-2.17074	-0.601973	-0.869758	0.358977	0.303884	1.31578	-0.386305
'ASRGL1	2.46368	-0.272271	-0.661065	-4.53631	0.568821	-1.81759	-0.354579	0.0448551	1.57875	-1.34785	3.48704	0.758782	-0.617339	-0.727104	-0.841783	0.928614	-0.336339
'ASS1	0.0877202	0.0478442	1.42364	-1.0077	0.595739	-3.9621	-1.48438	-0.232715	-0.351128	-0.470664	-2.15587	1.50692	-1.22576	1.10132	-0.596258	-1.15522	-1.96965
'ASTE1	-0.405961	1.78154	2.52497	0.95949	0.0754959	-0.227963	0.986388	-0.141511	-0.274213	-0.105229	3.63457	0.134956	0.568911	-1.99101	0.865326	1.08619	2.36799
'ASTL	-1.48018	1.86707	0.429348	1.25524	1.97869	3.88655	0.169221	-0.119162	0.0372502	1.14247	1.04175	2.27315	1.15291	-0.279854	1.49023	1.94586	4.19763
'ASTN1	1.47451	-0.19732	0.199516	1.32968	-0.364581	4.77077	-0.326757	0.226529	-2.14195	-0.593249	1.66022	1.71086	-0.794247	0.668903	-1.03359	1.40412	1.99835
'ASTN2	-0.370779	-0.593032	1.19526	-0.640473	0.599134	-3.782	-0.716123	-0.993442	-0.869787	0.373772	-2.39679	2.09163	-0.321496	0.865969	-0.904255	-1.17433	-1.90919
'ASTN2-AS1	-0.364744	-0.614013	1.09871	-0.616819	0.580283	-3.782	-0.716123	-0.993442	-0.869787	0.326801	-2.39679	2.11971	-0.321496	0.865969	-0.900795	-1.17433	-1.93972
'ASXL1	0.501637	1.05639	0.15053	7.32153	-0.440633	0.486186	1.08792	0.658507	0.603035	1.94922	-0.895477	4.08303	1.10478	1.13049	1.42401	0.50405	5.18131
'ASXL2	-0.914115	1.39191	-0.248641	1.27821	0.86678	4.3503	1.48466	0.0910794	-1.77499	-0.710405	2.24679	1.00213	1.37317	0.0770123	-0.505249	0.883347	2.723
'ASXL3	2.89518	-2.21426	-1.51251	3.32752	-1.60709	-3.0399	-0.0453512	-1.9429	1.70762	-0.219625	-2.35756	-0.939147	-0.356247	0.492133	0.737871	0.644754	-1.10738
'ASZ1	-0.347562	-2.22134	3.2248	10.8127	0.795989	-0.744232	-1.14172	1.41354	0.434874	-0.290925	-0.380248	1.09335	-0.742746	0.951843	-0.517751	2.44504	3.69639
'ATAD1	-0.157625	-0.11997	0.92205	-12.899	0.602225	0.778131	-1.83072	-0.0798782	0.617921	0.549288	0.334406	-1.95048	-0.798156	-1.16735	-1.05181	-2.69766	-4.73717
'ATAD2	-0.073831	2.9017	0.658229	-4.90559	-0.470461	2.49957	0.0350696	0.945217	-0.125625	0.872585	1.51245	3.31407	3.95012	0.909477	-0.685072	2.27727	3.4038
'ATAD2B	-0.321818	0.604336	-0.248694	0.824105	0.343122	4.33836	1.49829	0.18876	-2.32542	-0.408935	2.25414	1.88287	1.49264	0.0184231	0.0612919	0.912945	2.77861
'ATAD5	0.887402	0.703118	-1.31964	-3.4669	0.834672	2.6114	-1.73291	-0.104974	-0.94769	2.04348	-2.54711	-0.00461894	-0.525703	-1.98494	-0.269465	0.353905	-1.36749
'ATAT1	-1.64105	2.18822	0.245952	-4.65875	-0.576299	2.31528	-1.35953	-1.56546	0.216945	-1.47417	0.0490667	-0.396522	1.75248	1.30937	-0.496342	0.561442	-0.882344
'ATCAY	0.296818	-0.712418	-0.157823	3.87197	-3.21859	-4.2864	-0.55848	-1.52564	-1.95538	-1.59965	-1.71615	-1.90033	-2.79649	0.259365	-1.14811	-2.10244	-4.81244
'ATE1	-0.831548	-0.125126	0.893252	-13.7324	-0.837405	1.27143	-0.760216	0.0296752	0.239591	0.54534	0.589596	-0.340411	-1.65906	-1.16312	-0.9951	0.22757	-4.16199
'ATE1-AS1	-0.8665	0.534423	1.16063	-13.7324	-0.837405	1.27019	-0.957983	-0.086027	0.254778	0.696578	0.764771	0.124765	-1.67939	-1.0855	-0.8614	0.406534	-3.7235
'ATF1	-1.43794	1.6624	0.435537	2.46741	-0.556826	0.333533	1.34209	0.604446	-0.773343	-0.758414	-1.22757	0.663018	0.243811	1.28648	0.675899	-0.12084	1.20992
'ATF2	-0.556058	-0.494909	0.124107	1.82547	2.46751	2.50846	0.864945	0.16161	-0.599854	-0.50835	1.87857	1.13162	-1.28393	-0.232129	0.107148	1.78525	2.29486
'ATF3	0.0918134	-1.33835	0.598241	0.594516	-0.472795	4.48479	-0.708701	-0.0232729	-1.38704	0.582704	1.60094	0.4035	-0.49212	1.35666	0.718786	-0.450819	1.38971
'ATF4	-2.68926	-1.13055	-1.31477	-5.75699	0.420763	-0.597978	1.37692	0.179732	-1.04841	-0.180161	1.62132	-2.71124	-0.157756	0.878775	-0.135786	-0.725313	-2.99268
'ATF5	-1.75899	0.237243	-0.887166	10.1816	-0.0124169	-0.882571	0.0281969	0.641414	0.589585	1.65201	-1.39718	1.12702	2.02625	1.43401	0.4744	-0.221863	3.3079
'ATF6	1.15581	0.534721	-0.10166	1.99624	0.0689251	5.21262	1.05792	0.211504	-2.04243	-0.676513	1.47795	2.17078	-1.32674	0.737486	0.0969073	0.718677	2.82305
'ATF6B	-0.0147739	2.08658	-0.0179989	-4.81357	-1.38841	2.48612	-0.508149	-1.03034	-0.156743	-1.86074	0.538385	-0.471202	1.9036	0.773885	-0.571073	0.443083	-0.650337
'ATF7	-0.758913	1.28979	0.440434	2.42927	-0.147274	0.410994	0.972724	1.30474	-0.59406	-0.198274	-1.37417	1.33017	-0.991214	0.223635	1.13677	0.99794	1.61814
'ATF7IP	-2.02748	0.153001	-0.14604	-0.58862	-1.1789	0.749398	-0.235173	1.4336	-1.98761	0.901633	-0.407851	-3.24709	0.668686	1.25368	1.02466	-1.87678	-1.37772
'ATF7IP2	-0.265362	-0.521782	-2.41226	-1.88076	-0.478058	-2.96093	-0.973322	-0.271916	1.01789	-0.0486386	3.20831	1.49916	-0.428779	2.56358	-0.286099	-2.66033	-1.22483
'ATG10	0.309364	-0.123129	-2.17747	2.86499	-0.757907	0.04016	0.685576	0.51876	1.61446	0.711889	-1.51757	-1.15409	-3.93462	0.18764	0.338169	-0.582303	-0.74402
'ATG101	-1.11837	0.933819	0.389487	2.74173	-0.56423	0.226551	1.11796	1.3173	-0.713636	-1.14258	-1.09401	2.0905	-1.4542	1.04444	0.752314	-0.26731	1.06494
'ATG12	0.0104945	0.0949478	-1.05344	3.88182	-0.821824	0.554754	1.1463	0.440029	1.04086	2.61155	-0.900243	-3.17769	-1.88561	0.936953	0.442282	-0.240586	0.770147
'ATG13	-0.0370481	-1.25472	-0.570959	-0.52463	0.681129	-1.77232	1.09074	0.227234	0.345708	-1.41577	3.3321	-0.757227	0.0985863	0.552137	-0.437916	-0.682662	-0.281407
'ATG14	1.41243	-2.07641	-0.458612	-4.34956	0.443413	-3.8522	0.849466	0.793855	-1.03399	0.558029	-0.4107	-2.83229	0.947301	-0.45384	0.943795	-0.4905	-2.50245
'ATG16L1	-1.00761	0.036473	-0.124004	2.26032	-0.463294	2.21681	0.0896432	-0.1739	1.0778	0.175296	1.94852	-0.337925	-0.713253	0.0615597	0.411072	0.896124	1.58841
'ATG16L2	0.112849	-0.639198	-0.120408	-5.83964	-0.427409	-1.82911	0.471256	-1.12639	0.883756	-2.01349	4.12403	0.378601	-0.313418	0.933088	0.809816	1.85534	-0.685082
'ATG2A	0.487162	0.353667	-0.22084	-4.97559	-0.127542	-1.70213	0.224582	0.586847	0.79283	-1.56574	3.55236	1.99936	-0.816656	-0.548796	0.68435	0.0309048	-0.311308
'ATG2B	0.0528037	-1.88917	-0.336715	-2.38689	2.06761	-4.35425	0.610783	0.491827	-0.951648	-1.68107	-0.823244	0.701425	-1.0064	-0.0643589	1.97878	1.19338	-1.59928
'ATG3	-0.257631	1.81828	1.29055	1.18085	-0.20341	-1.25183	-0.135376	-0.596134	0.00236416	1.0067	2.80942	2.48269	-0.560776	-1.18474	1.15449	1.3799	2.23384
'ATG4A	3.61697	-0.261845	0.706722	-1.53292	1.32364	0.0125462	-0.836858	-1.2371	-0.578922	-0.0947112	-0.926847	-0.756746	0.926234	0.786504	-0.538932	3.83383	1.11039
'ATG4C	0.916259	-0.536655	-1.95767	9.61789	-1.8683	3.52285	0.764152	0.852475	1.62803	-0.360775	1.17505	-1.82912	4.28129	0.423416	-0.931874	-0.559426	3.7844
'ATG4D	-0.70116	-0.180185	0.592955	4.6215	-3.54139	-2.0949	-0.790814	-0.0808877	-1.42544	-0.158535	-1.73544	-1.90786	-1.15441	0.835268	-0.429429	0.737663	-1.85327
'ATG5	1.20985	1.76179	0.469458	-4.23399	0.367243	3.79226	1.04234	0.805045	1.83569	-0.111672	-1.79313	-0.370706	2.12247	-2.03893	1.06598	-0.464088	1.36491
'ATG7	-0.889911	0.971591	-3.15751	0.935085	-2.4571	-1.67015	0.374865	-0.0987666	0.265406	1.3321	-0.0733795	0.779448	0.499017	1.37517	-1.23925	-1.38722	-1.11015
'ATG9A	-1.22784	-0.397134	-0.464713	2.53826	-0.684998	2.26617	0.678456	-0.613502	1.52468	0.0594127	2.17229	2.75858	-0.444203	0.215047	-1.10728	0.823771	2.02425
'ATG9B	0.78068	-1.93917	3.33817	10.0147	-1.64408	-0.288131	0.437565	-1.2471	-0.818269	-1.85438	-0.149215	2.92332	-0.995778	1.32395	-0.500805	0.608177	2.49742
'ATIC	-1.11384	-0.26399	-0.580064	2.63568	-0.416742	2.07555	0.753979	-0.574433	1.40841	-1.71371	2.06226	3.09805	-0.885967	-0.508243	-0.494716	1.16518	1.66185
'ATL1	1.35853	-2.21595	-0.436072	-4.68693	1.13985	-3.82004	-0.45427	0.492054	-1.17253	0.151308	-0.552876	-2.49613	0.644851	0.322972	1.09532	-0.888714	-2.87966
'ATL2	-0.346262	0.740693	0.0976822	0.554567	0.721037	3.42278	-0.190431	-1.47879	-2.49171	1.16488	1.9918	-0.637066	1.12427	0.854301	0.457485	0.993842	1.74477
'ATL3	0.198188	-0.00262142	-0.174168	-4.49771	-0.0985027	-1.69919	0.422505	0.144245	0.820897	-1.30759	3.5652	1.82534	-0.807667	-0.663649	-0.0632177	-0.33698	-0.668733
'ATM	0.256079	0.200748	-0.931323	-5.09359	1.17849	-2.36382	0.790027	0.137475	0.41663	-0.247652	3.65749	0.712901	1.13618	-1.74708	-1.86292	-1.18714	-1.23688
'ATMIN	0.194891	1.74767	-1.28514	-4.01398	1.88204	-5.22434	0.219557	-0.370005	1.25678	-0.865395	1.98657	-2.86065	0.017993	-1.3158	1.04714	-1.84398	-2.35666
'ATN1	-0.168748	-0.1682	-0.169536	-1.30951	-1.54632	1.11963	-0.090795	0.960974	-1.26931	0.991864	-1.08045	-2.10489	1.08238	1.33047	0.631959	-1.41404	-0.801133
'ATOH1	-0.852392	0.305367	-0.890824	4.65707	0.317927	-5.73046	0.320612	0.0215987	1.63212	1.01552	-1.97673	-0.15476	-1.85316	1.08446	-1.7353	-2.75173	-1.64767
'ATOH7	-0.579899	-1.95873	0.297894	-15.7269	0.749583	1.91812	-0.701724	0.140252	0.782709	1.17895	0.885842	1.44724	-0.668273	-2.18918	-1.28224	-0.306017	-4.00309
'ATOH8	-1.09918	1.15965	-0.352596	1.60483	0.385387	4.24792	1.15426	-0.596336	0.21764	1.70835	2.37814	2.97093	-1.52024	-0.778454	-0.348033	0.947384	3.01991
'ATOX1	0.232825	0.278495	-2.38797	3.56467	0.144817	1.15885	2.25503	0.383148	1.41672	1.14269	-0.659852	1.81534	-0.563436	-0.483558	1.11399	0.167822	2.39489
'ATP10A	0.633657	-0.558283	-0.278697	-2.40703	0.0950737	-3.46422	-5.91284	1.05533	-0.504718	-0.20888	1.47843	-1.2361	-1.9906	-1.31807	2.12939	-1.51231	-3.49996
'ATP10B	-0.108264	-0.703537	-2.21936	3.59312	0.385535	0.515167	2.23358	0.485004	1.77259	0.391279	-0.462639	2.34934	-0.604538	0.43931	0.42432	0.928821	2.35493
'ATP10D	-2.18948	-0.760384	-0.860494	2.74222	-0.387234	-3.92912	-2.27118	0.11269	1.21684	-0.710202	-1.90444	-0.442654	-0.634621	2.11623	-1.85368	-1.21463	-2.74253
'ATP11A	0.738976	-1.52977	2.45593	-3.98867	2.53216	-0.0862727	0.134365	0.160533	0.481755	0.89109	-1.03097	-2.25628	0.628892	0.882701	0.0772403	-0.086533	0.00128677
'ATP11A-AS1	0.96517	-1.51473	2.01585	-3.91605	2.53216	-0.0558472	0.134365	0.158244	0.193591	0.89109	-1.03097	-2.25628	0.569211	1.07479	0.0772403	-0.0104666	-0.0431567
'ATP11AUN	0.738976	-1.52977	2.45593	-3.98867	2.53216	-0.0862727	0.134365	0.160533	0.481755	0.797708	-1.03097	-2.25628	0.557059	0.872365	0.205127	-0.086533	-0.0106292
'ATP11B	0.485569	1.28393	2.84432	6.05144	1.31543	0.971693	0.0592046	1.57277	-2.72423	-0.34093	3.81559	3.42878	0.306666	-0.51837	1.72619	1.21669	5.37369
'ATP11C	2.57725	-1.22604	0.350998	-0.241247	1.48783	-2.04125	-1.84661	-1.23445	1.52414	-0.77922	1.55799	-1.07298	-0.367329	0.864937	-0.0662796	0.308428	-0.0509563
'ATP12A	-0.0997209	-0.639716	0.777672	-3.01754	2.40153	-0.641673	-1.34325	-1.08618	1.25067	0.854111	-2.32897	-2.68722	0.452939	0.370732	-0.612077	-0.66026	-1.75224
'ATP13A1	1.01085	0.981485	0.940783	4.28925	-1.6944	-1.63377	-0.107878	-2.40568	-0.810151	-0.57408	-1.56312	1.4305	-1.04689	0.392207	0.42984	0.692619	0.082892
'ATP13A2	0.616501	-1.64472	-2.49773	9.87309	-0.446175	1.92532	0.348974	-0.350074	1.67486	1.47391	0.537316	-0.017007	3.50923	-1.19138	0.0865366	-0.150886	3.43694
'ATP13A3	0.651949	2.34889	2.79	1.89691	0.52073	0.65491	-0.508768	0.969561	-1.7626	0.244216	3.81851	2.09014	-0.73417	-0.96534	1.108	1.19044	3.57834
'ATP13A4	0.535229	1.65913	2.86729	2.24052	0.686543	0.525831	-0.950191	0.92405	-1.38243	-0.246775	3.81845	2.48912	0.123008	-0.998408	1.16932	1.31802	3.69468
'ATP13A4-AS1	0.426367	2.07174	2.86729	2.25267	0.686132	0.740312	-0.949191	0.922337	-1.38094	-0.170758	3.81845	1.62566	-0.267952	-0.986294	1.15549	1.31262	3.53098
'ATP13A5	0.563985	1.65913	2.88162	2.24052	0.686543	0.64335	-0.950077	0.947491	-1.39106	-0.270132	3.81845	2.48912	0.411358	-0.627323	1.16932	1.36823	3.91013
'ATP13A5-AS1	0.535229	1.65913	2.88162	2.24052	0.686543	0.64335	-0.89821	0.945559	-1.37539	-0.242606	3.81845	2.48912	0.123008	-0.729039	1.16932	1.36823	3.82871
'ATP1A1	1.58029	-1.17395	-1.54289	9.261	-1.35277	3.55311	0.452563	1.37747	1.06467	-1.61321	0.877337	0.141955	1.10295	0.54247	-0.506108	0.557182	3.58052
'ATP1A1-AS1	1.58029	-1.17524	-1.54289	9.14878	-1.35277	3.57567	0.420424	1.37747	1.06467	-1.5865	0.877337	0.141955	1.10295	0.54247	-0.517818	0.557182	3.5535
'ATP1A2	0.172704	0.708189	-0.0854011	2.23541	-0.474481	5.22004	0.86592	-0.00387234	-2.19135	-0.263601	1.48381	2.04783	-1.02522	1.29048	-0.224218	0.82547	2.64543
'ATP1A3	-0.681899	0.228964	-1.31258	9.97893	-0.230312	-1.04413	0.297433	2.20205	-1.07179	2.24868	-0.757735	-0.364784	-0.154181	1.56715	1.36347	-0.167968	3.02533
'ATP1A4	0.274973	0.865225	-0.0868817	1.96786	-0.474481	5.21787	0.86592	-0.00623766	-2.18747	-0.696769	1.48381	1.72924	-1.06421	1.29048	-0.133316	0.82256	2.46714
'ATP1B1	0.55181	0.190252	0.235479	2.08017	-0.359052	4.97568	0.247714	0.286115	-1.90575	-0.580288	1.56284	2.80646	-0.22259	0.74146	-0.661386	1.0425	2.74785
'ATP1B2	-0.0779317	-0.464447	-0.336989	-4.02303	-0.999075	0.214225	-0.862561	0.200944	0.118842	-0.332121	-2.91775	-1.07047	-0.0680289	-1.35817	1.15247	-0.321718	-2.78645
'ATP1B3	0.270294	0.455099	1.14882	2.24611	-0.179743	-0.109448	0.26293	0.52691	-1.39148	-0.0264804	3.84947	0.895715	1.28007	-1.25693	0.76414	1.29214	2.50691
'ATP1B4	3.00011	-0.389584	2.92655	-0.66259	0.72579	-0.403541	-1.83246	-0.938428	1.7108	1.11716	-0.162645	-0.966846	0.979524	1.99474	0.287803	2.10443	2.37271
'ATP23	-0.305014	1.34487	0.459754	5.69625	-0.867548	0.369006	0.10635	0.183408	-0.370124	-0.328401	-1.73571	-0.0118007	1.71793	0.389787	-0.115471	-2.52074	1.00313
'ATP2A1	1.41979	0.513493	-0.390023	-2.34203	-0.20859	-3.66307	0.113618	-0.747086	-0.338142	-2.45431	2.99643	2.51483	0.169871	2.30643	-1.12801	-1.34265	-0.64486
'ATP2A1-AS1	1.41979	0.513493	-0.390023	-2.34203	-0.20859	-3.66307	0.113618	-0.747086	-0.338142	-2.45431	2.99643	2.51483	0.169871	2.30643	-1.12801	-1.34265	-0.64486
'ATP2A2	-1.61153	-1.07097	1.18085	4.12232	-0.888335	0.281595	-0.345266	1.26147	0.656224	0.203432	-1.61822	-0.0388556	-0.249687	0.429688	-0.680983	-1.49301	0.0346777
'ATP2A3	-0.0370031	0.352237	0.224377	-3.26484	-1.28277	0.393707	-0.346603	0.0906918	0.699973	-0.558523	-3.3597	-0.993417	1.28778	-0.274489	1.16329	-0.948563	-1.71346
'ATP2B1	-0.680453	0.126656	0.490939	2.50414	-1.12589	0.348646	-0.647896	1.01578	1.00562	1.50199	-2.81058	3.10732	0.880696	0.331939	-0.203236	-1.04609	1.1999
'ATP2B1-AS1	-0.674921	0.165191	0.490939	2.68835	-1.12589	0.348161	-0.572941	1.01578	1.00515	1.81949	-2.81972	3.10732	0.842615	0.33148	-0.210686	-1.14905	1.31532
'ATP2B2	-0.130731	1.98229	-3.28903	1.0472	-2.4554	-1.57058	0.133393	0.252387	0.954107	1.25075	-0.0462226	2.29209	0.323792	1.44834	-0.183346	-0.942568	0.266619
'ATP2B2-IT2	-0.234691	1.42716	-3.27617	1.17235	-2.44851	-1.51474	0.157903	0.272449	1.0081	1.28369	-0.0462226	2.17118	0.530644	1.49073	-0.711555	-0.959039	0.0808189
'ATP2B3	1.43788	-0.379195	0.625857	-0.37845	0.977397	-1.38255	-1.31781	0.320842	1.9168	-1.78755	1.30407	-3.29894	-0.613156	0.310955	-0.656444	1.20301	-0.429322
'ATP2B4	0.710636	-0.593933	0.523306	3.13663	-0.37361	4.67019	-0.316064	0.411757	-1.10995	-0.18013	1.57382	3.62769	-1.74893	1.33276	0.122821	0.643494	3.10762
'ATP2C1	-0.213833	1.71716	2.52497	0.95949	0.0114324	-0.423677	0.986388	-0.0140542	0.0311263	-0.0878516	3.70276	0.108835	0.679274	-1.99101	0.748263	0.986291	2.43139
'ATP2C2	-0.769591	1.71172	-1.82593	-3.86292	1.76647	-5.43275	0.640718	0.0528389	1.17793	-1.21135	2.2053	-2.85435	0.23696	-2.07345	1.47971	-1.87738	-2.65902
'ATP4A	0.267677	-0.581167	-1.99104	10.3111	-0.276362	-1.15526	0.566976	1.46795	-1.00481	2.64978	-0.539534	-0.708674	1.90367	2.19147	0.910767	2.49813	4.12768
'ATP4B	0.84433	-1.61049	2.01585	-3.46272	2.3267	-0.0647014	0.16766	0.204108	0.198987	1.03093	-1.02276	-2.13893	0.983859	0.541998	0.51933	-0.0949944	0.10979
'ATP5A1	3.58717	-2.00309	-1.81334	2.60091	-1.59102	-3.15297	-0.158607	-2.28085	2.17119	-0.30274	-1.67462	-1.51796	-0.0109238	-0.921583	0.24885	1.44591	-1.34342
'ATP5B	0.185562	2.3656	0.444577	2.43283	-0.178575	0.433199	-0.270545	0.868177	0.0396531	-0.373682	-1.76638	-1.34923	-0.5095	0.145457	0.747076	-0.976289	0.559483
'ATP5C1	0.296528	1.78433	2.3923	-14.7529	-0.925123	3.16143	2.56041	-0.641297	1.29381	1.21221	-1.23274	-1.83998	0.535905	-2.91129	-0.867442	0.111578	-2.45558
'ATP5D	0.522838	-0.389404	-0.190468	3.446	-2.21544	-3.37371	-0.118498	-0.563687	-0.779374	-0.208713	-1.84173	-2.9102	1.17396	-0.440725	0.0865467	-1.77533	-2.39448
'ATP5E	-0.158905	2.10721	0.437598	6.45334	1.13115	0.103207	0.444919	-1.22936	-0.298755	0.735948	-0.1917	2.4653	0.46859	0.120458	-0.0238241	0.832261	3.34936
'ATP5F1	1.22736	-1.29593	-1.64536	9.46919	-1.32439	3.46373	0.0894	0.954619	0.999222	-2.0761	1.19743	1.13734	0.254155	0.439192	-0.72917	0.859153	3.25496
'ATP5G1	0.44064	0.171401	-1.97713	-0.833876	-0.111262	3.3274	-1.84328	-1.54294	-1.34803	1.15296	-2.55833	2.58933	-0.381155	-0.14308	1.18504	0.903945	-0.242094
'ATP5G2	-0.742663	1.33781	0.440441	2.64388	0.0783985	0.410836	0.867984	1.90376	-0.602166	-0.689392	-1.53707	1.33017	-0.81592	0.241454	1.03783	0.784673	1.6725
'ATP5G3	-0.60254	-0.50589	0.124107	1.82233	2.46751	2.50846	0.864945	0.360681	-0.599676	-0.490137	1.87857	1.30808	-1.28393	-0.232129	0.154166	1.79542	2.39249
'ATP5H	0.671285	0.425432	-2.24346	0.296947	1.16975	3.6491	0.16585	-0.248894	-1.03323	-1.51508	-2.84234	0.191317	0.29847	1.10308	-1.13856	1.11988	0.0173846
'ATP5J	-0.00129125	1.78977	0.113635	0.87599	0.830282	1.78283	-1.85786	0.959858	-0.564627	0.530557	-0.22368	-0.405204	0.201928	0.691589	-1.48467	-0.77296	0.616537
'ATP5J2	-0.414511	-2.0917	2.96048	11.519	1.47315	-0.366998	-0.638943	0.0880098	-1.45837	0.804135	-1.53427	2.58502	-0.29487	0.583346	0.451608	1.23897	3.72602
'ATP5J2-PTCD1	-0.414511	-2.0917	2.96048	11.5162	1.47315	-0.366998	-0.638943	-0.174521	-1.45837	0.804135	-1.53427	2.57464	-0.0375238	0.765033	0.408384	1.23897	3.75605
'ATP5L	1.64581	0.453784	-0.812326	-5.67896	0.828338	-2.3102	1.34325	0.15947	0.257617	-1.24571	3.12681	0.372067	0.500898	-1.52829	-1.08666	0.31211	-0.915498
'ATP5L2	-2.29559	-1.5664	-1.63582	-4.95131	-0.351669	-0.592843	2.20607	0.414088	-0.73074	0.545515	0.615114	-2.44061	0.414642	0.448961	-1.13296	-2.32606	-3.3449
'ATP5O	-0.562669	1.41479	0.299193	1.41506	0.0704964	1.98469	-1.96643	0.748975	-0.565639	-0.12097	0.117774	1.13753	1.11799	0.607219	-0.485231	-0.599603	1.1533
'ATP5S	1.30935	-2.21548	-0.459824	-4.66666	0.950138	-3.82603	0.0716394	0.492054	-0.991605	0.0757656	-0.554719	-2.23455	0.30861	0.39302	0.701825	-1.16811	-2.95364
'ATP5SL	-0.738109	-0.482034	-1.3111	9.97818	-0.272105	-1.03727	0.288785	2.11749	-1.18615	1.97446	-0.869165	-0.419933	-0.530846	2.28375	1.22641	-0.117445	2.72623
'ATP6AP1	1.3239	-0.78189	0.721743	-0.0746337	0.0989957	-1.55919	-1.5066	0.244694	1.98644	-1.74418	1.51117	-0.334603	-0.74218	0.285935	-0.968988	1.1768	-0.0906489
'ATP6AP1L	0.272236	-0.114835	-2.17747	2.86443	-0.757857	-0.0861524	0.114901	0.591445	1.62776	0.646748	-1.51757	-1.85641	-4.07756	0.188812	0.3026	-0.582917	-1.14046
'ATP6AP2	-1.95041	0.917902	-1.46591	1.75378	-0.629133	2.05981	1.29016	0.548029	-0.341248	0.515829	-1.16203	3.24077	-0.0597728	-0.557999	0.833884	-1.84363	0.787506
'ATP6V0A1	2.63817	0.281499	-1.91041	-1.42385	-0.0204443	2.94597	-0.761164	-1.02286	-1.06803	1.26787	-2.36844	-2.48921	-1.40343	-0.434643	1.30218	-0.756919	-1.30593
'ATP6V0A2	-0.797812	-0.206296	0.939447	2.26446	-0.554789	0.589706	-0.471967	0.874666	0.669743	-0.00562144	-1.5162	-0.448641	0.853885	0.0133929	0.141736	-1.15834	0.296843
'ATP6V0A4	0.077432	-2.34768	2.99539	9.94244	-0.990463	-0.702172	0.927676	0.423884	0.265892	-2.2774	-0.0339692	2.76586	-1.12162	0.379536	-0.8411	2.29077	2.93862
'ATP6V0B	1.16494	0.145776	-1.98464	10.1551	-0.96207	3.80595	1.91493	-0.983723	1.34285	-0.772118	1.03092	-2.54061	3.57237	0.415843	-2.23753	-1.2259	3.21053
'ATP6V0C	-1.67856	-0.378897	-2.79486	-0.570558	-0.835323	-2.85572	-1.01227	-0.61081	1.3157	-0.735397	3.083	1.08215	-0.45486	1.51204	-0.811713	-2.9068	-2.16322
'ATP6V0CP3	-0.0502678	-0.884655	0.592202	-5.37268	-2.17642	1.70434	-0.74098	-0.651222	-1.01558	-1.85232	0.678538	-0.666206	3.72269	1.363	0.155566	0.653404	-1.13515
'ATP6V0D1	0.625327	1.78624	-0.853392	-3.5949	2.5176	-4.92852	0.156242	-0.531962	2.38107	0.0999433	2.70991	-3.78513	0.139546	-0.0327808	2.06015	-2.21662	-0.86682
'ATP6V0D2	-0.416419	2.19224	-0.0937094	-2.3178	-0.383547	1.47872	0.355143	1.00613	0.161484	2.21365	1.4366	3.60758	2.30321	0.974719	-0.15754	2.71542	3.76897
'ATP6V0E1	0.109908	0.0941422	-2.22746	3.20599	0.614203	0.468431	1.68422	0.67679	1.22532	-0.0206538	-0.395371	2.4994	-1.45	0.684877	0.136899	1.05112	2.08945
'ATP6V0E2	0.623616	-1.78221	3.30524	9.61208	-1.56768	-0.867437	0.332465	-0.155824	-0.581329	-1.53066	-0.142642	3.36383	-1.13963	1.21859	-0.47689	0.980124	2.79791
'ATP6V0E2-AS1	0.623616	-1.78221	3.30524	9.61208	-1.56768	-0.867437	0.332465	-0.155824	-0.581329	-1.53066	-0.142642	3.36383	-1.13963	1.21859	-0.47689	0.980124	2.79791
'ATP6V1A	-0.21612	1.57307	1.28996	0.907186	-0.109887	-1.34278	-0.612757	-0.551405	0.00842317	1.02569	2.80557	2.43665	-0.762769	-0.725322	1.06451	1.51201	2.0755
'ATP6V1B1	-1.27905	2.75596	0.464638	-0.209825	0.249601	3.98279	-0.335182	-0.904337	-1.17149	2.37773	2.10232	0.25386	-0.380177	0.319045	1.12307	0.963002	2.57799
'ATP6V1B1-AS1	-1.46108	2.75596	0.464638	-0.209825	0.249601	3.98279	-0.335182	-0.904337	-1.17149	2.37773	2.10232	0.25386	-0.380177	0.319045	1.12307	0.963002	2.53248
'ATP6V1B2	1.41941	-1.78212	-1.1914	-0.820787	-3.28246	-1.89085	-0.830531	-0.973577	-0.486244	0.444859	0.642173	-3.07611	-1.2023	-1.76769	-0.589919	0.945547	-3.6105
'ATP6V1C1	0.169753	2.56587	0.487438	-4.01733	0.378435	3.00143	0.643368	0.208839	0.479072	2.23227	1.92361	3.64147	3.52186	0.634098	1.15447	1.36238	4.59676
'ATP6V1C2	-0.387281	0.492692	-0.414947	1.06171	0.802979	3.68988	0.766906	-0.928997	-2.92598	-0.190287	2.1472	3.05397	1.05982	0.659	-0.0197898	0.833622	2.42512
'ATP6V1D	1.6737	-3.12354	-0.713255	-1.65265	1.14084	-4.1164	0.115324	0.639572	-0.981714	-0.129957	-0.693443	-0.795584	0.229075	-0.390882	1.01496	-0.908388	-2.17309
'ATP6V1E1	-2.09446	-0.92788	-1.96625	-5.46631	0.950097	-1.34872	0.808659	-0.632744	-1.29131	-1.42888	1.21218	-2.25369	-0.300568	0.268478	-0.479616	0.547825	-3.60079
'ATP6V1E2	-0.806595	2.0758	-0.740694	0.789959	1.23712	3.47019	0.251888	-1.089	-1.33797	0.749344	2.61808	1.21395	1.03198	0.842072	0.290272	-0.316935	2.56987
'ATP6V1F	0.427816	-0.918763	2.63492	8.45206	-0.392882	-1.01842	0.117811	-0.740917	-0.0822667	-0.958087	-0.0116315	1.9799	-1.46858	0.127274	-1.34102	0.95177	1.93974
'ATP6V1G1	-0.383293	-0.156994	0.817811	-0.402718	1.14358	-3.77353	-0.737712	-0.990113	-1.07478	0.700485	-2.61112	2.97061	-0.674455	0.841624	-0.211025	-1.01929	-1.39023
'ATP6V1G2	-0.0147739	2.08658	-0.0179989	-4.81357	-1.38841	2.48612	-0.508149	-1.03034	-0.156743	-1.86074	0.538385	-0.471202	1.9036	0.773885	-0.571073	0.443083	-0.650337
'ATP6V1G2-DDX39B	-0.0147739	2.08658	-0.0179989	-4.81357	-1.38841	2.48612	-0.508149	-1.03034	-0.156743	-1.86074	0.538385	-0.471202	1.9036	0.773885	-0.571073	0.443083	-0.650337
'ATP6V1G3	-0.408979	-1.92786	0.782221	1.90066	-0.456076	4.73873	1.10935	0.612042	-1.67825	-0.297066	1.76075	5.00814	-1.6398	1.02636	-0.115408	0.824409	2.80981
'ATP6V1H	-0.266027	1.18223	0.319319	-2.46119	-1.58162	1.33811	-0.480409	1.10954	1.68123	-0.110996	0.95422	0.597736	2.90081	-0.41657	1.44927	3.25622	2.36797
'ATP7A	-0.246775	0.0307921	0.726406	1.25151	-0.58025	-2.01505	0.516994	-0.9148	-0.221675	-0.732497	0.0683651	-1.00882	1.2774	0.934528	-0.879702	4.03331	0.559936
'ATP7B	-0.247464	-0.737967	1.46132	-4.8592	1.9405	-1.07247	-1.55711	-0.280922	0.290802	1.34833	-2.0407	-1.83029	-0.389772	0.820587	-0.68525	-0.188902	-2.00713
'ATP8A1	-2.23778	0.142593	-1.87945	2.02349	-0.431629	-3.89358	-1.26489	-0.0285738	2.16933	0.3277	-2.41162	0.252585	-1.7416	1.62598	-1.53234	-3.02496	-2.97619
'ATP8A2	-0.239978	-0.521716	0.820951	-2.74348	2.78026	-0.838301	-1.35734	-1.03169	1.56344	0.811963	-2.32897	-2.93016	0.342011	0.515286	-0.204158	-1.07138	-1.60831
'ATP8B1	3.23312	-2.88317	-1.67206	2.08316	-1.46512	-3.57047	0.74831	-1.00506	0.886922	-0.325621	-2.15418	-0.945281	-0.195858	-0.666267	0.54455	0.31319	-1.76846
'ATP8B2	-0.578853	-0.0543537	-0.0925996	1.87851	-0.663564	5.22938	0.382519	-0.375764	-2.29919	0.221034	1.63488	3.39945	-0.0871257	1.35795	-0.333034	0.664078	2.57083
'ATP8B3	0.96468	-0.255807	-0.190468	3.66602	-2.35265	-3.77739	-0.257514	-1.25818	-2.0478	-0.58002	-2.1204	-3.46145	0.564259	-0.762058	-0.0223843	-1.26294	-3.28853
'ATP8B4	1.16815	-1.09961	1.10391	-3.10942	0.525699	-4.37227	-3.03473	0.224365	-0.169221	1.08281	0.719532	-1.42198	-3.06612	-1.33353	1.66252	-2.02344	-3.28583
'ATP8B5P	-0.614985	-1.45103	-0.945643	-4.05261	-0.195455	-3.93533	-0.453144	0.0712722	-0.846886	-0.957521	-0.0961164	0.140196	0.19265	-1.6422	-0.86873	-0.366474	-4.0055
'ATP9A	-0.446143	0.77868	1.03651	6.34431	1.1775	0.447163	1.09936	-1.07843	0.470083	2.07901	-0.486183	2.6069	0.833297	0.694752	1.11163	0.471508	4.28499
'ATP9B	3.32667	-2.25911	-1.24509	1.50679	-1.58848	-3.47001	0.102609	-0.985081	0.868843	0.0454136	-1.49004	-1.06476	-0.0353166	-1.0998	0.719297	-1.02119	-1.92231
'ATPAF1	1.38704	-0.117176	-2.38853	10.0981	-0.928677	3.47014	1.68376	-1.58052	2.09811	-0.758141	1.22209	-1.1115	3.65162	0.177387	-0.662876	0.291238	4.13302
'ATPAF2	1.13566	-0.522293	-0.0258281	-1.99913	-0.191446	0.976459	-1.25849	-0.710547	-0.0398357	-0.203367	-3.52803	-0.822119	-0.946532	-0.614463	-0.263263	-0.906406	-2.47991
'ATPIF1	0.741816	-0.145921	-1.89221	8.55083	-1.12176	1.957	0.567768	-0.352881	1.61741	1.37313	0.0638908	-0.39333	3.13359	0.0353163	0.533433	-0.241607	3.60662
'ATR	0.00749955	0.596855	1.14882	2.06978	-0.172994	0.149505	-0.288729	0.567907	-1.30049	0.0782334	3.84947	0.971062	2.33011	-0.797759	0.903161	1.2774	2.84746
'ATRAID	-0.959194	1.06817	0.960697	0.967145	0.760238	4.303	1.10248	0.00570575	-1.53293	0.00545956	2.23964	0.879972	1.22083	0.512433	-0.206594	1.75622	3.27082
'ATRIP	-0.2101	-2.45058	-2.61462	3.39711	-1.86914	-1.89846	-0.529156	-0.781381	0.531941	-0.292246	-0.367171	0.282636	0.242618	1.16239	-0.319717	-0.676281	-1.59804
'ATRN	-1.33693	-0.193521	0.0172884	7.67309	0.768363	-0.448193	0.842168	-0.0414003	1.0716	1.34089	-2.01822	-0.0485738	1.46487	1.40225	1.30502	2.03643	3.45878
'ATRNL1	-0.547068	-4.40441	0.7131	-14.0098	-1.27069	1.03475	-0.936496	-0.0307466	0.703904	0.548132	0.947186	0.230437	-1.92361	-1.26341	-0.881803	0.463886	-5.15665
'ATRX	-0.586416	0.0103753	-0.30896	0.515421	-0.711796	-1.28497	0.516994	0.143774	-0.448268	-0.782392	0.0683651	-0.901988	0.205411	0.917274	-0.494917	4.02909	0.221751
'ATXN1	-0.936389	-0.030905	0.652943	-3.76302	-1.38231	2.63875	-1.46922	-0.183463	-0.343282	-1.3565	-0.214574	-1.35722	2.3297	1.6323	1.09667	0.826808	-0.464929
'ATXN10	-2.73402	-1.34588	-0.900819	-5.46908	-0.447672	-0.344096	1.83032	0.473286	-1.10153	0.830271	0.322013	-1.95	0.529083	-0.0722223	-0.410398	-2.10386	-3.22365
'ATXN1L	-0.0652018	2.10083	-0.683054	-3.99123	2.59612	-5.14605	-0.0566664	-0.742107	1.79238	-0.685934	2.69657	-2.70605	0.0122007	-0.528716	1.53835	-1.38065	-1.3123
'ATXN2	-1.58008	-0.541794	1.18129	4.42611	-0.944965	0.33409	-0.32397	1.35192	0.739396	0.61268	-1.61822	-0.164021	-0.559321	0.560163	-1.30177	-1.43025	0.185314
'ATXN2L	1.41979	0.513493	-0.390023	-2.34203	-0.20859	-3.66307	0.113618	-0.747086	-0.338142	-2.45431	2.99643	2.51483	0.169871	2.30643	-1.12801	-1.34265	-0.64486
'ATXN3	0.300936	-2.7609	-0.346299	-2.31371	2.21216	-4.15891	0.43017	0.993417	-1.34492	-1.48139	-0.634571	-1.5014	-0.342816	-0.268539	0.999604	1.22713	-2.24751
'ATXN3L	-2.49291	1.45597	-1.68553	1.578	-1.4261	2.48266	2.04815	1.55828	-1.12093	-0.592049	-1.24744	-1.29089	-1.50399	-1.05819	1.37404	-2.40992	-1.08271
'ATXN7	1.20268	-2.14094	-1.94438	2.81373	-2.68271	-1.84413	0.371401	-0.530436	0.232192	0.0849123	-0.131679	1.86811	0.276908	1.482	-1.76979	0.254702	-0.614359
'ATXN7L1	-0.210598	-1.78586	3.14186	10.4864	0.00619124	-0.644518	-0.706564	-0.0902526	-0.799225	1.26221	-0.607354	1.85728	-0.497059	0.216224	0.926633	1.44158	3.49923
'ATXN7L2	1.4757	-1.7846	-1.7774	9.2441	-1.46244	3.57619	0.140701	0.902608	0.906681	-2.1258	1.20232	1.04374	0.692951	0.759617	-0.632431	0.899118	3.26526
'ATXN7L3	1.85066	-0.917814	-1.67379	-1.42857	-0.593794	2.79015	-0.963616	-1.51347	-0.885235	0.639762	-1.12257	-1.86894	-0.121437	-0.962879	-0.138893	-1.10818	-2.00465
'ATXN7L3B	-0.280093	0.228983	1.44312	2.93996	-0.893272	0.564996	-0.0108598	0.977821	-1.22055	1.62327	-1.89388	1.88072	-0.0929303	-0.410684	0.77836	-2.64264	0.74808
'ATXN8OS	-1.15572	-0.154516	1.52821	-4.52681	1.75853	-0.741403	-0.934253	-0.141897	0.96435	0.235996	-1.44998	-1.08871	-0.18571	1.3782	-0.36719	-0.389554	-1.31762
'AUH	-0.271457	-0.349393	0.6383	-0.22994	0.724959	-3.93819	-0.633721	-0.544642	-0.888421	-0.0371854	-2.39857	2.35466	-1.31848	-0.135646	-1.87911	-0.769431	-2.41907
'AUNIP	0.3821	-0.0635246	-2.41532	8.60416	-1.24254	2.04887	0.619011	-0.757056	1.71594	1.44175	0.558898	0.484217	2.55655	-0.147739	0.938713	0.0871894	3.7028
'AUP1	-0.774683	1.93671	0.352911	0.892176	-0.356329	3.99449	0.195122	-0.914981	-1.46738	2.82319	2.29716	-0.39778	-0.238816	-0.259622	0.0193433	0.580861	2.17059
'AURKA	0.0598458	1.47872	0.570297	6.82632	1.17465	0.291605	0.720839	-0.706867	0.94823	1.09326	0.298392	1.88493	0.412845	0.550781	0.52332	0.727958	4.21378
'AURKAPS1	1.21549	-0.755867	0.301114	-0.0297176	-0.261646	4.52964	-0.49683	0.426865	-1.4566	0.276365	1.74599	1.01192	-0.947424	1.78438	0.216229	0.123199	1.92078
'AURKB	0.599119	-0.496277	-0.210129	-2.88298	-1.02477	0.219282	-0.838893	0.0542144	0.0352347	-1.06676	-3.39096	-0.516638	0.960987	-1.41524	1.11834	-0.370715	-2.30655
'AURKC	-1.70601	1.00769	-1.06465	10.7161	-0.350928	-0.437688	0.335601	0.743648	1.09622	1.04408	-1.04114	1.18076	2.385	2.22039	1.0212	-1.9364	3.80348
'AUTS2	-0.632578	-0.110697	2.94005	16.0823	0.863693	-1.1499	0.334958	-0.454579	-0.730584	0.70549	-0.164233	2.33627	0.194019	1.47193	1.04457	1.9922	6.18072
'AVEN	1.3477	-1.33893	0.47236	-4.25363	1.00683	-3.47428	-3.63049	0.640063	-0.277971	-0.696704	1.05006	-1.13172	-2.96379	-1.85638	0.261403	-1.64245	-4.12198
'AVIL	-0.1782	1.61765	0.437581	6.22047	-0.803285	0.369751	0.051475	-0.431413	-0.377344	-0.276539	-1.73571	-0.125514	1.69042	0.122954	0.176589	-2.53442	1.05612
'AVL9	0.930613	-0.152051	2.84717	12.8684	1.10277	-1.22449	0.360117	0.404868	-0.958614	-0.808546	-1.88392	2.84279	-0.039435	-0.458588	0.565281	-0.14018	4.06404
'AVP	-1.31436	-0.361454	-0.191214	7.62987	0.794391	-0.369136	0.324326	-0.103415	1.14672	1.24169	-2.02022	0.758552	1.32756	1.40225	1.32564	1.39493	3.24653
'AVPI1	-1.09843	-0.277868	0.894625	-15.0354	-0.695272	1.26124	-1.21057	0.591417	0.522786	0.446791	0.513163	-0.504434	-1.54995	-1.89212	-0.94281	-2.45226	-5.35726
'AVPR1A	-0.458516	1.60893	0.926161	2.52954	-0.44286	0.412171	-0.109178	1.77972	-0.664106	-0.0592318	-1.81322	0.0760564	-1.1086	0.920027	0.651339	-1.04667	0.800389
'AVPR1B	0.505753	0.403582	0.534097	2.06145	-0.36184	4.85801	0.548353	-0.139687	-1.81424	-0.18226	1.57635	3.40077	-0.611844	1.07026	0.300183	1.07845	3.30685
'AVPR2	1.58184	-1.11767	0.764381	0.0863779	0.783277	-1.36038	-1.35689	0.155986	2.00014	-1.67188	1.51117	-0.688297	-0.565753	0.285935	-0.634376	0.880343	0.163549
'AWAT1	-1.35983	1.29174	-0.234801	-1.44877	-0.205689	0.455993	0.585074	0.332989	-0.283547	-0.901436	2.11032	-0.982122	-0.517667	1.25443	-0.25942	1.33371	0.292744
'AWAT2	-1.1754	1.61398	-0.131035	-1.44948	-0.205689	0.851261	0.585074	0.264261	-0.288655	-1.0695	2.12296	-0.974993	-0.170823	1.59003	-0.300055	1.63112	0.723263
'AXDND1	1.12908	-0.11186	0.20667	1.69907	-0.616337	5.06412	-0.271431	0.347855	-2.80844	-0.614695	1.67963	3.5842	-0.20048	0.419563	-0.999437	1.47809	2.4964
'AXIN2	0.59619	0.926369	-2.44299	-1.00844	0.764571	3.67455	-0.0498435	-0.0481799	-0.546817	-0.456769	-2.57364	-0.182724	0.329793	1.52291	-1.70461	1.6827	0.120769
'AXL	-0.727868	-0.332252	-1.29413	9.85111	-0.4491	-1.03542	0.21412	2.30146	-1.35044	2.0194	-0.990118	-0.425786	-0.626004	1.97814	0.983682	0.265692	2.59562
'AZGP1	-0.46816	-1.85376	3.04735	11.5272	1.73144	-0.453624	-0.671816	0.497452	-1.38395	1.05161	-0.538005	2.22778	-0.432491	0.535498	0.428329	1.98256	4.30686
'AZGP1P1	-0.46816	-1.85376	3.04735	11.5563	1.72833	-0.453624	-0.671816	0.216514	-1.38088	1.02078	-0.538005	2.22778	-0.432491	0.535498	0.270306	1.98256	4.19668
'AZI2	0.0235023	-0.917651	-1.62137	1.59411	-2.55269	-1.4611	-0.187115	-0.611286	0.376082	0.725849	-0.0877968	1.86863	-0.0294823	1.24342	-0.453177	-0.758706	-0.712195
'AZIN1	-0.0396836	2.54829	0.360245	-4.01733	0.426018	3.00354	0.797639	0.266571	0.668586	2.15166	1.98137	3.64171	3.28092	0.530604	0.859296	1.56931	4.50719
'AZIN1-AS1	0.294071	2.54829	0.530035	-4.01733	0.426018	3.00354	0.623531	0.262562	0.605448	2.2082	1.98137	3.64147	3.28092	0.530604	0.859296	1.55714	4.5838
'AZIN2	0.580401	-1.2861	-1.0802	9.64743	-1.44124	3.15365	1.61263	-0.778378	1.17784	-1.76763	0.349664	-2.08086	2.78417	0.12432	-1.39396	-0.393894	2.30196
'AZU1	0.290821	-0.598503	-0.192717	3.13039	-2.1802	-3.26043	0.140576	-0.850797	-1.04388	-0.725674	-1.88843	-3.20051	0.512873	-0.785293	-0.750951	-1.70949	-3.27806
'B2M	1.29564	-1.30679	1.14162	-3.09998	1.10264	-5.01852	-4.6732	0.126848	-1.41309	1.87655	0.659503	-0.75081	-3.16372	-2.11087	1.89844	-2.08508	-3.88021
'B3GALNT1	-0.136868	0.320176	2.518	3.16381	1.09528	-0.100458	0.385631	1.68516	-1.87652	-2.04799	3.74024	0.678922	0.820449	-0.912545	1.05917	1.97784	3.09257
'B3GALNT2	-0.587471	-1.32212	0.0444577	2.59425	-0.308025	4.41431	-0.463738	0.000447135	-1.32724	-0.675992	1.69927	-1.16393	-1.61593	0.862109	0.0777593	0.189791	0.604484
'B3GALT1	-1.26232	0.460371	-0.129261	1.69618	1.95932	3.00708	0.667949	-0.716097	-0.370432	-0.0204848	2.06116	-0.13176	-1.48829	-0.321057	-0.281586	-0.122504	1.25207
'B3GALT2	1.19863	-0.977784	0.956248	1.37243	-0.618989	4.97575	0.0879404	0.841136	-1.69539	-0.843221	1.9068	2.92062	-1.91525	1.0587	-0.145501	-0.233498	2.22215
'B3GALT4	-0.0152857	0.764697	0.12189	-4.55486	-1.07771	2.47345	-0.605574	-0.672538	-0.374034	-2.09497	0.56189	-0.433992	1.69352	0.82947	-0.652247	0.485942	-0.887588
'B3GALT5	0.485725	2.94743	0.541642	1.22199	0.331642	2.02513	-2.33811	0.36894	-1.41354	-0.150809	0.346884	-0.0646323	1.56356	0.502639	-0.294202	0.177377	1.56292
'B3GALT5-AS1	0.485725	2.94743	0.541642	1.22199	0.331642	2.02513	-2.33811	0.36894	-1.41354	-0.150809	0.346884	-0.0646323	1.56356	0.502639	-0.294202	0.177377	1.56292
'B3GAT2	-0.408664	1.0745	0.588408	-3.73961	-1.18801	3.71174	0.646216	0.0082609	0.0601386	-2.27888	-0.27875	-0.736549	0.317343	-0.773772	0.954172	-0.761195	-0.701162
'B3GAT3	2.25126	-0.470029	-0.661065	-4.53984	0.394697	-1.83479	-0.71808	0.102469	1.18665	-0.514649	3.49318	0.842627	0.00626319	-0.482382	-0.659228	0.944693	-0.164554
'B3GLCT	1.52237	-0.272119	0.872806	-2.98622	2.18221	-1.4401	-1.79585	-0.950663	1.13793	1.43261	-1.91955	-2.522	1.08363	1.13174	-0.723949	-0.294599	-0.885441
'B3GNT2	-0.747411	1.8255	0.350948	0.0851989	0.919032	3.95164	-0.385484	0.499853	0.226476	0.936722	2.45797	0.248294	-0.293823	0.862578	1.01004	1.23683	3.29609
'B3GNT3	-0.0809025	-0.422282	0.168478	3.40307	-2.02812	-1.63573	-0.743653	-1.63346	-1.27228	-0.040997	-1.50502	1.17514	-1.67605	0.668876	1.01522	0.740371	-0.966834
'B3GNT4	-0.296855	-0.243942	0.306068	2.34499	-0.811735	0.578	-0.686197	0.69358	0.870759	-0.429852	-1.51531	-0.185055	1.31692	0.00849864	-0.556882	-0.520171	0.218206
'B3GNT5	0.516445	1.40798	2.80433	6.21832	1.35988	1.13295	-0.36508	1.76882	-2.95379	-0.561233	3.81447	3.57848	0.236075	-0.723022	2.06187	1.22733	5.38096
'B3GNT6	0.934949	0.834222	-0.147851	-5.20373	-0.471584	-1.69089	0.181579	-0.166546	1.15921	-1.654	4.32415	1.70525	-1.08235	0.91935	-1.95938	1.09757	-0.305011
'B3GNT7	-0.7864	-0.15589	-0.0772441	1.54036	0.258391	2.25969	0.343198	0.831324	1.37587	-0.0299239	2.24596	0.102488	-0.355024	0.689272	-0.679699	1.27964	2.2105
'B3GNT8	-0.738109	-0.482034	-1.29413	9.97837	-0.220777	-1.03542	0.288785	2.11749	-1.18534	1.91537	-0.867418	-0.419933	-0.530846	2.2951	1.28175	-0.117445	2.74635
'B3GNT9	0.443341	1.91433	-0.857396	-3.60954	2.35693	-4.99346	0.0852151	-0.358379	2.14074	0.105425	2.70991	-3.80241	0.139546	-0.464446	2.15492	-2.23329	-1.06714
'B3GNTL1	1.05371	-0.452568	-2.55436	-0.371914	1.313	3.63363	0.236039	0.412183	0.0704997	-1.92938	-2.19523	-0.39309	-0.744469	0.52763	0.652803	-0.00330744	-0.18621
'B4GALNT1	-0.52013	1.13121	0.512499	5.19038	-0.928126	0.354201	-0.340358	-0.15299	-0.185143	-0.213825	-1.73571	-0.136237	1.35536	0.187583	0.324133	-2.60401	0.559709
'B4GALNT2	0.420691	0.52186	-1.97937	-0.168618	-0.111262	3.37235	-1.81762	-1.34323	-1.51542	1.29493	-2.18775	2.03958	-0.340611	0.167476	0.718758	1.03361	0.0263439
'B4GALT1	-0.168618	-2.27811	-0.929751	-4.2952	-1.02538	-4.31096	-0.272319	0.137526	-1.3408	-1.55411	-2.09101	-0.545417	0.296091	-2.2456	-0.0462944	0.436128	-5.05845
'B4GALT1-AS1	-0.269914	-2.20004	-0.33881	-4.15053	-1.02538	-4.49667	-0.263895	0.151092	-1.48718	-1.42489	-2.13325	-0.545417	0.290785	-2.38465	-0.173433	0.394362	-5.01446
'B4GALT2	1.16494	0.145776	-1.98464	10.1551	-0.96207	3.80595	1.91493	-0.984363	1.34285	-0.772118	1.03092	-2.54061	3.57237	0.415843	-2.23753	-1.2259	3.21037
'B4GALT3	0.294049	0.628618	-0.0815506	1.82951	-0.41568	5.21374	1.02033	0.214683	-2.09386	-0.73005	1.48413	2.18545	-1.29559	0.958911	0.174325	0.844395	2.55785
'B4GALT4	0.0932498	1.43153	2.48767	1.00352	-0.107791	-1.01237	0.485889	0.195608	-0.121485	1.17282	2.90659	2.67102	0.249181	-1.01517	0.534129	1.28496	3.06484
'B4GALT4-AS1	0.0932498	1.43153	2.48767	0.801425	-0.107791	-0.956938	0.485889	0.195608	-0.121485	1.17282	2.90659	2.67102	0.249181	-1.01517	0.534129	1.28496	3.02817
'B4GALT5	0.168463	0.625188	0.88703	6.93653	1.20191	0.395412	1.46019	-1.00991	0.564151	1.429	-0.490697	1.08076	0.292323	0.784794	0.287403	1.19387	3.95161
'B4GALT6	2.41291	-1.84419	-1.32289	3.68931	-1.09666	-3.03458	-0.514615	-2.36053	2.11729	0.27792	-2.50195	-1.88781	-0.222876	0.48162	0.897642	0.615216	-1.07355
'B4GALT7	0.186767	0.26762	-2.17321	2.61982	1.05826	0.190986	1.7225	0.738063	0.234549	0.26785	-0.260983	1.48265	-1.5416	0.57634	-0.127166	0.557591	1.45001
'B4GAT1	1.02151	0.559779	-0.213777	-5.1512	0.404496	-1.02981	-0.578346	0.14837	0.496517	-1.05746	3.92071	3.67456	-1.13467	-0.596181	1.16234	0.212514	0.459841
'B9D1	0.804224	-0.958675	-0.149334	-2.80998	-0.549262	0.936737	-0.546437	0.640063	-0.456218	-0.324669	-2.92163	-0.874038	-0.316677	-0.52857	-0.601832	-0.470087	-2.2816
'B9D2	-0.737865	-0.673379	-1.29413	9.95647	-0.351063	-1.03542	0.21412	2.13065	-1.30923	1.81633	-0.867418	-0.419933	-0.347116	2.14972	1.17502	0.255642	2.6656
'BAALC	0.0998148	2.58465	0.477337	-4.01774	0.431554	2.99675	0.644513	0.234973	0.631706	2.28478	1.92361	3.64198	3.27776	0.314692	1.15314	1.40395	4.52087
'BAALC-AS1	0.0952245	2.57392	0.477337	-4.01774	0.431554	2.99675	0.644513	0.234657	0.631706	2.3174	1.92361	3.64198	3.27776	0.314692	1.15314	1.40395	4.52512
'BAALC-AS2	0.101455	2.58465	0.477337	-4.01774	0.431554	2.99675	0.644513	0.235149	0.394298	2.28478	1.92361	3.64198	3.58341	0.314692	1.15314	1.40395	4.53839
'BAAT	-0.0962386	0.88634	0.841557	-0.480958	0.513321	-3.88526	-0.687243	0.18445	-1.07106	0.716521	-2.21955	1.93895	-0.313596	0.0225948	-0.354293	-1.19181	-1.29907
'BABAM1	-0.0165899	-0.137512	0.478744	3.90533	-2.19389	-1.3405	-0.326677	-1.82567	-1.6685	0.297535	-1.25818	1.23553	-1.24255	1.15248	1.32203	0.761103	-0.214328
'BACE1	2.15475	1.03956	-0.175982	-5.01264	0.815405	-2.62122	0.998735	0.114763	0.3587	-1.45371	3.67992	0.944398	0.410872	-1.64853	-0.732734	0.345358	-0.195592
'BACE1-AS	2.15475	1.13148	-0.175982	-5.01264	0.815405	-2.62122	0.998735	0.114763	0.3587	-1.45371	3.67992	0.944398	0.410872	-1.64853	-0.732734	0.308476	-0.181831
'BACE2	0.743318	3.16146	0.516028	1.16067	0.10357	2.04282	-2.38714	0.429905	-1.05067	0.942836	0.206995	-0.379689	0.958516	0.331389	-0.366782	-0.249906	1.54083
'BACH1	-0.331733	1.74101	0.0802941	1.01409	-0.0233819	1.69763	-1.95001	0.865658	-0.562636	0.933608	-0.22462	-0.820115	0.482803	0.644843	-0.891617	-0.296714	0.589777
'BACH1-IT2	-0.461542	1.74244	0.481174	1.01409	-0.690542	1.69366	-1.80009	1.06537	-0.495881	0.931101	-0.22462	-0.23521	0.868745	0.736632	-0.964698	-0.296714	0.840979
'BACH2	1.19632	0.289492	0.408347	-4.45051	0.0995083	3.66297	0.504635	1.31863	0.347319	-2.14329	-2.00627	-0.272714	0.938228	-1.25184	1.67368	-0.225532	0.0222435
'BAD	0.264256	0.222362	-0.20065	-4.34866	0.0167731	-1.69013	0.3087	0.322909	1.01484	-1.407	3.59097	1.95023	-1.03434	-0.583873	0.338641	0.0524216	-0.295638
'BAG1	-0.275621	-1.58694	-0.939895	-4.07298	-0.917718	-4.32912	-0.280585	0.229442	-1.40431	-1.46191	-2.13325	-0.662858	0.304078	-2.16839	-0.451623	0.172546	-4.99478
'BAG2	0.513403	-1.11789	0.948308	-4.82083	-1.29903	3.22087	-0.874552	-1.09121	-1.14765	-1.8847	0.642196	-1.197	3.02697	0.0456883	-1.2805	-0.59987	-1.72895
'BAG3	-0.543106	-2.38928	0.577643	-13.8935	-1.17039	1.0977	-0.96253	0.299853	0.289914	0.770597	0.943007	0.0103551	-1.49641	-0.926911	-1.07989	0.73047	-4.43561
'BAG4	-1.48998	0.807194	0.176091	-2.51539	-1.91099	0.573544	-0.50112	0.0459817	-0.913909	0.666736	1.97293	-0.277008	0.129007	-0.28343	0.034091	1.11592	-0.592582
'BAG5	0.386397	-2.01522	0.229443	-2.8515	1.92264	-4.35047	0.145361	0.950866	-0.0669442	-1.05122	-1.05991	0.491771	-0.0226606	-0.0584258	1.7355	1.10078	-1.1284
'BAG6	-0.0147739	2.08658	-0.0179989	-4.81357	-1.38841	2.48612	-0.508149	-1.03034	-0.156743	-1.86074	0.538385	-0.471202	1.9036	0.773885	-0.571073	0.443083	-0.650337
'BAHCC1	1.6705	-0.490892	-2.3126	-0.719554	0.156141	3.65786	0.117402	0.165769	-0.0599966	-1.68166	-2.17001	-2.19002	-0.315874	0.538628	-0.6687	1.57316	-0.682461
'BAHD1	1.46519	-0.589647	0.508412	-3.24972	1.37899	-4.51821	-4.51918	-0.28364	-0.373031	0.349959	0.937496	-1.54549	-3.0238	-1.74538	1.77326	-0.512669	-3.48687
'BAIAP2	1.71367	-0.61552	-2.09732	-0.71506	0.322405	3.65615	0.171097	0.32057	0.163649	-1.56527	-2.1826	-1.47268	0.0332594	0.791578	0.282495	1.65361	0.115012
'BAIAP2-AS1	1.71367	-0.658917	-2.09732	-0.715669	0.322405	3.65615	0.171097	0.32057	0.163649	-1.58569	-2.1826	-1.47268	-0.0442876	0.791578	0.0251718	1.65111	0.014563
'BAIAP2L1	-0.46448	-1.72086	3.48028	11.7543	1.47727	-0.611774	-0.249199	0.11004	-1.32799	1.04676	-1.33006	3.37422	-0.176418	1.13633	1.07241	0.904572	4.61885
'BAIAP2L2	-2.39387	-1.81809	-1.44426	-5.48057	0.613366	-0.391304	1.39424	-0.233972	-1.07842	0.121004	1.14506	-5.40597	-0.403764	0.828345	-0.940763	-1.28297	-4.19299
'BAIAP3	-2.08311	0.044051	-2.72112	-1.79802	-0.962043	-2.88337	-0.974587	-0.177451	1.16601	-0.595574	3.12864	1.70567	-0.216119	1.32509	-1.58113	-2.32986	-2.23823
'BAK1	-0.0863023	0.926933	0.120827	-4.734	-1.07911	2.5784	-0.707214	-0.813715	-0.505309	-1.96892	0.360474	-0.202127	1.96468	1.0321	-0.939834	1.61023	-0.610721
'BAMBI	-0.0165442	1.51724	2.67798	-15.0815	-0.303022	2.9526	1.68438	-1.09304	0.494132	1.31178	-0.828339	-1.06946	0.331746	-2.62481	-1.26712	-0.872127	-3.04653
'BANCR	0.25165	-1.03262	1.44433	-0.0146917	0.191919	-3.96148	-0.521012	-0.747317	-1.22718	0.84534	-2.01667	1.26871	-0.798433	0.467904	-0.409881	-1.36569	-1.90628
'BANF1	1.52054	-0.130657	-0.0557743	-5.13541	0.384836	-1.59311	0.263649	0.451402	0.00777928	-1.11157	3.91335	3.73721	-0.934365	-0.701872	0.571394	0.228796	0.354051
'BANF2	-0.47537	0.228224	0.227731	7.03589	-0.0906799	-0.100986	1.00515	-0.473038	0.612374	0.895498	-1.66949	0.0383203	0.979836	1.19684	1.09814	0.73431	2.81069
'BANK1	-0.210382	-0.258777	-0.386868	4.40801	0.30048	-5.38373	-0.433794	-0.300274	1.06373	1.13624	-1.6286	-0.451602	-0.366374	0.902674	-2.63361	-3.50274	-1.9364
'BANP	-0.630755	1.57672	-1.82215	-3.40322	1.84789	-5.6028	0.873069	0.461351	1.34237	-0.907119	2.16045	-2.95918	-0.0289347	-2.01554	1.38103	-1.91455	-2.41035
'BAP1	0.479115	-3.06819	-2.30185	2.83378	-2.37143	-2.10941	-0.630371	-0.522209	-0.138315	0.300398	-0.239914	1.05704	0.490433	0.803969	-0.638984	-0.594184	-1.66253
'BARD1	-1.15201	-0.460055	-0.58529	2.94124	-0.159748	1.97926	0.744932	-0.572536	1.77504	-1.86126	2.06275	1.41776	-0.624668	0.0739957	-0.0387178	1.07182	1.65313
'BARHL1	0.474828	-0.152618	0.752475	-1.24822	0.208078	-3.13874	-0.541091	-0.0715899	-0.725942	-0.646846	-2.20752	1.93887	-0.44217	0.916139	-0.927417	-0.880911	-1.67317
'BARHL2	2.8889	-2.04355	-2.77857	8.68218	-1.92013	3.73855	0.277827	0.362887	1.52901	-0.552351	1.03361	-0.22662	1.96039	0.257993	-0.67707	-0.0749105	3.11454
'BARX1	-0.154452	0.470568	0.868302	-0.310308	0.717606	-3.91733	-0.730029	0.176037	-1.26463	0.255555	-2.22233	2.41031	-1.20919	0.0711429	-1.39518	-0.324975	-1.63973
'BARX2	1.64098	0.320476	-0.838429	-5.90768	0.147805	-3.17741	0.521475	-0.749818	0.646879	-0.331798	3.06245	0.205996	-0.529649	-1.60012	-1.13709	-1.32365	-2.2624
'BASP1	-1.76135	1.08773	0.499735	4.35931	-0.228156	1.08136	2.30057	0.32831	-1.07702	-2.27157	-2.4996	-1.94983	-0.321478	0.458312	0.00460219	1.15508	0.291497
'BASP1P1	0.507068	-0.620174	1.2183	-3.23789	1.38174	-1.56268	-1.50101	-0.887942	1.57324	0.45835	-2.27441	-1.30626	0.20933	0.0015902	-0.0506081	-0.42849	-1.62996
'BATF	0.538197	-2.55316	-0.148963	-2.01162	0.921343	-3.47645	-0.789891	0.261738	-1.31384	-0.703288	-0.920481	-0.931861	-0.0713753	-0.620156	0.360571	1.15374	-2.57638
'BATF2	0.487162	0.353667	-0.22084	-4.97559	-0.127542	-1.70213	0.224582	0.586847	0.79283	-1.56574	3.55236	1.99936	-0.816656	-0.548796	0.68435	0.0309048	-0.311308
'BATF3	0.109553	-1.23883	0.598241	0.61346	-0.472145	4.48493	-0.833456	-0.0227898	-1.38704	0.566575	1.60094	0.225587	-0.504796	1.20993	0.869177	-0.436825	1.34563
'BAX	-2.23256	-0.850433	-0.909276	9.82086	0.537775	-0.880743	0.469276	0.852078	0.378324	1.10918	-0.927683	-1.11088	0.985949	1.86297	0.747349	-0.114101	2.43452
'BAZ1A	1.39329	-0.875908	-0.75952	-5.16064	1.70735	-3.71554	0.655949	-1.56708	0.13716	-0.647139	-0.346973	-2.26133	0.503623	-0.0654311	1.12729	-0.547022	-2.60548
'BAZ1B	-1.27465	-0.638846	2.75481	14.2608	0.980696	-1.18815	-0.890575	-0.390824	-1.46779	0.0342132	-0.0903246	2.49597	-0.779508	1.10491	1.30384	0.977627	4.29805
'BAZ2A	0.0683806	2.3656	0.448004	2.71024	-0.178575	0.433199	-0.224993	0.892612	0.0396531	-0.12652	-1.76638	-1.34923	-0.5095	0.145457	0.672711	-1.0334	0.646815
'BAZ2B	-1.81857	0.615927	0.201794	1.64565	1.745	2.81459	0.726499	-0.737788	-0.501286	-0.604107	1.87883	1.6367	-0.915822	-0.0353452	0.460201	0.771453	1.97093
'BBC3	-1.77187	-0.738102	-0.864947	9.76843	0.0239965	-1.0491	-0.530495	0.678184	0.646261	1.08177	-0.620218	-0.86094	0.774089	1.58343	1.08585	-0.521128	2.1713
'BBIP1	-0.430992	-1.7421	0.46397	-14.1182	-0.584406	1.23907	-0.425754	0.547818	0.532676	0.514579	0.605582	-0.617382	-1.8491	-1.50898	-0.865508	-0.185449	-4.60604
'BBOF1	0.553039	-2.65639	-0.149679	-2.05416	1.21622	-4.0255	-0.184431	0.688497	-1.58331	-0.260515	-0.881403	-0.730372	-0.236628	-0.73013	-0.227576	0.0845296	-2.79445
'BBOX1	-0.849716	-2.40171	-0.514876	0.444938	-0.684766	-1.74608	0.949591	-1.18748	0.898983	-1.52747	1.52815	-0.76637	-1.53349	0.0138634	0.00847068	-0.865292	-2.05831
'BBOX1-AS1	-0.849716	-2.40171	-0.514876	0.441678	-0.695758	-1.74608	0.949591	-1.19212	0.898983	-1.71701	1.71887	-0.76637	-1.53349	0.170587	-0.0577091	-1.06457	-2.08992
'BBS1	0.952351	0.381725	-0.220834	-5.30481	0.605328	-1.08658	-0.505163	-0.785112	0.882087	-0.984397	3.92551	3.70807	-1.09365	-0.368414	1.29552	0.0602346	0.365467
'BBS10	-0.128349	0.746512	0.317931	3.30113	-1.24965	0.29996	-0.435846	1.57707	-0.308479	1.58534	-1.73059	1.13047	-0.178132	0.601549	-0.0520833	-2.0469	0.857482
'BBS12	-1.58584	-0.413921	-1.29968	4.82864	0.549647	-5.35163	0.283687	-0.742558	1.73776	-0.436034	-1.02205	0.0216269	-1.07029	0.695034	-1.27726	-3.21527	-2.07453
'BBS2	-0.444178	1.95966	-1.09073	-5.35683	2.41986	-4.82003	0.328292	0.4078	1.5755	-0.476221	2.29986	-2.95933	0.746606	-0.805971	2.49421	-1.16414	-1.22141
'BBS4	1.25728	-1.05791	0.51848	-0.575088	0.670203	-3.55344	-3.0614	0.0193632	-0.459657	0.0478276	1.4658	-1.73378	-1.65242	0.413699	1.42204	-0.233403	-1.6281
'BBS5	-0.951593	0.43986	-0.130771	1.84814	2.43103	3.03643	0.94763	-0.677636	-0.607013	-0.540984	2.00574	0.212521	-1.31877	-0.201229	-0.267387	0.320368	1.63658
'BBS7	-1.28678	-0.14894	-1.49859	4.82188	1.08919	-5.29731	-0.0283174	-0.705744	1.20507	-0.288604	-1.08299	0.307357	-1.26	0.654138	-1.25922	-3.61718	-2.09901
'BBS9	0.44281	-0.213491	2.84285	13.0348	1.426	-1.10336	0.383587	0.408616	-1.09924	-0.94819	-1.89881	3.264	0.152907	-0.446499	0.845205	-0.46777	4.15586
'BBX	-0.279051	1.71303	1.34567	1.86466	-1.0196	-1.49989	0.127344	-0.288588	0.475494	0.257019	1.54028	2.78497	-0.304924	-0.763634	1.67307	1.52102	2.28672
'BCAM	-1.22535	0.955921	-1.25729	9.69346	-0.331555	-0.667297	-0.148893	1.54557	-0.824291	1.77072	-0.536885	-1.29956	-0.0708306	1.73968	0.259272	1.00577	2.65211
'BCAN	0.0448204	-0.22441	-0.0454754	0.929959	-0.958204	5.34116	0.769747	-0.145315	-2.22318	-0.45751	1.54763	3.20976	-1.16471	1.30536	-0.0190034	1.05563	2.24157
'BCAP29	-0.828219	-1.40265	3.11695	10.5894	-0.243257	-0.416607	-0.913499	0.188137	-1.06078	0.930237	-0.745674	1.86151	-0.169022	0.711615	0.595257	0.984833	3.29956
'BCAP31	1.77056	-1.07048	0.728682	-0.59055	0.977397	-1.34464	-1.34254	0.149037	1.9763	-1.77805	1.30407	-2.92988	-0.58123	0.242439	-0.589889	0.978893	-0.524972
'BCAR1	0.203565	1.94484	-0.710171	-4.08777	2.54085	-5.04252	-0.174725	-0.0301697	0.78415	-0.854822	2.60155	-3.22779	-0.232161	-0.785093	1.57874	-0.991064	-1.62065
'BCAR3	2.28693	-1.88485	-2.24811	8.62528	-1.88964	3.47722	0.182188	0.984564	0.884374	-0.569278	1.26201	-0.000322113	1.55578	0.162223	-1.42983	-0.791799	2.65169
'BCAR4	-0.620646	-0.818583	-2.46616	-1.59355	-0.184851	-3.00873	-0.680292	-0.645664	1.22089	-0.251595	3.19334	1.23497	-0.706545	2.8713	0.0558885	-0.029472	-0.607427
'BCAS1	0.219727	0.999745	0.998679	6.72717	1.10551	0.481739	-0.0704027	-1.11218	1.22247	2.11339	0.484715	3.69523	0.219602	0.78571	0.994634	0.284812	4.78764
'BCAS2	1.23559	-1.49017	-2.00295	9.34577	-1.42748	3.58641	0.76529	1.32293	0.849901	-1.93061	0.940505	2.04952	0.84009	0.323857	-0.167587	-0.0988818	3.53554
'BCAS3	0.272533	1.7736	-1.08202	-0.398735	0.527615	3.76668	-0.0692963	-0.729706	-0.613541	-0.752272	-3.25843	0.503109	0.340569	1.23043	-1.74211	1.19979	0.242054
'BCAS4	0.0856815	0.709207	1.04687	6.59959	1.20326	0.412781	1.0239	-0.973411	0.52069	2.16962	-0.342154	2.4059	0.499669	0.453605	0.323909	1.27223	4.35284
'BCAT1	-0.279252	0.507862	-0.416699	-0.893335	-1.68376	0.954013	-0.150613	2.75825	-0.652839	1.89147	0.383472	-1.34151	0.173204	1.75217	-0.0136655	-0.293129	0.673909
'BCAT2	-2.00477	-0.712055	-0.909276	9.86825	0.537775	-0.880743	0.31147	0.709374	0.417717	0.934193	-0.927683	-1.44061	1.18008	1.86408	1.20948	-0.095353	2.51548
'BCCIP	-1.11556	-1.35418	0.427235	-13.6893	-0.881558	1.39955	-0.785483	0.445521	0.26203	-0.261855	1.2375	0.778767	-1.34122	-1.13467	-0.743448	0.120466	-4.15905
'BCDIN3D	-0.762215	1.41697	0.452743	2.58492	-0.701067	0.333714	1.67926	0.616477	-0.866141	-0.172476	-1.3822	0.384293	-0.240764	1.0476	1.04004	-0.278358	1.2882
'BCDIN3D-AS1	-0.762215	1.41697	0.452743	2.58492	-0.740834	0.333714	1.67926	0.616477	-0.866141	-0.134633	-1.3822	0.384293	-0.240764	1.0476	1.04004	-0.30007	1.28229
'BCHE	0.390974	0.129213	2.53757	2.57221	1.14394	0.646532	0.769783	1.45481	-2.38428	-1.35333	4.12785	0.327913	1.96367	-1.04536	1.8857	1.65348	3.70517
'BCKDHA	-0.737865	-0.507777	-1.29413	9.94073	-0.351063	-1.03542	0.288785	2.1246	-1.18534	1.77617	-0.867418	-0.419933	-0.322399	2.14972	1.28175	0.255642	2.77401
'BCKDHB	0.994791	0.801612	0.295033	-4.3882	-0.505804	3.80014	-0.0848572	0.155748	0.560482	-2.5467	-0.820779	0.39214	0.287123	-0.96226	1.81024	0.110981	-0.0250774
'BCKDK	1.40433	0.315705	-0.548183	-2.06068	0.464314	-3.30772	-0.240715	-0.577763	-0.967632	-1.65264	3.04627	1.84884	0.138637	1.27555	-0.464751	0.0216678	-0.326193
'BCL10	2.14583	-1.81114	-1.98785	8.73459	-2.11235	3.83153	0.47507	-0.845855	1.13729	0.0562892	0.962693	-0.964196	2.01162	0.932131	-0.510936	-0.829476	2.80631
'BCL11A	-0.0505458	2.36187	0.363876	0.571239	1.52434	3.95232	0.724415	-0.132896	0.908194	1.48187	2.44446	0.200208	-0.264489	0.820993	2.13523	1.20728	4.56209
'BCL11B	0.412465	-0.976026	-0.377617	-3.28699	2.07394	-4.3526	1.09433	0.651228	-0.966566	-1.31448	-0.815121	0.231667	-0.746683	-0.151655	1.59572	0.950762	-1.49441
'BCL2	2.77974	-2.58948	-1.65016	2.08162	-1.49654	-3.21881	0.568672	0.00893024	0.803659	0.317147	-1.94121	-1.01288	0.30736	-0.469931	1.01786	-0.22008	-1.17852
'BCL2A1	0.510933	-0.839542	1.29496	-0.735058	0.813014	-3.35926	-2.57091	0.932329	-0.8888	-0.770861	1.73039	-2.4168	-1.14399	-0.181617	1.71612	-0.30716	-1.55406
'BCL2L1	-0.561005	1.20805	0.148415	7.4247	0.0793376	0.485764	0.993032	0.618499	0.523745	2.77772	-0.857938	4.03052	0.628393	1.60252	1.41024	0.621172	5.28329
'BCL2L10	1.23027	-1.20194	1.0257	-2.16318	0.692379	-4.23556	-3.10637	0.499758	-0.130794	0.783123	0.727658	-2.60501	-2.31064	0.264166	1.6285	-2.25067	-2.78815
'BCL2L11	-1.03727	0.224813	0.0438438	1.15864	1.98996	4.15429	-1.17854	-0.736526	-0.656501	0.651581	1.60447	0.204134	-0.69163	-0.835064	0.0331147	-1.35916	0.892541
'BCL2L12	-1.85944	0.340251	-1.10946	9.90046	0.069772	-0.882468	0.0331556	0.649814	0.490469	1.35588	-1.39718	0.962098	1.81904	1.70435	0.834468	-0.447978	3.11581
'BCL2L13	-1.8427	-0.938456	-1.96625	-5.41941	1.00211	-1.34872	0.838065	-0.632381	-1.29131	-1.27754	1.21218	-1.54108	-0.141673	0.291309	0.0496505	0.547938	-3.11456
'BCL2L14	-1.99308	0.278902	-0.433267	-1.02504	-0.869373	0.74135	-0.219934	0.735107	-1.5046	0.677827	-0.302257	-1.00126	0.497212	1.77514	0.59751	-2.37503	-1.1052
'BCL2L15	1.38233	-1.61334	-2.0624	9.46606	-1.41616	3.45958	0.647179	0.937127	0.785293	-2.44296	0.950833	1.51608	0.507621	-0.0875044	-1.25087	-0.230023	2.63721
'BCL2L2	2.04534	-1.88207	-1.05731	-5.48923	0.825755	-3.50648	0.294672	0.357579	-1.63783	-1.41105	-0.199813	-2.4033	1.14218	-0.400653	0.166565	1.63687	-2.87969
'BCL2L2-PABPN1	2.04534	-1.88207	-1.05731	-5.48923	0.825755	-3.50648	0.294672	0.357579	-1.63783	-1.41105	-0.199813	-2.4033	1.14218	-0.400653	0.166565	1.63687	-2.87969
'BCL3	-1.21003	0.957389	-1.25729	9.69381	-0.331555	-0.667297	-0.348191	1.69871	-0.816179	1.96304	-0.983888	-1.29956	0.127344	1.95091	0.341825	0.687889	2.62673
'BCL6	0.508921	0.78911	2.10602	2.37348	0.894658	0.619807	-0.318173	0.635506	-1.95385	-0.539206	4.11288	2.73485	0.012402	-0.659062	0.885068	1.81802	3.50511
'BCL6B	0.438862	-0.515276	-0.276174	-3.0562	-1.14735	0.208379	-0.551795	0.177061	0.257723	-1.12877	-3.14885	-1.21229	-0.651621	-0.745863	1.2397	-0.458168	-2.64266
'BCL7A	-0.243308	-0.392201	0.306068	2.34499	-0.80611	0.578017	-0.825351	0.878272	0.890445	-0.265351	-1.51531	-0.186563	2.23132	0.0675789	-0.566942	-0.49768	0.49947
'BCL7B	-1.36421	-0.781816	2.75481	14.2608	0.980696	-1.18815	-1.011	-0.356884	-1.39677	-0.0921799	-0.0903246	2.50902	-0.607046	1.19073	1.15466	0.784484	4.1867
'BCL7C	1.49511	0.357925	-0.535457	-2.0061	0.527235	-3.28754	-0.288254	-0.585357	-1.11843	-1.47127	3.04627	1.70294	0.111339	1.53044	-0.273197	-1.5184	-0.578184
'BCL9	-0.0256737	-0.725782	-0.297782	3.97401	-1.20734	5.26733	1.80411	-0.656944	-2.66572	-0.666446	2.10905	2.67467	-0.227615	1.80925	-0.551781	2.62368	3.30925
'BCL9L	1.23212	0.540249	-0.676869	-4.99615	1.11727	-2.59966	0.672633	0.279583	0.517473	-1.5629	3.12779	0.632121	0.412197	-1.49556	-1.02569	0.338333	-0.871765
'BCLAF1	0.752423	1.55289	-0.234699	-4.56562	0.735174	2.76105	0.398734	1.07653	0.466666	1.03762	-0.972227	-0.461164	0.925472	-2.37629	-0.298411	-0.951552	-0.0383539
'BCO1	0.310466	1.74538	-1.29058	-4.08848	1.88204	-5.19792	0.117549	-0.320496	1.25685	-0.870958	1.8564	-2.9005	0.00889838	-1.26092	1.04517	-1.88924	-2.39908
'BCO2	1.62984	0.265154	-0.664552	-5.30647	0.946057	-2.48251	0.942167	0.308715	0.539426	-0.290589	3.59072	1.59488	0.712298	-1.62596	-1.29133	-1.6809	-0.703264
'BCOR	-1.77231	0.864144	-1.43983	0.4107	-0.512592	2.01988	1.65527	1.00618	-0.352162	0.253233	-1.16423	2.66772	-0.0751485	-0.548078	-0.670788	-2.21097	0.0327565
'BCORL1	1.73683	-1.22165	1.69177	-0.601247	1.30497	-1.1647	-2.68036	-2.11733	0.452751	0.0183243	-0.119493	-0.718077	0.716128	1.3269	0.438724	0.525811	-0.102662
'BCR	-1.8364	-1.28874	-1.43531	-5.51683	0.15334	-0.830192	0.916466	-0.271959	-0.744538	-1.1572	1.12266	-2.70686	0.432505	-0.0327624	0.395818	-0.684135	-3.37103
'BCRP2	-2.36726	-1.09854	-1.76226	-5.99894	1.01417	-1.17382	0.980131	-0.551202	-0.990917	-1.54316	1.17902	-2.48284	-0.233884	0.518162	0.578035	-0.353439	-3.57168
'BCRP3	-1.25528	-1.16437	-1.49209	-5.88587	0.87203	-0.689766	-0.135001	-0.271483	-0.996425	-1.66716	0.394996	-1.94065	0.0655885	-0.0642382	0.342733	-1.02323	-3.72755
'BCS1L	-1.14216	-0.206616	-0.489677	2.85308	-0.781266	2.16572	0.755523	-0.614378	1.4547	-0.348592	2.17229	2.55461	-0.739838	0.335663	-0.888469	0.909966	1.99764
'BCYRN1	-1.67898	1.17393	1.02925	-1.20523	-0.0347453	0.065273	0.591859	0.442382	0.135195	-0.0477627	2.11303	0.161309	-0.738886	0.457605	-0.0672279	1.4126	0.952399
'BDH1	0.557392	2.45213	2.84213	3.51872	0.499021	0.554619	0.0247762	0.289166	-1.58338	0.515711	4.05649	1.72021	-0.665727	-1.1799	1.11786	0.65159	3.8427
'BDH2	-0.130923	0.306021	-0.387703	4.22767	0.463858	-5.39034	-0.375157	-0.169339	0.796285	0.868995	-1.63829	-1.03394	-0.917221	0.76925	-2.30941	-3.09985	-2.00502
'BDKRB1	0.0528037	-1.88917	-0.337081	-2.47315	2.06761	-4.28734	0.610783	0.491827	-1.09596	-1.68184	-0.823244	0.480578	-0.877686	-0.0643589	1.97878	1.09865	-1.6872
'BDKRB2	0.27498	-1.6867	-0.337081	-2.47072	2.06782	-4.28597	0.609535	0.491827	-0.988536	-1.58514	-0.823244	0.480578	-0.877384	-0.0590008	1.84037	0.840406	-1.62707
'BDNF	-0.895784	-1.73879	-0.525174	0.448521	-0.812072	-1.74705	0.649007	-1.13239	0.643028	-1.78894	1.71887	-0.860809	-1.72589	0.351255	-0.452831	-1.47896	-2.337
'BDNF-AS	-0.895784	-2.73373	-0.525174	0.501986	-0.810889	-1.74674	0.821637	-1.19283	0.982561	-1.85227	1.71887	-0.781862	-1.4487	0.285706	-0.490545	-1.43599	-2.40094
'BDP1	0.225305	-0.560596	-1.27326	2.97766	-0.306903	-0.715256	0.0497102	-0.0185879	0.545528	0.537361	-1.73732	-1.5438	-4.11484	0.442884	-0.385641	-0.310306	-1.54702
'BEAN1	0.881056	1.73287	-0.896493	-3.56528	2.50876	-4.95999	0.147205	-0.615615	2.22607	0.0756698	2.70991	-3.2796	0.207696	-0.148843	1.93206	-2.53577	-0.895074
'BEAN1-AS1	0.880064	1.73908	-0.896493	-3.56528	2.50876	-4.95999	0.224604	-0.615615	2.04611	0.0372575	2.70991	-3.2796	0.207696	-0.4791	1.93206	-2.53577	-1.01158
'BECN1	1.80921	0.0239106	-1.81888	-1.28538	-0.389476	2.99971	-0.577612	-1.37971	-0.905076	0.690135	-2.09974	-3.56277	-1.64593	-0.0672567	0.989784	-1.30859	-2.13192
'BECN2	0.102145	-1.43953	0.265992	2.91801	-0.324413	4.37076	-0.565463	0.464271	-1.04318	-0.155421	1.69984	1.21151	-0.679654	0.246871	-0.102616	0.340204	1.82733
'BEGAIN	0.0702839	-1.19264	-0.0986182	-3.11697	2.13825	-4.32262	0.846224	0.745784	-0.835453	-1.55139	-0.81433	1.37842	-0.814003	-0.159602	1.6381	0.911882	-1.29417
'BEND2	-2.73267	0.928831	-1.30958	1.42947	-1.14028	1.57055	1.58783	2.49962	-1.35277	-0.0241486	-1.18952	0.92356	-0.38143	-0.904252	1.64931	-2.35272	-0.199551
'BEND3	0.254923	1.9984	0.500842	-3.63565	0.409097	3.88115	0.857456	0.6169	1.84108	0.0691688	-1.54922	-0.360157	1.12781	-1.84674	1.04985	-0.627212	1.14692
'BEND3P3	0.212042	0.246229	1.86931	-15.4163	0.0372313	1.50495	-0.744636	0.335235	0.692787	0.27085	1.6423	0.870602	-0.423265	-2.22488	-0.868491	1.55816	-2.60946
'BEND4	-2.31597	-0.432257	-1.87945	2.23104	-0.297979	-3.89296	-1.15116	0.216119	2.07038	0.259796	-2.39229	0.301396	-1.72822	2.0328	-1.74483	-3.02399	-2.9369
'BEND5	1.51255	0.093246	-2.44906	9.70956	-0.759271	3.65751	1.50397	-0.623258	1.47432	-0.94451	1.18276	-2.13469	3.41837	0.849251	-0.350657	-0.910042	3.80751
'BEND6	0.628886	-1.06725	0.946185	-4.68262	-1.21919	3.21901	-1.10331	-1.33337	-1.10658	-1.91122	0.642196	-1.31403	3.07295	-0.102009	-1.29542	-0.57756	-1.80083
'BEND7	-0.0358817	1.48854	2.70845	-14.7768	-1.138	2.57151	1.89282	-0.320384	1.22697	0.85557	-0.682908	-3.80756	-0.354998	-2.33115	-0.7456	0.507353	-3.23551
'BEST1	2.12579	-0.633563	-0.660261	-4.37218	0.954833	-1.72511	-0.727202	0.310742	1.54281	-1.05359	3.49975	1.30948	-0.390504	-0.24585	-0.792941	0.32186	-0.133985
'BEST2	0.0190716	0.135337	-0.36796	4.18832	-2.01282	-1.60261	-0.935201	-0.540928	-1.71748	0.794916	-1.71957	-1.73542	-1.51656	0.949563	-1.49223	0.530691	-1.75572
'BEST3	0.694511	0.861253	1.06118	2.26847	0.174659	0.339002	0.00752661	0.401561	-1.89189	1.43872	0.626204	1.24695	1.95708	-0.154892	2.35272	-2.47611	2.22674
'BEST4	0.741978	0.49457	-1.96258	10.1294	-0.697797	3.72079	1.82625	-0.85147	1.66938	-1.13879	1.21668	-1.49511	3.38277	0.251082	-0.713465	-0.405478	4.04205
'BET1	-0.481518	-1.86598	3.14122	11.8474	1.49332	-0.72294	0.0988541	0.0302918	-0.180903	0.779005	-0.0122494	2.62445	-1.19144	0.714895	1.7632	1.4585	4.87403
'BEX1	2.42742	-0.246467	0.570805	-1.76976	1.85094	-0.0377814	-1.31514	-0.984613	0.0386908	0.240906	-0.123452	-0.909147	0.914159	0.618562	0.273868	4.20972	1.43968
'BEX2	2.50788	-0.139694	0.593152	-2.16557	1.85094	-0.551237	-1.31567	-0.989726	0.217741	0.296783	-0.123452	-0.530924	0.714477	1.77962	0.106058	3.80158	1.51299
'BEX3	2.50788	-0.124887	0.708207	-2.16557	1.85094	-0.551237	-1.31508	-0.989726	0.217741	0.873219	-0.123452	-0.530924	1.02579	1.77962	0.106058	3.94373	1.80308
'BEX4	3.14388	-0.145325	0.570805	-2.16015	1.85094	-0.551237	-1.31514	-0.989966	0.0487141	0.629729	-0.123452	-0.529183	0.67607	1.77962	0.106058	4.03708	1.75711
'BEX5	4.28399	-0.0308311	0.571061	-2.19309	1.84114	-1.55967	-1.31425	-1.02304	0.352334	0.66741	-0.123452	-0.909147	-0.706924	0.74028	0.164826	3.89441	1.16376
'BFAR	1.91404	0.0313234	-2.56197	-2.16724	-0.347963	-3.12957	-0.486888	-0.774496	-0.0487122	-0.673204	3.0659	2.07865	-0.830259	2.10837	-0.869855	0.0532675	-0.659652
'BFSP1	-0.272007	0.188633	0.420065	7.08889	-0.0961552	-0.100986	1.00919	-0.416239	0.451302	0.911793	-1.64762	0.034594	0.858954	1.07788	1.16996	0.356541	2.7587
'BFSP2	-0.373676	2.3075	1.95086	1.21346	-0.0874168	-0.0973261	1.52789	-0.0188125	-0.595674	-0.324243	3.61392	-0.107777	0.948149	-1.57693	1.10696	1.00277	2.62241
'BFSP2-AS1	-0.417185	2.28162	1.95086	1.22005	-0.0874168	-0.0973261	1.65993	-0.0424644	-0.707473	-0.0086293	3.61392	0.431477	1.09783	-1.57693	1.10696	1.38291	2.95203
'BGLAP	-0.471275	-0.209204	-0.0567086	0.79566	-0.763308	5.24534	0.701519	0.0898649	-2.28624	0.598686	1.5505	2.41044	-0.852634	1.17056	-0.118553	0.851019	2.16392
'BGLT3	0.536912	-1.16072	-0.405993	1.37405	-0.945078	-1.4943	0.606474	-1.31348	1.9779	-0.0264551	1.13105	0.748741	-1.33118	-0.0554351	-0.219268	-2.94624	-0.880751
'BGN	1.43788	-0.406128	0.625857	-0.37845	0.961355	-1.15682	-1.31781	0.295735	1.9168	-1.78755	1.30407	-3.29894	-0.546003	0.580537	-0.656444	1.20301	-0.305728
'BHLHA15	-0.50295	-1.70524	3.52757	11.7556	1.43329	-0.639228	-0.249199	0.0572442	-1.30812	0.946477	-1.10041	3.35536	-0.176418	1.13645	1.13517	0.903292	4.64223
'BHLHA9	0.462159	-0.760325	-0.0481696	-2.99661	-1.26304	0.593043	-0.814402	0.521	0.464727	-0.384502	-2.82588	-1.46562	0.466508	-1.05465	0.858252	-1.49002	-2.43438
'BHLHB9	2.42742	-0.107851	0.570805	-2.17794	1.85902	-0.967395	-1.31514	-0.995477	0.265526	0.209684	-0.123452	-0.909147	-0.436973	1.05708	0.27307	3.90071	0.882482
'BHLHE22	-0.16697	1.79743	0.5466	-1.58702	-1.28113	1.57784	0.380859	0.711526	0.671947	0.91676	1.26948	2.89002	3.17081	0.0313317	0.319059	3.37415	3.65568
'BHLHE23	-0.148733	0.921223	-0.05609	6.46152	1.34108	0.0860758	0.0158884	-0.710907	0.193701	0.924601	-0.59614	1.58271	0.370179	0.110557	0.634814	1.35007	3.12014
'BHLHE40	-0.458935	2.63899	-3.05964	1.88391	-1.88716	-1.41914	0.661221	0.213262	1.1305	0.708264	-0.0112008	2.31795	0.117053	0.963475	-0.856804	-0.963938	0.494453
'BHLHE40-AS1	-0.458935	2.62577	-3.05797	1.877	-1.88716	-1.41914	1.45121	0.213262	1.17354	0.930535	-0.0112008	2.31377	0.428197	0.955906	-0.981549	-0.893789	0.814866
'BHLHE41	0.280085	1.30929	-0.466253	-1.1115	-1.83561	0.950315	-0.636722	3.01026	-0.624214	1.29882	0.598374	-0.749482	0.59692	1.5433	0.640951	-0.390013	1.10363
'BHMG1	-1.00598	0.500389	-0.646394	9.7497	0.201377	-1.02573	0.0216765	1.83562	0.0049259	2.2249	-1.2277	-1.45939	0.474473	1.03879	1.33618	3.04616	3.76725
'BHMT	0.93067	-0.531134	-1.48183	2.6831	-0.752873	-0.550292	-0.319864	0.550954	1.06487	0.998538	-1.5942	-0.766193	-4.37377	0.0588299	0.269775	-0.976038	-1.19736
'BHMT2	0.754047	-0.531134	-1.48183	2.6831	-0.724492	-0.584502	0.239985	0.550954	1.08076	0.966894	-1.5942	-0.766193	-4.37377	0.21056	0.269775	-0.976038	-1.06902
'BICC1	-0.0874803	0.663547	1.2516	-15.7524	0.235148	1.93517	0.494244	0.614248	0.189822	-0.400168	1.14157	-0.127529	-0.0669887	-1.72854	-1.02222	0.698464	-2.99037
'BICD1	0.580716	1.35918	0.0921391	0.514536	-1.53146	0.991594	0.415319	2.13891	-1.82754	-0.0498247	0.331118	-0.633986	-0.0131208	0.49401	-0.128497	-0.188745	0.636089
'BICD2	-0.0469707	-0.435804	0.88986	0.0704985	0.725427	-3.90293	-0.799044	0.135945	-0.725748	-0.0114218	-2.21988	2.3253	-1.1251	-0.0525979	-1.25776	-1.09768	-1.88197
'BICDL1	-0.98847	0.438523	1.17659	3.10733	-0.918129	0.363894	0.411371	1.00877	1.26627	0.255352	-1.48652	1.08207	0.375356	-0.226896	-0.542429	-0.876998	1.11152
'BICDL2	-1.46671	-0.206667	-2.82575	-1.06932	-1.14693	-2.89154	-0.874328	-0.428737	0.359012	-0.983906	3.15887	1.28412	-0.887034	1.66701	-0.532007	-2.55033	-2.34856
'BID	-1.63198	-0.578688	-1.96625	-5.33474	1.07164	-1.34765	0.914895	-0.82345	-1.33105	-1.23614	1.11594	-2.14446	-0.20337	0.733063	0.0148333	0.547938	-3.04987
'BIK	-2.0743	-1.66565	-1.37898	-5.01259	-0.297496	-0.586328	2.03125	0.834258	-0.666676	0.420551	0.692052	-2.53799	0.227747	-0.59277	-0.0917637	-2.37691	-3.2689
'BIN1	-0.76322	0.0493788	0.30353	1.49175	1.77717	3.58782	-0.572475	-0.683687	-1.42388	-0.27957	1.63464	0.081421	-1.89837	-1.27144	0.261045	0.909779	0.800974
'BIN2	-0.989812	0.974842	0.430809	2.76136	-0.518008	0.477991	1.42715	0.652504	-0.490448	-1.02354	-1.0945	1.03555	0.0204925	1.64759	0.69305	0.140464	1.53637
'BIN3	1.02298	-1.84992	-1.00593	-1.06274	-3.35623	-1.85664	-0.944967	-1.08633	-0.827153	0.00227821	0.331215	-3.05125	-0.808929	-1.99997	-0.726566	0.780828	-4.10983
'BIN3-IT1	1.02298	-1.84992	-1.00593	-1.06274	-3.36078	-1.85664	-0.944967	-1.08633	-0.952337	0.241287	0.331215	-3.05125	-0.808929	-1.99997	-0.726566	0.811668	-4.0748
'BIRC2	-0.396118	1.22983	-0.727857	-4.98627	0.348599	-1.52512	0.285867	0.361888	0.491078	-0.458941	3.64947	0.193334	0.351703	0.0576855	-1.0135	-0.0348818	-0.543308
'BIRC3	-0.396118	1.22983	-0.727857	-4.98627	0.348599	-1.52512	0.285867	0.361888	0.491078	-0.458941	3.64947	0.193334	0.351703	0.0576855	-1.0135	-0.0348818	-0.543308
'BIRC5	1.13274	0.435469	-2.28234	-0.233452	-0.203572	3.68097	0.259015	-0.350083	-0.498062	-1.25573	-2.70894	-0.717766	0.23151	0.676582	-0.370147	1.07662	-0.281796
'BIRC6	-0.4789	1.21226	-1.05116	0.694378	0.583362	4.09074	1.07975	-1.43941	-2.02459	0.44944	2.05447	-0.625915	1.08127	0.286122	0.385796	1.65997	1.98939
'BIRC6-AS2	-0.499863	1.12477	-1.0947	0.68109	0.56026	4.16632	1.059	-1.51909	-2.1381	0.35002	2.05447	0.343456	1.11486	0.0336577	0.126288	1.73546	2.02448
'BIRC7	-0.205653	0.935075	-0.042365	6.65273	1.21468	0.0860913	0.0158884	-0.806372	0.468763	0.747192	-0.59614	1.27772	0.405099	0.227888	0.590325	1.25656	3.05687
'BIRC8	-2.0821	0.967982	-1.05781	9.96343	-0.483884	-0.806119	0.295433	0.167587	1.5507	1.90366	-0.797806	0.341298	1.56139	1.99385	0.335287	-0.517023	3.33397
'BISPR	-0.0447135	0.127497	0.478744	3.88854	-2.38157	-1.31888	0.00680938	-1.86034	-1.21127	0.014392	-1.39564	1.17514	-1.50059	1.22618	1.1689	0.756937	-0.217464
'BIVM	-0.0867331	-1.06576	1.82502	-3.90291	2.26686	0.285554	0.178	0.80004	1.19328	0.811085	-1.7358	-0.937537	-0.00385976	0.694411	0.0211934	-0.204801	0.0345116
'BIVM-ERCC5	-0.0867331	-1.06576	1.82502	-3.90291	2.26686	0.285554	0.178	0.80004	1.19328	0.811085	-1.7358	-0.937537	-0.00357598	0.622335	0.0211934	-0.204801	0.0165635
'BLACAT1	0.482087	-0.113091	0.532461	2.11027	-0.365878	4.61047	0.446182	0.652772	-1.80439	-0.76346	1.57636	5.73551	-1.04729	1.6139	0.148081	1.08767	3.72542
'BLACE	0.238646	-1.83853	2.02739	9.1744	-1.39514	-0.736833	-0.426361	-0.50796	-0.759065	-2.76711	-0.182299	1.89508	-0.593343	1.23474	-0.167727	0.326613	1.38063
'BLCAP	-0.0772235	0.145717	0.771671	6.86834	1.69049	0.33506	0.158778	-0.0174486	1.64297	2.99353	-0.586713	0.510274	1.47184	1.01168	0.930593	0.447539	4.57427
'BLID	1.37611	0.369312	-0.404904	-5.17355	1.5746	-1.59329	1.09983	0.679333	0.225542	-0.925806	3.11658	-0.0424175	0.478149	-1.67196	-1.31746	-1.30491	-0.878711
'BLK	0.689405	-1.48941	-1.08211	-0.218048	-3.25728	-1.84426	-0.638649	-0.603074	-0.655592	0.959845	1.44547	-1.89202	0.790792	-1.35979	-0.838415	0.958943	-2.25854
'BLM	0.560839	-2.02601	1.39433	-0.787252	2.46697	-2.99554	-1.45407	0.665149	-1.76737	-2.04185	1.79764	-1.2275	-1.50622	0.813553	0.539345	0.0114507	-1.38913
'BLMH	0.998781	0.838739	-1.60195	-2.64609	0.661896	2.61248	-2.61142	-0.664745	-0.970905	1.14919	-2.48906	-0.492017	-0.520679	-2.16551	1.05686	1.50799	-1.33411
'BLNK	-0.853384	-1.8418	0.843965	-15.1863	-0.698246	1.23171	-1.37588	0.698684	0.560508	0.638968	0.50929	-0.902971	-0.526618	-2.00113	-1.06206	-2.20489	-5.54254
'BLOC1S1	0.00785484	2.44816	0.446065	2.83831	-0.191273	0.353754	-0.56728	1.5782	-0.605302	0.192128	-1.93571	0.498886	-1.57441	0.780574	0.274588	-0.145597	1.09974
'BLOC1S2	-0.883452	-0.598403	0.912304	-15.1507	-0.323607	1.26089	-1.31223	1.1144	0.562083	1.11778	0.665115	-0.997073	-1.50645	-1.86886	-0.954653	-0.651079	-4.65348
'BLOC1S3	-1.84125	0.761913	-1.25729	9.90015	0.279476	-1.01729	0.30364	1.76678	-0.591612	1.35924	-0.763288	-1.4653	0.424816	1.74053	0.144244	2.17838	2.98078
'BLOC1S4	-2.83726	0.103704	-2.29074	2.44896	-1.59384	-4.2912	-0.760492	0.941327	1.7579	0.149707	-0.850059	-0.850912	0.576293	0.619997	-1.40735	-1.18048	-2.36611
'BLOC1S5	-0.569136	0.154702	0.862064	-3.89327	-1.47552	2.68821	0.611175	-0.0478206	0.403779	-0.747893	-0.50207	-4.53689	2.18616	1.99421	-0.215712	-0.744388	-0.958101
'BLOC1S5-TXNDC5	-0.544065	0.304691	0.862064	-4.16035	-1.63467	2.74818	0.611175	-0.0478784	0.403779	-0.687643	-0.50207	-4.49454	2.21051	1.99352	0.193833	-0.677095	-0.855141
'BLOC1S6	1.42746	-0.941009	0.988447	-3.31017	1.38122	-4.89223	-2.94326	-0.552657	0.197842	1.82035	0.597465	-0.915807	-3.06768	-2.03516	1.72758	-2.13724	-3.16371
'BLVRA	-0.0273553	0.167224	2.66429	13.5878	1.01295	-0.995928	0.493227	0.86962	-1.41893	-1.0861	-2.04593	1.44739	0.594579	-0.0489632	0.519295	-0.469464	3.81593
'BLVRB	0.396055	0.152281	-1.8936	9.86686	0.189375	-1.04654	-0.576551	2.06262	0.315093	2.2961	0.377168	-0.626366	0.535135	1.98733	0.785907	2.5715	4.34809
'BLZF1	0.397975	0.0594916	0.291305	2.05258	-0.256827	4.97345	0.380772	0.28624	-1.76206	-0.498588	1.56284	3.05821	-1.70899	0.733434	-0.539465	1.07845	2.5272
'BMF	1.22339	-0.442227	0.406201	-3.31201	1.32932	-4.51855	-4.1504	-0.0252237	-0.52521	0.159808	0.938401	-0.819512	-2.72374	-1.87898	1.58519	-0.768433	-3.3805
'BMI1	0.63105	1.30051	2.31504	-15.0572	-0.607017	2.79631	1.64111	-0.610754	0.882604	0.826297	-0.520582	-1.45808	-0.209726	-1.92687	-0.691949	0.0527786	-2.65913
'BMP1	1.47078	-1.82397	-1.13341	-0.946414	-3.35623	-1.90798	-0.527988	-0.974153	-0.654636	0.0383058	0.532498	-3.17894	-0.960224	-1.90843	-0.858423	0.791366	-3.84946
'BMP10	-1.03876	2.34333	0.462038	0.106585	0.248342	3.98186	0.265081	-0.0712634	-1.08766	2.07889	2.29338	-0.658417	-0.496677	0.305791	0.998632	1.228	2.73979
'BMP15	-1.98708	-0.00432501	-0.500399	1.06604	-0.518132	2.01844	1.51423	1.46707	1.14491	2.13421	-0.160845	-0.523173	-0.604935	-0.982695	0.576144	-0.828406	0.952762
'BMP2	-1.24314	-0.492855	0.314746	7.53695	1.11473	-0.470908	0.947981	0.285641	1.69969	1.21025	-1.69072	0.871943	0.981966	1.57606	0.744007	1.3034	3.67243
'BMP2K	-1.75651	-0.613206	-1.03387	4.7111	0.55599	-5.4728	0.222903	0.0392827	1.07391	0.682757	-1.58311	1.19987	-0.586075	0.307495	-1.94979	-3.04574	-1.81195
'BMP3	-0.83475	0.576581	-1.16035	4.36944	0.397376	-5.58	0.59522	0.315508	1.4575	0.743871	-1.57333	0.560488	-1.01254	0.421589	-1.50391	-2.73602	-1.24083
'BMP4	1.34179	-2.13906	-0.38585	-4.32695	0.745135	-3.85331	0.619964	1.03852	-0.89017	0.498015	-0.41477	-2.12146	0.1566	-0.555595	0.842393	0.0644909	-2.34507
'BMP5	0.328709	0.175348	0.934648	-4.39526	-1.57199	2.6496	-1.01596	-1.07033	-1.28704	-1.70633	0.432889	-2.06816	3.56384	0.0749097	-0.717368	-0.194327	-1.46671
'BMP6	-0.842492	0.36864	0.862064	-4.15378	-1.63467	2.74725	0.611009	-0.281797	0.403779	-0.662371	-0.50207	-4.536	2.44014	1.92759	-0.0747641	-0.749201	-1.01917
'BMP7	0.0114103	1.27215	0.499167	6.66968	1.18605	0.105461	0.339465	-0.971015	0.251474	0.964981	-0.292611	4.09928	0.728908	0.596709	0.914775	0.837385	4.30332
'BMP7-AS1	0.0114103	1.27383	0.499167	6.69837	1.18605	0.106267	0.339465	-0.971015	0.17019	0.997597	-0.292611	4.09928	0.728908	0.596709	0.914775	0.519737	4.21953
'BMP8A	0.741271	1.62877	-1.7079	10.628	-1.75711	3.76987	1.72312	-1.48842	0.775939	-1.26673	0.870382	-0.737834	2.88962	0.449574	-1.02219	-1.07436	3.60549
'BMP8B	0.647611	1.63414	-2.11961	10.6149	-1.7901	3.77636	1.63075	-1.19102	0.806531	-1.24936	0.870382	-0.737834	3.36626	0.257918	-0.824928	-0.363821	3.83206
'BMPER	1.07387	0.32764	2.84781	12.3026	1.34056	-1.19933	0.619037	0.361247	-1.21816	-1.14458	-1.90384	3.81798	0.209045	-0.34764	0.472538	-0.498441	4.26508
'BMPR1A	-0.722845	-0.296811	0.678734	-14.9549	0.412348	1.46606	-0.957683	0.461305	1.04893	1.09041	0.513496	-1.75768	-1.76602	-2.09394	-1.92387	-0.374208	-4.79418
'BMPR1B	-0.620191	0.275127	-1.46473	4.23862	0.483956	-5.73215	0.556478	-0.0252431	1.26783	0.241249	-1.97622	-0.178812	-2.31192	1.12387	-1.76081	-3.00346	-2.2216
'BMPR1B-AS1	-0.620191	0.275127	-1.46473	4.23862	0.483956	-5.73215	0.556478	-0.0252431	1.26783	0.132178	-1.97622	-0.178812	-2.31192	1.12387	-1.76081	-3.00346	-2.24887
'BMPR2	-0.300763	-1.0247	0.268792	2.40846	0.481218	2.17193	0.845409	-0.954552	1.56879	-1.91659	2.2813	1.75193	-1.96329	0.0769095	0.768189	0.768824	1.80797
'BMS1	-0.445587	1.60886	2.18357	-15.2141	1.17842	2.29848	0.376331	-0.300784	0.665155	-0.266371	0.714063	-1.45644	-0.0571634	-1.83919	-0.033876	-2.71876	-3.32685
'BMS1P20	-1.8364	-1.28874	-1.43531	-5.51683	0.15334	-0.830192	0.916466	-0.271959	-0.744538	-1.1572	1.12266	-2.70686	0.432505	-0.0327624	0.395818	-0.684135	-3.37103
'BMS1P21	0.212042	0.246229	1.86931	-15.4163	0.0372313	1.50495	-0.744636	0.335235	0.692787	0.27085	1.6423	0.870602	-0.423265	-2.22488	-0.868491	1.55816	-2.60946
'BMS1P4	0.560156	0.297338	1.62085	-15.5083	0.385115	1.70372	-1.2192	0.206506	1.05824	0.724597	1.76405	1.1967	-0.0720537	-1.98104	-0.978257	0.562395	-2.4198
'BMT2	-0.535002	-1.73283	3.00599	11.3986	1.23626	-0.990853	-1.03594	0.47846	0.396904	0.608528	-0.355153	1.93994	-0.478575	0.58579	0.128721	0.910677	3.89038
'BMX	-2.8491	1.08072	-1.75896	1.34819	-1.80868	1.62972	1.57944	1.41156	-1.62144	-0.342102	-1.83363	-0.302275	-1.10718	-0.91529	0.816883	-2.39163	-1.76594
'BNC1	0.987543	-1.13507	1.21051	-0.778823	1.88843	-3.36874	-2.60336	0.283571	-1.52796	-0.686085	1.73088	-2.40439	-1.32038	0.638109	2.12716	0.36642	-1.14804
'BNC2	-1.31275	-1.35882	-1.70933	-5.5319	1.59517	-4.66982	-1.08339	-0.463728	-0.575999	-2.22309	-1.39555	-0.350318	0.145395	-2.1164	-0.689676	-0.785089	-5.63132
'BNIP1	0.293457	0.195509	-2.22746	3.51026	0.755775	0.33872	1.68498	0.667351	1.13259	-0.0203248	-0.454632	2.52271	-1.69725	0.743402	0.300578	1.04008	2.19644
'BNIP2	-0.247942	-2.14383	0.702347	-2.01054	0.632913	-3.33875	-3.95211	0.224311	0.496302	1.07488	0.923215	-1.92633	-2.94015	0.174111	0.718223	-1.87719	-3.37263
'BNIP3	-0.390683	-1.75937	0.644642	-13.5038	-0.964337	1.57774	-0.94045	-0.0816294	0.531835	-0.0653515	1.22455	0.183547	-0.982686	-1.54125	-0.162009	-0.932806	-4.29051
'BNIP3L	1.1728	-1.89332	-1.10757	-2.02736	-3.60431	-1.84639	-0.699549	-0.801746	-0.937634	-0.815423	0.540386	-2.68035	-0.839565	-2.06218	-0.866799	1.06794	-4.35027
'BNIPL	1.04641	0.333422	-0.0828041	1.37076	-0.728493	5.23384	0.272404	0.315212	-2.53719	0.65853	1.48254	3.70279	0.698588	1.20653	-0.566977	0.235518	3.16027
'BOC	-0.206268	1.25769	1.29199	1.27515	-0.220034	-1.33705	-0.135376	-0.493756	0.0582632	1.17984	2.97506	2.47187	-0.710042	-0.73657	1.5252	1.35084	2.3867
'BOD1	0.245792	0.314661	-1.93793	3.05915	0.738498	0.333157	1.58086	0.909185	0.972546	-0.175274	-0.461746	2.53578	-1.71929	0.632766	0.292536	0.878253	2.04974
'BOD1L1	-3.74831	-0.640932	-2.06988	2.44458	-0.544342	-3.73214	-0.843589	1.15432	1.71763	0.714094	-0.888404	0.757901	-0.0151596	0.285296	-1.25003	-1.23322	-1.97304
'BOD1L2	3.08869	-2.51939	-1.65934	1.94347	-1.40719	-3.50492	0.902671	-0.49487	1.0526	-0.0625616	-2.15418	-1.1938	-0.515139	-0.665276	0.391948	0.389874	-1.60185
'BOLA1	-0.0256737	-0.725782	-0.297782	3.97401	-1.20734	5.26733	1.80411	-0.656944	-2.66572	-0.666446	2.10905	2.67467	-0.227615	1.80925	-0.551781	2.62368	3.30925
'BOLA2	1.07414	0.32042	0.1207	-2.49497	-0.176278	-3.26732	-0.130936	-0.789652	-0.540257	-1.37019	3.04627	1.4703	0.434994	1.52446	-0.849392	-1.23802	-0.716436
'BOLA2B	1.07414	0.32042	0.1207	-2.49497	-0.176278	-3.26732	-0.130936	-0.789652	-0.540257	-1.37019	3.04627	1.4703	0.434994	1.52446	-0.849392	-1.23802	-0.716436
'BOLA3	-0.769447	1.77381	0.373342	0.950506	-0.366991	4.10166	-0.4758	-0.9128	-1.49386	3.0071	2.29716	0.0292288	-0.119205	-0.264487	-0.277336	0.266413	2.02982
'BOLA3-AS1	-0.769447	2.09905	0.373342	0.950506	-0.366991	4.10166	-0.4758	-0.9128	-1.49386	2.98171	2.29716	0.0292288	-0.119205	-0.264487	-0.277336	0.265324	2.10451
'BOLL	-0.564241	-0.190779	0.435897	2.30177	0.248517	3.22846	0.822385	-1.43017	0.241519	-1.85604	2.18017	-0.138247	-2.7857	-0.00779826	0.617786	1.69514	1.19967
'BORA	-0.814426	-0.0704731	1.18041	-4.20309	1.45656	-0.56791	-0.928838	-0.0520967	0.449938	-0.321589	-1.33202	-0.670599	-0.356257	1.80165	-0.725326	-0.470271	-1.40609
'BORCS5	-1.89182	0.479219	-0.681282	-1.04155	-0.948421	0.741368	0.318049	0.739156	-1.48951	1.02206	0.462012	-1.53168	-0.232201	1.73995	0.65976	-2.37439	-1.00732
'BORCS6	0.32792	-0.496277	-0.210129	-2.88298	-1.02477	0.219282	-0.838893	0.046332	0.0352347	-0.990707	-3.39096	-0.420955	0.988062	-1.41524	1.11834	-0.372654	-2.3271
'BORCS7	-1.17714	-0.365818	0.406334	-14.797	-0.235136	1.2644	-1.04648	0.768945	0.228413	1.22271	0.498112	-0.858346	-2.02897	-1.72727	-0.0411575	-0.37498	-4.56585
'BORCS7-ASMT	-1.17714	-0.365818	0.406334	-14.797	-0.235136	1.2644	-1.04648	0.768945	0.228413	1.22271	0.498112	-0.858346	-2.02897	-1.72727	-0.0411575	-0.37498	-4.56585
'BORCS8	1.48232	0.308651	0.685162	4.42095	-1.71865	-1.63071	-0.187704	-2.39678	-0.446754	0.67868	-1.63914	0.703381	-0.81562	0.740291	0.31236	-0.0627507	0.108421
'BORCS8-MEF2B	1.48232	0.281806	0.262672	4.42095	-1.71865	-1.63056	-0.187704	-2.38261	-0.446754	0.578601	-1.63914	0.703381	-0.950911	0.740291	0.346478	0.376165	0.0590834
'BPESC1	0.19199	1.60836	1.86557	2.34614	-0.0669587	0.358635	0.608591	0.533521	-1.47	-0.225286	3.31549	0.619553	1.20818	-1.71093	0.686287	1.48635	2.83887
'BPGM	0.494685	-1.87279	2.9482	10.3306	-1.62729	-0.925246	0.416705	-0.109832	0.00451344	-1.79291	-0.106934	2.92306	-0.688633	0.130889	-0.840342	2.24754	2.88306
'BPHL	1.04645	1.08034	0.871235	-2.7315	-0.81618	2.84173	0.742892	-0.292469	0.146745	-0.609359	-0.483487	-2.20033	1.72704	2.60358	0.517112	-0.856109	0.896927
'BPI	-0.0681338	0.538737	0.710339	6.63416	1.54489	0.350289	0.382969	0.0327283	1.37072	3.88683	-0.714467	0.544483	0.964163	0.870807	1.3279	0.810772	4.7968
'BPIFA1	0.438045	0.451751	0.485696	6.70568	-0.87435	0.393632	0.809713	0.542126	0.411264	2.4628	-0.554044	4.05931	0.937067	0.871637	1.48386	0.421468	4.76141
'BPIFA2	0.437524	-0.0153608	0.485696	6.91256	-0.852099	0.393632	0.809713	0.546192	0.576665	2.48008	-0.535401	4.04034	0.937067	0.747201	1.48983	0.485373	4.73475
'BPIFA3	0.438045	0.263715	0.485696	6.72779	-0.847279	0.393632	0.809713	0.542126	0.529171	2.4628	-0.554044	4.05931	0.937067	0.871637	1.48386	0.421468	4.75618
'BPIFA4P	0.437524	-0.0138863	0.485696	6.70126	-0.837103	0.393632	0.809713	0.546192	0.529171	2.41036	-0.554044	4.03944	0.937067	0.871637	1.48386	0.421468	4.6655
'BPIFB1	0.438045	0.192424	0.475156	6.90681	-0.87435	0.393632	0.809713	0.274062	0.546269	2.45617	-0.562677	4.05931	0.937067	0.884779	1.37689	0.838017	4.78783
'BPIFB2	0.471547	-0.0396421	0.652924	7.23128	-0.754883	0.400494	0.645167	0.466454	0.503171	2.48909	-1.1355	4.05334	0.768957	0.956059	1.58879	0.502927	4.70004
'BPIFB3	0.56306	0.370618	0.652924	7.00735	-0.874743	0.393786	0.809713	0.525397	0.470902	2.22256	-1.1355	4.05334	0.768957	0.951046	1.58879	0.511125	4.71983
'BPIFB4	0.635335	0.380483	0.652924	7.0146	-0.874743	0.393786	0.809713	0.528114	0.548748	2.54126	-1.1355	4.04021	0.646007	0.951046	1.5905	0.521086	4.81089
'BPIFB6	0.470895	0.0179375	0.652924	7.0045	-0.755131	0.401934	0.645167	0.466454	0.503171	2.48909	-1.1355	4.05334	0.768957	0.956059	1.58879	0.511125	4.65993
'BPIFC	-2.60854	-1.55609	-1.92844	-6.04467	1.15998	-0.934089	1.01129	-0.795871	-1.88463	-0.483708	0.322179	-2.35344	-0.0843722	0.879708	1.05069	-1.75973	-4.00243
'BPNT1	1.19579	-1.05466	0.33851	0.0985356	-0.261646	4.52964	-1.5093	0.415155	-1.15903	0.244077	1.74599	0.737601	-0.820143	1.92898	0.0800217	0.0767138	1.64656
'BPTF	0.438455	1.99185	-2.77573	-0.935759	1.32546	3.58664	0.0603221	0.235109	-0.784433	-0.538333	-3.17094	-1.13306	0.469595	1.48198	-1.43802	1.59536	0.10213
'BRAF	0.57071	-1.7906	2.99331	9.76424	-0.998779	-0.866652	0.547545	0.472228	0.255722	-2.19163	-0.158774	2.96887	-0.396233	0.427435	-0.737082	1.57623	3.10914
'BRAP	-1.59553	-0.585598	1.18129	4.72853	-1.21898	0.332856	-0.139994	1.37018	0.77673	0.407749	-1.61822	-0.0767796	-0.682455	0.166675	-1.19601	-1.41098	0.109861
'BRAT1	0.656131	0.17167	2.50177	15.0616	2.0622	-1.14481	-0.155866	0.320679	-1.37214	1.19511	-1.87941	0.835688	1.15212	0.77727	1.3128	-0.80099	5.17346
'BRCA1	2.17476	-0.0375259	-1.86258	-1.12627	-0.547943	2.94639	-0.968102	-1.27976	-0.602166	0.918631	-1.50652	-3.58144	-1.57849	0.135644	1.40247	-1.43606	-1.73724
'BRCA2	1.60166	-0.300652	1.03344	-3.53362	1.98578	-1.22707	-2.00527	-0.708413	0.490868	1.51377	-2.14732	-4.48356	0.727571	1.07828	-0.587229	-0.296351	-1.71453
'BRCC3	0.947194	-0.765745	1.11199	-0.136896	0.228495	-1.18426	-1.2202	0.636532	1.98348	-1.66656	1.47975	-0.629573	-1.23858	0.280879	-0.606442	0.858138	0.0195493
'BRD2	-0.179305	1.09897	0.119581	-4.2427	-1.08325	2.47245	-0.289178	-0.698823	-0.161611	-2.30773	-0.404238	-0.260401	2.12527	0.750645	-0.270978	0.964079	-0.591807
'BRD3	0.0313366	0.27406	1.16451	-1.51892	-0.185164	-3.81657	-0.12301	-0.23827	-1.05541	-0.255893	-2.22719	1.76426	-1.13245	0.657723	-0.489712	-0.666196	-1.95422
'BRD4	0.770039	-0.870058	0.663123	4.10402	-1.96503	-1.77737	-1.68333	-1.95961	-1.67754	1.73499	-1.24432	-0.215042	-1.69345	1.00639	-0.902264	0.823508	-1.22149
'BRD7	0.562389	2.61831	-1.33566	-5.46464	1.82407	-4.60373	-0.0127622	-0.151022	1.24328	-0.291718	2.35825	-2.10434	-0.538297	-1.33732	2.43263	-1.90351	-1.67601
'BRD7P3	0.36346	1.46735	0.49483	-4.9239	-0.396861	2.97009	0.823548	0.903547	1.41817	0.717971	-1.84574	-0.616758	2.12631	-2.35798	0.621404	-0.464996	0.32511
'BRD8	0.978679	1.01647	-2.37755	3.52097	0.42706	1.02724	2.16802	0.131298	1.37123	0.742018	-0.819054	1.29369	-2.04824	-0.135352	0.772984	-0.257823	1.95291
'BRDT	1.67961	-1.7519	-2.85076	8.62712	-2.01564	3.73675	0.974986	0.774469	1.16096	-0.956819	1.03275	-0.749259	1.74787	-0.277953	-0.452322	-0.418215	2.56541
'BRDTP1	2.33142	-0.503118	0.627115	-0.785704	1.29504	-1.00404	-1.52125	-1.73196	-0.224504	-0.187843	0.429467	1.56217	-0.0391622	0.864569	-0.503576	4.74933	1.33948
'BRE	-0.482424	1.01257	-0.373652	0.680054	0.722992	4.566	0.531576	0.0104398	-1.5301	-0.134882	2.23964	1.58602	0.973867	0.611361	-0.544511	1.28755	2.78912
'BRE-AS1	-0.482424	1.01257	-0.373652	0.680054	0.722992	4.566	0.531576	0.0104398	-1.5301	-0.134882	2.23964	1.58602	0.973867	0.611361	-0.544511	1.28755	2.78912
'BRF1	0.134625	-1.7807	-0.333056	-2.84153	1.84791	-4.0413	0.251496	0.979554	-0.663171	-1.47306	-0.842029	0.694301	-0.138257	0.397548	0.759139	1.6107	-1.35946
'BRF2	-1.17164	0.703523	-0.143165	-2.55724	-3.50318	-0.159658	-0.316703	0.209912	-1.08843	0.826871	1.56539	-0.136905	-0.754178	-0.245022	-0.128857	0.933261	-1.4915
'BRI3	-0.46448	-1.72086	3.48028	11.7543	1.47727	-0.611774	-0.249199	0.11004	-1.31952	1.04676	-1.33006	3.37422	-0.176418	1.13633	1.07241	0.904572	4.62097
'BRI3BP	-0.618672	0.427093	0.979949	1.95472	-0.568	0.528502	-0.565642	0.905891	0.498523	-0.408168	-1.67936	-0.0186541	-0.230167	-0.536948	0.25054	-1.50345	-0.145959
'BRICD5	-1.68036	-0.0204861	-2.7348	-1.03865	-0.835323	-2.89043	-1.0587	-0.619499	1.39323	-0.689994	3.57339	1.02223	-0.482821	1.3627	-1.46234	-2.90151	-2.26584
'BRINP1	-0.569686	-0.0363136	1.10713	-0.533107	0.676266	-3.97117	-0.835153	-1.01558	-0.866403	0.590255	-2.74933	1.97821	-0.667721	0.674063	-0.687493	-0.563288	-1.86733
'BRINP2	1.52748	-0.311893	0.199516	1.67895	-0.364042	4.88164	-0.322786	0.226529	-2.18303	-0.391681	1.66022	2.56443	-1.34528	0.534828	-0.807008	1.40412	2.238
'BRINP3	1.66628	-0.519213	0.564866	1.40804	-0.222341	4.98455	-0.846089	0.587604	-1.33975	-0.704656	1.92663	4.80572	-1.57567	0.695767	-0.224809	0.218774	2.85642
'BRIP1	-0.270049	1.97099	-2.26669	-0.418512	0.490856	3.71002	-0.704819	-0.379072	-0.331263	-0.571522	-2.66396	-0.0894649	0.455815	1.37229	-1.89737	1.44497	-0.0369446
'BRIX1	-1.25928	1.56278	1.14803	3.4984	-0.676569	1.02121	1.18318	-0.853012	-1.01488	-1.87928	-3.12808	-1.07017	-1.68606	-0.193145	0.204429	1.54848	-0.39849
'BRK1	-0.995973	1.80783	-3.28907	1.11265	-2.09389	-1.44784	0.0296929	0.0732971	1.06423	0.953407	-0.0524935	2.29209	0.323792	1.17954	-0.261064	-0.618628	0.0193934
'BRMS1	1.02151	0.66964	-0.213777	-5.1512	0.404496	-1.20271	-0.578346	0.14837	0.496517	-1.05746	3.92071	3.67456	-1.14047	-0.596181	1.16234	0.212514	0.442631
'BRMS1L	1.55809	-0.989757	-0.751838	-5.38192	1.62188	-3.67098	0.545887	-1.02275	0.347815	-0.64897	-0.347635	-2.21813	0.504992	0.108129	0.960301	-1.15506	-2.63499
'BROX	0.425313	-0.747671	0.0722137	0.0291204	0.161548	4.5322	-1.3785	0.140149	-1.38733	-0.137729	1.67992	0.138716	-0.419963	1.72328	0.12431	0.132688	1.27206
'BRPF1	-0.789379	1.83343	-3.2975	1.25374	-2.08979	-1.56678	0.233873	0.202864	1.15468	1.5067	-0.0524935	1.93428	0.621146	1.32937	0.231947	-0.370188	0.533973
'BRPF3	0.348959	0.155026	-0.479986	-4.01577	-1.49299	2.81316	-0.417175	-0.956314	-1.05481	-1.41691	0.0525996	-0.173584	2.54848	1.12869	-0.227841	0.52233	-0.666532
'BRS3	2.47504	-0.924384	0.599853	-0.693894	1.37031	-1.87535	-3.07229	-1.04419	1.74804	-1.11074	1.26837	-1.01042	-0.298072	0.250144	-0.226473	0.813739	-0.432579
'BRSK1	-1.99709	1.04988	-0.57265	10.2815	0.459242	-0.804125	0.353617	0.923056	1.1778	2.14135	-0.981269	1.21719	1.50615	1.84669	1.06825	0.243582	4.4783
'BRSK2	-0.0608374	-0.98672	0.16324	1.19503	-1.00877	-0.931184	-0.0363795	-1.06697	1.4825	0.317104	0.862526	-0.412617	-1.43913	-0.72828	-0.0448306	-2.195	-1.22258
'BRWD1	0.493667	2.88597	-0.275558	0.939572	0.680385	2.02006	-2.36162	0.504286	-1.5714	-0.262442	0.345562	-0.0121229	1.64304	0.502639	-0.361128	-0.379723	1.1978
'BRWD1-AS1	0.493667	2.88597	-0.275558	0.951076	0.683444	2.02006	-2.36162	0.481801	-1.56069	-0.22848	0.345562	-0.0283551	1.64304	0.502639	-0.233887	-0.290063	1.25715
'BRWD3	0.880947	0.187028	-0.717116	-3.26091	1.01716	-2.47318	0.467972	-2.10001	0.204443	1.01818	-0.188715	-0.463483	1.41747	0.548736	-0.0855323	3.69758	0.0376447
'BSCL2	2.25126	-0.682023	-0.166539	-4.50779	0.603721	-1.68317	-0.645924	-0.177342	1.36186	-0.818634	3.49318	1.81373	0.0994334	-0.52321	-0.707226	1.29294	0.25107
'BSDC1	0.608668	-1.15753	-1.06044	9.37967	-1.66514	3.1469	1.52217	-0.72535	1.12466	-1.30376	0.252459	0.833852	3.56051	0.106799	-1.60655	-1.58883	2.85702
'BSG	0.285961	-0.597788	-0.192717	3.08738	-2.19304	-3.48371	0.342793	-0.993269	-1.26587	-0.55549	-1.77666	-2.47731	0.328406	-0.77323	-0.282942	-1.50034	-3.01196
'BSN	-0.125754	-2.42178	-1.74774	3.16218	-2.09143	-2.02494	-0.314596	-0.996411	0.0605271	-1.17088	-0.367171	1.75802	0.722403	1.18078	-0.492063	-0.311238	-1.29502
'BSN-AS2	-0.125754	-2.42178	-1.74774	3.16204	-2.09143	-2.02494	-0.290758	-0.996411	0.0605271	-1.17943	-0.367171	1.75802	0.722403	1.18078	-0.492063	-0.0672338	-1.23023
'BSND	0.203331	-1.39977	-3.11235	9.75552	-1.6312	3.64615	1.33851	-1.30925	1.92044	-1.00961	1.16058	-1.6353	3.7844	0.832094	-1.54401	-0.2355	2.69101
'BSPH1	-2.37478	-0.278901	-0.921394	9.93305	0.369326	-1.03726	-0.239965	0.663815	0.544307	1.41733	-0.265935	-0.616297	1.21054	2.15076	0.919446	0.111552	2.8964
'BSPRY	-0.402506	-0.169236	0.59815	-0.225769	1.15101	-3.87045	-1.2187	-0.953536	-1.12416	0.642012	-2.60747	2.24471	-0.701274	0.805052	-0.788908	-1.05958	-1.92016
'BST1	-3.62923	-0.948931	-1.40288	2.40687	-0.897076	-3.68588	-0.971354	0.768548	1.58768	0.720331	-0.918446	-0.365107	-0.0744759	0.379041	-1.47388	-0.844815	-2.3374
'BST2	-0.0447135	0.127497	0.478744	3.89618	-2.38157	-0.962487	0.00680938	-1.86034	-1.21127	-0.0258319	-1.39564	1.17514	-1.50059	1.22618	1.1689	0.783495	-0.129872
'BSX	1.30372	-0.0804789	-0.399915	-5.10353	1.51661	-2.71597	0.982303	0.0137325	0.515163	0.074243	3.30924	0.451888	0.283972	-1.48771	-1.31376	-1.37794	-1.00711
'BTAF1	-0.741862	-0.615635	0.76923	-15.1408	-0.511667	1.58372	-1.48378	0.90121	1.11357	1.02551	0.423195	-0.874961	0.274132	-2.06547	-1.74432	-1.763	-4.71274
'BTBD1	0.98889	-1.48854	1.20913	-0.638717	1.89231	-3.36874	-2.60207	0.567133	-1.54193	-0.670642	1.73088	-2.40439	-0.847241	0.53044	1.8258	0.357898	-1.11495
'BTBD10	0.42453	-1.32341	-0.95873	1.07709	0.0692215	-1.29158	0.45919	-1.17231	1.3131	-1.20299	1.48053	0.750269	-0.694241	-0.194903	-0.757264	-2.19117	-1.05317
'BTBD11	-1.47013	-0.396226	1.18206	4.3712	-0.342252	0.236339	-0.617299	1.08715	0.763583	1.31639	-1.85054	-0.0759112	-0.130985	0.117091	-0.112058	-1.19914	0.71982
'BTBD16	-0.872601	-0.962235	0.895707	-13.748	-0.944674	1.29413	-1.26878	0.390474	0.345797	0.515559	0.830407	0.124765	-1.67218	-0.959169	-0.375141	0.568996	-3.95924
'BTBD17	0.286243	-0.286525	-2.12943	-0.403407	1.19118	3.65792	-0.262683	-0.260899	-0.770943	-1.39135	-3.15462	-0.15952	0.0561904	1.09343	-1.26035	1.15851	-0.659064
'BTBD18	2.4083	-0.400966	-0.503647	-3.97227	1.0572	-1.31107	-0.533801	0.208922	0.212394	-2.40503	3.62444	0.810958	-1.18389	0.420832	-0.506377	0.641826	-0.358044
'BTBD19	0.741978	0.49457	-1.96258	10.1294	-0.697797	3.72079	1.82625	-0.85147	1.66938	-1.13879	1.21668	-1.49511	3.38277	0.251082	-0.713465	-0.405478	4.04205
'BTBD2	0.928389	-0.302448	-0.235752	3.72663	-2.56289	-3.98507	-0.291413	-1.23614	-1.98925	-0.886335	-2.13834	-3.48448	0.137207	-0.832361	-0.562213	-1.04033	-3.6887
'BTBD3	-0.231521	1.0535	0.499507	7.12121	0.618502	-0.495886	1.30936	0.0771639	1.25855	1.9497	-1.45883	-0.0913816	1.35174	1.17617	0.632129	1.05384	3.95594
'BTBD6	0.134625	-2.07358	-0.333056	-2.84153	1.84791	-4.0413	0.304075	0.979554	-0.663171	-1.41818	-0.842029	0.694301	-0.0817859	0.397548	1.06757	1.60451	-1.31613
'BTBD7	0.699064	-2.92532	-0.325217	-2.27642	2.18587	-4.01391	0.432759	0.517436	-0.70429	-1.35493	-0.768553	-1.14798	-0.33719	-0.0475448	1.56871	0.967611	-1.88248
'BTBD8	2.2354	-1.73851	-2.85076	8.62247	-2.01564	3.48022	0.250217	0.640435	1.16409	-1.03872	1.43102	-0.577656	1.60908	-0.279127	-0.452322	-0.525644	2.48864
'BTBD9	0.431117	-0.392966	-0.373499	-4.77408	-1.83905	1.80662	-0.0597274	-0.716771	-0.712411	-2.08317	0.262815	-1.50165	3.63567	1.04803	-0.363818	0.600689	-1.25805
'BTC	-1.87698	1.5703	-1.4603	4.7883	-0.209498	-5.38901	0.682943	-0.542047	0.368227	1.08511	-1.50106	0.586541	-0.745946	1.01667	-1.69422	-1.56262	-1.2209
'BTD	-0.823505	0.753156	-3.19503	0.90762	-2.12693	-2.0889	0.496149	-0.159388	0.329144	0.630503	-0.0154178	3.10136	0.583327	1.36404	-0.26311	-0.628234	-0.283804
'BTF3	1.09609	-0.664605	-1.31285	3.14712	-0.676851	-0.885088	0.290746	0.648014	2.01975	0.506832	-1.73737	-0.930575	-4.01349	0.164484	-0.634555	-0.741154	-0.930872
'BTF3L4	0.7273	-0.117494	-3.1859	9.57489	-1.76657	3.78443	1.27669	-1.22736	1.46497	-0.25416	1.16634	-1.41844	2.64676	0.443116	-1.21549	-1.16589	2.6833
'BTF3P11	-0.650672	-0.762855	1.20769	-3.56713	1.19766	-0.779092	-0.523552	0.162583	1.08784	0.386661	-1.46279	-1.19228	0.940497	1.73108	-0.239722	-0.315953	-0.695008
'BTG1	-0.71358	0.461808	0.656186	3.06031	-1.31443	0.346397	-0.921797	1.43598	0.802689	1.5512	-2.06797	1.80277	-0.220062	0.703896	0.0811833	-1.08088	1.14592
'BTG2	0.754495	-0.446405	0.523306	2.2307	-0.640919	4.66716	-0.229846	0.477545	-1.01543	-0.0852385	1.57382	3.63758	-2.06073	1.22347	-0.0749758	0.833524	2.84202
'BTG3	-0.069775	0.913418	-0.340997	0.487341	-1.52025	1.79845	-2.07404	1.48569	-1.31271	0.918259	-0.192569	-1.60963	-0.365947	-0.322919	-2.22695	-0.993898	-1.35663
'BTG4	1.19602	0.103323	-0.92731	-4.90171	1.27491	-2.48251	0.360608	0.185458	0.504387	-0.151703	3.59072	1.4624	0.512696	-1.6157	-2.02513	-1.5986	-1.12804
'BTK	2.87798	0.314403	0.569447	-2.16943	2.11587	-0.282637	-1.51836	-1.11856	0.303344	0.687838	-0.123452	-0.907694	-0.240921	1.97886	-0.0783869	3.63902	1.51183
'BTLA	-0.257631	2.00339	1.29055	1.33463	-0.20341	-1.25192	-0.135376	-0.596134	0.0106392	1.023	2.80942	2.48269	-0.392272	-1.18474	1.17309	1.36631	2.36805
'BTN1A1	-1.67022	0.529932	0.356453	-3.46597	-1.9388	2.52616	-0.250049	-1.66479	-0.773229	-1.71511	-0.0696311	0.345322	1.41874	1.61463	0.508066	0.26925	-0.994812
'BTN2A1	-1.54874	0.555892	0.255558	-3.46723	-1.9388	2.52616	-0.115927	-1.66479	-0.836486	-1.70486	-0.0692597	0.345322	1.41874	1.61463	0.508066	0.331897	-0.947457
'BTN2A2	-1.54995	0.543628	0.171032	-3.43191	-1.9388	2.52616	-0.115927	-1.66479	-0.836486	-1.70128	-0.0692597	0.345322	1.61489	1.61463	0.507905	0.331897	-0.913237
'BTN2A3P	-1.54874	0.555892	0.255558	-3.46723	-1.9388	2.52616	-0.115927	-1.66479	-0.836486	-1.70486	-0.0692597	0.345322	1.41874	1.61463	0.508066	0.331897	-0.947457
'BTN3A1	-1.54995	0.543628	0.171032	-3.43191	-1.9388	2.52616	-0.115927	-1.66479	-0.836486	-1.70128	-0.0692597	0.345322	1.61489	1.61463	0.507905	0.331897	-0.913237
'BTN3A2	-1.54995	0.543628	0.171032	-3.43191	-1.9388	2.52616	-0.115927	-1.66479	-0.836486	-1.70128	-0.0692597	0.345322	1.61489	1.61463	0.507905	0.331897	-0.913237
'BTN3A3	-1.54874	0.555892	0.255558	-3.46723	-1.9388	2.52616	-0.115927	-1.66479	-0.836486	-1.70486	-0.0692597	0.345322	1.41874	1.61463	0.508066	0.331897	-0.947457
'BTNL10	0.21696	-0.92792	0.533991	0.905447	-0.341915	4.41686	-1.24072	0.033522	-1.56707	-0.625312	1.67886	0.252284	-1.81803	2.01053	0.940036	0.123399	1.14773
'BTNL2	-0.0147739	2.08658	-0.0179989	-4.81357	-1.38841	2.48612	-0.508149	-1.03034	-0.156743	-1.86074	0.538385	-0.471202	1.9036	0.773885	-0.571073	0.443083	-0.650337
'BTNL8	0.169585	1.38433	-2.21038	2.96467	0.747454	0.120768	0.383939	0.516077	0.674758	0.564543	-0.356936	2.45176	-0.531538	0.338471	-0.627704	1.12021	1.9275
'BTRC	-0.978951	-0.429297	1.04906	-15.1562	-0.668719	1.25935	-1.30078	1.0791	0.754615	1.45772	0.504494	-0.212846	-1.52192	-1.77562	-0.569397	-1.0592	-4.39216
'BUB1	-0.9046	0.120438	-0.0338686	0.516136	2.09383	4.18708	-0.578587	-0.29037	-0.553907	0.416837	1.59526	1.44242	-0.679586	-0.96489	0.0248293	0.970719	1.84043
'BUB1B	1.19176	-0.439204	0.389202	-3.30835	1.32932	-4.51821	-4.15081	-0.036826	-0.268224	-0.0715141	0.938401	-0.852725	-2.72374	-1.87588	1.80729	-0.129426	-3.17974
'BUB1B-PAK6	1.3113	-0.522545	0.389202	-3.30835	1.33079	-4.51821	-4.15039	-0.067213	-0.373031	0.354975	1.15907	-0.852725	-3.09212	-1.87588	2.04008	-0.083422	-3.06462
'BUB3	-1.2022	-2.38232	0.388267	-13.5541	-0.943966	1.27769	-0.943527	0.341691	0.356601	0.0848363	0.733927	0.0473715	-1.48432	-0.966683	-0.448373	0.533848	-4.5403
'BUD13	2.25595	1.34688	-0.725415	-4.65025	0.534172	-2.41771	0.676538	0.199231	0.276756	-0.5587	3.68428	0.140217	0.510006	-1.56006	-0.13712	0.239752	-0.0463679
'BUD23	-1.35497	-0.736759	2.75481	14.4607	1.02877	-1.21677	-0.547363	-0.380886	-1.08301	-0.257886	-0.0903246	1.79262	-0.607046	1.22148	1.13758	1.23813	4.33977
'BUD31	-0.414511	-2.0917	2.96013	11.5162	1.47315	-0.366998	-0.638943	-0.174521	-1.45837	0.804135	-1.52836	2.57464	-0.0375238	0.765033	0.408384	1.01295	3.70093
'BVES	1.39511	1.76488	0.434525	-4.23339	0.358479	3.77599	0.650737	0.993502	1.48726	-0.212973	-1.78672	-0.606583	1.59647	-1.86495	1.06138	-0.867015	0.986676
'BVES-AS1	1.47206	1.75508	0.434525	-4.31564	0.171275	3.77599	0.650737	0.993502	1.53912	-0.197928	-1.78672	-0.606583	1.59647	-1.86627	1.06138	-0.702703	0.993575
'BYSL	-0.755626	-0.710357	0.215428	-3.80393	-2.57579	1.1946	-0.995656	-1.52148	-1.36546	-1.63821	0.867148	-2.08834	2.28602	1.62775	-0.104676	0.613359	-2.1888
'BZW1	-0.426391	-0.650131	0.243193	2.44141	0.979759	2.97791	1.87579	-0.698259	-0.0622334	-1.53065	2.18017	1.85414	-1.97551	0.362906	0.836873	1.12961	2.38465
'BZW2	0.813569	0.715399	2.661	13.8952	2.10338	-1.26599	0.505808	0.270975	-1.1948	-0.158011	-1.78513	1.84985	0.362891	-0.199193	0.694087	-1.0151	4.56348
'C10orf10	0.0922259	2.19993	1.66269	-15.0923	1.2032	2.35202	1.03372	-0.400368	0.355363	-1.31676	0.647563	-1.20698	0.0226564	-1.05174	0.453566	-2.5588	-2.90101
'C10orf105	-0.072674	-1.27815	0.252177	-15.5882	0.734449	1.88352	-0.600977	0.620008	1.00463	0.156053	1.4007	1.55828	-0.312584	-2.0402	-0.717369	-0.199671	-3.30001
'C10orf107	-0.167257	-0.779755	0.416888	-15.6263	-0.274224	1.97476	0.337828	0.563134	0.387165	0.743366	1.27933	-0.642423	-0.366027	-1.94831	-0.557098	0.816188	-3.46068
'C10orf11	0.268126	0.481646	1.62657	-15.4093	0.557478	1.96257	-0.967331	0.161672	0.841187	-0.0836399	1.64315	0.927599	0.103924	-1.82962	-1.30412	0.159564	-2.71515
'C10orf111	0.32139	1.1602	2.33789	-14.6791	-1.01858	2.79391	2.14225	-0.89007	1.17184	0.399453	-0.217556	-2.47845	0.0147713	-2.36102	-0.908096	0.210659	-3.00013
'C10orf113	0.725405	1.02591	2.23762	-14.9217	-0.803865	2.35652	1.73785	-0.553628	1.00934	1.17295	-0.586717	-1.97425	-0.0599703	-2.00473	-1.2005	0.0718924	-2.94198
'C10orf120	-1.10426	-1.10151	0.895707	-10.7314	-0.875708	1.27309	-0.84797	0.142275	0.246281	0.239608	0.8308	0.124321	-1.45839	-0.94808	-0.291243	0.260477	-3.3365
'C10orf126	0.126227	1.72343	2.68118	-15.1512	-0.26688	2.95453	1.82982	-0.917003	0.487756	1.19513	-0.597671	-1.53268	0.422126	-2.39136	-1.26713	-0.904138	-2.90196
'C10orf128	-0.405963	0.207472	1.28624	-15.625	1.6101	2.07024	0.562046	0.939166	0.555049	-0.744911	0.816333	-0.877687	-0.565275	-1.44646	-0.749474	-2.72517	-3.77332
'C10orf142	0.172323	2.13535	1.64631	-15.4371	1.77107	2.22829	0.690839	-0.338705	-0.153999	-1.36425	0.645185	-0.898778	-0.118999	-1.39218	0.301131	-1.63697	-2.93761
'C10orf25	0.0922259	2.24002	1.66269	-14.9713	1.16174	2.35202	1.03372	-0.400368	0.434172	-1.4476	0.647563	-1.20698	0.0226564	-1.05174	0.453566	-2.5588	-2.88411
'C10orf35	-0.321237	-2.19097	-0.226476	-15.4879	0.707339	1.98739	-0.624254	0.325953	0.865689	1.0206	0.880626	1.23009	-0.638867	-2.21818	-1.13295	-0.0770869	-3.97506
'C10orf53	-0.763572	0.618204	1.46648	-15.757	1.25334	2.00829	0.61471	1.01759	-0.450836	-0.0632792	0.81891	-1.068	0.100194	-1.42487	-0.287439	-1.30716	-3.30612
'C10orf55	0.456476	0.347695	1.16974	-15.5005	0.477	1.70372	-1.52814	0.206202	0.888007	0.31048	1.76405	0.705033	-0.0832269	-1.74043	-1.15607	-0.290147	-3.06753
'C10orf62	-0.718222	-0.727522	0.939938	-15.1066	-0.695251	1.26407	-1.21057	0.591281	0.522786	0.37253	0.513163	-0.600993	-2.20227	-1.99762	-0.942833	-2.39164	-5.59743
'C10orf67	0.611276	1.61224	2.32725	-15.0011	-0.661501	3.06524	1.71369	-0.617845	0.444479	0.75754	-0.589629	-0.570272	-0.258353	-1.41007	-0.947999	0.172281	-2.33819
'C10orf71	-0.836132	0.356072	1.28624	-15.6351	1.4819	2.00828	0.562046	1.03026	0.61295	-0.475363	0.571225	-0.781314	-0.401897	-1.42412	-0.65967	-2.71842	-3.75577
'C10orf71-AS1	-0.836132	0.356072	1.28624	-15.6351	1.4819	2.00828	0.562046	1.03026	0.61295	-0.475363	0.571225	-0.781314	-0.401897	-1.42412	-0.661149	-2.71842	-3.75614
'C10orf76	-0.879454	-0.616041	1.04915	-15.1895	-0.701709	1.26008	-1.06736	0.957224	0.757234	1.20976	0.504494	-0.267339	-1.29911	-1.69511	-0.791633	-0.798725	-4.39202
'C10orf82	-0.226235	-2.78161	1.01022	-14.0057	-1.32296	0.902484	-0.794431	0.582011	0.566988	0.725872	0.947212	0.456151	-1.9657	-1.08679	-0.744372	0.594275	-4.28565
'C10orf88	-1.10426	-1.55026	0.831921	-13.8984	-0.85529	1.27308	-0.85493	0.479297	0.252703	0.196678	0.733825	-0.592029	-1.45839	-1.1164	-0.401234	0.284169	-4.44489
'C10orf90	-1.14143	-2.43589	0.381188	-13.9841	-0.861147	1.35249	-0.625041	0.175914	0.411485	0.028088	1.23931	0.0654174	-1.13511	-1.17273	-0.355269	0.0856517	-4.4928
'C10orf91	-0.819398	-1.5696	0.652046	-13.3042	-0.909355	1.7498	-0.9047	-0.229597	0.292654	0.00898164	1.22455	0.373824	-0.93721	-1.45879	-0.337187	-0.903613	-4.26796
'C10orf95	-0.933752	-0.615198	0.762646	-15.0673	-0.51372	1.2644	-0.622762	0.955565	0.640231	1.07965	0.504494	-0.376932	-1.81047	-1.64963	-0.228148	-0.371578	-4.24563
'C10orf99	0.331638	-0.483744	0.924704	-15.3304	-0.0441528	1.59735	-1.14798	0.397699	1.24069	1.24292	0.968971	-0.0145147	-0.62897	-2.20277	-1.30581	-0.358214	-3.70314
'C11orf1	1.63296	-0.0864978	-0.87158	-5.0026	0.968853	-2.48251	0.931686	0.476271	0.46533	-0.102386	3.59072	1.54193	1.09859	-1.62351	-1.75785	-1.61392	-0.708627
'C11orf16	1.1641	-2.09748	-1.01874	0.804625	-0.519251	-1.37307	0.753466	-0.849491	1.93876	-0.15942	1.47245	0.680541	-1.32593	0.115865	-0.150655	-2.91439	-0.869655
'C11orf21	0.229595	-1.64794	-0.578992	1.34028	-1.1349	-1.50008	0.388354	-1.28075	1.52668	-0.159682	0.934091	0.311442	-1.3535	-0.797845	-0.915538	-2.26612	-1.72623
'C11orf24	0.556415	2.06379	-0.224824	-5.77257	1.68468	-2.32001	-1.11981	-0.956487	0.807623	-1.01339	4.12572	3.49458	-1.45069	0.26708	0.25557	0.841426	0.309774
'C11orf40	0.567632	-1.42744	-0.353566	1.47716	-0.968089	-1.49542	0.376423	-1.27244	1.99058	0.0387024	1.13166	-0.115154	-1.4275	-0.100811	0.378177	-2.95076	-1.03771
'C11orf42	0.657691	-1.14572	-0.380357	1.01375	-0.655882	-1.37454	0.602876	-0.874688	1.48345	-0.169888	1.13105	1.29136	-1.49433	-0.117957	-0.0536017	-2.92039	-0.751793
'C11orf44	1.4202	-0.150775	-0.983019	-5.86719	0.0623821	-3.06953	0.51858	-0.658206	0.403504	-0.405955	3.105	0.294167	0.33676	-1.69667	-0.516867	-0.943089	-2.03768
'C11orf45	1.52597	0.632862	-0.835635	-5.98579	0.146955	-2.86328	0.450489	-0.577124	0.611119	-0.59799	3.06382	0.292452	-0.907693	-1.43888	-0.659981	-1.23881	-2.09538
'C11orf49	0.512199	-1.18965	-0.292649	-1.00347	0.879702	-1.77224	0.819347	0.152638	0.510246	-1.92656	3.3321	-0.340504	0.206224	0.136673	-0.183205	-1.34558	-0.376182
'C11orf52	1.63373	-0.0794514	-0.87158	-5.0026	0.968853	-2.48251	0.931686	0.392163	0.46533	-0.177489	3.59072	1.54193	1.09777	-1.62351	-1.63678	-1.61392	-0.716413
'C11orf53	1.23056	0.124223	-0.921605	-5.13547	1.26911	-2.48251	0.951773	0.106697	0.587721	-0.0157049	3.59072	1.36998	0.512696	-1.6157	-2.03209	-1.61142	-1.01776
'C11orf54	1.56955	1.32314	-0.410585	-6.24306	0.0564403	-2.39264	0.806636	0.372971	0.842123	-0.496509	3.84893	2.0539	1.13273	-0.169245	-1.37272	-0.275966	0.161426
'C11orf57	1.63373	-0.0477936	-0.87158	-5.16235	0.946057	-2.48251	0.943164	0.370888	0.539426	-0.267464	3.59072	1.56194	0.741337	-1.62596	-1.56451	-1.63132	-0.831559
'C11orf58	0.0476464	-2.22807	-0.912096	-0.0140945	-0.781175	-1.49878	0.467925	-1.57375	1.91235	-1.43391	1.1006	0.584756	-1.10774	-0.0852667	-0.322778	-2.15154	-1.99898
'C11orf63	1.30534	0.327802	-0.399915	-5.04446	1.51886	-2.71599	0.982303	0.0131939	0.399197	0.135667	3.076	0.404825	0.314486	-1.48771	-1.11822	-1.358	-0.911657
'C11orf65	0.4703	0.0439068	-0.693859	-5.09359	1.28992	-2.36382	0.91662	0.272014	0.271785	-0.3347	3.65749	1.19764	1.57399	-1.74708	-0.900079	-0.894515	-0.583496
'C11orf68	1.1644	0.00453479	-0.0556985	-5.24718	-0.0773635	-1.79668	0.350575	0.233805	-0.125069	-0.89828	3.91335	3.73721	-0.710512	-0.568601	0.757845	0.106101	0.197111
'C11orf70	-0.311844	1.05986	-0.727857	-4.97644	0.294258	-1.40822	0.285867	0.314717	0.562021	-0.770689	3.32407	0.785566	0.305494	-0.03272	-0.828782	-0.112055	-0.559191
'C11orf71	1.53777	0.513925	-0.876702	-5.30013	0.886413	-2.71224	0.936963	0.560922	0.364623	-0.756593	3.68232	-0.309054	0.4367	-1.47609	-1.27975	-0.415258	-1.05154
'C11orf72	0.164917	0.798911	-0.806942	-5.76829	0.948436	-1.8811	-0.634599	-0.46667	0.193099	-1.38198	4.12572	3.47717	-1.18009	0.219551	0.998954	-0.856606	-0.512379
'C11orf74	0.0758148	-2.78553	-0.481167	0.637753	-0.0475769	-1.85201	0.114929	-0.498396	1.24597	-2.13004	2.58978	0.782903	-1.04992	-0.555196	1.39204	-1.12488	-0.921383
'C11orf80	0.973817	1.22131	-0.225083	-4.95339	0.28123	-1.81492	-1.20535	-0.482336	0.301451	-0.733923	3.9537	3.60298	-1.07595	-0.71868	0.962803	-0.115055	-0.00684908
'C11orf84	0.369572	0.337567	-1.04362	-4.43955	0.583944	-1.70194	0.150613	0.377742	0.827724	-1.53512	3.62895	1.84587	-1.00061	-0.677555	-0.369255	-0.144509	-0.697541
'C11orf86	0.4499	1.11206	-0.225083	-5.04234	1.03802	-1.50109	-1.08679	-0.394375	0.65262	-1.05258	3.95281	3.52922	-1.07595	-0.544657	1.03395	-0.552751	0.0732377
'C11orf87	1.23651	0.231249	-0.92636	-5.23134	0.976225	-2.45392	0.795441	-0.0573963	0.608764	0.0323875	3.40974	1.81053	1.00486	-1.45319	-1.56152	-0.101398	-0.419857
'C11orf88	1.30208	0.0111998	-0.92731	-4.90171	1.27491	-2.48251	0.965271	0.118377	0.528192	-0.151703	3.59072	1.4624	0.512696	-1.6157	-2.1171	-1.59211	-1.00558
'C11orf91	0.490165	-1.0413	-0.634927	0.623057	0.794173	-1.32001	0.448983	-0.837778	0.872757	-1.97671	2.10255	-0.400003	-1.62243	0.0828358	0.919244	-1.09579	-0.648794
'C11orf94	0.0710915	-1.45589	-0.584413	-0.239729	0.309143	-1.74767	1.27396	0.343022	-0.482429	-1.72333	2.41446	-0.444735	0.0248839	-0.0401391	-0.423148	-1.21856	-0.980872
'C11orf95	0.382021	0.103822	-0.207707	-4.57265	0.583944	-1.689	0.43598	0.141531	0.824775	-1.44516	3.62895	1.84587	-0.83468	-0.677555	-0.361475	-0.393023	-0.558589
'C11orf96	0.0681186	-0.662436	-0.115728	-0.701171	-0.435939	-1.17615	0.950315	-0.182865	0.386169	-2.31298	2.70373	0.224507	0.0225924	0.17318	0.282806	-1.03153	-0.451845
'C11orf97	1.48055	0.828447	-0.397136	-6.228	-0.1873	-2.38081	0.807541	0.45427	0.97342	-0.765663	3.84893	2.64956	1.15104	-0.525942	-1.02528	-0.259619	0.106003
'C11orf98	2.25126	-0.690293	-0.661065	-4.49905	0.603721	-1.68317	-0.645924	-0.177342	1.36186	-0.649555	3.49318	1.75599	0.0994334	-0.52321	-0.619861	1.24052	0.164127
'C12orf10	-0.949942	1.11126	0.440434	2.63106	-0.363016	0.410994	0.96257	1.31724	-0.646378	-0.134577	-1.54403	1.27291	-0.733498	0.273678	0.861242	0.43047	1.33511
'C12orf29	-0.780285	-0.0741248	0.475961	2.83213	-1.12755	0.497932	-0.624918	1.40139	1.02949	1.12176	-2.22988	3.18276	0.446723	0.715569	0.504975	-1.12975	1.56055
'C12orf4	-0.0775876	-0.410608	0.533772	-1.02758	-1.56334	1.40223	-0.277481	0.650036	-1.3304	1.39499	-0.569273	-3.46815	1.35623	1.60433	1.34573	-0.508164	-0.236318
'C12orf40	0.798882	1.48317	1.01725	1.26576	-1.08721	0.385189	2.35227	1.18301	-0.186198	-1.03478	-1.20303	1.22008	-1.36866	0.751672	0.651325	1.71042	1.98479
'C12orf42	-1.236	0.241621	1.4115	3.23943	-0.182226	0.554991	-0.666736	1.34033	0.941739	2.09543	-1.93017	1.3684	0.674367	0.393087	0.96809	-0.61752	2.14908
'C12orf43	-0.258901	0.424903	0.747431	2.20838	-0.773616	0.379257	-0.26646	0.876134	1.01187	-0.193024	-1.52177	0.201778	0.920848	-0.0448388	-0.145458	-0.833025	0.683375
'C12orf45	-1.60644	-0.50438	1.4073	3.45664	-0.126687	0.333977	-0.792971	1.49212	0.99257	1.98283	-1.85961	-0.467556	-0.41278	0.591876	0.174105	-0.619861	1.01028
'C12orf49	-0.8307	-0.39749	1.14163	3.26009	-0.983319	0.381326	-0.261826	1.58911	2.05738	0.10161	-1.70651	1.83041	0.515818	-0.832314	-0.109799	-1.43755	1.07947
'C12orf50	-0.780285	-0.0779733	0.475961	2.8724	-1.12755	0.503297	-0.655614	1.25909	1.02949	1.12176	-2.22988	3.01818	1.17545	0.715899	0.521812	-1.12975	1.67307
'C12orf54	0.313356	2.03443	0.431309	2.27223	-1.05765	0.256508	2.27104	0.801981	-1.09334	0.217851	-1.62659	0.512226	-1.26759	0.398901	1.22038	0.0694375	1.43862
'C12orf56	-0.512987	0.375357	0.932322	3.80536	-0.943724	0.623476	-0.149102	1.44645	-0.627144	0.871715	-1.93679	0.753695	-0.156112	0.631015	0.768287	-1.78732	1.02362
'C12orf57	-0.150972	-0.1682	-0.169536	-1.30951	-1.54632	1.11963	-0.0987256	0.960974	-1.27339	1.10236	-1.08045	-2.23917	1.08238	0.922716	0.631959	-1.40949	-0.906439
'C12orf60	-1.79971	0.47522	-0.423244	-0.546754	-1.02156	0.74642	-0.607067	1.90521	-1.86549	1.09555	9.30648e-05	-2.51875	0.187074	1.0476	0.869663	-1.22759	-0.920831
'C12orf65	-0.578091	-0.0445843	0.941707	2.04256	-0.806245	0.573631	-0.514361	0.923737	1.06387	-0.526429	-1.51637	-0.61816	0.657465	-0.0139895	0.443299	-1.13041	0.224407
'C12orf66	-0.259071	0.618947	0.932322	5.4085	-0.926925	0.623476	-0.149102	1.44645	-0.627144	0.199858	-1.83324	0.753695	-0.783086	0.855592	1.33866	-1.27776	1.58029
'C12orf71	0.102304	1.12885	-0.434897	-0.84728	-1.72489	1.07988	-0.0654303	2.95432	-1.24783	0.682777	0.636467	-0.733402	0.969645	0.571042	0.610313	-0.388879	0.82325
'C12orf73	-1.59268	-0.127761	1.39722	3.10289	-0.171702	0.541708	-0.503307	1.65008	1.00339	1.89282	-1.86102	0.518128	0.674339	0.411271	1.01175	-1.05369	1.72336
'C12orf74	-0.846486	0.219038	0.661015	3.55164	-1.15228	0.346425	-0.737611	1.39428	1.00747	1.70782	-2.06797	2.52291	-1.2409	0.362496	0.241882	-1.22727	1.18561
'C12orf75	-1.476	-0.575157	1.39958	4.07215	-0.14676	0.334415	-0.75746	1.48662	1.00495	1.65691	-1.85109	-0.476157	0.934335	0.573687	-0.301964	-0.653119	1.30623
'C12orf76	-1.60061	-0.756476	1.18085	4.18057	-0.888335	0.280537	-0.612794	1.52877	0.774479	0.477949	-1.61822	-0.28107	-0.203927	0.737799	-0.940163	-0.680093	0.394816
'C12orf77	-0.279252	0.507862	-0.416699	-0.893335	-1.68376	0.954013	-0.150613	2.75825	-0.652839	1.89147	0.383472	-1.34151	0.173204	1.75217	-0.0136655	-0.293129	0.673909
'C12orf80	-1.08577	0.922839	0.398823	2.50986	-0.535458	0.343285	1.15239	1.84579	-0.908169	-1.51997	-1.26151	2.0905	-1.32772	1.04644	0.87678	-0.216823	1.08282
'C14orf1	0.368907	-2.99749	-0.218081	-2.10013	0.921343	-3.47613	-0.605898	0.261738	-1.30796	-0.655718	-0.920481	-0.872534	-0.0220014	-0.61071	0.227235	1.14493	-2.71575
'C14orf105	1.0479	-2.73962	-0.803665	-3.62135	0.548436	-3.99972	0.868681	0.174925	-1.09332	0.470598	-0.410805	-3.18339	0.327559	-0.282362	0.60831	-0.915448	-3.25081
'C14orf119	2.15689	-2.05113	-1.05675	-5.7177	0.808858	-3.50907	0.247343	-0.330772	-1.66033	-1.12446	-0.199813	-3.01339	1.10735	-0.32226	0.557922	1.65294	-3.11359
'C14orf132	0.223646	-2.09993	-0.338789	-2.49221	2.09722	-4.28399	0.614313	0.488315	-0.960449	-1.56972	-0.823735	0.56341	-0.784093	-0.0625232	1.61625	0.815723	-1.74914
'C14orf159	0.433923	-2.75998	-0.268742	-2.11784	2.85612	-4.11126	0.459901	0.0549919	-1.34607	-1.57956	-0.970771	-0.251408	-0.322064	-0.381569	0.980187	1.01059	-2.07839
'C14orf166	1.68615	-2.20216	-0.459769	-4.44324	0.961157	-3.62614	0.240867	0.602663	-0.979964	0.0530961	-0.558798	-2.50782	0.72183	-0.271661	1.56367	-0.432476	-2.41315
'C14orf177	0.407342	-1.88512	-0.384272	-3.25123	2.23712	-4.3511	0.891967	0.748922	-1.24637	-1.02867	-0.776874	0.519041	-0.999264	-0.14845	1.69528	0.857652	-1.67851
'C14orf178	0.489571	-2.99497	-0.2414	-1.76184	1.0379	-3.5206	-0.150507	0.342514	-1.33096	-1.28203	-0.941193	-1.64533	-0.184884	-0.565646	0.882787	0.724507	-2.78552
'C14orf180	0.111808	-1.88747	-0.118316	-2.12842	1.952	-4.06717	0.392255	0.709399	-0.631419	-1.60269	-1.10311	0.666504	0.164688	0.115498	0.662983	1.3311	-1.35809
'C14orf2	0.16032	-2.22704	0.182503	-2.68069	2.0523	-3.34711	0.205297	0.729013	-0.0943818	-1.28947	-1.05764	0.497191	0.0268593	0.097614	1.40199	1.62604	-0.9293
'C14orf28	0.747177	-2.30265	-0.474211	-5.03391	1.23638	-3.70631	0.723087	0.318367	-0.404694	-0.624027	-0.335111	-0.399756	-0.0685878	-0.22933	0.722085	-1.44863	-2.82003
'C14orf37	0.962119	-1.84044	-0.431606	-3.13004	0.543871	-3.99528	1.12436	-0.176675	-1.33814	0.48198	-0.0416803	-2.54976	0.208607	-0.287613	0.737167	-0.931051	-2.66605
'C14orf39	0.705641	-2.8397	-0.31852	-2.47914	1.03316	-4.03451	0.3034	0.0524365	-1.41906	-0.170883	-0.612552	-1.87073	-0.0621758	-0.107417	0.468508	-0.692375	-3.01098
'C14orf79	0.137329	-1.59906	-0.337577	-2.64068	1.90741	-4.06717	0.331816	0.992287	-0.598905	-1.53138	-0.842029	0.665629	0.257242	0.199555	0.921767	1.24534	-1.23961
'C14orf80	0.278585	-1.41396	-0.318197	-2.85129	1.79819	-3.98535	0.352084	0.681969	-0.611266	-1.46042	-0.842029	0.549048	-0.282662	0.299476	1.29645	1.09609	-1.35332
'C14orf93	2.04535	-2.1139	-1.05675	-5.77395	0.758938	-3.49186	0.247343	-0.408392	-1.21328	-0.842672	-0.199813	-3.04813	1.04148	-0.402142	0.654997	1.28805	-3.12868
'C15orf32	0.965489	-2.05377	1.04487	-0.759105	2.61641	-3.00885	-1.00724	1.11356	-1.80407	-1.47417	1.79703	-1.18842	-1.49054	1.28312	0.50896	-0.0508872	-0.876904
'C15orf38-AP3S2	0.579159	-2.16446	1.42237	-0.934836	2.39004	-2.18721	-1.60396	0.722985	-1.75994	-1.62116	1.79971	-2.51038	-1.18802	1.28283	0.283537	0.0798791	-1.35236
'C15orf39	1.18861	-0.847746	0.705776	-0.625698	0.920343	-3.54264	-3.53539	0.579585	-0.353834	-0.599044	1.45308	-2.05324	-1.3872	0.849387	1.74284	0.0574611	-1.36193
'C15orf40	0.98889	-1.48854	1.20913	-0.638717	1.89231	-3.36874	-2.60207	0.567133	-1.53062	-0.670642	1.73088	-2.40439	-0.854814	0.536806	1.8258	0.357898	-1.11242
'C15orf41	1.67959	-1.33779	0.458531	-3.59633	1.09008	-4.48042	-3.92534	0.763645	-0.590219	-0.0511625	0.896021	-2.28497	-2.91066	-1.75525	1.24733	-1.39743	-4.04859
'C15orf48	1.25954	-1.00319	0.987492	-3.25604	1.42225	-4.96195	-2.99005	-0.396747	0.197842	1.72375	0.597465	-0.915807	-3.35081	-2.03516	1.95861	-2.13724	-3.22501
'C15orf52	1.45619	-0.522322	0.389202	-3.26406	1.33079	-4.51821	-3.93639	-0.0545489	-0.373031	0.255179	0.937496	-1.54549	-3.09168	-1.87588	2.00201	-0.512997	-3.33093
'C15orf53	1.96091	-0.937186	0.635761	-3.38028	0.948484	-4.65864	-4.28226	0.404366	-0.277925	0.351718	0.935811	-1.44811	-3.16734	-2.58849	1.45519	-0.701478	-3.68737
'C15orf56	1.31153	-0.522545	0.389202	-3.18075	1.33079	-4.51821	-3.92325	-0.0545489	-0.373031	0.265014	0.937496	-0.852725	-3.09151	-1.87588	2.19099	-0.0659048	-3.00833
'C15orf57	1.46519	-0.677385	0.508412	-3.31846	1.38265	-4.51821	-3.94266	-0.31367	-0.37161	0.405632	0.937496	-0.817488	-3.0238	-1.74538	1.48051	-0.847331	-3.34903
'C15orf59	1.42748	-1.29923	0.60317	-0.993889	1.34811	-3.90158	-3.44511	-0.199003	-0.413377	-0.644025	1.4658	-2.3298	-1.4906	0.872473	0.817941	-0.151203	-2.08321
'C15orf59-AS1	1.44738	-1.29923	0.60317	-0.993889	1.34811	-4.59325	-3.44511	-0.208172	-0.413377	-0.51191	1.4658	-2.3298	-1.4906	0.570444	0.817941	-0.150453	-2.29574
'C15orf61	0.226093	-1.21037	0.585095	-1.17033	1.40976	-3.15795	-3.5622	0.120702	0.457275	-0.336233	1.45268	-1.336	-1.56012	0.249938	-0.0570554	-0.0691825	-1.98947
'C15orf62	1.5878	-0.314452	0.532916	-3.13905	1.23658	-4.05029	-3.93347	-0.0609632	-0.543413	0.183214	1.13051	-0.967822	-2.88986	-1.74538	1.3854	-1.20404	-3.19808
'C15orf65	0.70485	-2.03659	1.13152	-1.517	1.11255	-3.47593	-4.02852	0.303796	0.0947882	0.949891	0.615272	-1.59015	-2.35617	0.763687	1.8766	-1.83876	-2.32254
'C16orf45	0.246502	0.025385	-2.57519	-2.2108	-0.553346	-3.22449	-0.330935	0.255861	0.325492	-1.40166	3.0659	1.81739	-0.24737	1.81631	-0.271336	-0.869855	-1.03303
'C16orf46	0.194891	1.74031	-1.284	-4.01398	1.88204	-5.2074	0.219557	-0.320496	1.25678	-0.839413	1.98657	-2.86065	0.017993	-1.3158	1.04714	-1.84398	-2.33511
'C16orf47	-0.250648	2.19415	-0.716074	-4.15302	2.59117	-4.50503	-0.0584835	-0.487349	1.61856	-0.736693	2.68466	-4.09873	-0.371658	-0.121326	2.11897	-1.79341	-1.52123
'C16orf52	0.211708	0.139329	-2.22243	-3.94285	-0.788151	-3.28124	-0.765537	-0.312135	0.00361822	-1.4653	3.08169	2.16478	0.449906	1.52079	-1.39466	-0.818954	-1.85486
'C16orf54	1.07414	0.32042	0.1207	-2.49497	-0.176278	-3.26732	-0.130936	-0.789652	-0.540257	-1.37019	3.04627	1.4703	0.434994	1.52446	-0.849392	-1.23802	-0.716436
'C16orf58	1.58792	0.276096	-0.527827	-2.2536	0.352001	-3.2639	0.224942	-0.879925	-0.470593	-1.11207	3.04627	1.89498	0.114832	1.28216	-0.949803	-0.147842	-0.206592
'C16orf59	-1.67856	-0.378897	-2.79486	-0.424916	-0.835323	-2.85572	-1.01227	-0.609564	1.3157	-0.784821	3.083	1.08215	-0.604841	1.51204	-0.92312	-2.80144	-2.17786
'C16orf62	-0.324936	-0.273949	-3.09835	-2.31018	-0.63828	-3.27954	-0.542523	0.191308	0.013041	-1.68258	3.0659	2.46887	0.599321	1.56479	-0.835387	-0.48458	-1.39177
'C16orf70	0.417165	1.63555	-0.719052	-3.52033	2.51031	-4.99346	0.206437	-0.390664	2.18763	0.182263	2.70991	-3.78321	0.139546	-0.464446	2.14476	-2.23329	-0.992717
'C16orf71	-1.36633	-0.715944	-2.91115	-2.2634	-0.804931	-2.84544	-1.12103	-0.53194	1.06723	-0.610843	4.05801	1.80447	-1.58246	1.9631	-1.44163	-2.31639	-2.40467
'C16orf72	0.331954	-0.500441	-2.38862	-2.2508	-0.332429	-2.78923	-0.955753	-0.551894	0.893317	-0.0233517	3.61865	1.18269	-0.373475	2.07369	-1.01855	-2.59462	-1.41972
'C16orf74	-0.845863	2.00314	-1.9196	-3.77936	1.82515	-6.03854	0.608053	0.210721	1.21551	-1.14506	2.08325	-2.61364	-0.0090139	-2.06748	1.49573	-1.99108	-2.74202
'C16orf78	0.49021	1.7132	-1.29642	-4.8816	1.71064	-4.62401	0.150696	-0.555266	1.03878	0.285147	2.36103	-2.31238	-0.824635	-0.541208	1.89047	-2.14549	-1.88521
'C16orf82	-0.139552	0.367234	0.296279	-3.42105	-0.269745	-3.43979	-0.143393	-0.260151	-0.616745	-2.22272	2.99747	3.28972	0.113748	1.51004	-1.00867	-1.2419	-1.04731
'C16orf86	0.365758	1.68924	-0.723501	-3.5912	2.5176	-4.92852	0.242706	-0.395419	2.51162	0.0172635	2.70991	-3.78513	0.554453	-0.0873996	2.02094	-2.24659	-0.78207
'C16orf87	0.890819	2.8131	-1.52706	-4.26362	1.88771	-4.35381	1.07913	-0.52322	1.06787	-0.485122	2.35501	-1.10723	-0.656455	-0.573803	1.92432	-2.42512	-0.974375
'C16orf89	-1.49407	-0.692028	-2.98686	-2.19528	-0.0722639	-2.86233	-1.11164	-0.427971	1.02624	-0.0861656	4.06984	1.57084	-1.03863	2.24384	-1.29013	-2.06137	-1.85199
'C16orf90	-1.85921	-0.513343	-2.75429	-1.47086	-0.729025	-2.8906	-0.610407	-0.518501	0.679947	-0.943602	3.65835	1.58485	-1.01779	1.98021	-1.211	-1.46375	-2.01976
'C16orf91	-2.07312	-0.0266385	-2.72112	-1.79802	-0.962043	-2.88337	-1.01728	-0.676576	1.11354	-0.580466	3.12864	1.65317	-0.216119	1.54262	-1.69515	-2.33175	-2.38592
'C16orf92	1.07414	0.32042	0.1207	-2.49497	-0.176278	-3.26732	-0.130936	-0.789652	-0.540257	-1.37019	3.04627	1.4703	0.434994	1.52446	-0.849392	-1.23802	-0.716436
'C16orf95	-0.734824	1.44157	-1.76027	-3.43916	1.79912	-5.56858	0.19624	-0.128124	1.25331	-0.719868	2.15884	-2.73252	-0.0961017	-1.74986	1.29758	-1.82244	-2.65127
'C16orf96	-1.27169	-0.887076	-2.91115	-1.9848	-0.642624	-2.84544	-1.1323	-0.604481	1.01844	-0.453105	4.05801	1.94267	-1.56314	1.9631	-1.69348	-2.38586	-2.34823
'C16orf97	-0.225812	2.57075	-1.45042	-4.79624	2.05818	-4.60004	0.82553	-0.208851	1.26808	-0.442225	2.34859	-2.49912	-0.96669	-0.568526	2.62825	-1.82224	-1.4702
[truncated: 22,219 more rows]

## Sheet: File S3B. Hazard ratios (top30)
cancer_type	gene	hazard_ratio	lower_conf (95%)	upper_conf (95%)	p value
BLCA	'APC	1.0782	0.504513	2.30425	0.845923
BLCA	'ARID1A	0.982272	0.324896	2.96974	0.974721
BLCA	'ARID1B	1.59209	0.689975	3.67369	0.275673
BLCA	'ARID2	0.670039	0.235221	1.90864	0.453427
BLCA	'ATM	1.10286	0.521294	2.33323	0.79789
BLCA	'ATRX	0.621837	0.127083	3.04275	0.557596
BLCA	'BRAF	1.34198	0.488688	3.68521	0.568196
BLCA	'BRCA2	1.78973	0.877908	3.64861	0.109231
BLCA	'CDKN2A	0.988649	0.819214	1.19313	0.905264
BLCA	'CREBBP	0.691932	0.375009	1.27669	0.238652
BLCA	'CTNNB1	1.00224	0.460291	2.18229	0.995501
BLCA	'EGFR	1.19648	0.671705	2.13123	0.54253
BLCA	'EP300	0.315266	0.146244	0.679636	0.00322564
BLCA	'ERBB4	1.04696	0.608688	1.80081	0.86827
BLCA	'FBXW7	0.519788	0.237518	1.13751	0.101522
BLCA	'IDH1	1.08556	0.493932	2.38585	0.838086
BLCA	'KMT2A	2.13985	0.913398	5.0131	0.0798744
BLCA	'KMT2D	0.862054	0.286335	2.59534	0.791806
BLCA	'KRAS	1.01903	0.513562	2.022	0.956999
BLCA	'NF1	1.63745	0.760248	3.52682	0.207762
BLCA	'NOTCH1	1.22771	0.649568	2.32043	0.527634
BLCA	'NRAS	2.02064	0.638219	6.39745	0.231598
BLCA	'PIK3CA	1.136	0.441159	2.92525	0.791604
BLCA	'PTEN	0.945833	0.406126	2.20277	0.897272
BLCA	'RB1	1.34349	0.737177	2.44848	0.334939
BLCA	'ROS1	1.22959	0.530635	2.84919	0.629781
BLCA	'SETD2	0.702502	0.329527	1.49763	0.360586
BLCA	'SMAD4	4.64222	2.04804	10.5224	0.000235998
BLCA	'SMARCA4	0.768836	0.279122	2.11775	0.6111
BLCA	'TP53	1.01172	0.496752	2.06053	0.974392
BRCA	'APC	1.06744	0.421589	2.7027	0.890484
BRCA	'ARID1A	0.801189	0.310498	2.06734	0.646728
BRCA	'ARID1B	2.5367	1.10251	5.83655	0.0285601
BRCA	'ARID2	2.00519	0.772168	5.20713	0.153022
BRCA	'ATM	1.07806	0.517536	2.24567	0.840895
BRCA	'ATRX	1.00934	0.174392	5.8418	0.991722
BRCA	'BRAF	0.449079	0.186965	1.07866	0.0733579
BRCA	'BRCA2	0.908369	0.485482	1.69962	0.76368
BRCA	'CDKN2A	0.713822	0.478103	1.06576	0.0992428
BRCA	'CREBBP	0.788186	0.437046	1.42144	0.428879
BRCA	'CTNNB1	0.31813	0.127845	0.79164	0.0138054
BRCA	'EGFR	0.799168	0.328231	1.9458	0.621462
BRCA	'EP300	0.61312	0.289096	1.30032	0.20219
BRCA	'ERBB4	1.1709	0.315605	4.34408	0.813534
BRCA	'FBXW7	0.724587	0.24497	2.14323	0.560412
BRCA	'IDH1	0.886181	0.279494	2.80978	0.837387
BRCA	'KMT2A	1.14536	0.550756	2.38189	0.716385
BRCA	'KMT2D	3.14846	1.01369	9.77892	0.0473132
BRCA	'KRAS	1.17943	0.620512	2.2418	0.614515
BRCA	'NF1	1.26826	0.61306	2.62372	0.521689
BRCA	'NOTCH1	2.04137	0.885085	4.70823	0.0941961
BRCA	'NRAS	0.536235	0.227883	1.26182	0.153488
BRCA	'PIK3CA	2.15985	1.12472	4.14768	0.0207229
BRCA	'PTEN	0.661676	0.314959	1.39007	0.275546
BRCA	'RB1	0.542947	0.303441	0.971496	0.0396499
BRCA	'ROS1	1.58608	0.829404	3.03308	0.163171
BRCA	'SETD2	0.315351	0.132314	0.751589	0.0092034
BRCA	'SMAD4	0.417447	0.195068	0.893341	0.0244158
BRCA	'SMARCA4	0.681979	0.237561	1.95779	0.476856
BRCA	'TP53	0.825226	0.378762	1.79796	0.62876
COADREAD	'APC	0.582754	0.239711	1.41671	0.233495
COADREAD	'ARID1A	0.306403	0.1169	0.803106	0.01613
COADREAD	'ARID1B	1.10131	0.153405	7.90641	0.923559
COADREAD	'ARID2	1.3508	0.311346	5.86052	0.687986
COADREAD	'ATM	0.539403	0.147139	1.97742	0.351686
COADREAD	'ATRX	0.636484	0.0362297	11.1818	0.757352
COADREAD	'BRAF	5.81564	1.83634	18.4179	0.00275968
COADREAD	'BRCA2	1.44119	0.72061	2.88231	0.301398
COADREAD	'CDKN2A	0.588344	0.229323	1.50944	0.269832
COADREAD	'CREBBP	0.108219	0.0296031	0.395611	0.00077359
COADREAD	'CTNNB1	0.0491736	0.0104755	0.230828	0.000134414
COADREAD	'EGFR	3.35565	1.32258	8.51393	0.0108182
COADREAD	'EP300	0.449786	0.148797	1.35962	0.156877
COADREAD	'ERBB4	0.496862	0.0515756	4.78661	0.545062
COADREAD	'FBXW7	0.675565	0.172499	2.64575	0.573373
COADREAD	'IDH1	1.4233	0.161263	12.562	0.750722
COADREAD	'KMT2A	0.576781	0.152891	2.1759	0.416604
COADREAD	'KMT2D	1.42606	0.279032	7.28824	0.669809
COADREAD	'KRAS	0.797421	0.308984	2.05797	0.639805
COADREAD	'NF1	0.321148	0.0891623	1.15672	0.0823368
COADREAD	'NOTCH1	2.30594	0.572253	9.29196	0.240002
COADREAD	'NRAS	0.306904	0.100356	0.93856	0.0383453
COADREAD	'PIK3CA	8.31297	1.9083	36.2132	0.00479305
COADREAD	'PTEN	1.5642	0.513906	4.76103	0.430843
COADREAD	'RB1	1.68485	0.856492	3.31436	0.130734
COADREAD	'ROS1	1.78538	0.282819	11.2708	0.537525
COADREAD	'SETD2	0.165433	0.0444085	0.616283	0.00733262
COADREAD	'SMAD4	0.762236	0.383497	1.51502	0.438545
COADREAD	'SMARCA4	1.12134	0.234267	5.3674	0.88601
COADREAD	'TP53	0.865997	0.375064	1.99953	0.736125
GBMLGG	'APC	4.11415	1.89718	8.92179	0.000341757
GBMLGG	'ARID1A	5.94248	3.99843	8.83174	0
GBMLGG	'ARID1B	0.557328	0.409089	0.759283	0.00021103
GBMLGG	'ARID2	1.9661	1.19838	3.22566	0.00744183
GBMLGG	'ATM	0.281505	0.172844	0.458478	3.51347e-07
GBMLGG	'ATRX	1.20565	0.59206	2.45514	0.606259
GBMLGG	'BRAF	4.98089	3.60859	6.87506	0
GBMLGG	'BRCA2	0.581764	0.430786	0.785657	0.000409908
GBMLGG	'CDKN2A	0.688051	0.64762	0.731006	0
GBMLGG	'CREBBP	0.580463	0.291463	1.15602	0.121747
GBMLGG	'CTNNB1	2.13195	1.27963	3.55197	0.00365293
GBMLGG	'EGFR	1.38869	1.31537	1.4661	0
GBMLGG	'EP300	0.447959	0.331034	0.606183	1.9557e-07
GBMLGG	'ERBB4	3.35669	1.11347	10.1192	0.0314865
GBMLGG	'FBXW7	4.224	2.40987	7.40377	4.85928e-07
GBMLGG	'IDH1	3.86579	1.23128	12.1372	0.0205376
GBMLGG	'KMT2A	0.302367	0.188291	0.485556	7.44134e-07
GBMLGG	'KMT2D	2.09345	1.22537	3.57647	0.00685586
GBMLGG	'KRAS	0.808988	0.532599	1.22881	0.320284
GBMLGG	'NF1	0.316145	0.184483	0.541774	2.7879e-05
GBMLGG	'NOTCH1	0.91075	0.555472	1.49326	0.710953
GBMLGG	'NRAS	6.26072	4.2709	9.17761	0
GBMLGG	'PIK3CA	2.40074	1.76023	3.27431	3.18099e-08
GBMLGG	'PTEN	0.361007	0.316444	0.411847	0
GBMLGG	'RB1	0.546507	0.424721	0.703214	2.63787e-06
GBMLGG	'ROS1	0.433551	0.315836	0.595139	2.33111e-07
GBMLGG	'SETD2	2.12471	1.29964	3.47357	0.00265585
GBMLGG	'SMAD4	1.75854	1.0599	2.9177	0.0288771
GBMLGG	'SMARCA4	3.06014	1.89614	4.93868	4.65082e-06
GBMLGG	'TP53	0.774488	0.627965	0.9552	0.0169258
HNSC	'APC	0.694148	0.316033	1.52466	0.363158
HNSC	'ARID1A	0.535186	0.213911	1.33899	0.181524
HNSC	'ARID1B	0.650568	0.251035	1.68597	0.376233
HNSC	'ARID2	0.884792	0.293718	2.66534	0.827777
HNSC	'ATM	1.44992	0.781645	2.68955	0.238601
HNSC	'ATRX	0.667215	0.218965	2.03309	0.476591
HNSC	'BRAF	0.678634	0.317135	1.4522	0.317902
HNSC	'BRCA2	2.107	1.00974	4.39664	0.0470574
HNSC	'CDKN2A	0.796629	0.615051	1.03181	0.0849464
HNSC	'CREBBP	0.644422	0.238933	1.73806	0.385391
HNSC	'CTNNB1	0.427548	0.200452	0.911928	0.0279127
HNSC	'EGFR	1.2685	1.00402	1.60265	0.0461921
HNSC	'EP300	1.19158	0.461941	3.07368	0.71695
HNSC	'ERBB4	1.02084	0.444542	2.34426	0.96121
HNSC	'FBXW7	0.869596	0.422841	1.78837	0.704082
HNSC	'IDH1	1.11203	0.495998	2.49316	0.796582
HNSC	'KMT2A	1.28514	0.709834	2.32674	0.407479
HNSC	'KMT2D	0.926089	0.465449	1.84261	0.826843
HNSC	'KRAS	0.506543	0.248485	1.0326	0.0612516
HNSC	'NF1	2.53922	0.803225	8.02719	0.112551
HNSC	'NOTCH1	1.01249	0.538526	1.9036	0.969257
HNSC	'NRAS	0.537895	0.246452	1.17399	0.119433
HNSC	'PIK3CA	1.33087	0.877533	2.01841	0.178574
HNSC	'PTEN	1.00441	0.410252	2.45905	0.992323
HNSC	'RB1	2.37132	1.13212	4.96694	0.0220842
HNSC	'ROS1	0.985979	0.374063	2.59891	0.97722
HNSC	'SETD2	0.587073	0.276494	1.24652	0.165631
HNSC	'SMAD4	0.651574	0.347999	1.21997	0.180689
HNSC	'SMARCA4	0.198505	0.0721467	0.546169	0.00174086
HNSC	'TP53	0.647915	0.292918	1.43315	0.283953
KIPAN	'APC	1.14412	0.574254	2.27948	0.701863
KIPAN	'ARID1A	2.18336	0.995815	4.78708	0.0512364
KIPAN	'ARID1B	2.81023	1.34889	5.85475	0.00579533
KIPAN	'ARID2	1.18283	0.468918	2.98365	0.722073
KIPAN	'ATM	0.38514	0.174596	0.849579	0.0180878
KIPAN	'ATRX	0.181818	0.0135007	2.44859	0.198804
KIPAN	'BRAF	0.738678	0.372359	1.46537	0.386133
KIPAN	'BRCA2	0.638526	0.311886	1.30726	0.219796
KIPAN	'CDKN2A	0.411323	0.313174	0.540232	1.69312e-10
KIPAN	'CREBBP	0.241415	0.0910119	0.640371	0.00429761
KIPAN	'CTNNB1	0.66108	0.413572	1.05671	0.0837268
KIPAN	'EGFR	0.700684	0.336931	1.45715	0.341014
KIPAN	'EP300	0.83233	0.38124	1.81716	0.645022
KIPAN	'ERBB4	2.17344	1.00636	4.69398	0.0481432
KIPAN	'FBXW7	0.114621	0.0489862	0.268198	5.90838e-07
KIPAN	'IDH1	2.36069	1.07816	5.16885	0.0317005
KIPAN	'KMT2A	0.373614	0.162057	0.861346	0.0208771
KIPAN	'KMT2D	1.16958	0.466075	2.93496	0.738612
KIPAN	'KRAS	1.53529	0.636508	3.70321	0.339911
KIPAN	'NF1	2.46972	1.253	4.86794	0.00901717
KIPAN	'NOTCH1	0.261888	0.131099	0.523157	0.000147615
KIPAN	'NRAS	5.65325	2.19366	14.5689	0.00033526
KIPAN	'PIK3CA	1.44028	0.718956	2.88529	0.303395
KIPAN	'PTEN	1.75745	0.778031	3.96982	0.175016
KIPAN	'RB1	0.700033	0.337885	1.45034	0.337269
KIPAN	'ROS1	3.20263	1.48569	6.90379	0.00297677
KIPAN	'SETD2	0.648858	0.405322	1.03872	0.0715904
KIPAN	'SMAD4	0.323111	0.170781	0.611312	0.000515095
KIPAN	'SMARCA4	0.299079	0.108911	0.8213	0.0191844
KIPAN	'TP53	1.05157	0.555204	1.9917	0.877369
LIHC	'APC	1.77114	0.586005	5.3531	0.311089
LIHC	'ARID1A	1.26487	0.576765	2.77391	0.557576
LIHC	'ARID1B	1.10377	0.594902	2.04792	0.754219
LIHC	'ARID2	8.35166	1.31575	53.0117	0.0243862
LIHC	'ATM	1.47503	0.562373	3.86883	0.429512
LIHC	'ATRX	1.51839	0.311709	7.3963	0.60516
LIHC	'BRAF	1.2824	0.526445	3.12386	0.584004
LIHC	'BRCA2	0.469325	0.224063	0.983055	0.0449344
LIHC	'CDKN2A	0.739831	0.523308	1.04594	0.0880638
LIHC	'CREBBP	0.735159	0.333227	1.62189	0.446002
LIHC	'CTNNB1	0.6409	0.158054	2.59881	0.533382
LIHC	'EGFR	1.22964	0.429471	3.52067	0.700109
LIHC	'EP300	2.15511	0.867233	5.35552	0.0982788
LIHC	'ERBB4	2.27727	0.617612	8.39678	0.216406
LIHC	'FBXW7	1.23127	0.545671	2.77828	0.616322
LIHC	'IDH1	1.38236	0.378968	5.04242	0.623854
LIHC	'KMT2A	1.68484	0.619517	4.58212	0.3068
LIHC	'KMT2D	1.59329	0.405474	6.26077	0.504695
LIHC	'KRAS	0.841867	0.32935	2.15193	0.719233
LIHC	'NF1	0.495942	0.209948	1.17152	0.109816
LIHC	'NOTCH1	0.792751	0.320414	1.96138	0.615331
LIHC	'NRAS	1.47431	0.545871	3.98186	0.443816
LIHC	'PIK3CA	1.28601	0.503467	3.28488	0.599075
LIHC	'PTEN	0.598086	0.300945	1.18861	0.142408
LIHC	'RB1	0.494703	0.286951	0.852865	0.0113188
LIHC	'ROS1	1.47911	0.753848	2.90212	0.255003
LIHC	'SETD2	0.821407	0.275503	2.44901	0.724107
LIHC	'SMAD4	0.944511	0.411892	2.16586	0.892752
LIHC	'SMARCA4	0.700607	0.239311	2.0511	0.516202
LIHC	'TP53	0.777393	0.438679	1.37763	0.388379
LUAD	'APC	1.28533	0.598081	2.7623	0.520174
LUAD	'ARID1A	0.538657	0.209622	1.38417	0.198854
LUAD	'ARID1B	1.51168	0.672708	3.39699	0.31717
LUAD	'ARID2	0.533416	0.200688	1.41779	0.207658
LUAD	'ATM	1.05771	0.475301	2.35378	0.890655
LUAD	'ATRX	1.08922	0.339746	3.49202	0.885679
LUAD	'BRAF	1.25674	0.486784	3.24453	0.636764
LUAD	'BRCA2	0.735773	0.314821	1.71958	0.478689
LUAD	'CDKN2A	0.82789	0.595019	1.1519	0.262369
LUAD	'CREBBP	0.770683	0.337027	1.76233	0.537078
LUAD	'CTNNB1	0.741266	0.257118	2.13706	0.579441
LUAD	'EGFR	1.47551	0.944027	2.30622	0.0877889
LUAD	'EP300	1.55794	0.633081	3.83391	0.334559
LUAD	'ERBB4	0.753303	0.190576	2.97764	0.68623
LUAD	'FBXW7	0.725567	0.218488	2.40951	0.60037
LUAD	'IDH1	0.539292	0.13819	2.10462	0.374089
LUAD	'KMT2A	1.05746	0.468592	2.38633	0.89298
LUAD	'KMT2D	1.63065	0.551313	4.8231	0.376822
LUAD	'KRAS	1.99707	1.36057	2.93134	0.000411724
LUAD	'NF1	0.810165	0.322747	2.03369	0.653934
LUAD	'NOTCH1	0.736875	0.301645	1.80008	0.502838
LUAD	'NRAS	1.709	0.768672	3.79964	0.188646
LUAD	'PIK3CA	1.69121	0.776103	3.68533	0.186114
LUAD	'PTEN	0.92378	0.364	2.34442	0.867489
LUAD	'RB1	0.815403	0.364344	1.82487	0.619538
LUAD	'ROS1	1.1687	0.54611	2.50109	0.687979
LUAD	'SETD2	0.579593	0.201069	1.67071	0.312604
LUAD	'SMAD4	0.614415	0.308809	1.22246	0.165227
LUAD	'SMARCA4	0.722456	0.29784	1.75242	0.472087
LUAD	'TP53	1.09744	0.443112	2.71799	0.840742
LUSC	'APC	1.4961	0.638693	3.50455	0.353597
LUSC	'ARID1A	2.06243	0.972878	4.37221	0.0589937
LUSC	'ARID1B	0.928287	0.465509	1.85113	0.832645
LUSC	'ARID2	0.413655	0.172742	0.990557	0.0475622
LUSC	'ATM	1.15219	0.591699	2.24359	0.676949
LUSC	'ATRX	0.778866	0.26116	2.32284	0.65396
LUSC	'BRAF	1.08306	0.587586	1.99632	0.798166
LUSC	'BRCA2	1.21747	0.554923	2.67107	0.62352
LUSC	'CDKN2A	0.763144	0.590014	0.987077	0.0394899
LUSC	'CREBBP	1.35385	0.638418	2.87103	0.429588
LUSC	'CTNNB1	1.4421	0.622806	3.33916	0.39277
LUSC	'EGFR	1.02659	0.755163	1.39557	0.866987
LUSC	'EP300	0.641108	0.338129	1.21557	0.173223
LUSC	'ERBB4	1.85266	0.846164	4.05635	0.123028
LUSC	'FBXW7	2.10768	0.992306	4.47674	0.0523956
LUSC	'IDH1	1.5505	0.715303	3.3609	0.266513
LUSC	'KMT2A	1.09593	0.556155	2.15957	0.791257
LUSC	'KMT2D	0.560998	0.220343	1.42832	0.225398
LUSC	'KRAS	0.907566	0.527761	1.5607	0.725851
LUSC	'NF1	0.881429	0.475841	1.63273	0.688221
LUSC	'NOTCH1	0.826425	0.442572	1.5432	0.549622
LUSC	'NRAS	1.36087	0.708686	2.61323	0.354664
LUSC	'PIK3CA	0.615145	0.432273	0.87538	0.0069469
LUSC	'PTEN	1.76154	0.954666	3.25036	0.0700594
LUSC	'RB1	1.90363	0.964275	3.75806	0.0635775
LUSC	'ROS1	1.87767	0.765106	4.60803	0.168993
LUSC	'SETD2	1.11198	0.423783	2.91776	0.829259
LUSC	'SMAD4	1.71829	0.877531	3.36457	0.114356
LUSC	'SMARCA4	0.551792	0.269922	1.12801	0.103145
LUSC	'TP53	1.04585	0.499305	2.19066	0.9054
OV	'APC	1.48272	1.05639	2.08112	0.0227795
OV	'ARID1A	1.24498	0.874769	1.77186	0.223641
OV	'ARID1B	1.21887	0.903906	1.64358	0.194422
OV	'ARID2	1.05939	0.764444	1.46814	0.728935
OV	'ATM	0.963951	0.713248	1.30277	0.811179
OV	'ATRX	0.796931	0.450635	1.40934	0.435183
OV	'BRAF	0.65991	0.455837	0.955344	0.0276669
OV	'BRCA2	1.25514	0.937767	1.67992	0.126527
OV	'CDKN2A	0.875941	0.717913	1.06875	0.191929
OV	'CREBBP	0.879357	0.659078	1.17326	0.382185
OV	'CTNNB1	0.991755	0.66512	1.4788	0.967599
OV	'EGFR	1.0324	0.675452	1.57798	0.882889
OV	'EP300	0.912036	0.635812	1.30826	0.616926
OV	'ERBB4	0.824065	0.559312	1.21414	0.327759
OV	'FBXW7	1.1005	0.79319	1.52688	0.566513
OV	'IDH1	0.702884	0.479335	1.03069	0.0710459
OV	'KMT2A	0.806977	0.588492	1.10658	0.18309
OV	'KMT2D	0.931872	0.610072	1.42341	0.744075
OV	'KRAS	1.15693	0.951168	1.40721	0.14459
OV	'NF1	1.16832	0.838976	1.62696	0.357162
OV	'NOTCH1	0.992405	0.725227	1.35801	0.962003
OV	'NRAS	0.670858	0.46157	0.975044	0.0363997
OV	'PIK3CA	0.943224	0.678926	1.31041	0.727512
OV	'PTEN	1.10852	0.803171	1.52995	0.530867
OV	'RB1	1.10038	0.864553	1.40054	0.436986
OV	'ROS1	1.17446	0.863167	1.59801	0.306097
OV	'SETD2	1.00299	0.681864	1.47534	0.98792
OV	'SMAD4	0.836306	0.615871	1.13564	0.252152
OV	'SMARCA4	0.932929	0.722025	1.20544	0.595436
OV	'TP53	0.962083	0.680786	1.35961	0.826605
PAAD	'APC	0.522535	0.135041	2.02192	0.347136
PAAD	'ARID1A	1.17863	0.268511	5.17364	0.827607
PAAD	'ARID1B	0.276109	0.0716559	1.06392	0.0614929
PAAD	'ARID2	0.264826	0.0757275	0.926123	0.0375148
PAAD	'ATM	69.2188	7.14644	670.437	0.000254701
PAAD	'ATRX	1.13964	0.0268737	48.3287	0.945495
PAAD	'BRAF	0.901786	0.251701	3.23089	0.873847
PAAD	'BRCA2	0.216183	0.0534171	0.874907	0.0317677
PAAD	'CDKN2A	0.744265	0.554067	0.999753	0.0498087
PAAD	'CREBBP	37.5706	5.38421	262.164	0.000253844
PAAD	'CTNNB1	0.779035	0.188507	3.21949	0.730162
PAAD	'EGFR	0.128974	0.0193539	0.859474	0.0343067
PAAD	'EP300	2.86337	0.672788	12.1864	0.154553
PAAD	'ERBB4	4.67575	1.04932	20.8349	0.0430611
PAAD	'FBXW7	0.417193	0.089417	1.9465	0.265952
PAAD	'IDH1	5.65252	1.30979	24.3939	0.0202493
PAAD	'KMT2A	35.2808	3.78009	329.287	0.00176714
PAAD	'KMT2D	0.30625	0.0847596	1.10653	0.0709944
PAAD	'KRAS	1.31371	0.436129	3.95719	0.62768
PAAD	'NF1	0.103847	0.0178486	0.604204	0.011711
PAAD	'NOTCH1	0.166053	0.0335287	0.822385	0.027841
PAAD	'NRAS	2.1038	0.446559	9.91133	0.346958
PAAD	'PIK3CA	109.195	15.6097	763.851	2.26005e-06
PAAD	'PTEN	1.32178	0.296923	5.88398	0.71424
PAAD	'RB1	0.332795	0.103253	1.07263	0.0653955
PAAD	'ROS1	0.283077	0.0735065	1.09015	0.0665797
PAAD	'SETD2	0.65876	0.164617	2.63621	0.555237
PAAD	'SMAD4	0.503736	0.257758	0.98445	0.0448767
PAAD	'SMARCA4	0.204368	0.0348424	1.19872	0.0785516
PAAD	'TP53	0.18611	0.0601517	0.575829	0.00352565
PRAD	'APC	0.393679	0.247116	0.627169	8.72558e-05
PRAD	'ARID1A	0.600745	0.0796148	4.53301	0.621164
PRAD	'ARID1B	0.1766	0.0299998	1.0396	0.0552344
PRAD	'ARID2	0.495739	0.0341737	7.19141	0.607102
PRAD	'ATM	1.69568	0.39702	7.2423	0.475907
PRAD	'ATRX	0.0562551	0.000108228	29.2404	0.367063
PRAD	'BRAF	3.97691	1.59861	9.89348	0.00298892
PRAD	'BRCA2	0.188782	0.091086	0.391265	7.3409e-06
PRAD	'CDKN2A	0.872551	0.249606	3.05018	0.830932
PRAD	'CREBBP	4.96932	0.683102	36.15	0.113297
PRAD	'CTNNB1	9.86824	0.380259	256.094	0.168212
PRAD	'EGFR	3.75919	1.02332	13.8095	0.0460772
PRAD	'EP300	0.123961	0.0201654	0.762018	0.0242406
PRAD	'ERBB4	5.39705	0.375017	77.6715	0.215311
PRAD	'FBXW7	0.354206	0.0476694	2.63192	0.310456
PRAD	'IDH1	199.585	11.5791	3440.18	0.000266302
PRAD	'KMT2A	1.34802	0.253317	7.17344	0.726248
PRAD	'KMT2D	1.37607	0.0285453	66.3351	0.871743
PRAD	'KRAS	0.360974	0.108816	1.19745	0.0958252
PRAD	'NF1	1.33753	0.0485328	36.8617	0.863532
PRAD	'NOTCH1	4.60943	0.68668	30.9414	0.115713
PRAD	'NRAS	21.0906	0.918236	484.421	0.0565698
PRAD	'PIK3CA	3.4168	1.12581	10.3698	0.0300691
PRAD	'PTEN	0.526109	0.308268	0.89789	0.0185283
PRAD	'RB1	0.487062	0.242495	0.978287	0.0432118
PRAD	'ROS1	0.617866	0.266761	1.43109	0.261204
PRAD	'SETD2	0.908073	0.102873	8.01564	0.930843
PRAD	'SMAD4	0.423286	0.149775	1.19626	0.104827
PRAD	'SMARCA4	0.217487	0.0346023	1.36698	0.10381
PRAD	'TP53	0.713459	0.436731	1.16553	0.177572
SARC	'APC	0.307723	0.127875	0.740519	0.00852733
SARC	'ARID1A	4.27206	1.68703	10.8181	0.00219019
SARC	'ARID1B	1.27856	0.569103	2.87242	0.551831
SARC	'ARID2	0.883681	0.377869	2.06657	0.775423
SARC	'ATM	1.53147	0.734151	3.19473	0.255883
SARC	'ATRX	1.05689	0.623382	1.79186	0.837251
SARC	'BRAF	0.86973	0.436064	1.73468	0.691933
SARC	'BRCA2	1.24638	0.688629	2.25587	0.466876
SARC	'CDKN2A	0.687099	0.53846	0.876769	0.00254986
SARC	'CREBBP	0.640399	0.243199	1.68632	0.366971
SARC	'CTNNB1	0.728603	0.340068	1.56105	0.415403
SARC	'EGFR	0.987764	0.483892	2.01631	0.973023
SARC	'EP300	1.14474	0.544818	2.40527	0.721215
SARC	'ERBB4	0.735275	0.320685	1.68586	0.467628
SARC	'FBXW7	0.824018	0.35468	1.91442	0.652679
SARC	'IDH1	0.487767	0.20485	1.16142	0.104825
SARC	'KMT2A	1.22888	0.602905	2.5048	0.570524
SARC	'KMT2D	0.813701	0.335401	1.97409	0.648445
SARC	'KRAS	1.27465	0.655565	2.47839	0.474417
SARC	'NF1	1.01649	0.561277	1.8409	0.956949
SARC	'NOTCH1	0.901577	0.459001	1.77089	0.763564
SARC	'NRAS	1.43037	0.620554	3.297	0.400858
SARC	'PIK3CA	1.46633	0.516331	4.16426	0.472298
SARC	'PTEN	0.859871	0.450456	1.6414	0.647183
SARC	'RB1	0.776836	0.564762	1.06855	0.120568
SARC	'ROS1	1.81797	1.14136	2.89569	0.0118467
SARC	'SETD2	1.21417	0.537368	2.74338	0.640778
SARC	'SMAD4	0.75389	0.333569	1.70385	0.497097
SARC	'SMARCA4	0.545298	0.22626	1.31419	0.176635
SARC	'TP53	1.06799	0.784063	1.45474	0.676553
SKCM	'APC	1.10845	0.567782	2.16396	0.762914
SKCM	'ARID1A	1.143	0.527005	2.47902	0.735086
SKCM	'ARID1B	0.542451	0.327218	0.899258	0.0177066
SKCM	'ARID2	1.11308	0.563035	2.20046	0.758025
SKCM	'ATM	0.633178	0.379199	1.05727	0.0806229
SKCM	'ATRX	2.07927	0.435134	9.93571	0.358999
SKCM	'BRAF	1.1282	0.648887	1.96158	0.669062
SKCM	'BRCA2	1.42548	0.748359	2.71526	0.280909
SKCM	'CDKN2A	0.809386	0.700169	0.93564	0.00424356
SKCM	'CREBBP	2.30803	1.00814	5.28395	0.0477982
SKCM	'CTNNB1	1.34822	0.628487	2.89218	0.442915
SKCM	'EGFR	1.11408	0.631827	1.96444	0.708907
SKCM	'EP300	1.16315	0.694046	1.94931	0.5662
SKCM	'ERBB4	1.17621	0.473592	2.9212	0.726591
SKCM	'FBXW7	1.38284	0.716903	2.66737	0.333523
SKCM	'IDH1	1.11246	0.452533	2.73475	0.816362
SKCM	'KMT2A	0.635583	0.378402	1.06756	0.0867334
SKCM	'KMT2D	1.33769	0.633346	2.82532	0.445658
SKCM	'KRAS	1.95106	1.15324	3.30082	0.0127231
SKCM	'NF1	0.546294	0.268027	1.11346	0.0960833
SKCM	'NOTCH1	1.15207	0.649294	2.04418	0.62849
SKCM	'NRAS	1.12011	0.606771	2.06774	0.716874
SKCM	'PIK3CA	0.916895	0.414227	2.02955	0.830536
SKCM	'PTEN	0.688358	0.407292	1.16338	0.163087
SKCM	'RB1	1.40563	0.733257	2.69457	0.305125
SKCM	'ROS1	0.579729	0.353909	0.949638	0.0303735
SKCM	'SETD2	1.67368	0.705388	3.97113	0.242695
SKCM	'SMAD4	0.612609	0.29196	1.28541	0.194994
SKCM	'SMARCA4	1.53817	0.611837	3.86701	0.359947
SKCM	'TP53	0.691643	0.406272	1.17746	0.17441
STES	'APC	0.892792	0.449737	1.77232	0.745828
STES	'ARID1A	1.34547	0.586117	3.08863	0.483985
STES	'ARID1B	0.785973	0.34389	1.79637	0.56797
STES	'ARID2	1.46113	0.573616	3.72182	0.426672
STES	'ATM	0.498186	0.239342	1.03696	0.0624738
STES	'ATRX	0.690556	0.159366	2.99228	0.620658
STES	'BRAF	0.767931	0.380526	1.54974	0.461072
STES	'BRCA2	0.827696	0.440304	1.55593	0.55705
STES	'CDKN2A	0.912776	0.708474	1.17599	0.480211
STES	'CREBBP	0.642906	0.302271	1.36741	0.251264
STES	'CTNNB1	0.913709	0.449269	1.85827	0.803241
STES	'EGFR	1.35209	1.07693	1.69754	0.00936547
STES	'EP300	0.891903	0.352739	2.25518	0.809006
STES	'ERBB4	0.922323	0.335622	2.53464	0.875425
STES	'FBXW7	0.458219	0.254617	0.824629	0.00923727
STES	'IDH1	1.00743	0.393732	2.57767	0.987682
STES	'KMT2A	0.651112	0.300604	1.41031	0.276556
STES	'KMT2D	1.5135	0.595311	3.84785	0.38403
STES	'KRAS	1.07267	0.829766	1.38668	0.592321
STES	'NF1	1.18035	0.432235	3.22333	0.746316
STES	'NOTCH1	0.475087	0.20342	1.10957	0.0854832
STES	'NRAS	0.92171	0.384638	2.2087	0.854927
STES	'PIK3CA	1.7348	0.973563	3.09124	0.0616142
STES	'PTEN	0.557265	0.296631	1.0469	0.0691413
STES	'RB1	0.881921	0.479721	1.62133	0.685875
STES	'ROS1	1.3555	0.608687	3.01859	0.456499
STES	'SETD2	0.718819	0.309981	1.66688	0.441704
STES	'SMAD4	1.06602	0.654946	1.73511	0.796999
STES	'SMARCA4	0.492563	0.218197	1.11192	0.0882722
STES	'TP53	1.58295	0.67339	3.72106	0.29225
UCEC	'APC	0.89764	0.166887	4.82816	0.899892
UCEC	'ARID1A	1.04575	0.191246	5.71829	0.958838
UCEC	'ARID1B	1.45206	0.247075	8.53376	0.679776
UCEC	'ARID2	1.99478	0.5678	7.00799	0.281428
UCEC	'ATM	0.490985	0.151713	1.58896	0.235172
UCEC	'ATRX	92.1156	10.2042	831.551	5.59927e-05
UCEC	'BRAF	2.81623	0.777189	10.2049	0.114974
UCEC	'BRCA2	0.798081	0.179565	3.5471	0.766962
UCEC	'CDKN2A	0.515237	0.151753	1.74935	0.287661
UCEC	'CREBBP	0.514417	0.251724	1.05125	0.0683171
UCEC	'CTNNB1	0.99096	0.208549	4.70873	0.990888
UCEC	'EGFR	0.739787	0.152289	3.59374	0.708602
UCEC	'EP300	0.271017	0.11354	0.64691	0.00326995
UCEC	'ERBB4	2.50789	0.38614	16.2881	0.335467
UCEC	'FBXW7	0.657022	0.148607	2.90484	0.579678
UCEC	'IDH1	2.46613	0.303494	20.0393	0.398418
UCEC	'KMT2A	1.14445	0.222141	5.89615	0.871846
UCEC	'KMT2D	1.54028	0.204771	11.5859	0.674794
UCEC	'KRAS	0.537616	0.126165	2.2909	0.401393
UCEC	'NF1	1.7249	0.596713	4.98613	0.314119
UCEC	'NOTCH1	0.798641	0.222339	2.86872	0.730371
UCEC	'NRAS	0.876911	0.088697	8.66966	0.910537
UCEC	'PIK3CA	1.55689	0.792145	3.05992	0.199113
UCEC	'PTEN	0.778378	0.334379	1.81194	0.561124
UCEC	'RB1	0.859205	0.219944	3.35645	0.827219
UCEC	'ROS1	0.539616	0.106113	2.7441	0.457214
UCEC	'SETD2	0.589473	0.131119	2.65009	0.490722
UCEC	'SMAD4	2.35679	0.515606	10.7727	0.268876
UCEC	'SMARCA4	0.901744	0.343841	2.36488	0.833477
UCEC	'TP53	0.83139	0.229478	3.0121	0.778597

## Sheet: File S3C. Path-adjusted Z
Gene	BLCA	BRCA	COADREAD	GBMLGG	HNSC	KIPAN	LIHC	LUAD	LUSC	OV	PAAD	PRAD	SARC	SKCM	STES	UCEC	Pan-cancer Meta-Z
'A1BG	-0.186821	1.40232	-1.3165	10.2235	-0.621863	-0.201934	0.264432	2.14065	0.89024	1.89845	-0.647632	-0.862402	0.836324	1.34693	1.25314	-1.60404	3.7037
'A1BG-AS1	-0.516505	1.4095	-1.3165	10.2235	-0.621863	-0.201934	0.264432	2.23576	0.894533	1.89845	-0.647632	-0.862402	0.836324	1.34693	1.25314	-1.60404	3.64793
'A1CF	-0.920345	0.462569	1.52229	-15.8978	1.50619	1.85406	0.42393	1.2835	0.4965	0.287346	0.623057	-1.82144	-0.00417667	-1.7269	-0.668677	0.496249	-3.02092
'A2M	-0.891033	0.105866	-1.24177	-1.62778	-1.46814	1.27947	-0.505276	0.492087	-1.08572	0.232829	-0.463374	-1.77968	1.7265	0.59024	0.855896	-2.05419	-1.45852
'A2M-AS1	-0.891033	0.105866	-1.24177	-1.62778	-1.46814	1.27947	-0.492883	0.302099	-1.08572	0.227891	-0.463374	-1.77968	1.7265	0.59024	0.855896	-2.05419	-1.50415
'A2ML1	-0.876347	0.0803183	-1.24191	-1.56667	-1.24864	1.25264	-0.613309	0.406432	-1.08623	-0.12294	-0.463374	-1.99472	1.5089	0.984526	0.848406	-2.05424	-1.54679
'A2MP1	-1.65383	0.233338	-0.754897	-1.65032	-1.54429	1.2729	-0.265639	0.511909	-1.23728	0.0989664	-0.461647	-1.99141	1.9245	0.952641	0.765962	-2.06877	-1.46696
'A3GALT2	0.55959	-1.26413	-0.992845	9.37208	-1.56077	2.90977	1.72707	-1.34394	1.53931	-1.84556	0.35045	-1.46499	2.20924	-0.0164249	-1.9897	-0.236087	1.98826
'A4GALT	-2.35533	-1.51998	-1.62423	-4.63691	-0.242454	-0.423765	2.06842	0.57091	-0.584675	0.739262	0.792837	-2.34991	0.254041	0.329478	-1.07243	-2.44728	-3.1255
'A4GNT	0.317758	1.58349	1.93492	2.49576	-0.298897	-0.050333	0.750371	0.230983	-0.521963	-0.794128	3.08058	0.442712	1.31788	-1.69003	0.560456	1.08456	2.61103
'AAAS	-0.62069	1.36511	0.435642	2.58845	-0.448615	0.497593	0.608664	1.30709	-0.633616	-0.366045	-1.40766	1.25399	-0.795532	0.251359	0.925733	0.494721	1.36405
'AACS	-0.384999	0.412371	0.98869	1.91119	-0.806692	0.585495	-0.5749	0.982317	-0.00387133	-0.454363	-1.58076	0.154177	0.180701	-0.767547	0.417446	-1.7295	-0.167561
'AACSP1	-0.234578	0.346184	-2.07246	2.76622	1.10375	0.321838	1.65664	0.462058	-0.0818952	0.48738	-0.180735	1.50875	-1.19088	0.689875	-0.465433	0.699385	1.45403
'AADAC	0.0199269	1.38546	1.72586	2.08763	0.70881	0.252948	0.192891	1.67249	-1.61228	-0.857268	4.13617	1.9191	1.79127	-0.812228	1.25988	2.35263	4.05582
'AADACL2	-0.0426412	1.12295	1.72586	2.23026	0.66554	0.251531	0.420814	1.67249	-1.61228	-0.891846	4.02108	1.9191	1.79127	-0.8109	1.12819	2.35263	3.98602
'AADACL2-AS1	-0.0426412	1.12281	1.72586	2.16383	0.665588	0.252948	0.192891	1.67249	-1.61228	-1.05499	4.02108	1.9191	1.79127	-0.812228	1.09907	2.35263	3.86436
'AADACL3	0.477325	-0.845019	-1.43172	9.52704	-0.73189	1.59208	-0.208388	-0.595785	1.45115	0.514074	0.947418	0.0444962	3.65283	-1.29013	-0.0772908	0.687585	3.42844
'AADACL4	0.472806	-0.845815	-1.43172	9.38795	-0.824875	1.59208	-0.208388	-0.540959	1.47143	0.503366	0.947418	-0.895638	3.59348	-1.29013	0.0474521	0.665743	3.16105
'AADACP1	0.0199269	1.12281	1.72586	2.08144	0.665588	0.252948	0.192891	1.67249	-1.61228	-1.04243	4.02108	1.9191	1.79127	-0.812228	1.27052	2.35263	3.9054
'AADAT	-1.36979	-1.30406	-0.267649	4.53158	-0.103389	-4.01022	-0.0687531	0.0650851	1.21361	-0.474169	-0.249953	-0.677507	-2.18392	1.7071	-2.69455	-2.01225	-1.97471
'AAED1	-0.616872	0.35077	1.08401	-0.504889	-0.289373	-3.68328	-0.568906	0.0545936	-1.22134	0.834222	-1.77894	2.22368	-0.412055	-0.0881018	-0.479376	-1.84931	-1.7363
'AAGAB	0.532628	-1.2666	0.827815	-1.05025	0.980581	-2.91847	-3.34733	-0.338685	0.0248039	0.407244	1.2346	-1.13953	-2.49888	0.166927	1.25083	-0.213525	-1.83696
'AAK1	-0.583867	2.41266	0.471081	0.56687	0.26958	3.63988	0.260646	-0.130292	-0.675866	2.08657	2.05674	-0.244475	-0.257409	0.299508	0.318342	1.38519	2.96879
'AAMDC	0.414785	0.779575	-1.13874	-4.26732	-0.459428	-1.57031	0.477651	0.235377	1.53873	-1.37377	4.29473	1.11346	-0.537083	1.1157	-0.399288	1.55541	0.444873
'AAMP	-1.2263	-0.52299	-0.445952	1.74966	-0.891882	1.9356	0.152181	-0.483579	1.66416	-0.874316	1.82496	2.91786	-0.703852	0.215894	-1.03425	2.02185	1.57476
'AANAT	0.675929	0.195018	-2.47508	0.39097	0.646349	3.41357	0.348753	-0.428412	-0.743408	-1.06633	-2.6005	0.820225	0.141414	1.19128	-0.862121	2.13744	0.446276
'AAR2	0.424851	0.748478	0.608792	6.68414	1.84187	0.6909	0.397802	0.517874	1.52866	3.39852	-0.400653	0.343908	1.07094	1.05284	1.09632	0.293338	5.07465
'AARD	-0.314201	3.3773	0.81283	-5.17347	-0.27968	2.3882	-0.139143	0.314213	1.27549	0.160672	1.66817	3.1264	2.68124	0.643239	0.120106	1.43532	3.02417
'AARS	-0.189455	1.79341	-0.707948	-3.78925	2.56723	-4.75092	-0.216714	-0.0412956	2.23515	0.0723584	2.23492	-3.09537	0.11413	0.106403	0.761143	-1.52567	-1.10797
'AARS2	-0.0868904	-0.91623	0.644816	-4.65532	-1.91015	1.05434	-0.376498	-0.495762	-0.230337	-2.3901	0.225951	0.511977	2.56378	1.32034	-0.441541	0.610891	-1.14268
'AARSD1	2.07188	-0.0538892	-1.83894	-1.15625	-0.578815	2.64659	-1.12076	-1.24057	-1.2874	0.632596	-1.26928	-3.59497	-1.52026	0.10452	1.03607	-1.36284	-2.13308
'AASDH	-2.253	2.49873	-1.54548	3.27058	-0.283328	-3.84296	-1.31619	0.082393	0.666781	-0.87824	-1.47427	-0.324309	-1.20216	2.20455	-0.719679	-1.10347	-1.55501
'AASDHPPT	0.153539	0.398286	-0.821908	-5.05065	1.75512	-2.46046	0.902374	-0.456418	0.420018	-0.753093	3.18688	0.75555	0.678694	-1.17418	-1.30924	-0.818582	-1.14852
'AASS	-0.242002	-2.47401	2.73242	9.85061	0.482769	-0.856275	-0.0812448	0.447719	0.34789	-0.929349	-0.0924709	1.79304	-0.700047	0.838223	-1.35516	0.239132	2.50031
'AATBC	0.552547	3.18194	0.759097	1.08652	-0.311223	2.0452	-2.29716	0.579238	-1.43964	0.989788	-0.239516	-1.42702	-0.0606022	-0.0837398	0.524293	-0.511882	0.836962
'AATF	1.75209	0.29501	-1.83847	-2.41624	1.19573	2.98512	-1.31338	0.401316	-1.54596	0.872496	-1.04601	1.13085	-0.518276	-1.15139	0.141206	3.09322	0.509327
'AATK	1.8613	-0.63018	-2.16691	-0.480388	0.0678973	3.41905	0.235812	0.503833	0.128269	-1.33972	-1.86333	-1.53937	0.0859952	0.520255	0.264073	1.11731	0.0459694
'AATK-AS1	1.72711	-0.565495	-2.16691	-0.480388	0.235425	3.41905	0.203162	0.551156	0.156424	-1.44784	-1.86333	-1.53937	0.206349	0.520255	0.226141	1.1373	0.0797552
'ABALON	-0.31002	0.834168	0.142781	7.04507	0.0728018	0.876225	1.01866	0.893352	0.778557	3.04698	-0.565562	3.92943	0.618387	1.50247	1.59463	0.830479	5.5771
'ABAT	0.622345	-0.483473	-2.37166	-2.09327	-0.571164	-2.44975	-0.668924	-0.370035	0.604966	0.00440136	3.49359	1.15367	-0.472734	2.10236	-1.46191	-2.42602	-1.3469
'ABCA1	-0.0954244	0.35179	1.10195	0.245406	0.685625	-3.64351	0.350373	0.0324354	-1.09695	0.423339	-2.14303	1.97349	-0.938243	0.248591	-0.754763	-1.77043	-1.25734
'ABCA10	0.540465	0.617473	-2.44146	-0.655137	1.31234	3.33975	1.08585	0.706647	-0.788475	-0.927727	-2.91942	-1.20232	-0.0177647	1.24805	-1.36054	1.40174	-0.0151347
'ABCA12	-0.990063	-0.330098	-0.542774	2.51182	-0.466508	1.71738	0.655406	-0.428177	1.33714	-1.67191	1.68643	2.2889	-1.07947	0.0683056	-0.150366	1.36667	1.49317
'ABCA13	0.381365	-0.41184	2.35907	11.9638	1.65466	-1.18661	0.422052	0.778761	-0.682212	-1.14515	-1.44886	2.00565	0.880874	0.41536	-0.07582	-0.0745614	3.95914
'ABCA17P	-1.74239	-0.269025	-2.71951	-0.853317	-0.986218	-2.62086	-1.05916	-0.492791	0.680611	-0.615161	3.0301	1.00623	-0.475284	1.51717	-1.38267	-2.90851	-2.47269
'ABCA2	0.261136	1.20885	1.19871	-0.367547	0.530232	-3.51512	-0.513212	-1.01127	-0.906163	-0.138348	-1.76101	1.77125	-1.03524	0.691543	-2.07448	-0.334485	-1.49879
'ABCA3	-1.74239	-0.178381	-2.71633	-0.632167	-0.986218	-2.66409	-1.126	-0.503277	0.605948	-0.801157	3.02939	1.00623	-0.475284	1.63086	-1.53645	-2.91017	-2.49987
'ABCA4	2.72183	-1.64985	-2.20193	8.39939	-2.19809	3.39029	-0.032891	0.291819	0.796869	-0.53854	1.39617	-0.717646	1.55572	0.0596415	-1.00532	-0.301473	2.4915
'ABCA5	0.540465	0.891323	-2.42131	-0.752038	1.31234	3.33975	1.09039	1.05629	-0.788475	-0.773847	-2.91942	-1.20232	-0.0169027	1.24438	-1.65706	1.40174	0.0863243
'ABCA6	0.540465	0.53412	-2.44146	-0.732579	1.31268	3.33975	1.09091	0.706647	-0.653208	-0.885858	-2.91942	-1.02148	-0.0177647	1.24805	-1.21766	1.40174	0.0712283
'ABCA7	-0.326431	-0.829852	-0.199224	3.20474	-2.29371	-2.93046	-0.0128462	0.156526	-1.42285	-0.836689	-1.76354	-3.16115	0.595897	-0.593955	-0.518249	-0.338423	-2.81756
'ABCA8	0.291993	0.940642	-2.4603	-0.598933	1.27306	3.33961	0.865175	0.702722	-0.820353	-0.890204	-2.86539	-1.20152	0.16365	1.24805	-2.09093	1.48668	-0.154009
'ABCA9	0.314347	0.521903	-2.44146	-0.732579	1.31023	3.33975	0.488825	0.706647	-0.792392	-0.889495	-2.86539	-1.20152	0.163092	1.24805	-2.23253	1.51888	-0.385914
'ABCA9-AS1	0.314347	0.521903	-2.44146	-0.732579	1.31005	3.33975	0.785965	0.706647	-0.660122	-0.889495	-2.86539	-1.02148	0.07153	1.24805	-2.23253	1.51888	-0.256485
'ABCB1	0.0637117	-1.43702	2.64516	12.6625	1.03822	-0.680449	-0.0119325	-1.2039	-1.22893	0.666814	-1.28022	2.34345	-0.6665	0.714406	1.88712	1.45552	4.24198
'ABCB10	0.485147	-1.50698	0.579966	0.68495	-0.226835	4.28433	-1.03763	-0.252434	-1.72848	-0.486113	1.44084	0.226169	-1.34937	1.51455	0.632155	0.264686	0.881241
'ABCB11	-1.33121	0.163451	-0.0823975	1.8187	2.08873	2.82198	0.908056	-0.421192	-0.682066	-0.554258	1.71182	0.015804	-1.71985	-0.181163	-0.833819	0.453455	1.04401
'ABCB4	0.0637157	-1.36069	2.64516	12.5875	0.963704	-0.680449	0.195342	-1.2039	-1.22816	0.615254	-1.28022	2.37739	-0.6665	0.714406	1.96136	1.45552	4.28985
'ABCB5	1.94941	1.27605	2.65332	12.3219	1.89034	-1.12515	0.526456	0.0909786	-0.633883	-0.784988	-1.78731	1.03459	0.670626	-0.00494405	0.452321	-0.675713	4.46349
'ABCB6	-1.46928	-0.43837	-0.421611	2.36804	-0.823012	2.05396	0.580473	-0.482613	1.48221	-0.108241	1.82496	2.71785	-0.48991	0.211266	-0.915343	1.04489	1.78382
'ABCB7	-0.0159088	-0.1586	0.937223	-1.27555	-0.273553	0.036569	0.566024	0.560928	-0.369838	-0.810502	0.114172	0.0652302	-0.12743	0.608755	-0.0245674	3.31682	0.787443
'ABCB8	0.888696	-1.89863	3.2957	9.56148	-1.49495	-0.281798	0.748838	-1.3546	-1.17432	-1.82002	-0.0943654	2.83939	-1.15644	1.31964	-0.393041	0.584672	2.39256
'ABCB9	-0.279503	-0.185556	0.510614	2.27381	-0.822247	0.6294	0.123244	0.954716	0.431428	-0.251669	-1.39792	-0.745937	-0.0868367	-0.212853	0.277187	-0.754279	0.115898
'ABCC1	0.255549	0.0450099	-2.57308	-2.15977	-0.73217	-3.00503	-0.348581	0.676721	0.340208	-1.12376	2.91285	1.78791	-0.252388	1.82236	-0.533691	-0.783698	-0.91789
'ABCC10	-0.418421	-0.4417	0.525653	-5.59176	-2.15311	1.41401	-0.572141	-0.738831	-0.416402	-1.81715	0.40809	0.493511	2.47071	1.33313	-0.373509	1.10703	-1.19272
'ABCC11	0.301107	2.67875	-1.40965	-4.84147	1.7959	-4.15219	0.426111	-0.293106	1.39884	-0.943249	2.14832	-0.650367	0.109389	-0.489398	2.06644	-2.26827	-1.03071
'ABCC12	0.379879	2.48922	-1.40023	-4.83845	1.80432	-4.15219	0.373268	-0.27787	1.39374	-0.962686	2.14832	-0.0629076	0.276473	-0.425039	2.06644	-2.23215	-0.854965
'ABCC13	0.786403	2.28082	-0.821183	0.747853	-0.410167	1.27591	-2.20293	1.13529	-0.605051	0.375464	-0.264312	-1.67631	-1.3137	-0.378393	-1.91135	-0.695274	-0.919236
'ABCC2	-1.09463	-0.627427	0.95843	-14.9923	-0.612473	0.988125	-1.15044	1.18829	0.519668	0.684048	0.135625	-0.65821	-1.19804	-1.907	-0.653187	-1.17955	-4.89977
'ABCC3	0.535692	-0.0618042	-1.96199	0.654725	0.132068	3.05733	-1.48577	-1.64514	-1.17997	0.467907	-2.2637	-2.55385	-0.285552	0.790068	-1.0156	1.47661	-1.33475
'ABCC4	-1.20598	-1.21496	1.65074	-4.64831	1.72592	-0.441139	-0.423765	0.37482	0.683096	0.752935	-1.85413	-1.09902	-0.622951	1.07947	-0.386058	-0.563812	-1.54829
'ABCC5	0.543328	1.77144	2.78964	4.93844	1.0455	0.977667	0.168939	1.66311	-1.88679	-0.518902	3.48815	3.18801	-0.0563521	-0.726315	1.38713	1.24078	5.00344
'ABCC5-AS1	0.543328	1.77144	2.78964	4.93844	1.0455	0.977667	0.168939	1.66311	-1.88679	-0.518902	3.48815	3.18801	-0.0563521	-0.726315	1.38713	1.24078	5.00344
'ABCC6	0.255549	0.0450099	-2.57308	-2.15977	-0.73217	-3.00503	-0.348581	0.676721	0.340208	-1.12376	2.91285	1.78791	-0.252388	1.82236	-0.533691	-0.783698	-0.91789
'ABCC6P1	0.255549	0.0450099	-2.57308	-2.15977	-0.73217	-3.00503	-0.348581	0.676721	0.340208	-1.12376	2.91285	1.78791	-0.252388	1.82236	-0.533691	-0.783698	-0.91789
'ABCC6P2	0.255549	0.0450099	-2.57308	-2.15977	-0.73217	-3.00503	-0.348581	0.676721	0.340208	-1.12376	2.91285	1.78791	-0.252388	1.82236	-0.533691	-0.783698	-0.91789
'ABCC8	0.0166677	-1.63847	-0.924864	0.228037	-0.512741	-1.27312	0.394006	-2.04398	1.54919	-1.4696	0.643373	-0.566723	0.0981563	0.191843	-0.640442	-2.70691	-2.16389
'ABCC9	-0.0616556	-0.203216	-0.39725	-1.27809	-1.57253	1.0025	-0.602524	3.09923	-0.273281	0.999678	0.601079	-0.646909	0.483415	1.79522	1.41204	-0.591051	0.941665
'ABCD1	1.78986	-1.0479	0.72104	-0.301969	0.980515	-1.26202	-1.31646	0.416376	1.96254	-1.8268	1.32832	-3.24371	-0.36655	0.250213	-0.692826	1.048	-0.390341
'ABCD2	1.01195	1.43176	1.01365	1.02696	-1.24952	0.460625	2.15341	1.151	-0.249945	-0.331308	-1.04998	1.17537	-1.113	0.652105	1.41457	1.67197	2.2924
'ABCD3	2.85974	-1.30162	-2.18027	8.50318	-2.13292	3.39029	0.114677	-0.0674205	0.790374	-0.995008	1.39358	0.656947	1.55836	-0.111985	-0.0990365	-0.45188	2.98175
'ABCD4	0.389047	-2.44195	-0.14593	-2.14837	1.0902	-4.1601	-0.147594	0.613475	-1.19262	-0.662665	-0.691062	-0.700212	-0.218406	-0.772011	-0.334476	-0.0208657	-2.88588
'ABCE1	0.0888783	0.653853	-0.389587	5.06903	0.156352	-5.44054	0.326625	-0.717247	1.54721	-0.0246133	-1.25916	-0.550426	-0.567617	1.58854	-2.3701	-1.62525	-0.878511
'ABCF1	-1.11448	2.13785	0.217585	-4.88632	-0.616485	2.10482	-1.68102	-1.56148	0.678696	-1.39511	-0.395164	-0.564474	1.74434	1.38639	-0.643139	0.636961	-0.987754
'ABCF2	0.888696	-1.90564	3.27583	9.21435	-1.49495	-0.271303	0.339803	-1.18896	-1.25185	-1.67253	-0.0943654	2.83939	-0.587619	1.08658	-0.14294	0.380127	2.35365
'ABCF3	0.446225	1.75725	2.78555	5.70108	1.12544	1.10211	-0.202936	1.67082	-1.98077	-0.675761	3.78504	2.77575	0.224637	-0.858691	1.2506	1.4293	5.08391
'ABCG1	0.342404	3.04136	0.41766	1.09719	0.128735	2.0511	-2.3525	0.643111	-0.908719	0.924523	-0.241173	-0.374258	0.731526	0.236939	-0.652031	-0.78638	1.07487
'ABCG2	-1.00669	0.127373	-0.951136	4.32669	0.313825	-5.3716	-0.120253	-0.642431	0.672827	1.30752	-1.89907	-0.185451	-0.314944	0.928067	-1.82093	-3.34422	-1.99511
'ABCG4	1.04146	0.545331	-0.687669	-5.15185	1.10091	-2.27779	0.379112	0.152847	0.821299	-1.40842	2.86485	1.46897	0.247025	-1.69202	-0.535924	-0.15976	-0.822904
'ABCG5	-0.728636	0.985315	-0.667166	0.645811	1.0342	3.27758	0.474186	-0.680472	-0.640506	0.31698	2.43462	-0.188838	0.982479	0.784125	1.11585	-0.0816874	2.26596
'ABCG8	-0.728636	0.873168	-0.667166	0.645811	1.0342	3.27758	0.495358	-0.896428	-0.778583	0.318475	2.43462	-0.0656898	0.982479	0.784125	1.11585	-0.226396	2.14969
'ABHD1	-0.908496	0.738891	0.241045	1.15967	0.838676	4.16498	1.17286	0.0963076	-1.25235	0.0611955	2.07702	0.867575	1.27318	0.509707	0.0733161	1.85795	3.24288
'ABHD10	-0.0723199	1.90253	1.29279	1.47829	-0.442315	-1.19263	-0.116536	-0.742869	0.357487	0.777948	2.90201	2.45187	-0.732839	-0.987081	1.47428	1.37826	2.43222
'ABHD11	-1.20951	-1.03471	2.72674	14.0844	1.25582	-1.20785	0.197653	-0.379674	-1.60609	-0.25184	0.0180522	1.91009	-0.774675	1.21748	0.914497	1.23896	4.27485
'ABHD11-AS1	-1.20951	-1.03471	2.72674	14.0844	1.25582	-1.20785	0.197653	-0.379674	-1.60609	-0.25184	0.0180522	1.91009	-0.774675	1.21748	0.914497	1.23896	4.27485
'ABHD12	-0.433901	0.167685	-0.408634	6.52719	-1.62153	0.476193	0.0754611	0.0507389	2.58802	2.40355	-0.180085	-0.275004	0.840491	0.75323	1.70293	0.513084	3.29486
'ABHD12B	1.09541	-2.10379	-0.44218	-4.38018	1.19958	-3.65041	0.280821	0.766445	-0.854317	0.44004	-0.399096	-2.50055	0.368024	0.124889	0.713804	-1.15613	-2.62441
'ABHD13	0.716471	-1.06264	1.90297	-3.3899	1.93505	-0.574307	0.541177	0.456847	0.119467	0.657979	-1.13015	-1.0399	0.232798	0.749287	0.423614	-0.666512	-0.0319385
'ABHD14A	0.199366	-2.67893	-2.26342	3.16101	-2.29916	-2.07988	-0.15658	-1.26642	-0.583656	0.218291	-0.117202	0.950082	0.608989	0.792356	-0.558423	-0.464685	-1.63457
'ABHD14A-ACY1	0.199366	-2.67893	-2.26342	3.16101	-2.29916	-2.07988	-0.15658	-1.26642	-0.583656	0.218291	-0.117202	0.950082	0.608989	0.792356	-0.558423	-0.464685	-1.63457
'ABHD14B	0.199366	-2.67893	-2.26342	3.16101	-2.29916	-2.07988	-0.15658	-1.06662	-0.583656	0.291452	-0.117202	0.950082	0.608989	0.792356	-0.536069	-0.464685	-1.56074
'ABHD15	0.197411	0.690502	-1.98375	-1.976	0.747115	2.19363	-2.37398	-0.245803	-0.818789	1.42384	-1.76854	-1.31057	-0.977378	-1.47667	0.0268152	0.156066	-1.87403
'ABHD16A	0.047593	1.98096	-0.052078	-4.92025	-1.41402	2.28324	-0.674732	-0.958743	0.671661	-1.77803	0.13629	-0.475997	1.86134	0.783359	-0.53398	0.485697	-0.639423
'ABHD17A	1.05308	0.233613	-0.232699	3.30306	-2.53593	-3.50785	-0.232993	-0.87462	-1.52041	-0.579967	-2.04316	-3.12906	0.531992	-0.756053	-0.18355	-1.63715	-3.02792
'ABHD17B	0.0480898	-1.37633	1.37749	0.0611799	0.356561	-3.77406	-0.707039	-1.10895	-1.38336	0.279244	-1.61103	1.4097	-0.514871	-0.0263038	-0.514493	-0.543315	-2.00687
'ABHD17C	0.796087	-0.391964	1.32576	-0.207382	1.14119	-3.12329	-2.58041	-0.343502	-1.24175	-0.865599	1.56532	-2.3736	-0.788448	0.74474	2.11209	-0.364273	-1.14876
'ABHD18	-1.41576	0.594874	-1.42924	4.28095	0.816746	-5.14977	0.544424	-1.16488	0.705237	-0.604277	-1.04373	-0.577313	-0.535244	0.747806	-1.771	-2.16008	-2.04031
'ABHD2	0.967121	-1.33875	1.48657	-0.19452	2.28295	-2.72051	-1.5045	0.590834	-1.55598	-1.67104	1.64924	-2.50517	-0.783741	1.1729	0.506681	0.0974982	-0.880103
'ABHD3	0.618976	-2.16727	0.525348	3.64881	-1.33413	-2.51076	-0.278883	-0.437302	1.31084	-1.45317	-0.371681	-1.49305	0.318704	0.482287	-0.820035	-1.08648	-1.26195
'ABHD4	1.54237	-1.97902	-1.28166	-5.69564	0.559739	-3.16971	0.219818	0.463485	-1.07814	-0.454564	-0.433178	-3.09069	1.42062	-0.473574	-0.369116	0.881906	-3.23434
'ABHD5	0.0468268	-2.10092	-3.41847	2.43701	-1.4875	-1.84036	-1.51673	-0.894973	-0.179979	0.127452	-0.0853752	2.27371	-0.516755	1.29412	-0.0324983	-0.235913	-1.53259
'ABHD6	1.11104	-2.75465	-2.2114	2.33979	-2.5502	-1.95593	0.577284	-0.999489	-0.951596	1.00265	0.0384256	2.4407	0.313604	1.19803	-1.24069	-0.0875474	-0.932499
'ABHD8	0.0802272	0.0142945	0.452103	3.54226	-2.32778	-1.03708	-0.269271	-1.61132	-1.54229	0.251001	-1.28766	1.27555	-1.194	1.15143	1.13457	0.768777	-0.149795
'ABI1	0.0703388	1.67564	2.2767	-14.6816	-0.0665673	2.74777	1.80308	-0.666621	0.392269	0.987646	-1.11182	0.0212345	0.259465	-2.246	-1.47157	-0.941032	-2.73777
'ABI2	-0.684094	-1.31112	0.3806	2.30637	1.48129	2.58989	1.0294	-0.436255	2.11326	-2.13071	1.87507	1.33214	-2.7621	0.257739	0.844421	0.884922	1.9427
'ABI3	0.725032	0.0481825	-1.99824	-0.0642832	-0.121942	3.00722	-1.7317	-1.16519	-1.54703	1.05184	-2.06017	1.94837	-0.855742	0.384361	1.30303	0.196075	-0.220045
'ABI3BP	-0.369452	2.2415	1.39903	1.97008	-0.472241	-0.516707	0.174837	-0.843968	-0.16766	1.25786	1.88285	1.30877	0.336278	-0.475924	1.81117	1.92785	2.86607
'ABL1	0.0300993	0.195364	0.870483	-1.26779	0.0096898	-3.71193	-0.730838	-0.281585	-0.657789	-0.483579	-1.60425	1.51689	-1.27853	1.208	-0.642514	-0.733454	-1.89043
'ABL2	1.62185	-0.477547	0.187903	1.58965	-0.517146	4.96232	-0.179142	0.43599	-2.45385	-0.800634	1.43471	3.22396	-0.4341	0.735958	-0.915213	1.65135	2.51651
'ABLIM1	-0.743622	-2.04582	0.977821	-13.5244	-1.36041	0.920388	-0.914684	0.0272313	0.865314	0.49141	0.657309	-0.262568	-1.71273	-1.16579	-0.689429	0.584969	-4.47374
'ABLIM2	-3.09455	-0.284045	-1.3121	2.30577	-1.57712	-4.01873	-1.01987	1.01864	2.056	0.934967	-0.973852	0.115006	0.612596	0.345334	-1.1621	-0.46572	-1.62994
'ABLIM3	-0.214794	0.93777	-2.57573	3.89125	0.0781046	1.01194	2.59968	0.09233	1.06814	1.54958	-0.922353	1.24908	-0.891206	-0.0744359	1.03198	0.137758	2.24228
'ABO	0.358171	0.602874	1.03965	-0.768043	0.467502	-3.55566	-0.299936	-0.525302	-1.10319	-0.625867	-1.79044	0.639634	-0.517767	0.706144	-1.28026	0.235363	-1.60428
'ABRA	0.466513	2.6112	0.314865	-5.01578	0.314199	2.96158	0.0947062	0.547449	0.666312	0.861738	1.87323	2.69714	2.18807	0.678353	0.419677	1.50612	3.29634
'ABRACL	0.183579	2.33307	-0.556187	-4.28897	0.946583	2.61544	0.340175	0.702551	0.888279	1.23487	-1.09251	-0.625124	1.0252	-2.3489	0.761549	-0.929418	0.297551
'ABT1	-1.70008	0.401689	0.115134	-3.74472	-2.07111	2.31576	-0.374535	-1.55291	-0.158513	-1.73647	-0.377922	0.154455	1.79382	1.41302	0.791693	0.309894	-1.1052
'ABTB1	0.333248	1.54462	2.4588	1.14651	-0.165633	-0.478283	1.63028	-0.224592	0.518446	0.870069	3.2691	0.15874	0.595405	-1.70508	0.294718	2.10568	3.08801
'ABTB2	0.251071	-1.02415	-0.339105	0.94543	1.06277	-1.06895	0.269303	-0.915086	0.25174	-1.72004	2.34415	-0.35506	-1.39171	-0.0343707	1.07446	-1.57353	-0.555769
'ACAA1	-0.378321	-1.98328	-3.77199	2.48559	-2.2525	-1.96863	-0.775334	-0.978471	-0.691584	-0.262667	-0.23667	1.76409	-1.03862	0.592164	0.0718761	-0.801764	-2.55652
'ACAA2	3.40886	-1.55418	-1.01148	2.60611	-1.47893	-3.32631	-0.263114	-1.27679	0.966536	-1.00731	-1.83884	-1.8261	-1.03069	-0.930906	0.285323	1.36427	-1.72839
'ACACA	2.45241	1.80532	-1.83847	-2.54366	1.34001	2.9561	-1.94515	0.433872	-1.43571	1.0813	-1.10274	1.56547	-0.586563	-1.15139	-0.199116	2.54579	0.844371
'ACACB	-1.43672	-0.529007	1.19076	4.49041	-0.953063	0.407996	-0.336968	1.40098	1.11114	0.59164	-1.50559	0.800337	0.426173	0.508325	-0.488517	-1.34159	1.08408
'ACAD10	-1.47322	-0.521974	1.19118	4.71012	-1.33535	0.403697	-0.0511115	1.41596	1.39887	0.626004	-1.50721	-0.328533	-0.535595	0.160368	-1.3757	-1.46262	0.328718
'ACAD11	-0.137251	2.29591	1.94201	1.46186	-0.0623939	-0.221594	1.254	-0.00527988	0.0365034	-0.875739	3.35833	0.382955	1.05581	-1.76706	0.562603	1.01304	2.57343
'ACAD8	1.07935	0.228741	-0.414181	-4.41179	-0.0589144	-2.66827	0.619921	-0.80187	0.869306	0.129672	3.29059	-0.224293	-0.994233	-1.55247	-0.61644	-1.69904	-1.80598
'ACAD9	0.0433901	0.980689	2.4817	0.71862	-0.242841	-0.415876	0.903118	-0.317951	0.487113	0.472494	3.37164	0.677884	0.301855	-2.10751	0.819084	1.21838	2.34795
'ACADL	-0.437878	-0.160415	-0.549588	2.23099	0.001473	1.85348	1.07977	-0.493511	0.788383	-1.53166	1.93686	1.70347	-1.46893	0.158959	0.600963	1.23576	1.73703
'ACADM	1.46547	-1.62561	-2.77734	8.54656	-1.44676	3.701	0.634608	-0.794594	1.23647	-0.502314	1.05096	-1.87658	3.23617	0.569075	-1.11517	-1.27342	2.25713
'ACADS	-0.0114251	0.621131	0.75726	3.04997	-0.951038	0.428854	0.181203	0.95097	0.354488	0.0223394	-1.40803	0.267715	0.161272	-0.0626463	-0.671954	-1.20498	0.621282
'ACADSB	-1.2705	-1.44221	0.867643	-13.3754	-1.06709	0.994188	-0.987491	0.534736	0.381835	0.0179258	0.39862	-0.539322	-1.4333	-1.10146	-0.519862	0.30412	-4.5594
'ACADVL	-0.0612228	-0.388482	-0.240034	-2.95286	-1.03509	-0.273184	-0.556578	0.435488	0.202399	-1.25019	-2.56083	-1.29345	0.5316	-0.997404	1.08637	-0.524568	-2.46951
'ACAN	0.736932	-1.53516	1.44582	-0.358415	2.30349	-3.14254	-1.75176	0.242431	-1.48031	-1.47421	1.69326	-2.41727	-0.503475	1.17106	0.518151	0.133194	-1.1047
'ACAP1	-0.0521775	-0.418308	-0.0482314	-3.04036	-1.03083	-0.273184	-0.653769	0.248368	0.0618354	-0.0477971	-2.56083	-1.93246	0.689657	-1.38886	1.15366	-0.556947	-2.46255
'ACAP2	0.710202	1.77024	2.70749	2.30694	0.334621	0.619662	-0.579212	0.865371	-1.41225	0.255561	3.49029	2.1399	0.144247	-0.957416	1.08948	0.960258	3.61135
'ACAT1	0.256825	0.178806	-0.963646	-4.69609	1.21435	-2.00131	0.707595	-0.32768	0.586331	-0.0848659	3.43048	1.3117	0.786489	-1.75037	-1.29134	-1.32664	-0.992341
'ACAT2	1.48093	2.18774	0.131017	-3.30817	-1.07353	2.56086	-0.266772	1.26375	-0.0106826	1.13426	-1.58573	-1.59286	0.16035	-2.09465	-0.948163	0.699798	-0.315467
'ACBD3	0.847632	-0.964106	0.531541	0.51538	-0.19449	4.38802	-1.55377	0.28298	-1.78657	-0.725335	1.43858	0.255867	-0.784722	1.25693	-0.545937	0.166555	0.78214
'ACBD4	2.12848	0.0291982	-1.7372	-1.01378	-0.180867	2.94832	-1.35206	-1.45734	-0.981054	1.99166	-1.13525	-3.15125	-0.647577	0.247401	1.08351	-0.596359	-0.956039
'ACBD5	-0.0313023	1.91235	2.27727	-14.6046	0.0495694	2.7423	1.80208	-0.537943	0.147849	1.02403	-1.11182	0.148284	0.332081	-2.53157	-1.526	-0.972708	-2.72004
'ACBD6	1.69083	-0.425626	0.193552	1.41803	-0.481254	4.92172	-0.26128	0.638835	-2.30308	-0.619617	1.45102	3.22408	-1.32093	0.87051	-0.878627	1.58974	2.42697
'ACBD7	0.33719	0.976001	2.35782	-14.2789	-1.28738	2.54236	2.23895	-0.947933	0.437192	0.562147	-0.895239	-2.52177	0.060596	-2.36106	-1.11463	0.30386	-3.39769
'ACCS	0.256939	-0.415854	-0.168055	-0.609707	-0.253531	-1.5747	0.663056	-0.474769	-1.22902	-2.15325	2.40025	0.187555	0.166423	0.158895	0.490705	-1.17675	-0.932953
'ACCSL	0.256939	-0.697181	-0.168055	-1.22382	-0.396211	-1.5747	0.663056	-0.474769	-1.23667	-2.14772	2.40025	0.187555	-0.02512	0.158895	0.490705	-1.17675	-1.2409
'ACD	0.337186	1.72275	-0.713581	-3.6404	2.49881	-4.69028	0.292954	-0.108143	2.39875	0.0602309	2.25924	-3.70106	0.539858	-0.0850703	2.0064	-2.40479	-0.806788
'ACE	0.0727155	1.96388	-2.32758	-0.491956	0.521487	3.52885	-0.0703605	-0.401935	-0.241823	-0.447406	-2.05879	-0.812627	-0.165351	1.19427	-2.14381	1.2029	-0.169385
'ACE2	-2.78363	0.970438	-1.74748	1.30986	-1.77405	1.53834	1.59485	1.11505	-1.43174	-0.351517	-1.16511	-0.300822	-1.09721	-0.926058	0.56321	-2.31783	-1.70092
'ACER1	0.579934	-0.0896707	0.306764	3.63755	-3.44868	-3.38199	-0.669459	-0.546717	-1.52144	-0.293301	-1.73537	-0.414821	-3.16035	0.252857	-0.327572	-1.6625	-3.11869
'ACER2	-0.253104	-1.61871	-1.3442	-6.02603	1.47185	-4.64078	-0.820731	-1.12358	-1.27211	-1.13596	-1.70813	-0.627818	-0.0124969	-2.47231	-1.0155	-1.40817	-6.00195
'ACER3	0.657924	0.594483	-0.171762	-5.10403	-0.789257	-1.47942	0.132511	-0.871891	1.12955	-1.48407	4.16672	1.93075	-0.969153	0.923682	-1.59883	1.2879	-0.411219
'ACHE	-0.45755	-1.64278	3.19267	10.5437	1.99555	-0.409846	-0.697293	-0.654363	-1.10578	0.792751	-0.349145	2.46658	-0.295275	-0.0727111	0.487006	0.788031	3.64538
'ACIN1	2.18344	-1.97034	-1.06018	-5.59524	0.821972	-3.29172	0.212231	0.363039	-1.31762	-0.640996	-0.149352	-2.99661	1.12788	-0.400677	0.49105	1.38779	-2.70883
'ACKR1	-0.0466126	0.253493	-0.0793961	1.62817	-0.0941281	5.09233	0.760689	0.3709	-1.65634	-1.10773	1.15189	1.24312	-0.579122	0.986935	-0.227471	1.28387	2.24515
'ACKR2	0.000655555	-2.12724	-3.52976	2.6459	-1.93176	-1.88547	-1.27649	-0.995434	-0.418644	0.217148	-0.130462	2.24045	-0.676049	1.31985	0.209992	-0.418681	-1.689
'ACKR3	-1.05225	0.267322	-0.135952	2.82626	-0.572145	2.0796	0.52609	-0.201302	1.11699	0.0948929	2.36289	-0.398334	-1.04748	0.395772	-0.0990961	1.14756	1.8277
'ACKR4	-0.137251	2.26844	1.94201	1.46186	-0.0623939	-0.100878	1.254	-0.00527988	0.220613	-0.875739	3.35833	0.382955	1.05581	-1.76706	0.669823	1.02044	2.67142
'ACLY	2.56451	0.0118613	-1.89026	-2.06244	0.0151534	2.82568	-1.70006	-0.814412	-1.63205	1.31599	-1.89838	-3.76112	-2.22864	-0.295285	0.809355	-1.13806	-2.46954
'ACMSD	0.515672	0.520589	1.2869	0.823631	2.06758	3.19424	0.585191	0.400582	-0.445061	-0.742484	1.25793	-1.56055	-2.71785	-1.29052	-0.927867	1.186	1.0385
'ACO1	-1.02173	-1.91288	-0.805216	-4.88897	-0.041961	-4.24443	-0.303578	-0.0172438	-1.14804	-1.50201	-1.85958	-0.925847	1.08978	-2.03745	-1.7498	-0.361246	-5.43255
'ACO2	-2.31342	-0.920538	-1.46288	-4.53861	0.0406823	-0.310599	1.43231	1.37382	-1.14734	0.351801	1.16129	-2.12169	0.165457	0.970396	-0.39371	-2.04601	-2.43976
'ACOD1	-0.672013	-0.753322	1.17277	-3.21135	1.13153	-0.931705	-0.337409	0.467266	0.707225	0.306621	-1.3544	-1.03041	0.015002	1.6201	-0.145284	-0.419326	-0.858676
'ACOT1	0.713946	-2.14103	-0.152218	-2.18197	1.37804	-3.32471	-0.211566	0.74923	-1.13028	-0.513276	-0.70551	-0.83758	0.124012	-0.715746	-0.418295	-0.237825	-2.4012
'ACOT11	0.483206	-1.28503	-3.15856	9.42191	-1.77275	3.41387	1.04601	-0.731616	1.99182	-0.782125	1.19702	-0.0281901	3.59383	0.858501	-1.36416	-0.362691	3.13026
'ACOT12	0.236466	0.237234	-2.13438	2.93325	-0.94761	-0.0251571	0.66606	0.157041	0.824253	1.16569	-1.41112	-0.108148	-3.99307	0.194221	0.153508	-0.640947	-0.673176
'ACOT13	-2.03284	-0.0215954	-0.542065	-3.17617	-1.14019	2.21282	-0.355942	-1.24355	0.650618	-1.88168	-0.322104	0.28011	1.85842	1.11186	0.774872	0.167692	-0.914939
'ACOT2	0.713946	-2.14103	-0.152218	-2.18197	1.37804	-3.32471	-0.211566	0.74923	-1.13028	-0.513276	-0.70551	-0.83758	0.124012	-0.715746	-0.418295	-0.237825	-2.4012
'ACOT4	0.713946	-2.14103	-0.152218	-2.18197	1.37804	-3.32471	-0.211566	0.74923	-1.13028	-0.513276	-0.70551	-0.83758	0.124012	-0.715746	-0.418295	-0.237825	-2.4012
'ACOT6	0.565638	-2.22311	-0.152218	-2.1971	1.37804	-3.32471	-0.387083	0.350743	-1.21474	-0.49938	-0.70551	-0.83758	-0.0791133	-0.715746	-0.561606	0.644045	-2.48986
'ACOT7	0.619026	-0.336426	-1.21383	5.01684	-0.241778	1.4356	-0.371589	1.2113	0.907611	-0.40383	1.20173	-0.859355	2.7766	-1.04345	0.239117	0.0427028	2.24507
'ACOT8	0.234564	1.92577	0.828457	6.6509	1.44833	0.9081	0.961435	-0.194656	0.753181	1.89796	-0.249356	2.53439	0.16032	0.670609	0.278036	0.737251	4.88632
'ACOT9	-3.01665	0.0236382	-1.54262	1.60671	-0.8347	1.45362	1.59422	0.278442	-1.3219	-0.187588	-1.13781	-3.42494	-0.619606	-1.06781	0.931388	-2.80596	-2.51789
'ACOX1	0.622178	0.66242	-2.30168	0.35207	0.677175	3.41563	0.0115458	0.454625	-1.32342	-0.724042	-2.6005	1.03022	0.111206	1.11411	-1.15325	1.12468	0.368242
'ACOX2	1.32067	-2.63737	-2.21786	2.74475	-2.37412	-2.09905	0.61245	-0.999489	-0.95344	0.937946	0.0384256	2.35804	0.650955	0.887006	-1.19879	0.338326	-0.647888
'ACOX3	-3.6537	-0.246135	-1.3272	2.30984	-1.57712	-4.01629	-0.737184	1.01926	2.2649	0.772418	-0.977816	-0.077125	0.606505	0.166747	-0.8964	-0.882061	-1.81284
'ACOXL	-0.926264	0.340829	0.0976595	0.81858	2.04148	3.97711	-1.22976	-0.218383	-0.0537582	0.487398	1.25659	0.219692	-0.50146	-0.765947	0.00738683	0.427352	1.49463
'ACOXL-AS1	-0.802322	-0.046444	0.0967953	1.09792	2.03742	3.9776	-1.04502	-0.677264	-0.815864	0.883266	1.30586	0.214534	-0.700321	-0.848133	-0.116203	-1.2249	0.834232
'ACP2	0.283522	-0.95742	-0.389562	-0.970206	0.820262	-1.72991	1.13952	-0.313805	0.182338	-1.66055	3.03385	-0.251268	0.0376224	-0.0875108	-0.272551	-1.51201	-0.66192
'ACP5	-0.366974	-0.49467	0.564877	3.95717	-2.88148	-1.04044	-1.18961	-0.292779	-1.59765	-0.0848727	-1.76353	-1.53302	-1.33669	1.25757	-1.10701	0.0910504	-1.95452
'ACP6	0.0388457	-0.812498	-0.338601	3.75677	-1.15271	5.12899	1.7478	-0.700118	-2.58085	-0.776564	1.80295	2.65651	-0.267894	1.79925	-0.517561	2.78471	3.14226
'ACP7	0.16942	0.625837	-2.0026	9.82579	0.211129	-0.78381	0.0087895	1.9323	-0.337677	3.58557	0.0489172	-1.15886	-0.191142	2.47998	0.138188	1.42238	3.99355
'ACPP	-0.137251	1.98588	1.96887	1.50396	-0.0440384	-0.215248	1.24024	-0.00926911	-0.388375	-0.914014	3.35833	0.255506	1.05581	-1.89119	0.692409	0.846734	2.32709
'ACPT	-1.88289	-0.750514	-0.434693	9.48941	-0.00899228	-0.608202	-0.0512301	1.80696	0.762844	0.977228	-0.93305	1.22066	2.12023	1.43819	0.0591558	-0.217923	3.24679
'ACRBP	0.1712	-0.415419	-0.569991	-1.62663	-1.45768	1.198	-0.537839	1.35238	-1.68833	1.15592	-0.907292	-2.51949	-0.0653329	0.721265	1.07299	-1.41256	-1.3822
'ACRV1	1.70768	-0.212374	-0.587133	-5.35706	0.881751	-2.71321	0.944272	-0.195802	-0.0105582	0.0422547	2.8581	0.810973	0.0124856	-1.63208	-1.23945	-2.22909	-1.72981
'ACSBG1	0.718142	-0.736301	1.13506	-0.519879	1.2977	-3.133	-2.68468	0.20089	-0.780159	-0.727818	1.43794	-1.84142	-1.71415	0.300713	2.16457	-0.332016	-1.3036
'ACSBG2	0.579934	0.0999336	0.319892	3.98834	-3.44076	-3.21173	-0.669202	-0.583727	-1.80264	-0.33503	-1.73949	-0.266231	-3.48347	0.417659	-0.39974	-1.66606	-3.04808
'ACSF2	0.632338	0.154723	-1.94138	0.622671	-0.17336	3.06862	-1.97869	-1.73732	-1.24913	0.50389	-2.26307	-1.12675	-0.897096	0.978814	-0.494631	1.31123	-1.14729
'ACSF3	-0.913059	1.54145	-1.81128	-3.31866	1.69638	-5.33264	0.998693	0.553137	1.03344	-0.847642	1.31819	-3.36928	-0.330615	-1.74713	1.40712	-2.18833	-2.82756
'ACSL1	-0.0697565	-1.81308	-1.16666	4.06796	0.886196	-4.04575	-0.160024	-0.367573	0.908658	0.422054	-0.668894	-1.11628	-1.78503	1.24979	-2.11663	-1.19872	-1.74344
'ACSL3	-1.39707	-1.39099	-0.542134	2.32844	-0.543358	1.98	0.509635	-0.418816	1.7754	-0.292734	1.86653	-0.165212	-0.204557	-0.246719	-1.08365	1.07968	0.813609
'ACSL4	1.75421	-0.375803	0.631341	-1.86968	1.24979	-0.519288	-0.611808	-1.43683	0.135626	0.906275	-1.30688	-0.586971	0.590239	0.755945	-0.284307	2.84733	0.469798
'ACSL5	-0.653091	-2.15907	0.683744	-13.4881	-1.41322	0.927423	-0.216542	0.0516893	0.944488	0.309569	0.68508	-0.274787	-1.67034	-1.27396	-0.777029	0.342667	-4.49536
'ACSL6	1.3368	0.678154	-0.722631	3.41521	0.083384	0.501044	0.841757	0.661543	1.37197	1.13792	-0.643994	0.588924	-2.28013	1.2156	0.607642	-0.26095	2.13306
'ACSM1	-0.771585	0.0678825	-3.21741	-3.25519	-0.792957	-3.06086	-0.60078	0.580443	-0.33785	-1.40624	2.92845	2.43406	0.50383	1.55895	-0.422929	-0.733571	-1.63144
'ACSM2A	-0.715453	0.0393439	-2.90651	-3.09466	-0.792957	-3.06086	-0.596803	0.300753	-0.150796	-1.27376	2.92845	2.43406	0.544218	1.55354	-0.741679	-0.733566	-1.56667
'ACSM2B	-0.786419	0.070069	-3.21741	-3.14711	-0.792957	-3.06086	-0.798076	0.300753	-0.214957	-1.33427	2.92845	2.43406	0.544218	1.57287	-0.741679	-0.733566	-1.74422
'ACSM3	-0.578939	0.169778	-3.21741	-3.64471	-0.792957	-3.06086	-0.700974	0.264533	-0.334193	-1.15023	2.93979	2.4962	0.547916	1.55902	-0.820741	-0.733489	-1.76432
'ACSM4	-0.00176644	0.1216	-0.585732	-1.37347	-1.40307	1.37271	-0.729578	1.27629	-0.987137	0.758482	-0.972153	-2.15079	1.04755	0.868468	0.831129	-1.3547	-0.820541
'ACSM5	-0.515484	0.0962252	-2.91153	-3.09641	-0.77653	-3.06172	-0.909576	0.30583	-0.152757	-1.1185	2.90979	2.65116	0.514233	1.39919	-0.881238	-0.732813	-1.57003
'ACSM6	-1.44992	-1.27975	0.92799	-14.8402	-0.703621	0.952394	-0.859934	0.926804	0.743001	0.266213	0.135252	-1.40722	-1.70019	-1.75445	-0.918302	-1.98335	-5.73633
'ACSS1	-0.453575	0.0535078	-0.355608	6.61429	-1.54038	0.475975	-0.038786	-0.0950934	2.22541	2.53007	-0.235002	-0.142324	1.80538	0.844992	1.69195	0.258335	3.40979
'ACSS2	0.149502	0.880305	0.184494	6.8189	0.0230697	0.815616	0.727274	0.163178	1.26849	3.0304	-0.210924	0.52439	2.14108	1.22538	1.72624	0.971222	5.10965
'ACSS3	-1.0126	0.632818	0.52077	2.85639	-1.39212	0.628217	-0.471178	1.17591	1.08197	1.05018	-2.24309	1.60078	2.31095	1.30016	-0.20069	-1.74294	1.52388
'ACTA1	0.490766	-1.51719	0.60762	0.684301	-0.221467	4.28437	-1.0865	-0.23013	-1.72846	-0.638306	1.44084	0.226169	-1.33857	1.65284	0.752446	0.264686	0.910856
'ACTA2	-0.530524	-0.157025	-0.253676	-13.5693	-0.900596	1.3158	-1.01164	-0.133578	0.832263	1.08801	0.252697	-0.267095	-2.03697	-2.68614	-0.865065	-1.65367	-5.14412
'ACTA2-AS1	-0.530524	-0.157025	-0.253676	-13.38	-0.900596	1.3158	-1.01164	-0.133578	0.832263	1.11153	0.252697	-0.267095	-1.84815	-2.68614	-0.865065	-1.65367	-5.04372
'ACTB	0.0168876	1.14005	2.5787	13.0115	2.69882	-1.02422	0.234641	-0.0274997	-0.956287	0.963457	-1.97423	1.38344	1.28266	1.19981	0.513557	-0.222568	5.20468
'ACTBL2	-0.318629	-0.49815	-0.542196	3.33979	-0.909156	-0.379869	0.54944	-0.280322	1.78342	-1.19393	-1.22228	-2.01198	-2.98414	0.24583	-0.962914	-1.17589	-1.64024
'ACTC1	1.46273	-0.247527	0.52972	-3.94411	0.897442	-4.38337	-3.29171	0.601638	-0.817016	-0.559256	1.08638	-0.742718	-2.65762	-1.32321	0.0522408	-1.59216	-3.73214
'ACTG1	1.82539	-0.695692	-2.33348	-0.491116	0.202251	3.3102	0.341848	0.566182	-0.18766	-1.53024	-1.74203	-2.26488	-0.439175	0.714936	-0.0707069	1.07223	-0.430483
'ACTG1P17	1.28186	-0.638751	1.24522	-0.411125	1.83406	-3.13373	-2.64928	0.617682	-1.73466	-0.871643	1.56595	-2.34587	-0.733197	0.731925	2.18055	0.122665	-0.734586
'ACTG1P20	0.471785	0.0997929	-1.69949	8.4392	-1.61397	1.58358	0.729631	-1.00083	2.43094	1.51012	0.136546	-0.102972	3.10698	0.0499888	0.520327	0.131325	3.69824
'ACTG1P4	1.66799	-1.27574	-2.74579	8.88431	-1.83326	3.4501	0.243925	-0.00739082	1.64314	-0.70205	1.36608	0.0358043	0.819183	0.488017	-0.628138	0.537745	2.98598
'ACTG2	-0.729948	1.40295	0.530564	0.632531	-0.316075	3.82184	-0.197222	-0.81638	-1.12465	2.40763	2.06088	0.011848	0.160721	-0.283487	-0.260399	0.513012	1.95345
'ACTL10	0.469391	0.478891	0.343078	6.81179	-0.771038	0.782591	0.383221	0.70401	-0.282737	2.40742	-0.25291	2.92536	0.724531	0.879344	1.27796	0.572016	4.36323
'ACTL6A	0.58585	1.18842	2.85025	5.11923	1.4899	1.16463	0.306645	1.27355	-1.741	-0.156772	3.80281	2.0845	0.879865	-0.221679	1.81236	1.43578	5.46858
'ACTL6B	-0.401774	-2.02417	3.19263	10.6872	1.98834	-0.403673	-0.425775	0.300389	-1.10713	0.606004	-0.349145	2.41343	-0.618029	0.13758	0.453743	1.34866	3.94958
'ACTL7A	0.224458	-0.420381	1.11264	0.320328	0.351065	-3.64778	-0.361803	-0.875654	-1.27328	0.615133	-1.92728	2.56076	-1.52538	0.540408	-1.00972	-1.99286	-1.82734
'ACTL7B	0.224458	-0.420273	1.11264	0.320328	0.322225	-3.64778	-0.361803	-0.875654	-1.27328	0.615133	-1.92728	2.56076	-1.52538	0.540408	-1.00972	-1.99286	-1.83452
'ACTL8	0.519294	-1.52951	-2.47875	9.62233	-0.704111	1.62514	0.492355	-0.382492	2.08124	1.79755	0.795882	-1.18436	2.98944	-1.25553	-0.122149	-0.389893	2.96911
'ACTL9	-0.453278	-0.355109	0.229534	3.72367	-4.96504	-2.30058	-0.285853	-0.52535	-0.519189	-0.871373	-1.76918	-2.67152	-2.39438	1.02893	0.183397	-1.15451	-3.27496
'ACTN1	1.2554	-2.21951	-0.79901	-1.5882	0.915722	-3.93205	-0.305497	0.457251	-1.46091	-0.0717143	-0.392678	-1.0358	-1.25157	-0.334595	0.566858	-1.18442	-2.84518
'ACTN1-AS1	1.50594	-2.09394	-0.79901	-1.60193	0.915722	-3.93083	-0.00934793	0.375831	-1.26102	-0.104447	-0.392678	-1.35371	-0.0775131	-0.426984	0.551699	-0.734843	-2.35926
'ACTN2	-0.00335757	-1.67247	0.405057	2.69629	-0.152805	4.21298	-0.502441	0.113983	-1.62198	-0.668333	1.4832	-0.175263	-1.40944	1.3166	0.698588	0.703543	1.35604
'ACTN3	0.926367	0.48303	-0.244814	-5.16196	0.599362	-0.848681	-0.295472	-1.03623	1.19169	-0.865365	3.79298	3.62583	-1.09549	-0.783216	1.54154	-0.163879	0.416425
'ACTN4	-0.593906	-0.554365	-1.95352	9.7454	0.639575	-0.20321	0.338623	2.18595	-0.623655	3.65824	0.388888	1.31768	0.20751	2.61253	0.385261	2.63214	5.04579
'ACTR10	0.575313	-1.85419	-0.437438	-3.12635	0.672036	-3.7945	1.12326	0.22575	-1.05104	0.256384	0.180542	-1.90942	0.322832	-0.262561	0.330275	-1.12011	-2.4673
'ACTR1A	-1.0688	-0.424048	0.802724	-14.73	-0.63307	0.989155	-0.708753	1.03313	0.593408	1.18893	0.135239	-0.315531	-2.03644	-1.77587	-0.0921448	-0.424338	-4.36661
'ACTR1B	-1.83092	1.21241	0.174325	1.13993	0.88443	3.68847	0.243616	-0.186158	0.823679	1.32634	1.01191	2.27275	0.0368704	-0.549865	0.441522	1.96943	3.16469
'ACTR2	0.194344	2.5117	-0.13462	0.0640798	0.348391	3.43116	0.128151	0.243236	-0.67885	1.09289	2.06863	-0.0278672	-0.218767	-0.138684	0.580827	0.566204	2.50771
'ACTR3	-0.949509	-0.216969	-0.377925	0.733917	1.93888	3.94548	-0.463656	-1.59091	-0.830909	0.484739	1.30586	0.513042	-1.1396	-1.02601	0.590089	1.88315	1.19992
'ACTR3B	0.380921	-1.50843	2.46833	8.87329	-0.971286	-0.58711	0.515922	-0.560116	-0.909964	-2.18332	-0.143493	1.6464	-0.843055	1.09069	-0.239567	0.12212	1.78783
'ACTR3BP2	-1.09844	1.71683	0.123873	1.04945	0.526027	3.86056	0.55799	-0.647637	0.129596	1.81635	1.70313	2.39381	-1.10826	-0.326286	0.831842	1.852	3.34521
'ACTR3BP5	-0.107007	2.04185	2.4687	-14.557	-0.877408	2.73511	1.80207	-0.602626	0.48658	0.932934	-0.215239	-1.22112	1.01438	-2.57674	-1.41329	-0.590628	-2.66986
'ACTR3C	0.655179	-2.27341	3.26573	9.16307	-1.63838	-0.827561	0.41218	-0.578288	-1.01041	-1.68842	-0.0873202	3.27987	-1.29578	1.24973	-0.453593	1.15252	2.33128
'ACTR5	-0.146773	0.508254	0.675422	6.21734	1.59421	0.272003	0.312921	-0.0657248	1.74357	3.14841	-0.39818	0.519034	0.919064	0.895895	1.56383	1.08536	4.71116
'ACTR6	-1.07732	0.64566	1.49855	3.22118	0.0492205	0.61593	-0.726061	1.41287	1.02418	1.83482	-1.96695	1.58123	-0.3159	-0.0731397	0.859188	-1.64089	1.73564
'ACTR8	-0.0704888	-2.58988	-2.21701	2.76723	-2.27704	-2.12335	-0.2405	-0.894568	-0.745752	0.87967	0.0874515	1.83397	0.337181	1.02796	-0.601544	-0.971517	-1.44955
'ACTRT1	2.18085	-0.0932245	1.67681	-1.42857	0.804068	-2.06493	-2.37855	-1.54538	0.765641	-0.174709	-0.27889	-0.577215	0.683018	1.26103	-1.5923	-0.109288	-0.717908
'ACTRT3	0.754577	0.493105	2.54942	3.27961	1.44882	1.13178	0.671985	1.63233	-1.4817	-0.209923	4.82721	0.834145	1.12757	-1.08213	0.57684	1.80893	4.59064
'ACVR1	-1.16325	-0.0486911	0.340712	2.12763	2.03087	2.79068	0.304864	-0.407852	-0.633239	-0.834667	1.46151	0.724699	-2.0214	0.332228	0.566172	0.925816	1.62402
'ACVR1B	-1.24666	1.50958	0.392161	3.35589	-0.598595	0.405725	1.06418	1.24127	-0.61891	-1.31683	-0.91511	1.80326	-1.42896	1.20686	1.55072	-0.193155	1.55286
'ACVR1C	-1.47103	-0.00731833	0.340712	2.12735	1.95706	2.71995	0.649535	-0.181594	-0.446225	-0.661412	1.4615	0.0926295	-1.99125	0.0310709	0.364479	1.21586	1.55033
'ACVR2A	-1.42512	0.55654	0.912582	1.94425	2.28312	3.41482	-0.0316109	-1.0345	-0.351719	-0.659004	1.51338	1.12215	-1.12917	-0.745759	0.887896	1.72803	2.24647
'ACVR2B	-0.742543	-1.84394	-3.37759	2.28151	-2.40988	-1.54665	-0.699249	-0.97875	-0.223681	-0.0936866	-0.23667	2.15142	-1.03731	0.611998	0.196669	-1.17742	-2.28144
'ACVR2B-AS1	-0.742543	-1.84394	-3.37759	2.28151	-2.40988	-1.54665	-0.699249	-0.97875	-0.223681	-0.0936866	-0.23667	2.15142	-1.03731	0.611998	0.196669	-1.17742	-2.28144
'ACVRL1	-1.30877	1.50967	0.392161	3.35589	-0.598595	0.406733	1.41284	1.06079	-0.61891	-1.27392	-0.91511	1.64198	-1.12595	1.22249	1.57851	-0.031554	1.67706
'ACY1	0.199366	-2.67893	-2.26342	3.16101	-2.29916	-2.07988	-0.15658	-1.26642	-0.583656	0.483211	-0.117202	0.950082	0.514939	0.792356	-0.723961	-0.481762	-1.6375
'ACY3	0.0831317	0.766857	-0.83745	-5.64953	0.959147	-1.69014	-0.742203	-0.729244	0.343453	-1.4018	3.99792	3.39449	-1.18903	0.225183	1.30031	-0.952291	-0.530297
'ACYP1	0.412804	-2.55551	-0.146076	-2.17985	0.907997	-3.65094	-0.728511	0.541246	-1.39884	-1.076	-0.745076	-0.717801	0.0828297	-0.661456	-0.14378	1.11929	-2.73492
'ACYP2	0.051907	1.86806	0.386077	0.733453	1.03387	3.76799	0.725461	-1.66979	-1.38729	0.622312	2.24193	-0.180387	0.856021	0.294006	1.27985	0.699813	2.83082
'ADA	-0.0126605	1.75824	0.939118	6.53453	1.97872	0.620159	0.781308	-0.428952	0.604237	2.16719	-0.296323	2.70667	-0.141092	0.726092	0.606119	1.03816	4.89538
'ADA2	-2.31502	-0.564217	-1.95855	-5.05704	1.00483	-1.17863	0.685907	0.0381314	-1.14099	-1.32345	1.55298	-2.20393	-0.323622	0.767977	-0.772082	0.520774	-3.06673
'ADAD1	-1.6051	-0.316514	-1.50839	5.04436	0.760501	-5.1232	0.516939	-1.12102	0.900956	-0.103791	-1.0272	0.0357517	-0.795123	0.817357	-1.49325	-3.20155	-2.05482
'ADAD2	-0.840393	1.70066	-1.81253	-3.83731	1.72009	-5.18831	0.737138	-0.0588098	1.38796	-1.09837	1.36685	-2.77089	0.238236	-2.07332	1.3292	-2.03905	-2.80971
'ADAL	1.55833	-1.54288	0.947226	-2.23915	0.935154	-4.49899	-3.15444	-0.0099385	-0.46095	1.20601	1.12191	-0.929258	-2.75304	-1.98929	0.966652	-1.59586	-3.10963
'ADAM10	0.787268	-1.9884	0.733886	-1.70366	0.755525	-3.83011	-3.99647	0.230118	0.217501	1.20563	0.429127	-3.1874	-2.91529	0.183971	1.02085	-1.3149	-3.34309
'ADAM11	2.09904	-0.194742	-1.69981	-0.943729	-0.402228	2.82075	-1.04923	-1.46733	-1.34953	1.0916	-0.733239	-2.78941	-0.0167599	-0.334799	0.430451	-0.789449	-1.33211
'ADAM12	-1.37546	-1.37858	0.464953	-13.5233	-1.01229	1.12019	-0.927274	0.601052	0.519276	0.0879011	0.981612	0.651539	-1.31679	-1.12711	-0.775483	0.0636052	-4.23654
'ADAM15	-0.436448	-0.19277	-0.0702914	1.4923	-0.638077	5.12774	0.71814	0.0654357	-1.64597	0.302865	1.00755	3.47861	-0.733263	1.33238	-0.407058	0.685802	2.52174
'ADAM17	0.656546	0.929603	-0.347597	1.70811	1.06085	3.64456	0.492274	-1.06746	-2.30406	-0.0558002	1.95687	2.50349	0.9947	0.588618	-0.600413	0.88291	2.7608
'ADAM18	-1.15658	0.669501	-1.36171	-2.38783	-3.1904	0.324	-0.57887	1.47562	0.780472	0.718818	1.21156	-0.697004	-0.205499	-1.60575	0.0278858	1.93124	-1.01113
'ADAM19	0.141687	-0.754416	-2.14495	3.83796	0.376011	0.747193	2.30497	0.410643	1.18377	0.104043	-0.275162	2.70357	-1.13033	-0.2354	0.927937	0.808898	2.2516
'ADAM1A	-1.46746	-0.517161	1.19118	4.62093	-1.20101	-0.00874823	0.016573	1.01335	1.39584	0.507932	-1.50721	-0.319555	-0.659157	0.160368	-1.68292	-0.171947	0.342751
'ADAM2	-1.36796	1.03716	-1.04249	-2.32131	-3.55318	0.30619	-0.490285	1.53902	0.526523	0.70041	1.2938	-0.806762	-0.0423017	-1.59864	-0.300391	2.31576	-0.951112
'ADAM20	0.96476	-2.40333	-0.504262	-1.64934	0.96698	-3.6333	0.0104785	0.709666	-1.31038	-0.0707115	-0.465902	-1.32063	0.0476594	-0.564308	0.431575	-1.22718	-2.50456
'ADAM20P1	0.96476	-2.40333	-0.504262	-1.66513	0.978398	-3.57884	0.00218238	0.709666	-1.31038	-0.0348781	-0.718509	-1.32063	0.0476594	-0.564308	0.386906	-1.22718	-2.55947
'ADAM21	0.964682	-2.40333	-0.504262	-1.66513	0.978398	-3.57884	0.00218238	0.709666	-1.31038	-0.0134553	-0.388559	-1.32063	-0.122149	-0.564308	0.220578	-1.22718	-2.55568
'ADAM21P1	0.95677	-2.40406	-0.504262	-1.77266	1.01359	-3.58163	0.0298119	0.584869	-1.47412	-0.251285	-0.388559	-1.3296	0.0426512	-0.427801	0.26414	-1.30169	-2.63596
'ADAM22	-0.0884644	-1.35506	2.39321	13.3716	1.07239	-0.691602	0.160086	-1.0433	-1.42842	0.770831	-0.412374	2.53694	-0.649032	0.714406	1.71577	1.45745	4.63111
'ADAM23	0.0590432	-0.435961	0.335321	2.30358	-0.141905	1.8398	0.9423	-0.946027	1.48963	-1.93194	1.30663	1.68732	-1.59928	0.556137	0.00666951	0.952516	1.60596
'ADAM28	1.36443	-1.75046	-1.15733	-1.36658	-3.48153	-1.78634	-0.571635	-1.01067	-1.14464	-0.638709	0.426914	-2.85692	-1.04546	-1.67073	-0.82737	0.9096	-4.15185
'ADAM29	-0.0558756	-1.80883	-0.316152	3.89171	0.117031	-4.53612	0.358624	0.312319	1.04634	-0.0556222	0.0485127	-1.24619	-2.15046	1.47287	-1.92528	-2.27036	-1.77937
'ADAM30	0.768782	-0.475782	0.566593	8.81785	-0.814531	4.16793	-1.0064	-0.0728504	0.671672	-1.81049	3.26496	1.62548	1.08379	3.23205	-0.145678	0.92617	5.19989
'ADAM32	-1.3803	1.23253	-1.60341	-2.39649	-3.23225	0.355224	-0.866762	1.34204	0.810763	0.914995	1.26377	-0.486536	-0.392331	-1.32386	0.089555	2.13225	-0.885201
'ADAM33	-1.277	-0.39613	0.0599827	7.3238	0.767906	-0.0848707	0.817027	0.13433	2.17956	1.57243	-2.0615	0.202341	1.38308	1.40228	1.36169	1.80374	3.79717
'ADAM3A	-1.09944	0.929576	-1.44713	-2.31134	-3.06863	0.332208	-0.413031	1.55329	0.427692	0.767073	1.21156	-0.763733	-0.0998612	-1.40196	-0.330524	1.94713	-0.941779
'ADAM5	-1.25394	1.32161	-1.41362	-2.31941	-3.03509	0.334801	-0.799837	1.44493	0.402345	0.70893	1.26377	-0.763733	-0.43211	-1.27917	-0.393097	1.84206	-1.09289
'ADAM7	1.36443	-1.87239	-1.15008	-1.35287	-3.47211	-1.78634	-0.571635	-1.09712	-1.40097	-0.46695	0.426914	-2.90314	-1.06798	-1.57405	-0.739093	0.9096	-4.18844
'ADAM8	-0.877059	-2.07966	0.0629737	-13.296	-1.09588	1.53614	-1.18924	-0.248456	0.0486491	0.0714323	0.975498	0.303681	-0.873568	-0.707056	-0.523973	-1.01129	-4.72597
'ADAM9	-1.47888	1.38322	-1.61884	-2.46345	-2.95336	0.415986	-0.527763	0.906555	0.629262	0.56874	1.21813	-0.420221	-0.213809	-1.32386	0.135352	1.4744	-1.06714
'ADAMDEC1	1.36443	-1.87806	-1.15008	-1.35287	-3.47211	-1.78634	-0.571635	-1.09712	-1.2532	-0.510376	0.426914	-2.90314	-1.04546	-1.57405	-0.889816	0.9096	-4.19582
'ADAMTS1	-0.439795	2.21069	0.159556	1.29461	0.785923	1.78434	-1.86276	0.774505	-0.368774	0.870931	-0.556176	-0.0358993	-0.203	0.747038	-1.10002	-0.637926	0.855811
'ADAMTS10	-0.461203	-0.365091	0.698939	3.62801	-4.84459	-2.43295	-0.429568	-0.52535	-0.519189	-0.678605	-1.76918	-2.41068	-2.39438	0.655381	0.0758786	-1.14713	-3.22993
'ADAMTS12	-1.23129	0.584077	1.01975	3.6936	-0.392014	0.977885	1.28099	-0.629608	-0.728312	-1.97665	-2.63643	-0.269721	-0.879067	-1.54632	0.967235	2.00786	0.0604996
'ADAMTS13	0.437479	0.669459	1.00067	-1.60433	0.237393	-3.64822	-0.299936	-0.448359	-1.23051	-0.614897	-1.79044	1.7492	-0.780612	0.71002	-0.899512	-0.675331	-1.79698
'ADAMTS14	-0.408508	-1.08747	0.643557	-15.3303	0.56873	1.65754	-0.808015	0.809421	1.08349	0.813511	0.592593	1.38032	-0.411346	-2.21211	-1.04801	-0.775632	-3.63305
'ADAMTS15	1.55642	0.310023	-0.976998	-5.79301	0.103634	-3.05048	0.322457	-0.933152	0.0674727	-0.34054	2.83809	0.112152	0.173414	-1.69633	-0.646145	-1.04773	-2.25018
'ADAMTS16	-1.39907	0.87536	1.10891	3.59123	0.103326	1.26926	1.84435	-0.335935	0.394586	-1.9506	-1.82196	-0.939904	0.185925	-1.07398	0.904199	1.43679	1.04813
'ADAMTS17	1.05343	-1.30621	1.16781	-0.437878	2.50752	-2.73676	-0.797721	0.588196	-1.74866	-2.5795	1.38787	0.103976	-1.22401	0.748285	2.7736	-0.214703	-0.17869
'ADAMTS18	0.734226	1.7474	-0.744471	-3.84341	2.34494	-4.72226	0.179232	0.139248	1.91219	-0.604624	1.31499	-2.7471	-0.445193	-1.21492	1.54508	-1.75977	-1.54111
'ADAMTS19	0.581533	0.696199	-0.603559	3.73321	0.0117011	0.451644	0.9436	0.574349	0.704663	1.05072	-0.860787	-0.0910646	-2.30023	1.10704	0.729913	0.057192	1.69653
'ADAMTS19-AS1	0.581533	0.696199	-0.603559	3.73321	0.0117011	0.451644	0.9436	0.574349	0.704663	1.05072	-0.860787	-0.0910646	-2.30023	1.10704	0.729913	0.057192	1.69653
'ADAMTS2	-0.325345	1.3287	-2.07663	2.99233	1.06785	0.320346	1.52058	0.578364	0.349354	0.551646	-0.180735	2.00629	-0.726968	0.818742	-0.38018	0.695814	2.13504
'ADAMTS20	-0.660178	1.0401	0.917314	2.40532	0.350975	0.618009	2.1301	0.522915	0.00695775	-0.758354	-1.61881	-0.0627667	-0.678204	0.56369	0.667029	-1.89874	0.886336
'ADAMTS3	-1.3774	0.886352	-1.63698	4.28818	-0.481999	-4.57534	-0.00260978	-1.05831	-0.0797681	0.694178	-1.42907	-0.34748	-0.97722	1.67097	-1.13216	-1.50546	-1.76603
'ADAMTS4	0.403076	0.464783	-0.0949796	1.70349	-0.0651695	5.09658	0.706546	0.480987	-1.74263	-0.835569	1.17816	2.12866	-1.50819	0.966291	0.161319	1.01981	2.51579
'ADAMTS5	-0.228141	2.21069	0.159556	1.3018	0.785923	1.34411	-1.86276	0.775323	-0.368774	0.781665	-0.556176	-1.38164	-0.203	0.700861	-0.965003	-0.637926	0.464126
'ADAMTS6	0.298618	-0.094792	-0.637348	3.37375	-0.935678	-0.727279	0.455375	0.362401	0.49018	-0.755844	-1.68126	-2.4625	-3.89388	0.527438	-0.112545	-0.128262	-1.48041
'ADAMTS7	0.477199	-0.407117	1.3079	-0.724779	1.19968	-3.13384	-2.5613	0.582386	-1.17014	-0.726034	1.43794	-2.51086	-1.3604	-0.0477797	1.95698	-0.325454	-1.5014
'ADAMTS7P1	1.28449	-0.773362	1.29138	-0.551053	2.08564	-3.02397	-2.64928	0.259818	-1.29304	-0.59485	1.56595	-2.34625	-0.690609	0.575823	2.21963	0.399596	-0.560019
'ADAMTS8	1.55642	0.258298	-0.976998	-5.79301	0.103634	-3.05048	0.322457	-0.683751	0.0674727	-0.505712	2.83809	0.136216	0.173414	-1.69633	-0.646145	-1.05361	-2.23751
'ADAMTS9	1.05708	-2.09699	-1.94489	2.80735	-2.4165	-1.68301	0.56328	-0.675164	-0.735149	0.037875	-0.00522033	1.9381	0.0694783	0.865716	-1.17522	-0.426591	-0.954965
'ADAMTS9-AS1	1.05677	-2.09699	-1.94489	2.80735	-2.4165	-1.65507	0.56328	-0.675164	-0.735149	-0.0301434	-0.00522033	1.96226	0.0694783	0.865716	-1.01371	-0.426591	-0.918647
'ADAMTS9-AS2	1.05879	-2.09658	-1.95646	2.76573	-2.4165	-1.72512	0.56328	-0.540438	-0.735149	-0.0152994	-0.00522033	2.54986	0.0694783	0.865716	-0.981045	-0.27887	-0.719456
'ADAMTSL1	-0.620294	-2.01644	-1.57022	-6.26116	1.24138	-4.62936	-1.65906	-0.777497	-1.4647	-1.1305	-1.51512	-0.0746185	0.0987989	-2.16333	-0.445331	-1.22616	-6.0534
'ADAMTSL2	0.262779	0.813824	1.00067	-1.59583	0.237393	-3.64822	-0.385933	-0.281484	-1.23282	-0.562451	-1.79044	1.6672	-0.589817	0.71002	-1.06505	-0.842774	-1.82573
'ADAMTSL3	1.0285	-1.14605	1.3715	-0.634289	1.63659	-3.14138	-2.63688	0.0685602	-1.59775	-0.63572	1.56595	-2.34587	-1.12111	0.458707	1.90647	0.307532	-1.22881
'ADAMTSL4	1.63667	1.03358	-0.0939454	1.18193	-0.15595	5.12359	0.479624	0.321047	-2.25	0.220518	1.19239	3.40697	1.38411	1.54567	-0.201407	0.131601	3.7391
'ADAMTSL4-AS1	1.18223	1.09766	-0.0939454	1.15274	-0.202771	5.12359	0.604286	0.321047	-2.25	0.220518	1.19239	3.40697	1.38411	1.54567	-0.201407	0.131601	3.65367
'ADAMTSL5	0.37553	0.293652	-0.196986	3.40518	-2.68769	-3.48185	0.157017	-0.676322	-1.49542	-0.616785	-1.68147	-3.71489	0.479966	-1.04515	-0.210963	-2.13335	-3.30738
'ADAP1	1.28017	-0.427808	2.51508	12.5355	2.61191	-1.0599	-0.167957	-0.0288915	-0.891241	1.26683	-1.69965	0.0890408	0.281383	0.953619	1.37959	0.0852944	4.68075
'ADAP2	1.37338	0.958362	0.155781	-3.32088	1.65308	2.32536	-1.43485	-0.360613	-1.31748	1.55377	-2.37199	0.14177	-0.392452	-1.82889	0.313584	0.952414	-0.399916
'ADAR	-0.347678	-0.638611	-0.0702914	1.62421	-0.61235	5.11162	0.287725	-0.275697	-1.90197	0.0255734	0.861168	3.49822	-0.677156	1.36492	-0.291183	0.831317	2.19745
'ADARB1	0.186241	3.40492	0.750026	0.395114	-0.173163	1.99671	-2.26599	0.327337	-1.19359	0.773573	-0.242362	-1.19585	-0.473739	0.135265	0.547673	-0.150902	0.705315
'ADARB2	-0.184317	0.94282	0.349951	-13.8295	-1.05949	2.44974	2.4676	-0.771458	0.23328	0.933895	-1.50414	-2.25716	-0.21153	-1.98174	-1.84332	0.400567	-3.96619
'ADARB2-AS1	0.0162849	1.39365	0.560531	-13.7882	-1.02053	2.45697	2.25696	-1.00819	-0.0389005	0.839206	-1.31621	-2.59619	-0.116833	-1.99479	-1.66457	0.349204	-3.91791
[truncated: 23,893 more rows]

## Sheet: File S3D. ABSOLUTE-adjusted Z
Gene	BLCA	BRCA	COADREAD	GBMLGG	HNSC	KIPAN	LIHC	LUAD	LUSC	OV	PAAD	PRAD	SARC	SKCM	STES	UCEC	Pan-cancer Meta-Z
[truncated: 24,218 more rows]

[truncated: 1 more sheets: File S3E. Leuk-adjusted Z]
