# Supplementary material for: Systematic identification of mutations and copy number alterations associated with cancer patient prognosis
Source: eLife. 2018 Dec 11;7:e39217. doi: 10.7554/eLife.39217 (PMC6289580; doi:10.7554/eLife.39217)
Supplement: Supplementary file 4. [file elife-39217-supp4.xlsx]

## Sheet: File S4
	Table S4A. Tumor stage and grade divisions used for multivariate Cox analysis.
	Table S4B. Z scores from multivariate Cox proportional hazards analysis comparing gene copy number vs. patient survival, including tumor grade.
	Table S4C. Z scores from multivariate Cox proportional hazards analysis comparing gene mutation status vs. patient survival, including tumor grade.
	Table S4D. Z scores from multivariate Cox proportional hazards analysis comparing gene copy number vs. patient survival, including tumor stage.
	Table S4E. Z scores from multivariate Cox proportional hazards analysis comparing gene mutation status vs. patient survival, including tumor stage.
	Table S4F. Tumor subtypes analyzed separately.
	Table S4G. Z scores from univariate Cox proportional hazards analysis comparing gene copy number vs. patient survival for the indicated tumor subtype.
	Table S4H. Z scores from univariate Cox proportional hazards analysis comparing gene mutation status vs. patient survival for the indicated tumor subtype.

## Sheet: File S4A. Definitions
	GBMLGG				BLCA
	g2				stage i	stage ii
	g3				stage iii
					stage iv
	HNSC
	g1	g2			BRCA
	g3	g4			stage i	stage ia	stage ib
					stage ii	stage iia	stage iib	stage iic
	KIPAN				stage iii	stage iiia	stage iiib	stage iiic	stage iv
	g1	g2
	g3	g4			COADREAD
					stage i	stage ia
	LIHC				stage ii	stage iia	stage iib	stage iic
	g1	g2			stage iii	stage iiia	stage iiib	stage iiic
	g3	g4			stage iv	stage iva	stage ivb	stage ivc
	OV				GBMLGG
	g1	g2			lgg
	g3	g4			gbm
	PAAD				HNSC
	g1	g2			stage i	stage ii
	g3	g4			stage iii
					stage iv	stage iva	stage ivb	stage ivc
	STES
	g1	g2			KIPAN
	g3	g4			stage i
					stage ii
	UCEC				stage iii
	g1	g2			stage iv
	g3	high grade
					LIHC
					stage ia	stage ib	stage i
					stage iia	stage iib	stage ii
					stage iii	stage iiia	stage iiib	stage iv	stage iiic	stage iva	stage ivb
					LUAD
					stage ia	stage ib	stage i
					stage ii	stage iia	stage iib
					stage iii	stage iiia	stage iiib	stage iv
					LUSC
					stage i	stage ia	stage ib
					stage ii	stage iia	stage iib
					stage iii	stage iiib	stage iiia	stage iv
					OV
					stage ia	stage ib	stage ic	stage iia	stage iib	stage iiia	stage iiib	stage iic
					stage iiic
					stage iv
					PAAD
					stage ia	stage i	stage ib	stage iia
					stage iib	stage iii	stage iv
					PRAD
					t2a	t2b	t2c
					t3a
					t3b	t4
					SKCM
					stage i	stage ia	stage ib	stage 0
					stage ii	stage iia	stage iib	stage iic
					stage iii	stage iiia	stage iiib	stage iiic	stage iv
					STES
					stage i	stage ia	stage ib
					stage ii	stage iia	stage iib
					stage iii	stage iiia	stage iiib	stage iiic
					stage iv	stage iva
					UCEC
					stage i	stage ia
					stage ib	stage ic
					stage ii	stage iia	stage iib	stage iii	stage iiia
					stage iiib	stage iiic	stage iv	stage iva	stage ivb	stage iiic1	stage iiic2

## Sheet: File S4B. Grade CNA
Gene	GBMLGG	HNSC	KIPAN	LIHC	OV	PAAD	STES	UCEC	Pan-cancer meta-Z
'A1BG	3.32368	-0.600204	0.411522	0.317752	1.6864	-0.781132	0.711402	-1.61239	1.22225
'A1BG-AS1	3.32368	-0.600204	0.411522	0.317752	1.6864	-0.781132	0.711402	-1.61239	1.22225
'A1CF	-7.11169	1.70941	-0.149734	0.567822	0.255733	1.23727	-0.515539	0.840987	-1.11926
'A2M	0.0174187	-1.82721	3.35314	-0.309302	0.433456	-1.19354	-0.111731	-1.86769	-0.532258
'A2M-AS1	0.0174187	-1.82721	3.35314	-0.299184	0.42885	-1.19354	-0.111731	-1.86769	-0.53031
'A2ML1	0.0172521	-1.6319	3.31993	-0.445868	0.0493401	-1.19354	-0.11855	-1.86774	-0.661528
'A2MP1	0.0174187	-1.90457	3.34127	-0.0648336	0.298869	-1.19248	-0.103329	-1.88734	-0.528561
'A3GALT2	3.08874	-1.44172	0.631854	1.62653	-2.25207	-0.0343572	-1.45212	-0.516117	-0.12348
'A4GALT	-2.37086	-0.367465	-0.165848	2.23193	1.04199	1.27968	-1.04694	-1.62686	-0.36217
'A4GNT	1.09522	-0.222251	0.589608	0.57513	-1.12678	3.36488	-1.184	0.160102	1.14972
'AAAS	1.55211	-0.44723	1.63277	0.449624	-0.260073	-1.59982	0.613913	-0.0905937	0.654322
'AACS	0.732465	-1.0955	2.45555	-0.727859	-0.645984	-1.78315	-0.223343	-1.24661	-0.896056
'AACSP1	0.265697	1.43446	-3.93973	1.59508	0.342655	-0.818394	-1.10826	0.868033	-0.480994
'AADAC	0.843864	0.415754	0.817091	0.011687	-1.17719	4.64895	-0.90733	1.43366	2.1519
'AADACL2	0.651919	0.391429	0.815646	0.241305	-1.30836	4.45229	-0.90733	1.43366	2.0402
'AADACL2-AS1	0.59397	0.391494	0.817091	0.011687	-1.36383	4.45229	-0.90733	1.43366	1.91945
'AADACL3	2.94143	-0.564079	-0.713644	-0.469119	0.261997	0.417696	-0.13828	0.574724	0.816965
'AADACL4	2.94143	-0.670821	-0.713644	-0.469119	0.229646	0.417696	0.0260826	0.549819	0.817094
'AADACP1	0.841374	0.391494	0.817091	0.011687	-1.35109	4.45416	-0.90733	1.43366	2.01209
'AADAT	0.821745	-0.0363806	-0.944918	-0.0288615	-0.411925	-0.698221	-1.42168	-1.51055	-1.49581
'AAED1	-0.494226	-0.222052	-1.15517	-0.311175	0.792114	-1.51521	0.471322	-0.96368	-1.2014
'AAGAB	-0.610313	1.0607	-1.39103	-3.49176	0.187997	0.966361	0.580349	0.457172	-0.792149
'AAK1	1.4315	0.263387	0.573293	0.0960996	2.18193	2.26137	-0.644025	0.72262	2.43463
'AAMDC	-0.698779	-0.610572	-2.1018	0.685436	-1.64135	4.27852	0.527669	0.979565	0.501584
'AAMP	2.88441	-0.334137	-0.378869	0.237964	-0.413351	2.21344	-1.10135	1.55644	1.64916
'AANAT	0.944623	0.606771	2.10997	0.222252	-1.46207	-2.39653	-1.17581	1.516	0.129117
'AAR2	5.08941	1.48751	2.26136	0.0636408	3.20776	-0.787938	0.013124	-0.643053	3.78013
'AARD	-0.652788	-0.647455	2.01511	-0.0741189	0.167719	1.50133	-0.0747707	0.555791	0.986703
'AARS	1.37311	2.42496	-1.37831	-0.0283219	0.381213	2.15113	0.40558	-0.919983	1.55895
'AARS2	-2.54035	-2.08231	0.629662	-0.645643	-2.27658	1.11559	-0.185325	-0.116792	-2.15729
'AARSD1	0.827214	-0.506647	1.50883	-1.33475	1.07902	-1.20132	1.28485	-0.790461	0.306436
'AASDH	1.04873	-0.210798	-0.439508	-1.21027	-1.11986	-1.80173	-0.568358	-1.12163	-1.91747
'AASDHPPT	0.00783802	1.37426	-1.30496	1.1059	-1.38637	3.14787	-0.22408	-0.478607	0.792612
'AASS	1.91492	0.628528	-0.0228322	-0.473991	-1.18088	0.12089	-0.372797	0.638023	0.442599
'AATBC	0.334975	0.0382544	0.715023	-2.41955	0.685631	-0.339118	0.46995	-0.709055	-0.432708
'AATF	0.384995	1.20339	2.40938	-1.54275	1.44391	-0.652185	0.664025	2.97823	2.43563
'AATK	1.07057	-0.0621442	2.07395	0.172375	-1.6765	-1.72118	-0.394222	1.06715	0.187382
'AATK-AS1	1.07057	0.101649	2.07395	0.135753	-1.7909	-1.72118	-0.499246	1.08957	0.162692
'ABALON	5.7	0.38441	2.23828	0.752994	2.97754	-0.884716	0.434867	-0.334062	3.9843
'ABAT	1.5145	-0.474856	-1.31526	-0.416524	0.173071	3.25871	-0.287551	-2.0976	0.125331
'ABCA1	-0.250103	0.81411	-1.17284	0.566464	0.297782	-1.86146	-0.409621	-0.919609	-1.03778
'ABCA10	0.161521	1.33124	2.08966	0.879675	-0.956906	-2.69717	-1.73735	1.16951	0.0849155
'ABCA12	2.43879	0.0273759	-0.713086	0.70843	-1.45461	2.11892	-0.433597	0.924419	1.27868
'ABCA13	2.92457	1.51949	-0.0479177	0.222833	-1.10965	-1.84316	-0.084089	0.132498	0.606193
'ABCA17P	1.88606	-0.916528	-1.19772	-0.943869	-0.227132	2.81179	-0.852801	-2.4302	-0.661286
'ABCA2	-1.32216	0.699407	-0.728917	-0.266846	-0.12166	-1.39439	-1.40419	-0.00884969	-1.60782
'ABCA3	2.07903	-0.916528	-1.3164	-1.02746	-0.394012	2.81112	-1.00117	-2.43129	-0.776652
'ABCA4	2.77823	-1.8221	0.359247	-0.0689214	-0.503514	1.07121	-0.977584	-0.745282	0.032272
'ABCA5	0.161521	1.33124	2.08966	0.884562	-0.805698	-2.69717	-1.58188	1.16951	0.19507
'ABCA6	-0.3211	1.33163	2.08966	0.885203	-0.913735	-2.69717	-1.73735	1.16951	-0.0683612
'ABCA7	1.57395	-1.87135	-3.19804	0.0664578	-0.48737	-1.75767	-1.15219	0.651916	-2.18294
'ABCA8	0.0877563	1.28146	2.08966	0.672184	-0.917718	-2.64079	-3.21525	1.17462	-0.519041
'ABCA9	-0.3211	1.329	2.08966	0.397283	-0.91735	-2.64079	-3.32707	1.21225	-0.770081
'ABCA9-AS1	-0.3211	1.32881	2.08966	0.659013	-0.91735	-2.64079	-3.32707	1.21225	-0.677612
'ABCB1	3.03994	0.93578	0.0468869	-0.108385	0.46258	-1.46314	1.20195	1.69076	2.05286
'ABCB10	-0.650285	-0.380886	-0.14353	-0.893818	-0.581174	1.82336	0.583783	0.333089	0.032011
'ABCB11	2.36788	2.07275	0.160523	0.969516	-0.00350569	2.01458	-0.546764	0.0509736	2.50526
'ABCB4	3.04083	0.844532	0.0468869	0.0901386	0.407658	-1.46314	1.32366	1.69076	2.11472
'ABCB5	4.08408	1.72257	-0.0134413	0.284967	-0.657001	-2.04175	0.398284	-0.378229	1.2019
'ABCB6	2.70819	-0.286893	-0.101801	0.638309	0.342935	2.21344	-0.93042	0.675766	1.85952
'ABCB7	-0.753101	-0.325279	-0.404397	0.676308	-0.980357	-0.033472	-0.639216	2.91928	0.16255
'ABCB8	1.49732	-1.66353	0.154846	0.495646	-1.91238	-0.122577	0.257851	0.919717	-0.131917
'ABCB9	1.28659	-1.12047	2.57524	-0.0450096	-0.38745	-1.62631	-0.604014	-0.576334	-0.175982
'ABCC1	0.66024	-0.50073	-1.58042	-0.153722	-1.12245	2.64837	0.734092	-0.775853	-0.0319859
'ABCC10	-2.88319	-2.38144	0.979595	-0.819413	-1.7758	1.30125	-0.101687	0.203789	-1.93638
'ABCC11	1.13162	1.45635	-1.42718	0.584924	-1.14444	1.83116	1.21431	-1.57544	0.732316
'ABCC12	1.14691	1.46939	-1.42718	0.532739	-1.14949	1.83116	1.21431	-1.53071	0.737908
'ABCC13	0.155498	-0.186967	-0.266689	-2.40345	0.24788	-0.703188	-2.126	-0.754682	-2.13461
'ABCC2	-7.06289	-0.189874	-1.28869	-0.861203	0.741785	0.892007	-0.468362	-0.490166	-3.0856
'ABCC3	1.57105	0.195703	2.04519	-1.70411	0.356909	-2.19613	-0.0148411	1.2259	0.523142
'ABCC4	-2.2538	1.89862	-1.76974	-0.231807	1.17826	-1.53229	-0.232847	-0.5673	-1.24129
'ABCC5	2.55563	0.928953	1.36037	-0.146416	-0.925678	4.0114	-0.00846742	0.155139	2.80401
'ABCC5-AS1	2.55563	0.928953	1.36037	-0.146416	-0.925678	4.0114	-0.00846742	0.155139	2.80401
'ABCC6	0.66024	-0.50073	-1.58042	-0.153722	-1.12245	2.64837	0.734092	-0.775853	-0.0319859
'ABCC6P1	0.66024	-0.50073	-1.58042	-0.153722	-1.12245	2.64837	0.734092	-0.775853	-0.0319859
'ABCC6P2	0.66024	-0.50073	-1.58042	-0.153722	-1.12245	2.64837	0.734092	-0.775853	-0.0319859
'ABCC8	-0.792588	-0.238474	-0.314369	0.458474	-1.66809	0.875416	-0.570452	-1.90155	-1.46782
'ABCC9	0.4585	-1.86134	3.24771	-0.239327	1.232	-0.0609446	0.919148	-0.531302	1.1188
'ABCD1	2.74874	0.984801	-0.842722	-1.32455	-1.52539	1.49797	0.0137843	0.694646	0.794536
'ABCD2	0.615951	-1.10295	2.00345	2.06419	-0.261491	-1.27546	1.31065	1.23905	1.62401
'ABCD3	2.78647	-1.74662	0.359247	0.0605208	-0.918442	1.06945	-0.155011	-0.84104	0.217289
'ABCD4	-2.38827	0.972035	-0.39766	-0.0523375	-0.537936	-1.51566	-0.0996746	0.179576	-1.35762
'ABCE1	2.17449	0.277422	-2.0133	0.378232	-0.168099	-2.15049	-1.69799	-1.17627	-1.54715
'ABCF1	-1.50799	-0.651925	-0.191977	-1.75759	-1.42002	0.239479	0.282095	-0.283262	-1.87072
'ABCF2	1.79663	-1.66353	0.167387	0.0648315	-1.77046	-0.122577	0.27725	0.739799	-0.180548
'ABCF3	2.55563	0.997874	1.36037	-0.411714	-1.1047	4.29804	0.017642	0.262714	2.81989
'ABCG1	0.394562	0.496103	0.704533	-2.47626	0.713327	-0.347808	-0.208038	-0.847021	-0.555291
'ABCG2	2.30084	0.46089	-2.6471	0.0228403	1.3603	-2.13025	-0.677608	-2.65024	-1.40018
'ABCG4	-0.364731	0.593592	-0.634519	0.549508	-2.04588	2.84384	-0.676206	-0.255454	0.00358717
'ABCG5	0.751139	0.895176	-0.07782	0.206357	0.270387	2.4835	0.677259	-0.651525	1.61025
'ABCG8	0.751139	0.895176	-0.07782	0.227498	0.271494	2.4835	0.677259	-0.787858	1.56991
'ABHD1	1.93589	0.654291	0.93216	0.992574	0.12761	2.05899	-0.578656	1.23384	2.60099
'ABHD10	0.83618	-0.153972	-0.700855	-0.450222	0.712157	2.94542	0.110909	0.675498	1.40542
'ABHD11	3.83769	0.968316	-0.32942	-0.0676475	-0.577722	-0.140404	0.93104	1.32354	2.10201
'ABHD11-AS1	3.83769	0.968316	-0.32942	-0.0676475	-0.577722	-0.140404	0.93104	1.32354	2.10201
'ABHD12	4.71346	-1.60435	1.95895	-0.209056	2.81627	-0.29957	0.476824	-0.280321	2.67718
'ABHD12B	-1.52892	0.669712	-0.379161	0.409632	0.822963	-1.22637	-0.148965	-0.990423	-0.838464
'ABHD13	-2.46433	1.57895	-1.89288	0.691415	0.910178	-1.03654	0.819367	-0.720342	-0.747471
'ABHD14A	0.390323	-2.28272	2.41945	-0.426853	0.16442	-0.104646	-0.211885	-0.220628	-0.0963567
'ABHD14A-ACY1	0.390323	-2.28272	2.41945	-0.426853	0.16442	-0.104646	-0.211885	-0.220628	-0.0963567
'ABHD14B	0.390323	-2.28272	2.41945	-0.426853	0.235803	-0.104646	-0.185334	-0.220628	-0.0617317
'ABHD15	-0.19028	0.767617	1.076	-2.5707	1.91194	-1.4976	0.823063	0.268143	0.207953
'ABHD16A	-1.93906	-1.48345	0.0406981	-0.641554	-1.71233	0.752519	0.331774	-0.410536	-1.78967
'ABHD17A	1.60396	-2.08866	-3.48686	-0.1881	-0.23068	-1.95538	-1.03517	-0.328596	-2.72572
'ABHD17B	-0.837071	0.522288	-1.25432	-0.755744	0.243663	-1.27158	0.545765	0.0518805	-0.974081
'ABHD17C	0.12429	1.16536	-0.722089	-2.71829	-1.10793	1.37058	1.56111	0.0870017	-0.0848432
'ABHD18	1.59914	0.912362	-1.71047	0.594783	-0.720962	-1.88506	-0.249616	-1.64379	-1.09729
'ABHD2	0.878268	2.4897	-0.0937257	-1.78519	-2.01215	1.47402	-0.183162	0.356195	0.397377
'ABHD3	-0.0698758	-1.36692	0.511079	-0.364649	-1.29414	-0.379662	-0.292928	-1.6539	-1.7363
'ABHD4	-3.38835	0.0522314	-0.0242685	0.312528	-0.494397	-0.884699	-0.32424	0.751149	-1.41423
'ABHD5	0.453793	-1.40183	2.34897	-1.75353	-0.0951582	-0.0568237	0.0720285	0.1857	-0.0872767
'ABHD6	0.920171	-2.53536	1.88728	0.311087	0.885622	0.0812284	-0.474759	0.354402	0.505463
'ABHD8	1.3474	-1.98556	-0.78222	-0.330543	0.29302	-1.07324	0.248038	0.351508	-0.682921
'ABI1	-5.63738	0.0142246	-0.337228	1.43269	0.979205	-0.267289	-1.16191	-0.796335	-2.04143
'ABI2	2.34425	1.56192	-0.0283499	0.956906	-1.90644	2.28799	0.976211	0.550732	2.38409
'ABI3	0.685672	-0.0502868	1.90367	-1.9771	1.17045	-1.70719	0.907589	0.466948	0.494885
'ABI3BP	1.26407	-0.235862	0.23512	-0.190789	1.31138	2.06934	0.476824	1.13222	2.14335
'ABL1	-2.2018	0.112563	-0.894561	-0.446532	-0.34913	-1.46156	-0.0092899	-0.0571442	-1.87647
'ABL2	0.483412	-0.707265	0.343139	-0.0843416	-0.770823	1.93434	-0.482759	1.72392	0.862536
'ABLIM1	-5.73981	-1.03017	-1.42463	-0.62499	0.765489	1.33807	-0.197082	1.12158	-2.04762
'ABLIM2	1.48282	-1.39042	-1.53638	-0.967436	0.507108	-1.75751	0.0984712	-0.318064	-1.37229
'ABLIM3	0.660784	0.354329	-2.50418	2.42188	1.24053	-1.37615	0.596739	0.563443	0.692034
'ABO	-2.09571	0.545532	-0.800113	-0.0382103	-0.492297	-1.46798	-0.884038	0.426745	-1.6992
'ABRA	-0.552457	0.187897	2.18049	0.185115	0.8519	1.94557	0.496578	0.68055	2.11271
'ABRACL	-2.8774	1.18872	1.48558	0.643143	1.19437	-0.782744	0.981358	-1.1712	0.233992
'ABT1	-2.31501	-2.14651	0.0317485	-0.627614	-1.64717	0.417625	0.0370131	-0.469368	-2.37563
'ABTB1	0.607606	-0.119485	0.247204	1.38923	0.913596	3.68796	-1.25875	1.20211	2.35801
'ABTB2	-0.698355	1.43494	0.00761381	0.278696	-1.82606	2.56366	0.199846	-1.02264	0.331531
'ACAA1	0.269159	-2.33812	1.55103	-1.02613	-0.458795	-0.204829	-0.281811	-0.440627	-1.03595
'ACAA2	0.112781	-1.28087	-0.223517	-0.32455	-0.693762	-2.26068	0.513304	1.15692	-1.06079
'ACACA	0.00569239	1.33166	2.35399	-2.14365	1.68659	-0.715505	0.241906	2.50422	1.86142
'ACACB	1.52966	-1.13482	2.57501	-0.438918	0.468226	-1.75364	-1.23101	-1.25722	-0.439363
'ACAD10	1.99613	-1.51448	2.56976	-0.184582	0.49887	-1.75477	-1.6752	-1.42228	-0.525581
'ACAD11	0.382774	-0.0323495	0.514453	1.00982	-0.959527	3.80346	-0.750281	0.167659	1.4623
'ACAD8	-1.3528	-0.421495	-1.42571	0.850338	-0.38897	3.28077	0.501287	-1.37567	-0.117469
'ACAD9	0.302486	-0.181569	-0.0306421	0.635703	0.468391	3.8185	-0.786483	0.396594	1.63447
'ACADL	2.32151	0.166846	-0.503241	1.10267	-1.23343	2.36264	1.26975	0.78848	2.21863
'ACADM	2.68747	-1.2365	0.204712	0.747617	-0.773092	0.786097	-0.935719	-1.66186	-0.0640885
'ACADS	1.62295	-1.23916	2.55437	0.00759864	-0.118604	-1.63283	-1.24116	-0.916152	-0.340467
'ACADSB	-5.95894	-0.741553	-1.23728	-0.834709	0.35304	1.15206	-0.00466189	0.809639	-2.2848
'ACADVL	0.999174	-0.79937	-0.470361	-0.549638	-0.888144	-2.62628	1.06969	0.0245631	-1.14564
'ACAN	0.497614	2.50784	-0.766798	-2.00003	-1.86121	1.53466	-0.0587359	0.381807	0.0831367
'ACAP1	0.999174	-0.804285	-0.470361	-0.651941	0.10897	-2.62628	1.09892	-0.0141117	-0.834359
'ACAP2	-0.130852	0.258708	1.29559	-0.756481	-0.226715	3.97567	0.0557521	-0.186262	1.51512
'ACAT1	0.266045	0.768951	-1.2975	0.907116	-0.705247	3.41522	0.0383156	-0.890928	0.884582
'ACAT2	-2.20736	-0.668626	1.33457	0.0309511	1.00944	-1.31723	-0.965452	0.467739	-0.81882
'ACBD3	-0.678281	-0.39897	0.030752	-1.41857	-0.389126	1.82207	-0.0256262	0.202263	-0.302462
'ACBD4	0.728351	-0.100551	1.79957	-1.59458	1.83794	-0.853797	0.586451	-0.288166	0.747841
'ACBD5	-5.6852	0.107032	-0.331945	1.4314	1.04221	-0.267289	-1.15238	-0.852233	-2.01822
'ACBD6	0.471108	-0.671648	0.20789	-0.166434	-0.590647	1.95215	-0.534712	1.62515	0.810647
'ACBD7	-5.3348	-1.18524	0.845883	1.88687	0.260717	0.0164884	-0.261746	0.397482	-1.19301
'ACCS	-1.45669	-0.0402227	0.00293919	0.736183	-2.37164	2.54732	-0.280859	-0.679164	-0.545227
'ACCSL	-1.45669	-0.185226	0.00293919	0.736183	-2.36698	2.54732	-0.280859	-0.679164	-0.594846
'ACD	0.548053	2.25344	-1.29512	0.487282	0.375217	2.1712	1.61592	-1.57374	1.62007
'ACE	0.10515	0.543971	1.98185	-0.222464	-0.597836	-1.83979	-1.47529	0.890039	-0.217211
'ACE2	-0.134153	-1.71611	0.136005	1.5121	-0.557316	-1.74969	1.08431	-1.8695	-1.16473
'ACER1	1.93725	-3.13978	-3.42698	-0.697758	-0.260183	-1.5563	-0.79752	-0.436671	-2.96205
'ACER2	-3.93654	1.53977	-1.93744	-0.751445	-1.65612	-1.59514	-0.815764	-1.37548	-3.72226
'ACER3	-0.308051	-0.902104	-1.57056	0.376973	-1.71781	4.16766	-0.871078	0.78438	-0.014353
'ACHE	2.8649	1.96257	0.341848	-0.994549	0.642604	-0.468947	0.68365	0.967629	2.12121
'ACIN1	-3.19483	0.312913	-0.123936	0.318776	-0.675567	-0.709108	0.591503	1.11165	-0.837428
'ACKR1	0.7003	-0.33582	0.673798	0.884414	-0.670987	1.71264	-0.454917	1.01675	1.24669
'ACKR2	0.45411	-1.84505	2.29273	-1.43981	0.0549561	-0.107126	-0.0393378	0.0479881	-0.205606
'ACKR3	-0.152217	-0.157549	0.077645	0.620283	0.372546	2.67192	-0.350662	0.893093	1.4054
'ACKR4	0.382774	-0.0323495	0.514453	1.00982	-0.959527	3.80346	-0.624305	0.177549	1.51034
'ACLY	0.63977	0.0516506	1.51738	-1.909	1.68191	-2.02535	1.87096	-0.748174	0.381533
'ACMSD	3.2573	2.05675	0.4282	0.369892	-0.589474	1.36679	-1.0213	0.534863	2.26381
'ACO1	-4.77386	0.104541	-1.9041	-0.351835	-1.80819	-1.46822	-1.04784	-0.268388	-4.07219
'ACO2	-2.56751	-0.235788	-0.481616	1.66347	0.525484	1.72425	-0.995112	-1.11146	-0.522647
'ACOD1	-2.1765	1.13064	-2.65276	-0.216966	0.430581	-1.27763	0.640868	-0.32345	-1.57162
'ACOT1	-1.94787	1.26535	0.221497	-0.134373	-0.456207	-1.53298	-0.311507	0.00394308	-1.02253
'ACOT11	3.09434	-1.55485	0.189978	1.02941	-0.843189	1.0092	-1.37681	-0.923597	0.220785
'ACOT12	-0.0575911	-0.670465	-2.00602	0.476449	1.23612	-2.08178	0.355143	0.0668409	-0.947982
'ACOT13	-2.27863	-1.31545	-0.0952289	-0.595511	-1.75886	0.433633	0.0880861	-0.581589	-2.15793
'ACOT2	-1.94787	1.26535	0.221497	-0.134373	-0.456207	-1.53298	-0.311507	0.00394308	-1.02253
'ACOT4	-1.94787	1.26535	0.221497	-0.134373	-0.456207	-1.53298	-0.311507	0.00394308	-1.02253
'ACOT6	-2.1181	1.26535	0.221497	-0.277921	-0.441253	-1.53298	-0.295649	0.741768	-0.86171
'ACOT7	2.05839	-0.236983	-0.934488	-0.601719	-0.49343	0.714356	0.66975	0.0764852	0.442778
'ACOT8	5.65316	1.15499	2.63449	0.687156	1.83158	-0.515816	-0.701392	-0.139001	3.74949
'ACOT9	-0.91142	-0.62506	0.0771524	1.51746	-0.655672	-1.02578	1.20669	-2.30664	-0.962821
'ACOX1	0.777353	0.684892	2.11809	0.0386196	-0.952429	-2.39653	-1.07182	0.648611	-0.0541705
'ACOX2	1.19039	-2.34858	1.6204	0.264516	0.830895	0.0812284	-0.588448	0.80395	0.655614
'ACOX3	1.25908	-1.39042	-1.53335	-0.72636	0.339284	-1.7613	0.585043	-0.624882	-1.36221
'ACOXL	2.82247	2.03418	1.3369	-1.44413	0.459831	1.49676	0.24682	-0.296877	2.35324
'ACOXL-AS1	2.82227	2.02999	1.3369	-1.31217	0.787234	1.42112	0.148877	-1.85806	1.90076
'ACP2	-1.6465	1.00015	-0.203451	1.18766	-2.0157	3.18943	-0.686611	-0.96409	-0.049179
'ACP5	2.08421	-2.53728	-0.745501	-1.26439	0.0301106	-1.44123	-1.30385	-0.460591	-1.99351
'ACP6	2.36695	-1.21559	2.31687	2.32429	-0.420732	1.99742	-1.41133	2.16484	2.87182
'ACP7	2.84763	0.062992	0.212311	-0.071103	3.49112	-0.0844432	0.774934	0.893778	2.8734
'ACPP	0.382774	-0.0132427	0.519449	0.992635	-0.971781	3.80346	-0.727505	0.0475966	1.42602
'ACPT	3.16228	-0.0298759	0.0562374	-0.0770509	0.899147	-1.15339	0.0887153	-0.403766	0.89884
'ACRBP	0.348865	-1.83799	3.18608	-0.38586	1.224	-1.3927	0.107721	-1.45016	-0.0707234
'ACRV1	-0.16465	0.440311	-1.41153	1.14721	-0.586891	2.84024	-0.147325	-1.88106	0.0835449
'ACSBG1	0.0814738	1.30593	-0.728596	-2.82162	-0.914558	1.21436	2.17649	0.171859	0.17159
'ACSBG2	1.93725	-3.15572	-3.20494	-0.697202	-0.30458	-1.56066	-1.03336	-0.440763	-2.99105
'ACSF2	1.57136	-0.0823829	2.04519	-2.22126	0.409801	-2.19524	0.22035	1.1309	0.310674
'ACSF3	1.59313	1.61764	-1.68274	1.12543	-0.459096	1.67554	0.545832	-1.21468	1.13174
'ACSL1	1.42182	1.11944	-0.953786	-0.24028	0.46363	-1.21281	-1.26036	-0.493187	-0.408543
'ACSL3	2.26297	-0.0208036	-0.0692856	0.586899	0.214635	2.30038	-1.23334	0.748969	1.69367
'ACSL4	-0.304184	1.22359	0.52238	-0.566759	1.21453	-1.42795	-0.15524	2.42869	1.0377
'ACSL5	-5.73165	-1.08546	-1.40898	0.0665794	0.467844	1.36806	-0.498461	0.911473	-2.08971
'ACSL6	0.821145	0.279448	-2.41231	0.688709	1.40191	-1.06154	0.414694	0.222713	0.12543
'ACSM1	0.265749	-0.621593	-1.5754	-0.422324	-1.46244	2.66532	1.08795	-0.666151	-0.257704
'ACSM2A	0.265749	-0.621593	-1.5754	-0.436711	-1.31784	2.66532	1.01232	-0.666149	-0.238406
'ACSM2B	0.265749	-0.621593	-1.5754	-0.639508	-1.38431	2.66532	1.01232	-0.666149	-0.333604
'ACSM3	0.265749	-0.621593	-1.5754	-0.49581	-1.20434	2.67535	0.935666	-0.666054	-0.242693
'ACSM4	0.337532	-1.77513	3.25416	-0.563144	0.991886	-1.47181	-0.162433	-1.19462	-0.206316
'ACSM5	0.269262	-0.600646	-1.57576	-0.693068	-1.17941	2.64466	1.03891	-0.665067	-0.2691
'ACSM6	-7.22175	-0.325793	-1.32327	-0.561364	0.359148	0.899604	-0.80652	-1.35653	-3.6545
'ACSS1	4.80122	-1.51208	1.95838	-0.308575	2.86254	-0.458029	0.193999	-0.444271	2.50782
'ACSS2	5.92885	0.19812	2.4227	0.400203	2.83083	-0.611208	0.685064	0.00230331	4.19203
'ACSS3	1.65495	-1.52248	2.3056	-0.539522	1.36317	-2.43011	-0.722827	-1.57996	-0.520142
'ACTA1	-0.650269	-0.375932	-0.143437	-0.931319	-0.441453	1.82336	0.73058	0.333089	0.121842
'ACTA2	-7.29366	-0.665499	-0.651987	-0.78119	0.989342	1.01984	-0.311048	-1.64343	-3.30135
'ACTA2-AS1	-7.29366	-0.665499	-0.651987	-0.78119	1.01344	1.01984	-0.311048	-1.64343	-3.29283
'ACTB	3.91953	2.51455	0.312665	-0.0295237	1.31168	-2.1947	0.701038	0.264179	2.40396
'ACTBL2	-0.501924	-0.518068	-2.14562	0.264494	-1.24193	-1.70236	-0.795943	-0.37451	-2.48048
'ACTC1	-1.0031	0.88125	-2.06451	-3.74536	-0.670528	0.635942	0.225727	-0.792209	-2.30969
'ACTG1	1.30276	0.0588648	2.07897	0.253962	-1.67196	-1.60983	-0.8828	0.746361	0.0976977
'ACTG1P17	0.301621	1.91338	-0.740992	-2.7115	-1.19154	1.37099	1.6894	0.518511	0.406537
'ACTG1P20	2.95449	-1.30007	-0.67597	0.534966	1.29427	-0.220338	0.85545	0.309369	1.32659
'ACTG1P4	2.78254	-1.50556	0.740368	0.223662	-0.764098	1.07363	-0.528069	0.0406842	0.729437
'ACTG2	1.38898	-0.32493	0.867979	-0.401332	2.38195	2.26741	-0.570857	-0.0847365	1.9532
'ACTL10	6.0712	-0.515811	2.22613	0.299838	2.29713	-0.668515	0.32776	-0.41296	3.40287
'ACTL6A	2.42929	1.35186	1.61619	0.120504	-0.524386	4.32279	0.0481779	0.29379	3.41469
'ACTL6B	3.0728	1.95416	0.341848	-0.687409	0.4501	-0.468947	0.565116	1.38823	2.33907
'ACTL7A	-0.307697	0.379982	-1.16246	-0.141196	0.508447	-1.65793	-0.636218	-1.16056	-1.47701
'ACTL7B	-0.307697	0.347144	-1.16246	-0.141196	0.508447	-1.65793	-0.636218	-1.16056	-1.48862
'ACTL8	3.13193	-0.413956	-0.660552	0.336089	1.45207	0.261713	0.249678	-0.0904016	1.50846
'ACTL9	2.25389	-4.60629	-2.41654	-0.287834	-0.625537	-1.43963	-0.422747	-0.55985	-2.86539
'ACTN1	-1.87222	0.789183	-0.513192	-0.201056	0.133984	-1.16211	0.00124322	-0.958179	-1.33726
'ACTN1-AS1	-1.87222	0.789183	-0.513192	0.0571844	0.09401	-1.16211	0.272988	-0.53007	-1.01266
'ACTN2	0.413388	-0.294917	-0.172706	-0.343354	-0.557267	1.84758	1.02321	0.714044	0.929838
'ACTN3	-0.547372	0.724835	-0.477142	-0.027739	-0.983864	3.38472	0.798781	-0.135385	0.967616
'ACTN4	3.09877	0.540355	1.19054	0.236022	3.64573	0.0269308	0.533752	2.01994	3.99234
'ACTR10	-2.11833	0.545423	-0.534286	1.21312	0.653027	-0.545659	-0.252475	-0.785878	-0.645254
'ACTR1A	-7.04628	-0.391191	-1.30725	-0.498942	1.24127	0.891573	-0.272342	0.138541	-2.56136
'ACTR1B	2.66141	0.989453	0.995839	-0.0260424	1.2486	1.30238	1.23536	1.12125	3.36875
'ACTR2	1.44521	0.368621	0.216947	-0.00593004	1.16035	2.25691	-0.485586	-0.0414663	1.73773
'ACTR3	2.81261	1.92229	1.33086	-0.786633	0.503876	1.42112	0.891361	0.946054	3.19666
'ACTR3B	1.82486	-1.17138	0.181116	0.245078	-2.29265	-0.148974	0.407277	0.525227	-0.151834
'ACTR3BP2	2.03102	0.459918	0.802236	0.338888	1.75812	1.96779	-0.177943	1.14824	2.94449
'ACTR3BP5	-5.54273	-0.77191	-0.249971	1.43061	1.14608	0.548551	0.0745284	-0.390835	-1.32783
'ACTR3C	1.47887	-1.76796	0.161481	0.152211	-1.79413	-0.115532	0.106641	1.39043	-0.137173
'ACTR5	5.0855	1.12965	2.27739	-0.0532517	3.15459	-0.785418	0.290366	0.115819	3.96497
'ACTR6	0.922861	0.0618733	2.70679	-0.843628	1.65327	-2.20848	0.0651674	-1.31705	0.367982
'ACTR8	0.485331	-2.25821	1.98499	-0.481874	0.769616	0.108572	0.00325513	-0.349228	0.0927898
'ACTRT1	1.22009	0.753004	-0.996198	-2.42746	0.0244593	-0.358361	-2.22655	0.0142165	-1.41308
'ACTRT3	1.34379	1.17141	1.32616	0.530745	-0.254886	5.1315	-1.05792	0.679876	3.13626
'ACVR1	2.63313	1.79871	0.0482068	0.310989	-0.44855	1.9393	0.308024	0.387617	2.46689
'ACVR1B	1.13935	-0.425862	1.88508	0.998046	-1.08981	-1.1162	0.665322	-0.569883	0.525396
'ACVR1C	2.63309	1.73467	0.0482068	0.673898	-0.273305	1.93929	0.0351457	0.741452	2.66312
'ACVR2A	2.63545	2.27386	0.912164	-0.0500973	-0.338346	1.73854	0.112151	0.936422	2.90626
'ACVR2B	0.266471	-2.3038	2.59234	-0.935137	-0.298633	-0.204829	-0.26737	-0.777317	-0.681748
'ACVR2B-AS1	0.266471	-2.3038	2.59234	-0.935137	-0.298633	-0.204829	-0.26737	-0.777317	-0.681748
'ACVRL1	1.13935	-0.425862	1.88508	1.3372	-1.04245	-1.1162	0.684944	-0.376639	0.73731
'ACY1	0.390323	-2.28272	2.41945	-0.426853	0.433813	-0.104646	-0.18524	-0.240481	0.0012898
'ACY3	-0.573322	0.87031	-1.55841	-0.564218	-1.46815	3.66832	0.222494	-0.954453	-0.126371
'ACYP1	-2.04429	0.765214	0.203323	-0.600709	-1.13871	-1.52993	0.0728513	1.03764	-1.1436
'ACYP2	0.722169	0.920093	0.686133	0.535473	0.701913	2.26065	0.245874	0.0611755	2.16851
'ADA	5.34968	1.56943	2.30085	0.525694	2.13872	-0.550385	-0.470963	0.116445	3.88183
'ADA2	-2.58326	0.76567	-0.670368	0.880227	-1.1683	1.73564	0.275157	0.656633	-0.0383952
'ADAD1	2.19751	0.657482	-1.70679	0.534351	-0.19553	-1.87165	-0.021251	-2.46322	-1.01438
'ADAD2	1.56798	1.50674	-1.77282	0.84107	-0.784122	1.71781	0.695532	-1.19086	0.912636
'ADAL	-0.452843	0.831067	-1.82361	-3.60016	1.0727	0.671625	1.82672	-0.642478	-0.748467
'ADAM10	-0.639268	0.740472	-1.40163	-4.18257	0.958579	0.0688403	1.00343	-0.335287	-1.33906
'ADAM11	0.744503	-0.330173	1.79728	-1.29091	1.04674	-0.48224	0.0716731	-0.411464	0.404964
'ADAM12	-6.13171	-0.68969	-1.1343	-0.741691	0.166989	1.65953	-0.323472	0.487282	-2.3713
'ADAM15	0.692037	-0.837903	0.795318	0.855533	0.564577	1.66179	-0.658405	0.159682	1.14291
'ADAM17	1.38737	0.97056	1.13365	0.387876	-0.0490487	1.98551	-0.790756	0.289327	1.87896
'ADAM18	0.830465	-3.17967	1.52137	-0.55271	0.534229	1.11701	-0.879563	1.52966	0.325548
'ADAM19	0.235198	0.671923	-3.05611	2.19829	-0.0390451	-0.833646	0.568746	1.11094	0.302747
'ADAM1A	1.98858	-1.37552	1.98674	-0.113644	0.391289	-1.75477	-1.62618	-0.196484	-0.247485
'ADAM2	0.830465	-3.53176	1.49197	-0.422152	0.515649	1.2049	-0.877274	1.84229	0.372678
'ADAM20	-1.85716	0.891831	-0.210428	0.0753633	0.158245	-1.20769	-0.266151	-0.83595	-1.14974
'ADAM20P1	-1.86726	0.905973	-0.0511414	0.0669731	0.193918	-1.54999	-0.406768	-0.83595	-1.25308
'ADAM21	-1.86726	0.905973	-0.0511414	0.0669731	0.214392	-1.15707	-0.406768	-0.83595	-1.10692
'ADAM21P1	-1.86726	0.948768	-0.0540463	0.0964995	-0.0376509	-1.15707	-0.210586	-0.923793	-1.13319
'ADAM22	3.03994	0.99144	0.0468869	-0.0259484	0.587267	-0.685732	0.796783	1.69386	2.27847
'ADAM23	2.36697	0.0151594	-0.552115	0.863994	-1.62193	1.67144	0.246931	0.5962	1.26807
'ADAM28	2.02583	-3.37805	-0.179464	-0.737216	-0.393283	0.190118	-0.875686	1.57449	-0.626944
'ADAM29	0.43312	0.179211	-0.967213	0.329525	-0.0843369	-0.379235	-0.940527	-1.62047	-1.07831
'ADAM30	2.91917	-0.710382	2.07492	-0.994043	-1.78705	3.09942	-0.0642707	0.133093	1.6514
'ADAM32	0.832323	-3.21404	1.57773	-0.843396	0.703467	1.20636	-0.657814	1.82221	0.504466
'ADAM33	6.12691	0.150739	2.26066	0.695039	1.46854	-1.95379	0.0853901	1.25096	3.56539
'ADAM3A	0.830465	-3.05729	1.53949	-0.325542	0.596775	1.11701	-1.19873	1.66857	0.413923
'ADAM5	0.832323	-3.02544	1.54362	-0.742466	0.529375	1.20636	-0.949864	1.54617	0.332369
'ADAM7	2.02583	-3.36759	-0.179464	-0.737216	-0.210947	0.190118	-0.817264	1.57449	-0.538122
'ADAM8	-5.8341	-0.85612	-0.504908	-1.01452	0.0575767	1.65809	-0.159699	-0.596674	-2.56339
'ADAM9	0.832323	-2.93599	1.61739	-0.550802	0.335336	1.12321	-0.633887	1.26216	0.371137
'ADAMDEC1	2.02583	-3.36759	-0.179464	-0.737216	-0.274927	0.190118	-0.961253	1.57449	-0.61165
'ADAMTS1	0.513356	1.12709	0.328709	-1.92446	0.887597	-0.778302	-1.24369	-0.577278	-0.589367
'ADAMTS10	2.09549	-4.50358	-2.56745	-0.408712	-0.395852	-1.43963	-0.553214	-0.544988	-2.94084
'ADAMTS12	0.202222	-0.551576	-1.19036	1.34281	-1.79886	-2.57842	0.631821	1.22392	-0.961115
'ADAMTS13	-2.09571	0.329692	-0.800113	-0.0382103	-0.489133	-1.46798	-0.378199	-0.0751906	-1.77301
'ADAMTS14	-6.88546	1.10576	-0.486629	-0.370647	0.888765	1.4155	-0.570522	-0.334639	-1.85187
'ADAMTS15	-0.460318	-0.347315	-1.42628	0.570236	-0.890899	2.82906	0.358779	-0.82669	-0.0683858
'ADAMTS16	0.485313	-0.0498335	-1.07415	1.99509	-1.92287	-1.65473	0.933101	0.740622	-0.193556
'ADAMTS17	0.28556	2.54313	-0.702011	-0.920502	-2.84332	1.23291	1.81143	-0.115415	0.456714
'ADAMTS18	1.62339	2.15329	-1.26813	0.350683	-0.294752	1.36411	0.75182	-1.02034	1.29403
'ADAMTS19	0.514574	0.342514	-2.51591	0.736071	1.31087	-1.31705	0.395339	0.503061	-0.0107956
'ADAMTS19-AS1	0.514574	0.342514	-2.51591	0.736071	1.31087	-1.31705	0.395339	0.503061	-0.0107956
'ADAMTS2	0.348509	1.39377	-3.94139	1.46071	0.45235	-0.818394	-0.808027	0.874681	-0.366913
'ADAMTS20	1.33134	0.514282	2.00618	2.04311	-0.634286	-1.80549	-0.370195	-1.65764	0.504626
'ADAMTS3	1.70414	-0.336032	-1.58367	-0.0362816	0.628094	-1.70372	-0.17177	-1.23643	-0.967208
'ADAMTS4	0.528351	-0.301801	0.68563	0.874312	-0.39597	1.76158	-0.420128	0.837632	1.26205
'ADAMTS5	0.513356	1.12709	-0.193134	-1.92446	0.797151	-0.778302	-1.04209	-0.577278	-0.734566
'ADAMTS6	-0.0734625	-0.482407	-2.2312	0.186894	-0.86374	-2.31556	-0.215707	0.461058	-1.95661
'ADAMTS7	-0.190219	1.24121	-0.729579	-2.69747	-0.971239	1.21436	1.88781	0.159058	-0.0304291
'ADAMTS7P1	0.118479	2.21472	-0.502975	-2.7115	-0.895325	1.37099	1.5006	0.750815	0.652589
'ADAMTS8	-0.460318	-0.347315	-1.42628	0.570236	-1.07359	2.82906	0.358779	-0.834839	-0.135858
'ADAMTS9	1.56786	-2.28592	1.55872	0.116327	-0.0819162	0.0083958	-0.712157	0.0568979	0.0806811
'ADAMTS9-AS1	1.56786	-2.28592	1.59682	0.116327	-0.139555	0.0083958	-0.50203	0.0568979	0.148066
'ADAMTS9-AS2	1.30615	-2.28592	1.5276	0.116327	-0.134007	0.0083958	-0.441232	0.189925	0.101553
'ADAMTSL1	-3.53811	1.36755	-1.9425	-1.5874	-1.63982	-1.41112	0.18853	-0.95766	-3.36601
'ADAMTSL2	-2.09571	0.329692	-0.800113	-0.110072	-0.424661	-1.46798	-0.446401	-0.125397	-1.81749
'ADAMTSL3	0.315128	1.76099	-0.753387	-2.69734	-0.931715	1.37099	1.41305	0.645724	0.397197
'ADAMTSL4	0.538484	-0.300203	0.798856	0.593112	0.51216	1.72679	-0.68003	-0.486439	0.955558
'ADAMTSL4-AS1	0.538484	-0.360013	0.798856	0.704858	0.51216	1.72679	-0.68003	-0.486439	0.97392
'ADAMTSL5	1.60396	-2.24679	-3.45668	0.254657	-0.176488	-1.68265	-0.811438	-0.815516	-2.59188
'ADAP1	3.1983	2.4465	0.283975	-0.454972	1.53917	-1.98336	1.71084	0.614155	2.60024
'ADAP2	-0.879256	1.64006	1.37193	-1.65924	1.80614	-2.13372	0.863197	1.50998	0.890632
'ADAR	0.721724	-0.821491	0.77369	0.425257	0.354311	1.55464	-0.307535	0.465985	1.11955
'ADARB1	-0.241736	0.188267	0.670709	-2.37092	0.475457	-0.332096	0.244526	-0.239794	-0.567662
'ADARB2	-4.5563	-0.99249	0.0508423	1.94939	1.16052	-0.92705	-1.48114	0.531519	-1.50781
'ADARB2-AS1	-4.97654	-0.967699	0.0508423	1.73635	1.0547	-0.704532	-1.20469	0.501406	-1.59458
'ADAT1	1.62224	2.45191	-1.30795	0.335527	-0.310434	1.47075	1.52246	-1.01121	1.68762
'ADAT2	-3.3773	0.802278	1.38357	0.764776	1.37737	-0.813756	1.005	-1.09121	0.0179341
'ADAT3	1.60396	-2.08866	-3.48686	-0.19348	-0.497034	-1.95538	-1.02938	-0.328596	-2.81974
'ADCK1	-2.06792	0.89679	0.150568	-0.0511337	-1.42351	-1.57057	1.15096	0.670492	-0.79349
'ADCK2	1.82905	-1.00092	-0.0232501	0.545514	-2.52587	-0.0847208	0.371522	1.6909	0.28363
'ADCY1	4.20214	0.795185	-0.0595714	0.248173	-1.07729	-2.22794	-0.243541	-0.336664	0.459792
'ADCY10	0.534342	-0.00358483	0.345444	0.220832	-0.681706	1.85496	-0.135349	0.768703	1.02659
'ADCY10P1	-1.78526	-2.08399	0.0798593	-0.819219	-1.14251	0.881055	0.201029	-0.353394	-1.7757
'ADCY2	1.69511	0.020789	-0.84326	2.08565	-1.72559	-1.70538	0.794357	1.37349	0.599334
'ADCY3	2.17139	0.634917	1.05606	1.42844	-0.820878	2.06713	-0.630166	0.394553	2.2279
'ADCY4	-4.3061	0.482521	-0.129986	0.212847	-0.873788	-0.0810614	0.193313	0.436755	-1.43737
'ADCY5	0.358111	-0.105983	-0.378973	0.680495	0.872713	3.55039	-0.7398	0.853103	1.79961
'ADCY6	1.74371	-0.281108	1.88325	0.813988	-0.242276	-2.01655	1.56371	-0.06656	1.20143
'ADCY7	0.206182	1.43371	-1.66935	0.220264	-0.377476	1.83151	1.65648	-1.35023	0.689816
'ADCY8	-1.38301	-0.444113	2.31444	0.244974	0.547685	1.17322	-0.544386	1.55413	1.22433
'ADCY9	0.0326665	-0.584681	-1.33084	-1.00352	-0.122263	3.36878	-0.800723	-1.62557	-0.730494
'ADCYAP1	0.225441	0.47057	-0.241228	-0.774729	-0.934356	-1.57818	0.800665	-1.65544	-1.30364
'ADCYAP1R1	3.19014	1.35768	-0.0639575	0.332853	-0.52053	-1.70148	0.0916148	0.0188635	0.956425
'ADD1	1.41741	-1.66834	-1.65164	-0.53197	0.139601	-1.69121	0.703707	-0.355352	-1.28615
'ADD2	1.4068	0.249297	0.858715	-0.230772	2.44265	2.26199	-0.22235	0.438954	2.54745
'ADD3	-6.78805	-0.410469	-1.15055	-0.268415	0.544868	1.36067	-0.660669	0.122123	-2.56343
'ADD3-AS1	-6.79066	-0.423132	-1.15055	-0.268415	0.544868	1.36067	-0.490476	0.122123	-2.50866
'ADGB	-2.93704	0.731082	1.26535	0.708324	1.67715	-1.31398	0.307739	-0.579549	-0.0498237
'ADGRA1	-5.75507	-0.889829	-0.504908	-1.09664	0.069162	1.65809	-0.158927	-0.60836	-2.57616
'ADGRA1-AS1	-5.75507	-0.889829	-0.504908	-1.09664	0.069162	1.65809	-0.158927	-0.60836	-2.57616
'ADGRA2	1.07997	-3.31859	1.37335	-0.158636	0.573334	1.2511	-1.10454	1.20217	0.317541
'ADGRA3	1.86672	-1.3338	-0.675212	-1.55189	0.551453	-1.78674	-1.50367	-0.743528	-1.83023
'ADGRB1	-1.12227	-0.458813	2.28457	0.341109	-0.752898	1.29363	-0.413697	-0.809671	0.127971
'ADGRB2	3.07027	-1.59635	0.364734	0.874999	-0.52565	-0.567905	-0.694631	-0.893068	0.0114547
'ADGRB3	-1.92866	-0.535374	1.13716	0.965151	-1.45926	-0.0367909	1.07138	-1.64552	-0.859811
'ADGRD1	1.41345	-1.79864	2.66177	-0.817501	-0.431531	-2.00154	-0.251882	-1.28703	-0.888447
'ADGRE1	1.98595	-3.64039	-2.59898	-0.268056	-0.170325	-1.75046	-0.389257	-0.534057	-2.60413
'ADGRE2	1.8302	-1.68001	-1.47631	-1.14999	1.23617	-1.38769	-1.71161	-0.841642	-1.83172
'ADGRE3	1.8302	-1.53234	-1.47866	-1.20879	1.19511	-1.38769	-1.6824	-0.736885	-1.76828
'ADGRE4P	1.98595	-3.64039	-2.59898	-0.268056	-0.170325	-1.75046	-0.389257	-0.534057	-2.60413
'ADGRE5	1.8302	-1.76545	-1.47866	-1.28415	1.25143	-1.43622	-1.7949	-0.384406	-1.78974
'ADGRF1	-2.4568	-0.590831	0.569898	-1.04347	-1.4756	0.871571	-0.634843	-0.0893488	-1.71453
'ADGRF2	-2.39674	-1.51635	0.682224	-0.912651	-1.82409	0.624487	-0.222974	-0.425733	-2.11843
'ADGRF3	1.93143	0.65672	0.933562	1.54367	-0.141603	2.06752	-0.920155	0.796917	2.42823
'ADGRF4	-2.39674	-1.51635	0.688902	-0.912651	-1.83109	0.624487	-0.222974	-0.425733	-2.11854
'ADGRF5	-2.45633	-1.05913	0.597313	-1.15267	-1.53936	0.871571	-0.582931	0.0618746	-1.85957
'ADGRG1	0.510601	2.46109	-1.58861	0.543125	-0.696018	0.728991	-0.221258	-1.92888	-0.067514
'ADGRG2	-0.399448	-0.863444	0.0481945	1.4989	0.0125278	-1.08342	1.66914	-1.91473	-0.364963
'ADGRG3	0.510601	2.46109	-1.62132	-0.11446	-0.607051	1.77382	0.806412	-1.90366	0.461542
'ADGRG4	2.94858	1.27837	-1.19026	-3.16312	-1.11203	1.35692	-0.253922	0.611479	0.168296
'ADGRG5	0.496157	2.46109	-1.61528	0.443984	-0.845428	1.77447	0.201549	-1.97212	0.333905
'ADGRG6	-2.92634	0.33156	1.38782	0.800467	1.14473	-0.946364	0.932023	-0.867261	-0.0506867
'ADGRG7	1.25255	-0.325221	0.142301	-0.333966	1.0283	2.06934	0.476824	1.13222	1.92416
'ADGRL1	1.79436	-1.22466	-1.52965	-1.07513	1.37928	-1.43622	-2.04778	-0.0525019	-1.4822
'ADGRL2	2.71222	-1.73616	0.179877	0.6568	0.337931	0.781388	0.0959464	-1.56901	0.515831
'ADGRL3	0.728799	0.280826	-1.25723	-1.75061	-0.805431	-1.44894	-0.484111	-1.70117	-2.27613
'ADGRL3-AS1	0.363965	0.373681	-1.44903	-1.5256	-0.870672	-1.44898	-1.12909	-0.233109	-2.09262
'ADGRL4	2.65775	-2.07659	0.190476	0.745382	-0.469458	0.858819	-0.446736	-1.17642	0.100135
'ADGRV1	-0.916827	-0.892895	-1.86631	0.77106	1.38066	-1.84713	1.0503	0.121237	-0.777783
'ADH1A	1.85318	0.269943	-1.92541	0.481221	0.861943	-1.79264	-0.871991	-2.70857	-1.35493
'ADH1B	1.85318	0.269943	-1.92541	0.376146	0.858565	-1.79264	-0.871991	-2.70857	-1.39328
'ADH1C	1.85318	0.269943	-1.92541	-0.101107	0.900509	-1.79264	-1.04883	-2.70857	-1.6097
'ADH4	2.45688	0.103246	-1.92541	0.583343	0.734636	-1.79264	-0.871991	-2.57949	-1.1637
'ADH5	2.45688	0.103246	-2.56336	0.468946	0.706498	-1.79264	-0.856978	-2.71625	-1.48269
'ADH6	2.45688	0.269943	-1.92541	0.31355	0.888165	-1.79264	-0.871991	-2.57544	-1.14444
'ADH7	1.85311	0.269943	-1.92541	-0.153165	0.823155	-1.79264	-1.20779	-2.70824	-1.71156
'ADHFE1	0.354084	-1.12597	2.03595	0.172174	1.05986	1.53868	0.736275	2.82771	2.68657
'ADI1	1.72652	0.785864	0.767977	0.431884	0.425013	1.97301	-0.799777	-0.0608875	1.85601
'ADIG	5.0855	1.10563	2.27739	0.0530977	3.4017	-0.785418	0.290366	0.0504509	4.05834
'ADIPOQ	0.382321	1.04183	1.24724	-0.540546	-0.782963	4.29607	-0.0708384	0.521284	2.1547
'ADIPOQ-AS1	0.382321	1.04183	1.24724	-0.46122	-0.873346	4.29607	-0.0708384	0.521284	2.15079
'ADIPOR1	-0.39198	-0.744817	-0.22987	0.781338	-0.335723	1.75497	-0.261008	1.08255	0.585292
'ADIPOR2	-0.367918	-1.62011	3.30732	-0.166896	1.26379	-0.350287	0.210151	-0.144842	0.753498
'ADIRF	-7.30943	0.673877	-0.950193	-0.945909	1.12008	0.815709	-1.76337	0.0200045	-2.94837
'ADK	-6.88567	1.11787	-0.32873	-0.608419	0.407437	1.94294	-0.516071	-0.0264519	-1.73139
'ADM	-0.289036	0.0323741	-0.430244	0.491254	-0.591602	1.0619	-0.965778	-1.90713	-0.918622
'ADM5	3.2424	0.0582757	0.0576565	-0.0130498	1.17162	-1.25658	0.57745	-0.688012	1.11361
'ADNP	5.40745	0.938784	2.46106	0.774302	1.89255	-0.836276	-0.109737	0.313727	3.83317
'ADNP-AS1	5.40745	0.938784	2.46106	0.621973	1.60609	-0.836276	0.176494	-0.262359	3.57556
'ADO	-6.82999	0.344344	-0.109217	0.281204	0.463473	1.41686	0.0356131	1.90535	-0.881184
'ADORA1	-0.53991	-0.744846	-0.22987	0.684652	0.207714	1.75497	-0.165156	1.06007	0.716875
'ADORA2A	-2.52678	0.868496	-0.797293	0.779578	-1.42568	1.38999	0.372712	-0.230032	-0.554729
'ADORA2A-AS1	-2.52678	0.868496	-0.797293	0.779578	-1.42568	1.38999	0.372712	-0.230032	-0.554729
'ADORA2B	1.2571	-0.0711921	-0.0130994	-1.7034	0.412093	-3.03534	0.769024	0.375487	-0.710408
'ADORA3	3.08666	-0.991729	0.763687	0.22427	-2.39769	1.04754	-0.064525	0.546189	0.782912
'ADPGK	-0.716528	0.72168	-1.00109	-3.52465	-0.566196	0.998129	1.62001	0.174645	-0.811052
'ADPGK-AS1	-0.716528	0.72168	-1.00109	-3.48103	-0.571547	0.998129	1.62001	0.174645	-0.79752
'ADPRH	0.216409	-0.137197	-0.517479	0.150941	1.02873	3.05977	-0.760723	0.336054	1.19378
'ADPRHL1	-2.61207	1.8051	-1.51455	0.369617	1.21815	-0.804644	0.0127864	-0.234182	-0.622182
'ADPRHL2	3.22378	-1.52531	0.645019	2.36903	-1.08133	0.323064	-1.43238	-0.398283	0.750802
'ADPRM	1.60998	-1.15826	-0.480335	-0.589686	-0.251542	-3.04477	1.102	0.0738877	-0.968286
'ADRA1A	2.22117	-3.46465	-0.103151	-0.6916	-0.512447	0.405334	-1.06499	1.64054	-0.555008
'ADRA1B	0.145277	0.561915	-3.27185	2.23151	0.212172	-0.853398	0.303978	1.23392	0.199234
'ADRA1D	6.14794	0.169699	2.27475	0.642311	1.3188	-1.95743	-0.0873502	2.14439	3.76644
'ADRA2A	-6.04006	-0.387063	-1.35998	-0.383224	0.359011	1.03102	-0.543962	0.360879	-2.46192
'ADRA2B	2.6591	1.79915	0.995839	-0.0305084	1.13492	0.926818	1.03829	1.15749	3.42278
'ADRA2C	1.27451	-1.72508	-1.62374	-0.678956	0.486414	-1.4754	0.58227	-1.46462	-1.63504
'ADRB1	-5.73981	-1.02139	-1.42078	-0.625726	0.739273	1.33807	-0.179244	1.03095	-2.07842
'ADRB2	0.660126	0.364517	-2.5035	2.41347	1.71537	-1.17432	0.508051	0.544601	0.893893
'ADRB3	0.825015	-3.21432	1.37335	-0.289039	0.798909	1.48385	-1.09564	1.04552	0.327972
'ADRM1	4.54154	1.07632	2.08919	0.0421431	0.834435	-0.776599	0.032917	-0.0323934	2.76039
'ADSL	-4.23085	0.515148	-0.463152	1.76762	0.108881	2.04806	0.0430284	-0.499799	-0.251399
'ADSS	1.06087	-0.043856	-0.176683	-0.160264	-0.292297	1.86198	0.904442	0.36929	1.24574
'ADSSL1	-2.63384	1.53869	-0.213648	0.461256	-1.65663	-1.47546	1.69241	1.09673	-0.420907
'ADTRP	-2.35244	-1.9916	0.380759	0.137722	-1.56898	0.198654	-0.141286	-2.10087	-2.62975
'AEBP1	4.31612	0.856424	-0.0616243	0.382821	-1.22694	-2.2294	0.0475753	0.368047	0.867275
'AEBP2	0.706081	-2.08166	2.91245	-0.153763	1.20295	-0.881119	-0.497245	0.202238	0.498484
'AEN	0.46852	2.39896	-0.766798	-1.79388	-1.95745	1.53466	-0.115733	0.46319	0.0818357
'AES	1.79152	-2.40379	-3.60687	-0.535192	-0.72268	-1.20193	-1.91513	-1.22602	-3.47193
'AFAP1	0.504239	-1.45753	-1.04594	-1.35758	0.221142	-1.55043	-0.0104281	-0.81982	-1.95032
'AFAP1-AS1	0.504239	-1.41719	-1.57662	-0.853034	0.240258	-1.55043	-0.0104281	-0.81982	-1.93854
'AFAP1L1	0.660784	0.255514	-2.50418	2.42188	1.31387	-1.37615	0.466975	0.56317	0.637052
'AFAP1L2	-5.73981	-1.02897	-1.42463	-0.62499	0.796737	1.33807	-0.260579	1.12158	-2.0586
'AFDN	-2.39273	0.264308	1.35662	0.552988	1.69433	-1.36281	-0.892344	0.557238	-0.0786327
'AFDN-AS1	-2.39273	0.264308	1.35662	0.552988	1.69433	-1.36281	-0.892344	0.557238	-0.0786327
'AFF1	2.28138	1.02899	-3.10089	0.529952	0.898398	-2.11773	-0.887984	-3.53738	-1.73427
'AFF2	3.05481	0.584024	-0.531384	-1.05857	-1.3571	1.93141	-0.317242	-0.102375	0.779081
'AFF3	2.66173	2.24982	0.995194	0.0781967	0.518792	0.904084	1.04476	0.80665	3.27363
'AFF4	0.824502	0.273882	-2.42549	0.482441	1.32488	-1.21505	0.80597	0.443932	0.182103
'AFG1L	-2.71422	0.546804	1.63088	0.825376	0.12321	-1.17192	0.311414	-0.704456	-0.407613
'AFG3L2	-0.241532	0.267472	-0.505136	-1.15838	-1.99249	-0.604469	0.816175	-2.07055	-1.94062
'AFM	1.81783	-0.0948403	-1.49803	0.566438	0.785234	-1.68373	-0.181243	-1.0691	-0.479927
'AFMID	1.1281	-0.298715	2.09914	0.227339	-1.36564	-2.24224	-1.22544	0.895865	-0.276332
'AFP	1.81783	-0.0948403	-1.49803	-0.072325	0.839275	-1.68373	-0.205065	-1.09778	-0.70522
'AFTPH	1.39957	0.519803	0.965187	0.707741	0.9673	2.0818	-0.598003	0.0818693	2.16561
'AGA	0.0722516	0.653754	-0.964434	0.512127	0.257125	-0.378349	-1.28468	-1.07811	-0.781463
'AGAP1	-0.19828	-0.283768	0.0732242	0.529114	0.803018	2.63995	-0.345069	0.772136	1.41079
'AGAP1-IT1	-0.0296694	-0.283768	0.0732242	0.553357	0.756589	2.63995	-0.255009	0.767453	1.49275
'AGAP11	-7.30943	0.673877	-0.950193	-0.945909	1.12008	0.815709	-1.76337	0.0200045	-2.94837
'AGAP12P	-6.86221	1.18631	0.047492	0.341457	-1.04697	1.23421	0.0335972	-1.96908	-2.48732
'AGAP2	4.30794	-0.782016	2.00078	0.0959245	-0.227324	-1.84492	-0.0808966	-2.72572	0.262961
'AGAP2-AS1	4.30794	-0.782016	2.00078	0.0959245	-0.227324	-1.84492	-0.0808966	-2.72572	0.262961
'AGAP3	1.81226	-1.66353	0.167387	0.281069	-1.84157	-0.122577	0.199858	0.875527	-0.103089
'AGAP4	-6.852	1.05151	-0.150794	0.303614	-0.739658	1.13443	0.234454	-1.95694	-2.46617
'AGAP5	-6.88567	0.825842	-0.32873	-0.948363	0.447789	1.94294	-0.986026	0.787126	-1.81907
'AGAP6	-7.07737	1.03853	-0.0746985	0.427599	-0.419343	1.23727	0.151665	-0.155897	-1.7226
'AGAP7P	-7.11692	1.1309	-0.0875497	0.428232	-0.739906	1.23727	0.340905	-2.18901	-2.47349
'AGAP9	-6.852	1.05151	-0.150794	0.303614	-0.739658	1.13443	0.234454	-1.95694	-2.46617
'AGBL1	0.526401	2.08424	-0.902204	-1.96715	-1.17968	1.36231	2.02598	0.565327	0.889265
'AGBL1-AS1	0.499834	2.22597	-0.902864	-1.96256	-1.26326	1.36231	2.03195	0.565327	0.903931
'AGBL2	-2.13969	0.935596	-0.202948	0.222316	-2.75687	2.31701	-0.419771	-1.88638	-1.38973
'AGBL3	1.97388	-1.6684	-0.243003	0.229429	-2.17316	0.0401013	0.327881	1.91721	0.142816
'AGBL4	2.99058	-0.718406	0.0736867	1.48305	-1.26328	1.07231	-0.198473	-1.35501	0.736966
'AGBL4-IT1	2.98638	-0.86914	-0.10477	0.948696	-1.07832	1.0705	-0.257958	-1.00868	0.596345
'AGBL5	1.93589	0.654291	0.89949	1.47847	0.625765	2.05899	-0.578656	0.960791	2.84081
'AGBL5-AS1	1.93589	0.654291	0.89949	1.47847	0.625765	2.05899	-0.578656	0.960791	2.84081
'AGER	-1.93906	-1.48345	0.0406981	-0.641554	-1.71233	0.752519	0.331774	-0.410536	-1.78967
'AGFG1	1.77994	0.418856	-0.146185	0.050816	0.962735	2.3935	-0.639186	1.01349	2.06262
'AGFG2	3.0728	2.04728	0.341848	-0.609889	0.552439	-0.516892	0.630907	1.38823	2.4419
'AGGF1	-0.696692	-0.403382	-2.26921	0.479274	-0.161726	-2.08083	0.294727	-0.275852	-1.80796
'AGK	1.84446	-0.931775	0.161991	0.374053	-2.88732	-0.0816679	0.806958	1.64388	0.32901
'AGL	2.777	-1.2679	0.713202	0.229593	-0.817553	1.13024	-0.484952	-0.776064	0.531592
'AGMAT	2.69216	-0.19034	-0.57146	-0.0407539	0.917188	0.290704	-0.0104908	-0.494067	0.916743
'AGMO	3.40697	1.6918	-0.18695	0.258909	0.559214	-2.02958	0.761704	-0.529489	1.39038
'AGO1	3.22378	-1.42692	0.571317	2.28003	-1.22673	0.323064	-1.28502	-0.858989	0.565874
'AGO2	-1.12161	-0.416267	2.3459	0.243282	-0.35233	0.726802	0.0473424	-0.159907	0.464293
'AGO3	3.22378	-1.3642	0.571317	2.28003	-0.799562	0.323064	-1.28502	-0.587044	0.835225
'AGO4	3.22378	-1.42692	0.571317	2.28003	-1.35591	0.212529	-0.755114	-1.37214	0.487048
'AGPAT1	-1.93906	-1.48345	0.0406981	-0.641554	-1.71233	0.752519	0.331774	-0.410536	-1.78967
'AGPAT2	-1.43337	1.1841	-0.737566	-0.586531	-0.511523	-1.49288	-1.27171	0.280199	-1.61549
'AGPAT3	1.32189	0.105657	0.327674	-2.53406	0.720152	-0.339118	0.391446	-0.691099	-0.24659
'AGPAT4	-2.21147	-0.161939	1.3663	-0.353372	0.911971	-1.66473	-0.728781	0.35638	-0.878806
'AGPAT4-IT1	-2.21147	-0.163973	1.3663	-0.246909	0.911971	-1.66473	-1.05932	0.367256	-0.954901
'AGPAT5	2.23301	-3.13682	-0.0861402	-0.724731	0.84586	0.352014	-0.472457	1.55765	0.200953
'AGPS	0.81113	2.59357	0.0145386	0.565497	-0.171854	1.89366	0.426512	0.658605	2.40121
'AGR2	3.5061	2.02708	0.0161946	0.244454	-0.0121308	-2.0098	0.343926	-0.643731	1.22757
'AGR3	3.48324	2.17355	0.0161946	0.244454	0.0552051	-2.0098	0.211068	-0.682067	1.23455
'AGRP	0.548053	2.25344	-1.29512	0.341077	0.0866386	2.1712	1.50601	-1.53557	1.44099
'AGT	-0.600669	-0.391224	-0.135292	-0.701364	-0.355617	1.43942	1.0448	0.237074	0.189902
'AGTPBP1	-1.02665	1.00145	-1.12969	-1.1566	-0.233624	-1.14492	-0.683629	0.339168	-1.42641
'AGTR1	0.722116	0.206335	1.02323	0.164622	-1.43147	4.4606	-0.982117	1.29731	1.93062
'AGTR2	0.0738923	1.175	-0.0224838	-1.86124	0.903834	-0.313231	-0.611474	1.17611	0.183991
'AGTRAP	2.75165	-0.681823	-0.710159	-0.516004	0.559004	0.367829	0.258352	0.0672153	0.741072
'AGXT	0.0547091	0.20086	-0.354446	0.319752	1.11118	2.76753	-0.131439	1.22284	1.83529
'AGXT2	0.921107	-0.700207	-1.1973	1.27787	-1.6755	-2.82705	0.232765	0.901071	-1.08444
'AHCTF1	1.15531	-0.289067	-0.176514	-0.313231	-0.62992	1.85378	0.776997	0.0317467	0.851744
'AHCTF1P1	2.6372	1.69533	0.384331	0.553227	-0.138456	1.92731	0.182604	0.307571	2.66902
'AHCY	5.70236	-0.145932	2.42179	0.16902	2.1132	-0.689272	0.784562	0.411681	3.80685
'AHCYL1	3.29276	-1.12778	0.547876	0.244034	-3.03115	1.04781	-0.643432	0.161819	0.173924
'AHCYL2	2.1308	-0.813619	-0.254529	-0.150639	-1.39466	0.121112	-0.0136211	1.49797	0.396973
'AHDC1	3.24193	-0.903741	-0.67597	0.480636	1.62157	-0.263147	0.804159	0.465595	1.68681
'AHI1	-2.83074	0.427452	1.55648	0.576146	0.698192	-0.243387	-0.49351	-1.15615	-0.518135
'AHNAK	0.0963693	0.658636	-1.76346	0.0157066	-1.098	3.28159	-0.637723	1.30605	0.657315
'AHNAK2	-2.6074	1.54121	-0.213648	0.461256	-1.77631	-1.17812	1.87506	0.913351	-0.348112
'AHR	3.99545	1.97613	-0.227164	0.279914	-0.0830283	-2.0098	0.606344	-0.704095	1.35544
'AHSA1	-2.06792	0.921235	0.244199	-0.141984	-0.713816	-1.51865	0.616284	0.517933	-0.757566
'AHSA2	0.794975	1.28185	0.642127	0.740542	1.38939	2.33858	1.13663	0.943169	3.27647
'AHSG	0.674252	1.06889	1.25108	-0.570155	-0.965149	4.29607	-0.0908339	0.356359	2.12857
'AHSP	0.746937	0.0704233	-1.65442	0.413839	-0.657013	2.54998	0.267963	-0.214374	0.53858
'AICDA	0.0767655	-1.63093	3.31906	-0.323343	0.249021	-1.19354	-0.102423	-1.60175	-0.426789
'AIDA	-0.772233	0.098888	0.0279059	-1.32046	0.174438	1.82482	0.313137	0.365548	0.251745
'AIF1	-1.93906	-1.48345	0.0406981	-0.641554	-1.71233	0.752519	0.331774	-0.410536	-1.78967
'AIF1L	-2.15369	0.310792	-0.845685	-0.445204	-0.118124	-1.59604	-0.124173	-0.128439	-1.80332
'AIFM1	2.29699	1.28938	-0.115547	-2.71226	0.119898	-0.352208	0.517879	0.30046	0.475384
'AIFM2	-6.88538	0.70422	-0.163176	-0.374902	0.816583	1.4155	-0.631726	-0.514898	-1.99184
'AIFM3	-2.89786	0.938784	-0.742397	1.0123	-1.41527	1.64323	0.528822	-0.304724	-0.437384
'AIG1	-3.38222	0.789346	1.3854	0.766471	1.38131	-0.947033	1.11567	-1.16765	-0.0207547
'AIM1	-1.75946	0.509611	2.12636	1.15132	0.348237	-1.10298	0.550541	-0.953717	0.307566
'AIM1L	2.93581	-1.14332	-0.476297	0.518483	0.641555	-0.193179	0.436969	-0.09869	0.926781
'AIM2	0.7003	-0.342873	0.673798	0.77332	-0.660886	1.80443	-0.433947	1.01915	1.24921
'AIMP1	1.98867	0.154079	-2.65403	-0.473589	0.709754	-1.79415	-1.34994	-2.54426	-2.1084
'AIMP2	3.5666	2.32207	0.429645	-0.0110097	1.77981	-2.03237	1.27783	-0.128604	2.54699
'AIP	0.022881	0.982337	-1.24636	-0.928571	-1.65217	3.69987	0.710426	0.00788276	0.564374
'AIPL1	1.64974	-0.692019	-0.253378	-0.325806	-0.37088	-2.89523	1.24358	0.560172	-0.38319
'AIRE	0.930997	0.233966	0.697694	-2.49865	0.593856	-0.339118	0.204212	-0.358452	-0.189327
'AIRN	-2.20736	-0.675175	1.33495	0.0874249	0.615042	-1.31723	-1.05696	0.388746	-1.00076
'AJAP1	2.43099	-0.0994649	-0.981376	-0.534256	-0.136808	0.420029	0.832477	0.512651	0.86417
'AJUBA	-3.3932	0.387606	-0.112421	0.318776	-0.713834	-0.709108	0.60437	1.03588	-0.912853
'AK1	-0.874928	0.611534	-1.12467	-0.329625	0.524346	-1.75683	0.0813776	-0.412062	-1.15996
'AK2	3.08869	-1.43466	0.631854	1.55559	-1.91953	-0.115841	-1.04461	-0.43741	0.114577
'AK3	-2.98353	0.801479	-1.615	-0.409617	-1.81493	-0.964471	-0.0836787	-0.834689	-2.79464
'AK4	3.26169	-1.78484	0.0268572	0.511973	-0.323773	0.982527	-0.610675	-0.889335	0.415219
'AK5	2.68718	-2.00578	0.196067	0.726152	-0.0921393	0.783989	-0.00537216	-1.58388	0.249684
'AK6	-0.546597	-0.602922	-2.33152	-0.0731068	0.0898931	-2.39447	-0.380834	-0.254578	-2.29602
'AK7	-2.43131	1.58493	-0.401792	0.820646	-1.69676	-1.17067	1.82785	0.970479	-0.175586
'AK8	-2.09384	0.440364	-0.797364	-0.0304153	-0.741775	-1.48363	-0.613423	-0.168732	-1.94059
'AK9	-3.14202	0.401601	1.44073	1.17446	0.260871	-1.30564	0.532617	-0.967013	-0.567236
'AKAIN1	0.238253	1.25538	-0.553824	-0.697681	-0.849992	-1.12518	1.02184	-2.02286	-0.966637
'AKAP1	0.785287	0.195582	2.17511	-1.029	-0.0310902	-2.19684	-0.519615	0.852932	0.0821523
'AKAP10	-0.846685	-0.520642	0.296332	-0.0607392	-0.0190498	-2.29384	0.695748	-0.188735	-1.0386
'AKAP11	-1.95483	1.85053	-2.89202	-2.18847	1.93629	-1.67174	0.274333	0.378571	-1.50872
'AKAP12	-2.35733	0.0946735	1.35271	0.51532	1.04221	-0.918698	-0.536081	-0.0933542	-0.318392
'AKAP13	0.200873	1.92181	-0.902189	-1.9366	-1.10842	1.36231	1.5175	0.583138	0.57927
'AKAP14	0.48668	1.08856	0.584346	-1.90553	1.52311	-0.336455	0.476239	1.58188	1.23702
'AKAP2	-0.732815	0.938205	-1.16285	-0.510686	0.457932	-1.66952	-0.425946	-0.801825	-1.38151
'AKAP3	0.770495	-1.70727	3.48158	-0.218903	1.77817	-0.760907	0.412715	-0.421471	1.17889
'AKAP4	0.145021	-0.802921	-0.609909	1.42901	1.86655	0.0554272	0.851187	-0.62088	0.817937
'AKAP5	-1.85121	0.48078	-0.362046	0.533383	-0.232413	-1.22246	-0.363487	-0.989392	-1.41663
'AKAP6	-2.70699	1.50785	-0.269716	0.682265	-0.164786	-0.740028	0.444265	-0.831152	-0.734785
'AKAP7	-3.04957	0.0119923	1.55982	0.597046	0.69889	-1.33311	-0.510056	-0.913475	-1.0389
'AKAP8	1.21403	-1.68379	-1.20644	-1.73488	1.44235	-0.870331	-1.13724	-0.318869	-1.51857
'AKAP8L	1.21403	-1.99437	-1.20644	-1.43432	1.31927	-0.870331	-0.918875	0.059657	-1.35459
'AKAP9	2.67858	1.32703	0.257467	0.229817	0.706556	-0.988424	-0.298592	1.78483	2.01429
'AKIP1	-0.0833993	-0.289	-0.270479	0.640962	-0.217275	1.41895	-0.695314	-2.29084	-0.631587
'AKIRIN1	3.22078	-1.71248	0.167709	1.77898	-1.35629	0.738416	-1.36362	-1.27479	0.070254
'AKIRIN2	-2.07164	0.362786	2.07763	0.431392	-2.40608	-1.5194	1.06426	-0.625448	-0.949824
'AKNA	-0.702655	1.28488	-1.07194	-0.0527414	0.57676	-1.91538	-0.480931	-0.294438	-0.939194
'AKNAD1	2.76082	-1.20706	0.778219	0.347722	-1.89573	1.05653	0.130408	0.136288	0.745007
'AKR1A1	3.24593	-1.02241	0.217403	1.96432	-1.63415	1.01814	-1.03946	-0.983275	0.624545
'AKR1B1	1.98066	-1.67647	-0.243621	-0.00918606	-1.99015	0.289242	0.492226	2.13312	0.345005
'AKR1B10	1.98066	-1.57273	-0.675838	0.134141	-1.93602	0.289242	0.498745	2.27262	0.350304
'AKR1B15	1.98066	-1.57249	-0.675838	0.134141	-1.97864	0.289242	0.498745	2.27262	0.335322
'AKR1C1	-4.6609	-1.03182	1.59238	2.13637	0.658744	-0.83489	0.188496	0.671415	-0.452623
'AKR1C2	-4.6609	-1.88962	1.30245	2.34162	0.671246	-0.83489	0.0637142	0.671415	-0.825533
'AKR1C3	-4.63128	-1.88611	1.30245	1.52325	0.652741	-0.83489	0.0469125	0.671415	-1.11564
'AKR1C4	-4.61895	-0.869096	1.49219	2.61987	1.09078	-0.83489	0.0557329	0.790395	-0.0968629
'AKR1C6P	-4.72172	-1.03182	0.132007	2.08985	0.540637	-0.83489	0.188496	0.671415	-1.04865
'AKR1C8P	-4.63128	-0.869096	1.30245	2.26833	0.717371	-0.83489	0.0636642	0.661709	-0.467307
'AKR1D1	2.06108	-1.1743	-0.243665	0.312167	-2.60257	0.0123905	0.131938	2.40033	0.317271
'AKR1E2	-4.72172	-0.803011	0.132007	2.26454	0.66809	-0.83489	0.188496	0.671635	-0.860852
'AKR7A2	3.07679	-0.514347	-0.687043	0.219409	1.38632	0.31446	0.853589	0.573013	1.84632
'AKR7A2P1	3.08707	-1.3036	0.913064	-0.0451456	-2.68146	0.856276	-0.177756	0.122885	0.27271
'AKR7A3	3.07679	-0.514347	-0.687043	0.209265	1.38632	0.263807	0.368744	0.573013	1.65341
'AKR7L	3.07679	-0.514347	-0.687043	0.209265	1.38632	0.263807	0.368744	0.573013	1.65341
'AKT1	-2.63384	1.53869	-0.213648	0.461256	-1.66227	-1.47546	1.82061	1.09052	-0.379769
'AKT1S1	3.23146	-0.0268135	0.0576565	-0.0465303	1.29713	-1.25658	0.4038	-0.356858	1.16788
'AKT2	3.29315	-0.0380538	0.216124	-0.68304	3.42752	0.209964	1.29595	2.27895	3.53574
'AKT3	1.17084	0.118924	-0.171908	-0.25782	-0.0927077	1.86139	0.729857	0.377598	1.32094
'AKTIP	0.338609	1.42048	-1.64431	0.217173	-0.370021	1.81434	1.45915	-1.7024	0.542001
'ALAD	-0.2934	1.31687	-1.06937	-1.19294	0.631848	-1.91078	-0.438281	-0.449198	-1.20394
'ALAS1	0.390415	-2.28272	2.42061	-0.481784	0.24575	-0.104646	-0.00913279	-0.247067	-0.0242438
'ALAS2	-0.260607	-0.708915	0.965598	1.01173	0.635277	-0.863741	0.221388	-1.08377	-0.0293604
'ALB	1.81783	-0.0948403	-1.49803	-0.161477	1.022	-1.68373	-0.205065	-0.91375	-0.607075
'ALCAM	0.858872	-0.604247	-0.810237	-0.249195	0.315915	1.98262	-0.24697	0.910792	0.76281
'ALDH16A1	3.44074	-0.135922	0.0576565	-0.00035763	1.25019	-1.25658	0.79166	-0.701322	1.21837
'ALDH18A1	-7.19205	-0.393109	-1.32323	-0.21574	0.28012	0.899604	-0.972588	-1.6663	-3.74176
'ALDH1A1	-0.979121	0.492059	-1.25075	-0.572899	0.558263	-1.31469	-0.891636	-0.188499	-1.46628
'ALDH1A2	-0.628169	0.728454	-1.40029	-4.17528	0.819627	0.0688403	0.860079	-0.26156	-1.41008
'ALDH1A3	0.583245	1.85529	-0.699186	-0.945454	-2.79951	1.43677	1.99182	-0.147475	0.450959
'ALDH1B1	-2.11676	-1.32962	-1.7466	-0.745596	-1.73517	-1.50433	-0.737668	0.518638	-3.32238
'ALDH1L1	0.489853	-0.283572	-0.012469	1.51163	0.684396	3.54676	-0.851709	1.48007	2.32107
'ALDH1L1-AS1	0.489853	-0.283572	-0.012469	1.51163	0.684396	3.54676	-0.851709	1.48007	2.32107
'ALDH1L1-AS2	0.489853	-0.283572	-0.0115995	1.57851	0.683591	3.54676	-0.851709	1.45537	2.336
'ALDH1L2	1.05944	-0.165313	2.56109	-0.838823	1.89487	-2.03213	-0.536731	-0.66435	0.451859
'ALDH2	1.98858	-1.37552	2.47121	-0.224532	0.447635	-1.75477	-1.69866	-1.43292	-0.558251
'ALDH3A1	-0.861451	-0.418681	0.295822	-0.0172447	-0.289922	-2.27005	0.801084	-0.0809069	-1.00457
'ALDH3A2	-0.846996	-0.418681	0.295822	0.114484	-0.332615	-2.30207	0.802838	0.0509652	-0.932055
'ALDH3B1	-0.35655	1.75819	-1.55841	-1.23347	-1.20794	3.66832	0.0113774	0.133017	0.429402
'ALDH3B2	-0.573322	0.87031	-1.55841	-0.564218	-1.46815	3.66832	0.222494	-0.954453	-0.126371
'ALDH4A1	3.2806	-0.512712	-0.691788	0.314646	1.51091	0.465088	1.22333	0.126881	2.02125
'ALDH5A1	-2.36577	-1.31545	-0.0952289	-0.595511	-1.64049	0.433633	0.0880861	-0.643347	-2.16872
'ALDH6A1	-2.20543	1.14958	-0.39766	-0.0665287	-0.4992	-1.51566	-0.374982	0.224658	-1.30293
'ALDH7A1	0.946971	0.427941	-2.2662	0.94384	2.07352	-1.05661	0.103428	0.346102	0.537045
'ALDH8A1	-2.89308	0.317848	1.56242	1.20242	0.953467	-0.287242	-0.103882	-1.07813	-0.115323
'ALDH9A1	0.522814	-0.0764128	0.568207	0.339967	-0.565756	1.74778	-0.37411	0.789462	1.04367
'ALDOA	1.14598	-0.317775	-1.77714	0.0455161	-1.18635	2.54998	0.0908137	-1.05101	-0.176772
'ALDOB	-0.700731	0.655048	-1.16714	-0.591809	0.590918	-1.51752	0.0326907	-0.430616	-1.10632
'ALDOC	-0.0445403	0.965533	1.33237	-2.64915	3.30123	-2.00674	1.36837	0.789346	1.08061
'ALG1	-0.0148384	-0.121373	-1.29111	-1.05312	-0.0158781	3.65571	-0.53861	-1.72981	-0.392101
'ALG10	1.56927	-1.2398	2.3384	1.49203	-0.558421	-1.37475	-0.630207	-0.418835	0.416373
'ALG10B	1.56927	-1.2398	2.3384	1.49203	-0.558421	-1.37475	-0.630207	-0.418835	0.416373
'ALG11	-2.39464	1.9329	-2.81851	-1.0974	1.39085	-1.69239	-0.10861	-0.134695	-1.74036
'ALG13	-0.28016	1.13425	0.451512	-0.809753	1.92872	-0.315908	-0.197903	2.37297	1.51453
'ALG14	2.77802	-1.64486	0.175184	0.13214	-0.861638	1.07443	-0.445782	-0.830936	0.13313
'ALG1L	0.622123	-0.281779	0.125946	0.881513	0.858844	3.54676	-0.806121	1.43748	2.25735
'ALG1L2	0.326673	-0.136664	-0.185594	0.622402	0.107155	3.8185	-0.794929	0.0848013	1.35847
'ALG1L9P	-0.89406	2.09973	-1.90798	1.38768	-2.67331	3.1315	-0.353269	1.17824	0.695983
'ALG2	0.330343	0.70147	-1.16868	-0.178924	0.831393	-1.51752	0.0056805	-0.196407	-0.421664
'ALG3	2.71994	0.997805	1.36037	-0.396353	-1.09666	4.29804	0.017642	0.262714	2.88623
'ALG5	-1.35612	2.70285	-2.11474	-2.02691	1.2881	-2.12784	-0.0656482	-0.0454847	-1.32434
'ALG6	3.1409	-1.87884	0.0189344	0.496614	-0.288492	1.04388	-0.902615	-0.90893	0.255073
'ALG8	-0.698779	-0.343939	-2.10182	-0.035556	-1.69023	4.27436	0.802779	1.10813	0.464904
'ALG9	-0.001701	0.427162	-1.13842	0.955789	-0.618957	3.36608	-0.677894	-1.24885	0.375902
'ALK	0.891768	0.536121	0.93676	1.43514	0.825352	1.86732	-0.628684	0.984553	2.42125
'ALKAL1	0.608255	-1.83793	1.89884	-0.210709	0.37892	1.10443	0.659251	2.92955	1.95537
'ALKBH1	-2.06792	0.89679	0.150568	-0.340179	-1.20306	-1.51865	0.514427	0.330523	-1.14463
'ALKBH2	1.52966	-1.04058	2.57501	-0.0344968	0.392731	-1.75364	-1.19387	-1.20787	-0.259176
'ALKBH3	-1.10584	-0.255872	0.00293919	1.02129	-2.40458	2.54732	-0.282107	-0.688384	-0.411968
'ALKBH3-AS1	-1.10163	-0.249556	0.00293919	1.02129	-2.32228	2.54732	-0.282107	-0.688384	-0.379151
'ALKBH4	2.73656	1.17649	0.243007	-0.971723	1.24432	-0.384152	1.07205	0.926815	2.13665
'ALKBH5	1.26767	-0.386423	0.295822	-0.936855	-0.0673173	-2.8217	0.308848	-0.225466	-0.907014
'ALKBH6	3.25845	-0.665695	1.26858	0.112068	3.36344	-0.458241	1.03689	2.17627	3.56798
'ALKBH7	1.92876	-3.09878	-3.42698	-0.697758	-0.495492	-1.5563	-0.79752	-0.450134	-3.03851
'ALKBH8	-0.194607	0.515497	-1.29836	0.916558	-0.772153	3.16364	-0.135414	-0.612092	0.5597
'ALLC	1.72652	0.774367	0.767977	0.401	0.361821	1.90308	-0.838639	-0.098735	1.76684
'ALMS1	1.40258	-0.139498	0.867979	-0.189211	2.31375	2.26741	-0.585737	0.12973	2.14501
'ALMS1-IT1	1.40258	-0.139498	0.867979	0.0485477	2.31375	2.26741	-0.543007	0.12973	2.24418
'ALMS1P1	1.40258	-0.119972	0.867979	-0.139554	2.27643	2.26741	-0.570857	0.031542	2.12682
'ALOX12	0.999174	-0.864163	-0.248633	-0.549408	-0.799649	-2.97502	1.04588	0.166824	-1.14021
'ALOX12-AS1	-0.152569	-0.864163	-0.248633	-0.549408	-0.799344	-2.97502	1.04588	0.166824	-1.5473
'ALOX12B	0.101311	-0.774185	-0.230802	-0.835924	-0.295396	-2.79952	0.484661	0.0109821	-1.53402
'ALOX12P2	0.98819	-0.864163	-0.274355	-0.562764	-0.763828	-2.97502	1.04588	-0.118899	-1.24626
'ALOX15	1.10059	-0.788577	-0.116291	-0.250911	-0.29386	-2.93213	1.0495	-0.290304	-0.891652
'ALOX15B	0.101311	-0.774185	-0.230802	-0.835924	-0.076215	-2.6363	0.484699	0.0590325	-1.38182
'ALOX15P1	-0.296948	-0.695601	-0.253378	-0.295778	-0.129966	-2.63151	1.0539	0.58993	-0.940221
'ALOX5	-5.82918	0.91597	-0.108654	1.21032	-1.09986	1.24354	0.496583	-2.14226	-1.87862
'ALOX5AP	-0.60115	2.14324	-2.98119	-1.55327	1.65458	-1.6705	-0.203631	-0.16041	-1.1923
'ALOXE3	0.101311	-0.774185	0.409591	-0.835924	-0.284534	-2.9951	0.484661	0.369916	-1.24602
'ALPI	0.561724	0.0322842	0.0177949	0.138705	0.178606	2.31372	-0.395352	1.25276	1.44965
'ALPK1	2.06305	0.217463	-2.04175	0.130584	0.224376	-1.90037	-0.408771	-2.38476	-1.44963
'ALPK2	0.8621	-0.87955	-0.704543	1.24351	0.232018	-2.40702	0.460089	-0.232709	-0.504202
'ALPK3	0.295914	1.83103	-0.902189	-2.66478	-1.09708	1.36454	1.67626	0.576833	0.382024
'ALPL	2.88615	-0.426486	-0.237321	0.320084	1.51248	0.0677908	0.0825898	-0.278396	1.38837
'ALPP	0.0419345	0.0322842	0.0177949	0.138705	0.178606	2.28803	-0.252437	1.31444	1.32913
'ALPPL2	0.0419345	0.0322842	0.0177949	0.138705	0.178606	2.28803	-0.252437	1.31444	1.32913
'ALS2	2.40453	0.606169	0.0764607	0.597607	-1.56297	2.2882	0.322085	1.66802	2.26278
'ALS2CL	0.527824	-1.6846	1.96098	-0.733146	-0.202424	-0.467511	-0.656125	-0.345734	-0.565944
'ALS2CR12	2.33384	1.24872	0.191529	0.833369	-1.40304	2.20387	1.07911	0.940102	2.62602
'ALX1	1.02081	-1.191	2.38695	-0.886564	1.64735	-2.4324	0.0487083	-1.13945	-0.192902
'ALX3	3.19191	-1.12778	0.547876	0.234928	-3.07833	1.04162	-0.1798	0.581112	0.428344
'ALX4	-1.48131	0.426738	0.00359507	0.720985	-2.40104	2.54732	-0.452118	-0.927123	-0.552586
'ALYREF	1.22539	-0.0435613	2.07191	-0.106552	-1.82959	-1.72198	-0.343437	0.892268	0.0510688
'AMACR	1.50743	-0.518758	-1.18795	1.36872	-1.77881	-2.5877	0.721137	1.5281	-0.33511
'AMBN	1.76415	-0.0610177	-1.3226	-0.351455	0.168944	-1.70372	-0.279604	-0.599865	-0.843287
'AMBP	-0.702655	1.21557	-1.06368	-0.686317	0.636604	-1.91538	-0.696033	-0.265902	-1.22958
'AMBRA1	-0.86665	0.637159	0.204837	0.623624	-1.51396	3.32322	-0.160335	-0.699239	0.547532
'AMD1	-3.14038	0.265587	1.29761	0.999447	0.614758	-1.30595	0.474574	-1.02537	-0.643373
'AMDHD1	0.626743	-0.680859	2.71547	-0.440268	2.06359	-2.22704	-0.571814	-1.38681	0.0350057
'AMDHD2	1.40647	-0.916528	-1.21509	-0.963797	-0.477326	2.82603	-0.687488	-2.44732	-0.875059
'AMELX	0.015721	-1.54528	1.27659	1.99988	-0.821731	-1.73328	-0.010305	-1.29422	-0.74692
'AMER1	-0.362612	-1.03866	3.40293	0.583882	-1.03645	-0.160452	0.193659	-0.0569828	0.539279
'AMER2	-1.60732	2.91823	-2.05326	-0.96791	0.897174	-1.9578	-0.315561	-0.232707	-1.1735
'AMER3	3.85872	1.67098	0.44481	-0.588519	0.0310705	1.37666	-0.597521	0.746577	2.45464
'AMFR	0.450448	1.8781	-1.63163	0.580039	-0.543559	1.77807	1.6827	-0.542545	1.29105
'AMH	1.65006	-2.67914	-2.37894	-0.508231	-0.0456435	-2.07053	-1.3357	-0.117419	-2.64654
'AMHR2	1.37504	-0.445469	1.63277	0.537105	-0.4468	-1.32296	0.777719	0.0222285	0.752939
'AMIGO1	2.7729	-1.12923	0.789175	0.0449268	-2.30488	1.04781	-0.593231	0.423267	0.37149
'AMIGO2	1.57205	0.135413	2.00008	1.47995	-0.126092	-1.81012	0.645214	-0.928491	1.04935
'AMIGO3	0.911219	-2.02319	2.26804	-0.519444	-1.25343	-0.226827	-0.361125	-0.733662	-0.685334
'AMMECR1	-0.304658	1.23719	0.511507	-0.786677	1.1524	-1.42795	0.135973	2.42564	1.04066
'AMMECR1L	3.15897	2.29696	1.11735	-0.183229	0.0600363	1.46143	-0.320075	0.335021	2.80242
'AMN	-2.71316	2.11525	-0.408705	0.760388	-0.881013	-1.43212	1.20279	1.0017	-0.125466
'AMN1	0.851347	-1.71434	2.97653	0.769847	0.705273	0.354437	0.566142	-0.418736	1.44621
'AMOT	-0.274423	1.0902	0.520911	-0.872923	2.08615	-0.315908	-0.00583309	2.37887	1.62884
'AMOTL1	-1.02781	-0.0647884	-1.38409	1.06151	-1.28222	3.57442	-0.58891	-0.28391	0.00148457
'AMOTL2	0.233539	-0.0574436	0.270702	0.512487	-0.370951	3.7982	-0.822713	0.336295	1.3789
'AMPD1	3.08586	-1.24275	0.951989	0.720695	-2.23048	0.783805	-0.0217629	-0.476161	0.5555
'AMPD2	2.7729	-1.12923	0.751123	0.158815	-2.32586	1.04781	-0.669304	-0.117035	0.172964
'AMPD3	-0.291323	-0.312923	-0.430244	0.491694	-0.504864	1.0619	-1.16303	-1.89692	-1.07682
'AMPH	4.40633	1.19303	-0.0777859	0.552403	-0.918852	-2.21955	0.212675	-0.482216	0.942585
'AMT	0.666021	-2.02322	2.4028	-1.3229	-1.24549	-0.226827	-0.463984	0.0319377	-0.771331
'AMTN	1.76415	-0.0744575	-1.55425	-0.377813	0.0256099	-1.70372	-0.204669	-0.599865	-0.963439
'AMY1A	2.78254	-1.50556	0.740368	0.223662	-0.764098	1.07363	-0.528069	0.0406842	0.729437
'AMY1B	2.78254	-1.50556	0.740368	0.223662	-0.764098	1.07363	-0.528069	0.0406842	0.729437
'AMY1C	2.78254	-1.50556	0.740368	0.223662	-0.764098	1.07363	-0.528069	0.0406842	0.729437
'AMY2A	2.78254	-1.50556	0.740368	0.223662	-0.764098	1.07363	-0.528069	0.0406842	0.729437
'AMY2B	2.78254	-1.50556	0.740368	0.223662	-0.764098	1.07363	-0.528069	0.0406842	0.729437
'AMZ1	4.4572	1.90291	0.174863	-0.383632	1.31108	-2.06647	1.79865	-0.130619	2.49749
'AMZ2	0.0913319	1.26232	2.09479	0.984551	-0.940076	-2.64079	-3.07012	1.78719	-0.152306
'AMZ2P1	0.116772	0.728837	1.8922	-0.520634	-0.427797	-2.05539	-1.40096	1.28171	-0.13621
'ANAPC1	2.84369	2.0098	1.32998	0.0545475	1.0453	1.42112	0.541201	0.739386	3.53024
'ANAPC10	2.17449	0.297576	-2.0133	0.435538	-0.517591	-2.15049	-1.69799	-1.18658	-1.64697
'ANAPC11	1.22539	-0.0435613	2.07191	-0.106552	-1.82959	-1.72198	-0.343437	0.892268	0.0510688
'ANAPC13	0.233539	0.0425228	0.246951	0.425523	-0.428527	3.75971	-0.979743	0.372159	1.29829
'ANAPC15	-0.568389	0.771578	-2.21072	0.731946	-2.68105	3.95913	0.381933	1.26885	0.584521
'ANAPC16	-6.89453	0.865882	-0.444288	-0.220901	0.420856	1.94963	-0.366065	0.112611	-1.61814
'ANAPC1P1	1.64639	-0.646501	1.2498	1.16936	2.06452	2.47926	-0.338056	0.537448	2.88579
'ANAPC2	-1.4819	0.693189	-0.959964	-0.390227	-0.0773942	-1.12205	-1.46767	-0.456668	-1.86064
'ANAPC4	3.39083	-1.55966	-0.667143	-1.48296	0.412677	-1.64564	-0.67808	-1.26703	-1.23637
'ANAPC5	1.23483	-1.0738	2.57778	0.0466059	-0.446475	-1.62437	-0.402324	-0.666011	-0.125074
'ANAPC7	1.52557	-1.10644	2.51924	-0.66167	0.344588	-1.75477	-1.5553	-1.11041	-0.636112
'ANG	-4.22918	0.389996	0.223219	-0.221588	-0.5897	-0.97455	-0.276462	0.607463	-1.7928
'ANGEL1	-2.07636	0.713504	0.257869	-0.329922	-0.326829	-1.51613	0.6995	0.605881	-0.697379
'ANGEL2	-0.406578	-0.561728	-0.112375	-0.834712	0.86209	1.55492	0.860523	-0.108453	0.443245
'ANGPT1	-0.623365	0.2866	2.15825	0.206391	0.96173	2.1194	0.49995	0.790788	2.26265
'ANGPT2	2.23016	-3.21434	-0.0864893	-0.72449	1.18819	0.515463	-0.445417	1.03272	0.175292
'ANGPT4	5.44642	-0.25593	2.24939	0.915834	1.33143	-1.67819	0.0311792	0.157322	2.89824
'ANGPTL1	0.487775	-0.391601	0.13322	-0.0871965	-0.557245	1.934	-0.470106	1.65396	0.955588
'ANGPTL2	-1.11224	0.621253	-1.12467	-0.0902135	0.98822	-1.79853	-0.153098	0.107462	-0.905741
'ANGPTL3	3.14882	-1.77641	-0.0764771	0.416264	-0.66178	1.03014	-0.853698	-0.969514	0.0909883
'ANGPTL4	2.25998	-4.29061	-2.56745	-0.295056	0.00842458	-1.4102	-0.468987	-0.495947	-2.56674
'ANGPTL5	-0.457792	0.277	0.168447	0.457275	-1.44258	2.94249	0.0444891	0.0175492	0.709538
'ANGPTL6	1.98631	-3.54333	-1.86256	-0.81468	-0.900403	-1.43679	-0.872743	-0.0702356	-2.65675
'ANGPTL7	2.64472	-0.886543	-0.710093	-0.379218	1.03835	0.368211	0.207129	-0.151002	0.753617
'ANGPTL8	2.08374	-2.56919	-1.68106	-0.803864	-0.534685	-1.44439	-0.965508	-0.327314	-2.20697
'ANK1	0.77989	-3.56234	0.800995	-0.924984	2.14678	0.411331	-0.931235	3.22403	0.687473
'ANK2	2.05843	0.154253	-2.04893	0.266284	0.550394	-1.90146	-0.592064	-2.87675	-1.55205
'ANK3	-7.21291	0.521239	-0.147614	0.144909	0.283155	1.59079	0.167374	2.19513	-0.869006
'ANKAR	2.34536	2.3099	-0.0706122	0.736835	-1.75468	1.9951	1.11661	0.470261	2.52748
'ANKDD1A	-0.01465	1.18963	-1.99764	-4.21101	0.0550089	0.966361	1.12972	-0.352466	-1.14376
'ANKDD1B	-0.116469	-0.289502	-2.31242	0.687139	0.368091	-2.08683	-0.242796	-0.204064	-1.48381
'ANKEF1	6.15686	0.824253	2.10792	1.29321	2.43452	-1.72752	-0.600656	0.820993	3.99854
'ANKFN1	0.540376	0.453065	2.18812	-1.24272	-0.480482	-1.26459	-0.843659	0.726262	0.026999
'ANKFY1	1.09873	-1.0841	-0.354799	-0.341882	-0.253656	-2.93893	1.34622	-0.506173	-1.07289
'ANKH	1.58445	-0.402694	-0.859404	2.26123	-2.1584	-1.96925	-0.0539759	0.574519	-0.361868
'ANKHD1	0.204996	0.407465	-2.45766	2.03048	0.648191	-1.07084	0.921483	0.157468	0.297544
'ANKHD1-EIF4EBP3	0.204996	0.407465	-2.45766	2.03048	0.648191	-1.07084	0.921483	0.157468	0.297544
'ANKIB1	2.56112	1.24737	0.257467	0.28626	0.475793	-0.986226	0.149118	1.60722	1.97924
'ANKK1	0.302926	0.317866	-0.993211	0.999684	-1.28211	3.44644	-0.808206	-0.6359	0.476411
'ANKLE1	1.3474	-1.98556	-0.78222	-0.330543	0.236634	-1.07324	0.248038	0.351508	-0.702856
'ANKMY1	-0.184174	0.288876	-0.3521	0.349438	1.10394	2.76753	-0.130859	1.03333	1.72392
'ANKMY2	3.45418	1.97479	0.00876537	0.265731	-0.0601979	-2.0098	0.593016	-0.602137	1.2814
'ANKRA2	-0.143915	-0.589485	-2.49928	0.0712879	0.50758	-2.22538	-0.769707	-0.0252105	-2.0061
'ANKRD1	-7.26433	-0.28765	-0.664818	-1.24212	0.83718	0.825282	-1.47905	-0.785921	-3.55725
'ANKRD10	-2.24424	1.67216	-1.46161	0.515483	1.14925	-0.88653	-0.243214	-0.413163	-0.675945
'ANKRD11	1.59313	1.55735	-1.68274	1.1217	-0.456026	1.67554	0.58769	-1.20396	1.12879
'ANKRD12	0.104445	0.0754564	-0.497927	-1.09098	-1.53163	-0.852594	0.778589	-1.59383	-1.62934
'ANKRD13A	1.49563	-1.10644	2.56053	-0.626277	0.623489	-1.75477	-1.48304	-0.709351	-0.353636
'ANKRD13B	-0.19028	0.767617	1.3576	-2.5707	1.90224	-1.4976	0.823063	0.377262	0.342664
'ANKRD13C	3.25053	-1.73598	0.253901	0.739601	-0.217592	0.973355	-0.816216	-0.922402	0.539236
'ANKRD13D	0.0232898	0.766656	-0.498881	-0.874679	-1.64165	3.54778	0.523805	-0.287212	0.551227
'ANKRD16	-5.1529	-0.528146	1.34781	2.33111	1.24608	-0.837589	0.144856	0.470549	-0.345858
'ANKRD17	1.7563	-0.0948403	-1.22775	-0.467167	1.04468	-1.68373	-0.211058	-0.643652	-0.539953
'ANKRD18A	-2.23466	-0.777896	-1.74716	-0.742024	-1.45803	-1.51195	-0.62747	0.672187	-2.9794
'ANKRD18B	-4.20816	-0.802536	-1.46677	0.205208	-1.181	-1.46449	-0.0708661	-0.467309	-3.34317
'ANKRD18CP	-0.391096	0.763514	-1.15489	-0.233389	0.731249	-1.51521	0.647683	-0.967334	-0.749348
'ANKRD19P	-0.658635	0.872041	-1.15723	-0.535482	0.0413422	-1.53287	-0.224319	-0.485765	-1.3014
'ANKRD2	-7.04518	-0.386338	-1.28277	-1.00176	0.414664	0.903295	-0.771042	-1.81738	-3.88431
'ANKRD20A1	-1.23295	-0.475687	-1.5136	-0.32933	-1.33515	-1.6279	-0.255956	0.148496	-2.34126
'ANKRD20A12P	2.36695	-1.21559	2.31687	2.32429	-0.420732	1.99742	-1.41133	2.16484	2.87182
'ANKRD20A19P	-1.09025	2.01639	-1.67148	-1.07552	0.911954	-1.877	-0.254641	-0.270945	-1.17079
'ANKRD20A2	-1.23295	-0.475687	-1.5136	-0.32933	-1.33515	-1.6279	-0.255956	0.148496	-2.34126
'ANKRD20A3	-1.23295	-0.475687	-1.5136	-0.32933	-1.33515	-1.6279	-0.255956	0.148496	-2.34126
'ANKRD20A4	-1.23295	-0.475687	-1.5136	-0.32933	-1.33515	-1.6279	-0.255956	0.148496	-2.34126
'ANKRD20A5P	0.0108942	0.109573	-0.504185	-1.20663	-1.63023	-0.446295	0.603301	-1.92013	-1.762
'ANKRD20A8P	2.65909	0.00877549	1.13614	0.103482	0.924264	1.78637	1.16763	1.18778	3.17262
'ANKRD22	-7.29684	-0.665499	-0.651987	-1.03718	1.00481	1.03981	-0.463464	-0.784537	-3.13068
'ANKRD23	2.47138	0.879105	0.995839	-0.0286803	1.43782	1.30238	1.23312	0.52346	3.11637
'ANKRD24	1.59286	-3.07545	-3.39546	-0.611477	-1.04221	-1.42177	-1.3071	-0.926475	-3.60168
'ANKRD26	-5.68573	0.0298702	-0.990654	1.5267	0.942434	-0.267289	-1.21077	-0.857803	-2.30278
'ANKRD26P1	1.85313	0.924763	-1.66783	0.563461	-1.5145	2.2057	1.1634	-2.04444	0.524564
'ANKRD26P3	-3.13585	0.74202	-3.19351	-0.185827	1.43083	-2.233	-0.550628	-0.0609988	-2.54098
'ANKRD27	3.02471	-0.0766264	1.38935	0.404507	1.96023	-0.822598	-0.0406625	0.344448	2.18615
'ANKRD28	0.490307	-2.69661	2.54328	0.00538791	0.74373	0.119099	-0.271473	-0.31223	0.219731
'ANKRD29	0.0328428	-0.608108	0.321206	-0.112055	-0.0738786	-0.658669	0.515649	-0.841002	-0.503466
'ANKRD30A	-5.29039	-0.441652	0.921226	1.17738	-0.343216	0.472369	0.394753	-0.709545	-1.35025
'ANKRD30B	0.24773	-1.30564	0.194734	-0.601229	-1.5765	-0.959045	-0.166467	-2.23464	-2.26311
'ANKRD30BL	3.22287	1.59824	0.44468	-0.46644	0.31469	1.37666	-1.00202	0.385162	2.07672
'ANKRD30BP3	-5.65698	1.14825	-0.108654	0.903408	-1.22239	1.09026	0.707638	-1.87457	-1.77237
'ANKRD31	-0.16774	-0.346141	-2.52891	0.0258391	0.184532	-2.08683	-0.537412	-0.0778534	-1.95675
'ANKRD33	1.13935	-0.425862	1.88508	1.3372	-1.04245	-1.1162	0.684944	-0.376639	0.73731
'ANKRD33B	1.64994	0.0249072	-0.726117	1.72989	-2.07627	-1.97865	0.962902	0.99759	0.206544
'ANKRD34A	2.36695	-1.21559	2.31687	2.32429	-0.420732	1.99742	-1.41133	2.16484	2.87182
'ANKRD34B	0.107512	-0.676873	-1.99811	-0.0750287	1.29406	-2.08178	0.45284	0.153489	-0.998394
'ANKRD34C	-0.17217	0.968844	-0.729585	-2.71516	-0.709792	1.36811	2.34899	0.456945	0.288562
'ANKRD34C-AS1	-0.172173	1.19357	-0.729585	-2.69818	-0.696524	1.36811	2.34899	0.507585	0.396609
'ANKRD35	2.36695	-1.21559	2.31687	2.32429	-0.420732	1.99742	-1.41133	2.16484	2.87182
'ANKRD36	2.66141	0.989453	0.995839	-0.0260424	1.2486	1.30238	1.23536	1.12125	3.36875
'ANKRD36B	2.66141	0.989453	0.995839	-0.0260424	1.2486	1.30238	1.23536	1.12125	3.36875
'ANKRD36BP1	0.534427	0.121575	0.344228	0.226318	-0.5901	1.85496	0.0154018	0.702077	1.13451
'ANKRD36BP2	1.64619	-0.973276	1.24962	0.865188	2.2861	2.0637	-0.451083	0.719911	2.61854
'ANKRD36C	2.07948	1.44304	0.995839	-0.0436383	0.91289	0.926818	1.15149	1.06952	3.01773
'ANKRD37	1.42778	0.843859	-1.17416	0.0787029	0.353575	-0.859576	-1.08251	-0.249626	-0.234038
'ANKRD39	2.47138	1.80083	0.995839	-0.0286803	1.3393	1.30238	1.2323	0.52346	3.40713
'ANKRD40	1.57105	0.195703	2.04519	-1.5606	0.221589	-2.19613	-0.0148411	1.11952	0.488429
'ANKRD42	-0.847194	-1.42509	-1.79487	0.747334	-0.882067	4.3087	-1.14199	0.466216	-0.201156
'ANKRD44	2.33628	0.789542	0.532734	0.191633	-1.58242	1.87518	1.51972	0.909709	2.32369
'ANKRD44-IT1	2.32443	0.659256	0.60678	0.825951	-1.61002	2.20387	0.889662	0.887395	2.39968
'ANKRD45	0.494875	-0.504021	0.424078	0.258741	-0.318063	1.92332	-0.0429975	1.17846	1.20717
'ANKRD46	-0.41572	-0.0998469	2.26639	0.380099	1.28153	1.9758	1.25511	0.931459	2.6781
'ANKRD49	-0.972211	-0.665035	-1.38379	0.968971	-1.12646	3.57442	-0.407308	-0.175851	-0.0662046
'ANKRD50	2.15071	0.688495	-1.64942	0.37969	-0.693879	-1.88982	-0.102607	-3.1796	-1.51902
'ANKRD52	0.844666	-0.257782	1.97069	-0.274559	0.00419966	-1.8365	0.513446	-0.776917	0.0661992
'ANKRD53	1.40676	0.241164	0.858082	-0.429121	2.49101	1.63159	0.305921	0.440094	2.4556
'ANKRD54	-3.68084	0.477986	-0.273327	1.01341	0.0315969	1.70034	-0.164742	0.340168	-0.196362
'ANKRD55	-0.604729	-0.281473	-1.82106	-0.672713	-0.722306	-1.70691	-0.769155	-0.523347	-2.51083
'ANKRD6	-2.04919	0.355463	1.97167	0.67832	-1.80889	-1.52475	1.14594	-0.552485	-0.630712
'ANKRD60	4.62209	0.954148	2.1239	-0.00831618	1.03752	-0.268725	0.44101	-0.034509	3.135
'ANKRD61	3.5636	2.32207	0.175535	-0.0110097	1.74175	-2.03237	1.12759	-0.103736	2.3983
'ANKRD62	-0.248891	0.221604	-0.505136	-0.918439	-1.99061	-0.391923	0.957892	-2.2912	-1.82671
'ANKRD63	-0.545851	1.27553	-1.70929	-4.40334	0.175069	0.4996	2.15165	0.646388	-0.675373
'ANKRD66	-2.44976	-1.08273	0.661073	-1.01833	-1.48815	0.871571	-0.607609	-0.166414	-1.86689
'ANKRD7	1.96829	1.15175	0.503913	-1.39354	-0.417325	-0.186152	-0.677683	2.21853	1.11998
'ANKRD9	-2.68388	1.98868	-0.408705	0.873181	-1.00882	-1.43212	1.7205	2.14004	0.420329
'ANKS1A	-2.1615	-1.62973	0.560615	-0.432921	-1.32909	-0.922898	1.35646	-0.268809	-1.70691
'ANKS1B	0.929252	-0.802148	2.71127	-0.771981	1.97767	-2.22277	-0.338959	-2.31745	-0.295259
'ANKS3	-0.0428394	-0.886528	-1.31371	-1.05146	-0.505764	3.70224	-0.897127	-1.97696	-1.05081
'ANKS4B	0.272245	-0.626179	-1.57604	-0.0757593	-1.40169	2.66676	0.401984	-0.805765	-0.404621
'ANKS6	-0.655813	0.70147	-1.15672	0.148346	1.15477	-1.47246	-0.0863654	-0.732354	-0.742151
'ANKUB1	0.732049	0.643541	0.883163	0.676911	-1.5495	4.4523	-1.22432	1.22065	2.06291
'ANKZF1	2.46183	-0.286893	-0.101801	0.638309	0.425851	2.21344	-0.849285	0.675766	1.83042
'ANLN	3.40723	1.14063	-0.0696321	0.330366	-0.726136	-2.08918	0.243969	-0.587757	0.583185
'ANO1	-0.358039	2.80787	-1.44238	-1.05549	-1.16605	2.72753	-0.464257	1.31583	0.836163
'ANO1-AS2	-0.358039	2.77307	-1.44238	-1.1079	-1.16831	2.72753	-0.464257	1.31583	0.804528
'ANO10	0.454107	-1.40434	2.51605	-1.77689	0.156304	-0.0568237	0.0781673	-0.0109717	-0.0156962
'ANO2	0.669623	-2.02892	3.18608	-0.163835	2.03341	-1.4466	0.258082	-0.332719	0.769025
'ANO3	-0.8196	-0.350468	-0.497676	0.863908	-2.00726	1.34569	-1.59449	-0.358698	-1.20866
'ANO4	1.15361	0.0618733	2.70694	-1.01995	1.68092	-2.20848	-0.0083953	-1.54795	0.289408
'ANO5	-0.835052	-0.424179	0.604556	0.910648	-1.98771	1.57031	-1.22677	-1.54877	-1.03838
'ANO6	1.2027	0.268429	1.9987	2.07892	0.0765697	-2.48291	-0.130823	0.994883	1.4165
'ANO7	-0.346612	0.407797	-0.366045	0.10882	0.940767	2.76837	-0.298413	1.03594	1.50282
'ANO8	1.3474	-1.98636	-0.78222	-0.230587	0.0656093	-1.07324	0.0934258	0.360444	-0.77977
'ANOS1	-0.711736	-1.41797	0.729443	0.124625	-0.486082	-1.73739	-0.804702	-1.05051	-1.89304
'ANP32A	-0.591521	1.48749	-1.43684	-4.08405	-0.375428	0.928352	0.466606	0.675544	-1.03586
'ANP32A-IT1	-0.591521	1.48749	-1.43684	-4.08405	-0.385201	0.928352	0.466606	0.675625	-1.03928
'ANP32AP1	-1.09391	1.1214	-1.75436	-4.13099	-0.365213	0.457367	0.0822308	-0.814029	-2.29721
'ANP32B	-0.405657	0.705032	-1.15907	-0.136935	0.850516	-1.51711	0.618336	-1.07901	-0.75091
'ANP32C	0.823341	-0.0313452	-0.601708	0.395138	0.458838	-1.65245	-1.26749	-1.49061	-1.19016
'ANP32D	1.59613	-0.789133	1.88231	2.17004	0.0980057	-1.7048	1.15731	-0.210064	1.48485
'ANP32E	0.630022	-0.219491	0.660991	0.702529	0.326642	1.72679	-0.580497	-0.116016	1.10696
'ANPEP	0.469876	2.58069	1.20619	-1.84431	-1.90283	1.47402	-0.0278013	0.275112	0.788757
'ANTXR1	1.43081	0.265802	0.856544	-0.010044	1.86515	2.26137	0.155353	0.753408	2.67937
'ANTXR2	2.34397	0.791705	-2.51303	0.413399	0.719715	-1.72781	-1.03837	-2.26071	-1.15652
'ANTXRL	-6.852	1.05151	-0.150794	0.303614	-0.739658	1.13443	0.234454	-1.95694	-2.46617
'ANTXRLP1	-6.852	1.05151	-0.150794	0.303614	-0.739658	1.13443	0.234454	-1.95694	-2.46617
'ANXA1	-0.979121	0.491882	-1.25075	-0.820363	0.580832	-0.98403	-0.765821	-0.307163	-1.42642
'ANXA10	0.829404	0.05693	-1.0196	-0.100856	-0.196451	-1.05333	-1.59821	-0.934821	-1.4202
'ANXA11	-7.9089	0.440724	-0.672825	-0.520644	-0.194182	1.82148	-0.259703	1.92165	-1.89943
'ANXA13	-0.841995	-0.616221	2.32363	0.099893	0.798871	1.20079	0.250058	1.27228	1.5865
'ANXA2	-0.775701	0.649071	-1.45436	-4.11267	1.02369	0.341728	0.703433	-0.667996	-1.51773
'ANXA2P1	1.30568	-0.57833	-1.42715	0.843417	0.319447	-1.77104	-1.46665	-0.395125	-1.12068
'ANXA2P2	-4.21325	-1.05993	-1.46267	0.205208	-1.03947	-1.46067	-0.0984	-0.484518	-3.39895
'ANXA2P3	-6.81631	1.20852	-0.168632	-0.541797	0.893373	1.42087	-0.796802	-0.938481	-2.02913
'ANXA2R	0.838286	-0.42999	-1.17198	2.12344	-1.52534	-2.25956	-0.0694897	1.25035	-0.439924
'ANXA3	2.37076	0.658381	-2.24822	0.164951	0.494875	-1.72638	-0.610748	-2.46519	-1.18849
'ANXA4	1.4315	0.196098	0.573293	-1.35065	1.73532	2.26199	-0.739827	1.11673	1.84712
'ANXA5	2.19617	0.918803	-1.64966	0.190212	-0.175253	-1.87192	-0.021251	-2.86669	-1.15951
'ANXA6	0.372264	0.465639	-2.27734	2.09641	1.08179	-1.04262	0.813683	0.651633	0.764192
'ANXA7	-6.88567	0.821804	-0.32873	-0.730306	0.382345	2.12664	-1.23735	0.676198	-1.82967
'ANXA8	-6.852	1.05151	-0.150794	0.303614	-0.739658	1.13443	0.234454	-1.95694	-2.46617
'ANXA8L1	-6.852	1.05151	-0.150794	0.303614	-0.739658	1.13443	0.234454	-1.95694	-2.46617
'ANXA9	0.629297	-0.724429	0.770881	0.307242	0.962379	1.72679	-0.686404	-0.0719342	1.03019
'AOAH	3.40042	1.14063	-0.0681521	0.317846	-0.607942	-2.08918	0.243969	-0.587757	0.618658
'AOAH-IT1	3.40042	1.14063	-0.0681521	0.552214	-0.615984	-2.08918	0.244034	-0.587757	0.698699
'AOC1	1.47937	-1.56466	0.175081	0.0129152	-1.99709	-0.122577	0.264252	1.09263	-0.23337
'AOC2	0.0583882	-0.369198	1.50883	-1.17457	0.926884	-1.75224	1.37428	-0.802146	-0.0812396
'AOC3	0.0583882	-0.369198	1.50883	-1.16824	0.926884	-1.75224	0.269256	-0.802146	-0.469686
'AOC4P	0.0583882	-0.369198	1.50883	-1.59428	0.926884	-1.75224	0.280991	-0.802146	-0.616166
'AOX1	2.33384	0.629286	0.488431	1.28562	-1.32781	2.20387	1.09096	0.885345	2.68331
'AP1AR	2.06305	0.217463	-2.04175	0.130584	0.266595	-1.90037	-0.408771	-2.38476	-1.43471
'AP1B1	-3.14465	1.66074	-0.667689	0.842954	-0.827045	0.915857	0.510541	-0.675751	-0.489688
'AP1B1P1	-3.29668	1.02949	-0.664432	1.01627	-0.739124	1.03108	0.174816	-1.03234	-0.877136
'AP1G1	1.22979	2.42355	-1.59045	0.237391	-0.165487	2.16111	1.34075	-0.789952	1.71357
'AP1G2	-4.23265	0.622461	-0.126693	0.145693	-1.29807	-0.395696	0.280564	0.510593	-1.5888
'AP1M1	1.31874	-1.28512	-0.79954	-1.08945	0.694614	-0.853068	-0.999296	0.199393	-0.994804
'AP1M2	2.2123	-3.07118	-1.86256	-0.567676	-0.205334	-1.43694	-1.05075	-0.611851	-2.33133
'AP1S1	2.86466	1.41697	0.341191	-1.03377	0.891937	-0.297193	0.529348	1.07692	2.04709
'AP1S2	-0.134009	-1.70571	0.13048	1.27317	-0.509602	-1.74969	1.09488	-1.94923	-1.25502
'AP1S3	2.43021	0.0348818	-0.0724026	0.456386	0.37805	2.36646	-1.46366	1.29954	1.9196
'AP2A1	3.23148	0.0931596	0.0576565	-0.233405	1.21739	-1.25658	0.57745	-0.645163	1.07551
'AP2A2	-0.198858	-0.776568	-0.68478	-0.160611	-0.092685	0.827233	-1.08651	-1.7222	-1.37708
'AP2B1	-0.0559968	0.993978	1.49961	-1.58833	1.46071	-1.10227	0.452288	1.55041	1.13505
'AP2M1	2.55563	0.928953	1.36037	-0.146416	-0.925678	4.0114	-0.00846742	0.155139	2.80401
'AP2S1	3.33658	-0.0307736	-0.133264	-0.4191	1.6611	-0.490913	0.389048	-0.150584	1.47152
'AP3B1	-0.531881	-0.281262	-2.26611	0.152322	0.361842	-2.08178	0.518214	-0.0109838	-1.46358
'AP3B2	0.303815	1.91338	-0.740992	-2.7115	-1.16104	1.37099	1.6894	0.442766	0.391317
'AP3D1	2.01127	-2.26912	-3.74987	-0.285511	-0.274865	-1.95538	-1.83216	-0.0713453	-2.97939
'AP3M1	-6.88567	1.07003	-0.32873	-0.608419	0.414	1.94294	-0.133972	-0.0372447	-1.6147
'AP3M2	0.77989	-3.32037	0.795743	-0.819046	0.835904	1.21808	-0.902692	3.38407	0.697056
'AP3S1	0.500964	-0.709765	-2.33106	1.12594	2.4547	-1.24315	0.1717	0.296644	0.0940339
'AP3S2	0.469876	2.5592	1.20619	-1.81469	-1.84629	1.47402	-0.154392	0.275112	0.766866
'AP4B1	3.08551	-1.0935	0.766515	0.615462	-2.58719	0.793361	-0.598133	-0.61351	0.13029
'AP4B1-AS1	3.08551	-1.12249	0.766515	0.562763	-2.74497	0.793361	-0.598133	-0.61351	0.0456279
'AP4E1	-0.8331	0.611671	-1.58794	-3.21832	0.85305	0.410743	1.63947	-1.30856	-1.21374
'AP4M1	3.02434	1.86863	0.352313	-0.741549	0.890063	-0.530972	0.577797	1.66776	2.51319
'AP4S1	-2.72168	1.05679	-0.142776	0.280936	-0.767039	-0.732183	0.505538	-0.954403	-1.22853
'AP5B1	0.0264133	0.0395344	-1.20486	0.407314	-1.47139	3.34684	0.297642	-0.084623	0.479726
'AP5M1	-1.98712	0.43225	-0.556566	0.946536	0.764256	-0.961405	-0.000237192	-0.712893	-0.733686
'AP5S1	6.12691	0.171896	2.1666	0.772516	1.33962	-1.95743	0.351663	1.75917	3.79396
'AP5Z1	5.11746	2.39636	0.301091	-0.0302392	1.04174	-2.19392	1.70607	-0.256629	2.85739
'APAF1	0.882745	-0.850728	2.71127	-0.771981	2.17756	-2.22277	-0.916075	-1.98947	-0.346286
'APBA1	-1.0228	0.441349	-1.2448	-0.566511	0.792143	-1.17068	0.380834	-0.633297	-1.06906
'APBA2	-0.224352	0.491268	-0.66591	-5.16147	-0.413779	0.444733	1.64342	-0.652538	-1.60465
'APBA3	2.01627	-3.07689	-3.39546	-2.05547	-1.49993	-1.19925	-1.65579	-0.769266	-4.11387
'APBB1	-0.456404	-0.244944	0.203392	0.7866	-0.546566	1.10773	-0.424853	-2.2159	-0.633194
'APBB1IP	-5.28891	0.0638114	-0.337721	1.43355	1.26426	-0.267289	-1.18759	-0.815848	-1.81576
'APBB2	1.50583	-0.982186	-0.08905	-1.43885	0.413989	-2.10828	-0.571734	-2.35469	-1.98873
'APBB3	0.204996	0.407465	-2.45766	2.25361	0.766692	-1.07084	0.530532	-0.249086	0.13637
'APC	-0.0804542	-0.76513	-2.28207	0.875161	2.35372	-1.30393	-0.502225	0.418913	-0.454673
'APC2	1.60396	-2.24679	-3.45668	0.254657	-0.236554	-1.9892	-0.811438	-0.623618	-2.65365
'APCDD1	-0.217377	0.232554	-0.730069	-0.982427	-2.00065	-0.852546	0.954376	-2.07974	-2.00672
'APCDD1L	4.64279	0.954148	2.12173	-0.00839114	0.699539	-0.297737	0.629075	-0.0329546	3.07881
'APCDD1L-AS1	4.64279	0.966193	2.12173	-0.0214804	0.787064	-0.297737	0.623408	-0.0264721	3.10967
'APCS	0.7003	-0.37269	0.681464	0.736454	-0.362429	1.76129	-0.406091	0.924843	1.29512
'APEH	0.635559	-2.02319	2.4028	-0.519444	-1.07757	-0.226827	-0.300861	-0.66968	-0.629046
'APELA	0.833517	0.236587	-0.994739	0.317124	0.783243	-1.61841	-1.2928	-1.52503	-1.15276
'APEX1	-3.9712	0.21968	0.287101	-0.225035	-0.63049	-1.15341	0.0336049	0.481878	-1.75287
'APEX2	-0.260607	-0.708915	0.965598	1.01173	0.635277	-0.863741	0.221388	-1.08377	-0.0293604
'APH1A	0.630022	-0.219491	0.661256	0.633626	0.438818	1.72679	-0.583605	-0.125539	1.11789
'APH1B	-0.39818	0.942008	-1.21422	-3.90205	0.121384	0.709301	1.37858	0.295432	-0.731057
'API5	-1.19559	0.206778	-0.168961	0.737104	-1.98735	2.54732	-0.029195	-0.292783	-0.0645849
'APIP	-0.621655	1.02749	0.00018761	0.585054	-2.25092	2.56339	1.23524	-1.14012	0.494508
'APITD1-CORT	2.77086	-0.257743	-0.711493	-0.274487	0.752838	0.413294	-0.0955659	-0.0691323	0.893985
'APLF	1.4245	0.18989	0.842293	-0.325251	1.81303	2.26027	-0.432464	0.766934	2.31196
'APLN	2.29898	1.31038	-1.13619	-2.68271	0.162038	-0.352208	-0.174955	0.739578	0.0583086
'APLNR	-0.0530188	0.363986	-0.709467	0.0445944	-2.19987	3.34696	0.0632494	0.0749358	0.329288
'APLP1	3.1848	-0.400213	1.26858	0.112068	3.44597	-0.363903	0.906481	1.87494	3.54569
'APLP2	-0.460318	-0.23804	-1.38609	0.522755	-1.07463	2.79407	0.326544	-0.437623	0.0164992
'APMAP	4.80234	-1.51822	1.95838	-0.308575	2.64088	-0.458029	0.193999	-0.444271	2.42767
'APOA1	-0.777072	-0.0252575	-1.40814	0.544193	-1.44335	3.43838	-0.0313815	0.236401	0.188714
'APOA1-AS	-0.777072	-0.0252575	-1.40814	0.544193	-1.44335	3.43838	-0.0313815	0.236401	0.188714
'APOA2	0.528351	-0.301801	0.68563	0.816922	-0.389828	1.76158	-0.420128	0.837632	1.24393
'APOA4	-1.33018	-0.0252575	-1.40814	0.5495	-1.44097	3.43838	-0.0142493	0.24345	0.00443027
'APOA5	-1.3031	-0.0217549	-1.18403	1.07932	-0.936766	3.43903	0.171118	0.277763	0.537961
'APOB	1.8662	0.505951	0.530721	1.05887	-0.63988	2.09712	-0.370799	0.438948	1.94
'APOBEC1	0.363591	-1.66243	3.2432	-0.539595	0.818873	-1.55891	-0.210863	-1.72145	-0.448159
'APOBEC2	-1.78526	-2.08399	0.0798593	-0.702966	-1.10078	0.881055	0.440068	-0.353394	-1.63533
'APOBEC3A	-3.96948	0.696527	-0.148813	1.40181	0.0419973	1.82824	-0.334191	-0.396662	-0.311332
'APOBEC3A_B	-3.96948	0.696527	-0.148813	1.40181	0.0419973	1.82824	-0.334191	-0.396662	-0.311332
'APOBEC3B	-3.96948	0.696527	-0.148813	1.40181	0.0419973	1.82824	-0.334191	-0.396662	-0.311332
'APOBEC3B-AS1	-3.96948	0.696527	-0.148813	1.40181	0.0419973	1.82824	-0.334191	-0.396662	-0.311332
'APOBEC3C	-3.99585	0.897222	-0.165045	1.39931	0.128226	1.82824	-0.166275	-0.527324	-0.212662
'APOBEC3D	-3.99585	0.960581	-1.03987	1.41564	0.067123	1.82824	-0.191879	-0.559013	-0.535645
'APOBEC3F	-3.99585	0.768778	-0.149548	1.41564	0.067123	1.82824	-0.191879	-0.559013	-0.288681
'APOBEC3G	-4.25582	0.677718	-0.149548	1.41564	0.112368	1.82824	-0.165574	-0.519806	-0.37363
'APOBEC3H	-4.25582	0.596394	-0.312211	1.41502	0.112452	1.82824	-0.0989121	-0.337223	-0.371959
'APOBEC4	0.717484	-0.503907	0.194146	-0.0515286	-1.08264	1.95126	-0.066651	1.74631	1.02688
'APOBR	-0.227524	-0.398601	-2.09302	0.320656	-2.0585	2.54448	0.417186	-1.03926	-0.89611
'APOC1	3.13409	0.263291	0.237188	0.223662	1.28946	-0.660992	0.806727	0.736342	2.13185
'APOC1P1	3.26936	0.263291	0.237188	0.0924553	1.19474	-0.660992	0.806727	0.669321	2.0761
'APOC2	3.21242	0.263291	0.237188	0.0924553	1.22241	-0.660992	0.806727	0.683407	2.07073
'APOC3	-1.33018	-0.0252575	-1.40814	0.544193	-1.44335	3.43838	-0.0128194	0.236839	-0.000120048
'APOC4	3.26936	0.263291	0.237188	0.0924553	1.20632	-0.660992	0.806727	0.669321	2.08019
'APOC4-APOC2	3.26936	0.263291	0.237188	0.0924553	1.20632	-0.660992	0.806727	0.669321	2.08019
'APOD	-0.2123	0.186553	1.29559	-0.623039	0.0329014	3.98628	0.0653989	0.105226	1.71
'APOE	3.13409	0.263291	0.237188	0.148744	1.27088	-0.660992	0.806727	0.739132	2.09978
'APOF	0.826087	-0.410508	1.97069	-0.529968	-0.226123	-1.8365	0.0176036	-0.651663	-0.297121
'APOH	0.11684	0.733165	1.98041	-0.612104	-0.861497	-2.48361	-1.60439	1.0446	-0.596295
'APOL1	-3.48021	0.765225	-0.427795	1.18671	-0.115757	1.77715	-0.100626	-0.517436	-0.322699
'APOL2	-3.48021	0.765225	-0.427795	1.18671	-0.115757	1.77715	-0.100626	-0.517436	-0.322699
'APOL3	-3.39237	0.618449	-0.426853	1.14971	0.176777	1.77715	0.374622	-0.650557	-0.1319
'APOL4	-3.48021	0.618449	-0.427795	1.14836	0.175182	1.77715	0.374622	-0.677303	-0.173784
'APOL5	-2.97261	0.385497	-0.683289	1.25187	-0.0506909	1.52126	0.268438	0.240457	-0.0138114
'APOL6	-2.98275	0.385497	-0.683289	1.25187	-0.0814526	1.52126	0.268438	0.240457	-0.0282724
'APOLD1	-1.29555	-1.32988	2.94178	-0.195074	0.926306	-0.220183	-0.0657199	-1.28816	-0.186141
'APOM	-1.93906	-1.48345	0.0406981	-0.641554	-1.71233	0.752519	0.331774	-0.410536	-1.78967
'APOO	-0.916477	-0.616541	0.0848355	1.5069	-0.27272	-1.08625	1.20263	-1.77149	-0.660829
'APOOL	-0.624661	0.434229	-1.06607	-0.00162247	0.783591	-0.237915	-0.444755	2.72306	0.553615
'APOOP5	0.515283	2.33945	-1.47337	0.563139	0.278647	1.96848	1.15756	-1.89525	1.22115
'APOPT1	-2.51924	1.59294	-0.408545	0.291924	-1.17949	-1.43188	1.97714	0.613892	-0.375917
'APP	0.268731	1.23477	-0.0234037	-1.68429	0.622411	-0.778302	-1.09121	-0.264001	-0.606447
'APPBP2	0.207533	0.88941	2.02022	0.13433	-0.458092	-2.76796	-1.76291	0.964832	-0.273166
'APPL1	0.820351	-2.24896	2.11916	0.304607	0.496388	0.0817247	-0.7571	-0.0179655	0.282209
'APPL2	1.05944	-0.210808	2.56217	-0.805227	1.7832	-2.03213	-0.26911	-0.690562	0.493902
'APRT	1.59313	1.61764	-1.68274	1.12543	-0.459096	1.67554	0.545832	-1.21468	1.13174
'APTR	3.67092	0.906218	-0.125959	0.0766153	-0.245296	-0.264234	1.69578	1.11319	2.41379
'APTX	-4.5893	-0.541027	-1.73872	-0.362831	-1.68049	-1.53949	0.0570302	-0.246075	-3.76212
'AQP1	3.14307	1.35607	-0.0639575	0.283453	-0.726772	-1.70148	0.074487	0.187411	0.902366
'AQP10	0.721724	-0.727198	0.77369	0.44779	0.535643	1.93408	-0.269151	0.509518	1.38809
'AQP11	-0.698779	-0.67748	-2.1018	0.79302	-1.46509	4.27852	-0.818265	1.45177	0.269372
'AQP12A	-0.341584	0.187161	-0.394987	0.299224	1.27284	2.76753	-0.152228	1.22652	1.71985
'AQP12B	-0.341584	0.187161	-0.394987	0.299224	1.27284	2.76753	-0.152228	1.22652	1.71985
'AQP2	1.30366	-0.452077	1.88412	1.68232	-0.443422	-1.4512	0.635295	-0.51163	0.935877
'AQP3	-4.36659	-0.802931	-1.73826	0.0949199	-1.43322	-1.46449	-0.0642595	-0.458648	-3.61808
'AQP4	0.987109	-1.51804	0.033866	-0.255302	-0.32946	-2.45537	2.41836	-1.28604	-0.850255
'AQP4-AS1	0.987109	-1.51804	0.033866	-0.255302	-0.335579	-2.45429	2.41836	-1.21798	-0.827971
'AQP5	1.30366	-0.452077	1.88412	1.6005	-0.455936	-1.4512	0.635295	-0.51163	0.902524
'AQP6	1.30366	-0.452077	1.88412	1.6005	-0.414266	-1.4512	0.635295	-0.503389	0.92017
'AQP7	-4.28462	-0.746428	-1.73826	0.121002	-1.54211	-1.46449	-0.182489	-0.335889	-3.5968
'AQP7P1	-1.23295	-0.475687	-1.5136	-0.32933	-1.33515	-1.6279	-0.255956	0.148496	-2.34126
'AQP7P3	-1.23295	-0.475687	-1.5136	-0.32933	-1.33515	-1.6279	-0.255956	0.148496	-2.34126
'AQP8	0.413596	-0.816587	-1.84243	-0.847162	-1.57066	2.54606	-0.144723	-0.870275	-1.10739
'AQP9	-0.628169	0.728454	-1.40029	-4.08671	0.588747	0.0688403	0.580245	-0.339964	-1.58705
'AQR	-1.05273	0.903202	-2.06451	-4.13336	-0.65123	0.635942	0.227308	-0.876381	-2.47903
'AR	-0.553783	-0.0972795	1.23926	0.731752	-0.47808	1.33968	0.0764877	-0.0820939	0.769312
'ARAF	-0.0349277	-1.91404	1.94106	1.37581	0.64538	-0.704236	0.900889	-0.763129	0.511524
'ARAP1	-0.305102	-0.640487	-1.8969	0.647427	-2.74707	3.96946	-0.233314	1.58185	0.132886
'ARAP2	3.49693	-1.34749	-0.0430943	-1.81627	-0.146325	-1.47405	-1.25709	-0.456511	-1.07618
'ARAP3	-0.174302	0.633929	-2.39804	1.32202	0.976798	-0.867343	0.870541	-0.113874	0.0882915
'ARC	-1.04014	-0.450433	2.28457	0.319367	-0.723141	1.28971	-0.531388	-0.903951	0.0864738
'ARCN1	-0.848293	0.466058	-1.19093	1.13251	-2.21311	2.84384	-0.701608	0.205627	-0.108154
'AREG	2.25641	-0.0749744	-2.24539	0.617528	1.02693	-1.72627	-0.033611	-1.16216	-0.474307
'AREL1	-2.38827	0.984248	-0.339192	-0.25539	-0.779647	-1.52993	0.513619	0.745785	-1.0779
'ARF1	-0.423514	-0.437964	-0.163019	-1.33041	-0.274006	1.8232	1.17294	0.00845835	0.132824
'ARF3	1.74371	-0.542717	1.88405	0.784019	-0.415394	-1.94398	0.934307	0.0912168	0.896334
'ARF4	0.588293	-2.40643	1.71473	0.103204	0.261057	0.0817247	-0.760673	0.322523	-0.0337886
'ARF4-AS1	0.588293	-2.40643	1.71473	0.103204	0.278473	0.0817247	-0.760673	-0.0169424	-0.14765
'ARF5	2.20182	-0.284892	-0.172039	-0.228261	-1.5504	0.224977	0.124283	1.56994	0.666599
'ARF6	-1.80615	0.612173	-0.368246	0.540726	0.318745	-1.01674	0.241609	-1.19909	-0.946453
'ARFGAP1	5.01333	1.00906	2.08781	-0.34411	0.727855	-0.777054	-0.0823743	0.328271	2.81527
'ARFGAP2	-1.64627	1.23535	0.204943	0.971965	-1.94442	3.18943	-0.757436	-0.866285	0.136924
'ARFGAP3	-2.37086	-0.366249	-0.0399891	2.19264	1.05729	1.27968	-0.692704	-1.81441	-0.266789
'ARFGEF1	0.354084	-1.01283	1.60996	0.0493144	0.903765	1.69809	0.706961	2.98921	2.58043
'ARFGEF2	4.96194	0.940666	2.36833	0.711289	1.56548	-0.516844	-0.421273	-0.168502	3.33793
'ARFGEF3	-3.01584	1.19684	1.48558	0.604011	1.27616	-0.351872	-0.0781282	-1.1164	0.000125669
'ARFIP1	1.15892	-0.615079	-1.46013	0.672565	0.808881	-1.96491	-1.5429	-0.289415	-1.14271
'ARFIP2	-0.456294	-0.259104	0.203392	-0.299623	-0.375441	1.10773	-0.510629	-2.21798	-0.992762
'ARG1	-2.97893	0.0119923	1.55982	0.674885	0.851121	-1.33311	0.168605	-1.00897	-0.726406
'ARG2	-1.89604	1.1825	-0.38273	0.0935988	0.44984	-1.23698	0.0258802	-0.736124	-0.883906
'ARGFX	0.381157	-0.103942	-0.311502	-0.00499199	0.33685	3.42868	-1.08922	-0.209009	0.858434
'ARGFXP2	-0.322957	0.754415	1.37802	-1.30183	2.01263	-0.836161	1.23045	1.42759	1.53518
'ARGLU1	-2.24112	1.53156	-0.958606	0.788596	0.792403	-1.58555	0.396717	-0.565478	-0.651061
'ARHGAP1	-0.836217	0.873773	0.204837	1.24017	-1.64393	3.18943	-0.442039	-0.4799	0.744626
'ARHGAP10	1.06515	-0.0716972	-1.6785	0.300828	-0.272157	-2.13035	-1.67503	-0.912321	-1.90002
'ARHGAP11A	-0.87549	1.02808	-0.50244	-3.8635	-0.861707	0.543317	1.4263	-0.465066	-1.26236
'ARHGAP11B	-0.224352	0.491268	-0.66591	-5.16147	-0.413779	0.444733	1.64342	-0.652538	-1.60465
'ARHGAP12	-5.5986	0.361583	-0.273076	1.48969	0.81407	0.105431	-0.677701	-0.0361862	-1.34873
'ARHGAP15	1.97389	2.86402	0.804514	0.278105	-0.448616	1.43317	-0.140501	0.0645377	2.41446
'ARHGAP17	-0.369912	-0.810663	-1.84584	-0.298157	-2.00616	2.54606	0.244059	-0.878259	-1.20875
'ARHGAP18	-2.73917	-0.0552937	1.39221	1.0117	0.771159	-0.40568	-0.119239	-1.19709	-0.474255
'ARHGAP19	-7.0573	-0.387938	-1.28277	-1.05608	0.55589	0.903295	-0.697459	-1.66358	-3.77805
'ARHGAP19-SLIT1	-7.0573	-0.388559	-1.28277	-1.05608	0.347147	0.903295	-0.699749	-1.61722	-3.83649
'ARHGAP20	-0.00586057	0.692654	-1.14506	1.19281	-0.409195	3.6021	-0.547733	-0.79094	0.91527
'ARHGAP21	-5.3622	-0.778852	-0.348902	1.42715	1.8107	-0.260088	-1.06281	-0.955197	-1.95522
'ARHGAP22	-6.86221	1.37987	-0.115492	0.429451	-1.09254	1.23421	0.359656	-1.95982	-2.34296
'ARHGAP23	0.0873708	1.96031	1.44605	-1.3103	2.53635	-0.872218	1.0198	1.76449	2.34471
'ARHGAP24	2.28653	0.411858	-2.88659	0.203454	1.05079	-2.20893	-0.803749	-2.93335	-1.72534
'ARHGAP25	1.43077	0.191408	0.856544	0.150135	1.97533	2.26027	-0.368035	0.766934	2.56798
'ARHGAP26	0.298565	0.351163	-2.40535	1.76845	0.77233	-0.76663	0.53332	0.510307	0.375526
'ARHGAP26-AS1	0.298565	0.351163	-2.81957	1.76845	0.86693	-0.76663	0.248425	0.156289	0.0366364
'ARHGAP26-IT1	0.258793	0.240867	-2.64736	2.39429	0.667448	-0.871464	0.295311	0.0981767	0.154174
'ARHGAP27	0.737872	-0.207074	1.79957	-1.38097	1.44726	-0.524999	0.413835	-0.456887	0.64651
'ARHGAP27P1	0.119951	0.746836	1.98513	-0.296349	-0.859135	-2.01253	-1.63941	0.976417	-0.346159
'ARHGAP28	0.0754709	-0.17865	-0.557218	-0.878069	-1.20286	-1.36297	0.916766	-1.88922	-1.7949
'ARHGAP29	2.78647	-1.74662	0.359247	-0.0259638	-0.713095	1.06945	-0.812797	-1.38379	-0.165141
'ARHGAP30	0.528351	-0.407404	0.68563	0.954897	-0.348818	1.76158	-0.536619	0.884924	1.24541
'ARHGAP31	0.216409	-0.142702	-0.387413	0.188586	0.882323	3.01202	-1.07384	0.377731	1.08651
'ARHGAP31-AS1	0.216409	-0.142702	-0.387413	0.188586	0.915622	3.05977	-1.08406	0.341931	1.09889
'ARHGAP32	-0.417743	-0.297565	-1.29514	0.435019	-1.14356	2.79522	-0.529224	-0.998328	-0.513118
'ARHGAP33	3.28745	-0.448377	1.26858	0.432037	3.52274	-0.375557	0.992769	1.85411	3.72424
'ARHGAP35	3.33886	0.0726859	-0.132185	-0.4191	1.33513	-0.602478	0.373545	-0.26511	1.30862
'ARHGAP36	2.30602	1.72986	-0.106672	-2.71425	-0.00559639	-0.370399	0.3951	0.437233	0.590894
'ARHGAP4	2.74926	0.813789	-0.855802	-1.31813	-1.41925	1.63766	-0.156733	0.594306	0.723054
'ARHGAP40	5.0855	1.12965	2.27739	0.129886	3.4017	-0.785418	0.290366	0.0506592	4.09405
'ARHGAP42	-0.216248	0.183427	-0.101958	0.517033	-1.10496	3.43757	0.366	-0.231997	1.00723
'ARHGAP44	1.25231	-1.07735	-0.181326	-1.10024	-0.320528	-3.04226	0.394564	0.178465	-1.37757
'ARHGAP45	1.33414	-1.87135	-3.19804	0.0664578	-0.451639	-1.75767	-1.15219	0.602846	-2.27244
'ARHGAP5	-2.70699	1.07336	-0.269716	0.609587	-0.764349	-0.740028	0.863786	-1.20426	-1.10967
'ARHGAP5-AS1	-2.70699	1.07336	-0.269716	0.609587	-0.764349	-0.740028	0.863786	-1.20426	-1.10967
'ARHGAP6	0.0568865	-1.71486	0.694703	1.99988	-0.744993	-1.73328	-0.0444673	-1.30426	-0.986549
'ARHGAP8	-2.49042	-0.447606	-0.0599649	2.02567	0.984028	1.61861	-0.7056	-1.20653	-0.0996353
'ARHGAP9	2.75143	-0.914258	1.98286	-0.384831	-0.362275	-1.84492	-0.175637	-2.76985	-0.607223
'ARHGDIA	1.42168	-0.0462827	2.07191	-0.0689995	-1.77461	-1.72198	-0.190941	0.686497	0.133383
'ARHGDIB	-0.360984	-1.18257	2.95679	-0.28499	1.18869	-0.185078	-0.043363	-1.01233	0.380479
'ARHGEF1	3.15594	-0.191046	0.215701	0.167788	2.05948	-0.684011	2.01413	-0.359169	2.25525
'ARHGEF10	2.25503	-2.80239	-0.346513	-0.263396	0.76427	0.883424	0.139239	0.860229	0.526757
'ARHGEF10L	3.23044	-0.413956	-0.660512	0.341436	1.39644	0.258575	-0.257415	0.116587	1.41831
'ARHGEF11	0.218172	-0.342849	0.674444	0.735225	9.38115e-05	1.83225	-0.302693	0.995451	1.34707
'ARHGEF12	-0.433283	0.71717	-0.842593	1.00514	-1.80866	2.8318	-0.46317	-1.23083	-0.0793487
'ARHGEF15	0.101311	-0.851671	-0.211628	-0.835864	-0.0522586	-2.99809	0.518015	0.32876	-1.41472
'ARHGEF16	2.93853	-0.168594	-0.954199	-0.780411	0.495392	0.623396	-0.0410986	0.475109	0.91504
'ARHGEF17	-0.377291	0.782991	-1.8969	0.815935	-2.03577	4.09192	-0.0630406	0.930737	0.79499
'ARHGEF18	2.31024	-3.56981	-2.57593	-0.230526	-0.626387	-1.7999	-0.480676	-0.298792	-2.57096
'ARHGEF19	2.98934	-0.366488	-0.658194	0.000935295	1.08772	0.29205	-0.00204689	-0.164966	1.12372
'ARHGEF2	1.16089	-0.938989	0.795476	0.377279	0.831781	1.82893	0.431241	1.28852	2.04181
'ARHGEF25	3.40522	-0.914258	1.98286	-0.420501	-0.385001	-1.84492	-0.181765	-2.83205	-0.420876
'ARHGEF26	1.17362	0.157019	0.79406	-0.15404	-1.64433	4.44904	-1.06791	1.57514	1.86768
'ARHGEF26-AS1	1.17362	0.190818	0.841017	-0.148211	-1.47278	4.44904	-1.04358	1.57514	1.96755
'ARHGEF28	-0.137726	-0.562176	-2.54294	0.0714921	0.500488	-2.35126	-0.769707	-0.0226135	-2.05572
'ARHGEF3	0.837144	-2.25369	1.98218	0.305708	0.162628	0.0817247	-1.34956	-0.516093	-0.265151
'ARHGEF3-AS1	0.837144	-2.2384	2.09908	0.304607	0.151095	0.0817247	-1.47678	0.1011	-0.0496473
'ARHGEF33	0.740362	0.613246	-0.0556077	0.0211423	0.727672	2.12026	0.624991	0.528544	1.88112
'ARHGEF34P	1.81639	-1.37096	0.213219	0.149636	-2.5368	-0.0304517	0.447168	1.57678	0.0936847
'ARHGEF35	1.81639	-1.37096	0.213219	0.149636	-2.5368	-0.0304517	0.447168	1.57678	0.0936847
'ARHGEF37	0.661844	0.224839	-2.43281	2.37473	1.21631	-1.37615	0.604739	0.818901	0.739777
'ARHGEF38	1.98868	0.0396356	-1.71795	-0.480404	0.56711	-1.79415	-1.20937	-1.93437	-1.60542
'ARHGEF38-IT1	1.98868	0.0396356	-1.71795	-0.480404	0.566215	-1.79415	-1.20937	-2.38659	-1.76562
'ARHGEF39	-2.30548	-0.260615	-1.69196	-0.531312	-1.13135	0.189744	-0.0271963	-0.206049	-2.10867
'ARHGEF4	3.85872	1.73024	0.44481	-0.364104	-0.0112132	1.37666	-0.606072	0.812587	2.5603
'ARHGEF40	-3.26289	0.985022	0.160316	0.161315	-0.175356	-0.973882	-0.0526907	0.714048	-0.864127
'ARHGEF5	1.81639	-1.37096	0.213219	0.149636	-2.5368	-0.0304517	0.447168	1.57678	0.0936847
'ARHGEF6	2.18564	1.29501	-1.19551	-3.16006	-0.943689	1.35692	-0.302101	1.29062	0.186258
'ARHGEF7	-2.73099	1.75916	-1.46161	0.51316	1.07697	-0.809518	0.00900038	-0.436118	-0.73537
'ARHGEF7-AS1	-2.73099	1.75916	-1.46161	0.390161	1.07112	-0.809518	0.00900038	-0.416876	-0.774122
'ARHGEF7-AS2	-2.73099	1.75916	-1.46161	0.51316	1.07697	-0.809518	0.00900038	-0.436118	-0.73537
'ARHGEF9	-0.204876	-1.58295	2.84619	0.611484	-0.485456	0.274234	0.243909	-0.254397	0.511994
'ARID1A	2.86442	-1.12317	-0.617203	0.556275	0.905492	-0.133241	0.259283	0.328911	1.07507
'ARID1B	-2.21888	-0.558874	1.32641	0.55151	1.16806	-1.34199	-0.537795	0.0930148	-0.536891
'ARID2	1.67641	-0.0249721	1.99577	2.1535	0.554206	-2.23013	0.0335905	0.61446	1.68745
'ARID3A	1.60157	-1.9037	-3.20932	0.168399	-0.40665	-1.76135	-1.20989	-0.556167	-2.57284
'ARID3B	-0.534531	1.1593	-1.27733	-3.08332	-0.530576	0.983166	1.17272	-0.32063	-0.859558
'ARID3C	-2.90033	-0.501194	-1.71297	-0.121483	-1.3274	-1.05845	-0.204808	0.0145126	-2.762
'ARID4A	-1.87253	0.469041	-0.534286	0.995957	0.589032	-0.545659	-0.543831	-0.667551	-0.745937
'ARID4B	0.374224	-0.339274	-0.143827	-0.417097	-0.216674	1.83112	1.01486	0.245528	0.830446
'ARID5A	2.47138	0.439253	0.995839	-0.0305084	1.13749	0.926818	0.841758	0.275701	2.49529
'ARID5B	-7.20921	0.263693	-0.0965848	0.493364	0.393095	1.40375	-0.437799	1.23314	-1.39885
'ARIH1	-0.733932	0.72168	-0.991454	-4.28507	0.141926	0.998129	1.04594	0.02342	-1.08872
'ARIH2	0.985438	-1.866	2.269	-0.369884	-0.090128	-0.226827	-0.489281	-0.321099	-0.0384569
'ARIH2OS	0.985438	-1.866	2.269	-0.369884	-0.090128	-0.226827	-0.489281	-0.321099	-0.0384569
'ARL1	0.850977	-0.179941	2.70331	-0.630178	1.73216	-2.20859	-0.00852151	-1.5413	0.253823
'ARL10	0.511022	1.11132	-3.94965	1.42653	0.107328	-0.605134	-0.701446	0.73866	-0.481318
'ARL11	-1.18404	2.11149	-1.12102	-2.39315	1.38145	-1.68788	-0.200173	-0.372812	-1.22546
'ARL13A	-0.306868	1.86543	0.331891	-1.3788	1.37766	-0.337394	0.254865	2.95113	1.68218
'ARL13B	1.68161	-1.16521	0.022137	0.639786	-0.536345	1.99903	-1.32362	2.29177	1.27603
'ARL14	1.77067	0.508873	0.460516	1.15725	-2.49049	3.99556	-0.61996	0.915417	2.01449
'ARL14EP	-0.768412	-0.908017	-0.166691	0.449936	-1.72564	1.65233	-0.84293	-1.23937	-1.25469
'ARL14EPL	0.492898	-0.709765	-2.33106	0.941123	2.50078	-1.24315	0.1717	0.296112	0.0419458
'ARL15	-0.768247	0.100795	-1.88866	-0.203838	-1.03575	-1.73805	-1.21289	-0.776409	-2.6598
'ARL16	1.30297	0.0588648	2.07191	-0.219687	-1.72863	-1.72198	-0.218171	1.20971	0.266926
'ARL17A	0.711676	0.159008	1.80572	-1.34188	2.01057	-1.73735	0.775738	0.0685533	0.866925
'ARL17B	0.711676	0.159008	1.80572	-1.34188	2.01057	-1.73735	0.775738	0.0685533	0.866925
'ARL2	0.0264133	0.0395344	-1.20486	0.407314	-1.47139	3.34684	0.297642	-0.084623	0.479726
'ARL2-SNX15	0.0264133	0.0395344	-1.20486	0.407314	-1.47139	3.34684	0.297642	-0.084623	0.479726
'ARL2BP	0.496949	2.446	-1.61697	0.47384	-0.753852	1.77883	1.07905	-2.11915	0.630989
'ARL3	-6.06022	-0.11074	-1.30725	-0.492173	1.26913	0.891573	0.0456484	0.404219	-1.89498
'ARL4A	3.73632	1.83067	-0.18832	0.213922	1.05046	-2.00922	0.799529	0.174679	1.98274
'ARL4C	-0.666606	-0.195709	0.0601624	0.203811	0.847429	1.41818	-0.807972	0.828784	0.596826
'ARL4D	0.827214	-0.654274	1.51146	-0.992663	1.67953	-1.40845	1.42055	-0.996012	0.490505
'ARL5A	2.48699	1.74453	0.100686	-0.280022	-0.337312	2.21241	0.050836	1.43632	2.6214
'ARL5B	-5.5327	-0.724599	-0.630275	1.74406	1.04497	-0.463884	-0.731915	0.46349	-1.70796
'ARL5C	0.822687	2.43477	1.49586	-1.11824	3.04406	-0.0398804	1.36332	1.75794	3.45086
'ARL6	0.565262	-0.00737301	0.00560733	-0.443791	1.11043	1.74903	0.337374	1.45102	1.68559
'ARL6IP1	0.66024	-0.50073	-1.58042	-0.153722	-1.12245	2.64837	0.734092	-0.775853	-0.0319859
'ARL6IP4	1.28659	-1.15276	2.57524	-0.441635	-0.454197	-1.62631	-0.623886	-0.262318	-0.247227
'ARL6IP5	1.31789	-2.52789	2.19273	0.419412	-0.269524	0.205878	-0.542634	-0.219616	0.203735
'ARL6IP6	3.3735	1.66272	0.384589	-0.0681286	-0.879496	2.2477	0.247304	1.06563	2.84039
'ARL8A	-1.05064	-0.692606	-0.0732139	0.0784161	-0.751685	1.73892	-0.220291	1.08616	0.0406793
'ARL8B	0.85172	-2.00791	2.60635	0.189056	0.86958	0.0952945	-0.475109	-0.462679	0.589127
'ARL9	1.06392	-0.63075	-1.05844	-1.20041	-0.971567	-1.82561	-0.594434	-1.13935	-2.24741
'ARMC1	0.34609	-1.33331	2.04081	0.252203	0.213404	1.3021	0.785451	2.97376	2.32656
'ARMC10	2.78619	1.15184	0.301842	-0.985686	1.01268	-0.308175	1.1248	1.18436	2.21602
'ARMC12	-2.16218	-1.64039	0.891015	-0.64436	-1.10487	-0.668478	0.788535	-0.602358	-1.81836
'ARMC2	-3.30703	0.546896	1.68551	0.82484	0.29154	-1.30564	0.432617	-0.705596	-0.543365
'ARMC2-AS1	-3.30703	0.546896	1.68551	0.82484	0.356013	-1.30564	0.768206	-0.705596	-0.401922
'ARMC3	-5.21757	-0.59252	-0.336062	1.44466	0.928622	-0.0499991	-0.633154	0.503372	-1.39747
'ARMC4	-5.6852	-0.144529	-0.331976	1.42113	0.904318	-0.265404	-1.02704	-0.437246	-1.96786
'ARMC5	0.74967	0.234457	-1.65442	0.413839	-0.763392	2.54998	0.267963	-0.216043	0.55934
'ARMC6	1.55109	-1.28394	-1.24707	0.180665	0.899275	-1.268	-0.698573	0.00722906	-0.657372
'ARMC7	1.00449	0.749892	2.09967	0.335899	-1.60369	-2.35186	-0.964637	0.743685	0.00475551
'ARMC8	1.14842	-0.215551	0.741094	0.57513	-1.20324	3.36488	-1.10677	0.160102	1.22473
'ARMC9	1.33876	0.49261	-0.169093	0.36555	0.464679	2.16594	-0.620139	0.759872	1.69642
'ARMCX1	-0.306868	2.09639	0.756964	-1.37603	1.44211	-0.337394	0.0479936	2.72504	1.78481
'ARMCX2	-0.306868	2.08077	0.756964	-1.37603	1.27805	-0.337394	0.0479936	2.96926	1.80763
'ARMCX3	-0.306868	2.08077	0.756964	-1.37603	1.26879	-0.337394	0.0479936	2.96926	1.80435
'ARMCX4	-0.306868	2.09639	0.756964	-1.37603	1.43907	-0.337394	0.0479936	2.72504	1.78374
'ARMCX5	-0.305063	1.83534	-0.26904	-1.14882	0.884038	-0.337394	0.512116	3.23267	1.557
'ARMCX5-GPRASP2	-0.305063	1.83534	-0.26904	-1.14882	0.884038	-0.337394	0.512116	3.23267	1.557
'ARMCX6	-0.306868	2.08796	0.756964	-1.37603	1.30897	-0.337394	0.0479936	2.96926	1.8211
'ARMS2	-6.24225	-0.747374	-1.23728	-1.16348	0.340506	1.24405	-0.266108	0.602426	-2.64087
'ARMT1	-2.35596	0.0946735	1.355	0.51532	0.866236	-0.918698	-0.589796	-0.490212	-0.538614
'ARNT	0.629297	-0.71953	0.770881	0.770262	0.742798	1.72679	-0.689785	-0.363298	1.01378
'ARNT2	0.119029	0.993881	-0.722089	-2.71849	-0.994083	1.37058	1.62807	0.083768	-0.0846183
'ARNTL	-0.289335	0.351434	-0.0447403	0.501011	-0.904927	1.21271	-0.681792	-1.73481	-0.562311
'ARNTL2	0.608659	-1.842	2.60259	0.647256	1.0401	0.337763	1.20991	-0.535616	1.43849
'ARNTL2-AS1	0.608659	-1.842	2.44792	0.622089	1.00196	0.337763	1.26562	-0.535616	1.38112
'ARPC1A	2.97459	1.64509	0.482943	-0.813563	0.66831	-1.26448	0.55323	1.10329	1.8913
'ARPC1B	2.97459	1.6242	0.352108	-0.844616	0.5524	-1.43339	0.393159	1.10329	1.66939
'ARPC2	2.88441	-0.41786	-0.378869	0.237964	-0.404951	2.21344	-1.10135	1.22754	1.50625
'ARPC3	1.52557	-1.10644	2.51924	-0.433769	0.387566	-1.75477	-1.5553	-1.11041	-0.540342
'ARPC4	0.43486	-2.23389	2.55694	-0.327313	1.39399	0.0467694	-0.273598	-0.273076	0.468346
'ARPC4-TTLL3	0.43486	-2.23389	2.55694	-0.327313	1.39399	0.0467694	-0.273598	-0.273076	0.468346
'ARPC5	0.722778	-0.503907	0.194146	-0.0515286	-1.08954	1.95126	-0.0666353	1.73833	1.0235
'ARPC5L	-1.15026	0.70123	-1.13382	-0.768444	0.852134	-1.83673	0.428219	-0.263403	-1.12114
'ARPIN	0.4794	2.55835	1.20619	-1.81469	-1.8455	1.47402	-0.0193943	0.275112	0.817941
'ARPP19	-0.483768	0.279787	-1.80215	-3.23883	0.90357	0.480355	1.68086	-1.24397	-1.21062
'ARPP21	-0.241575	-2.44916	2.48848	-0.201092	0.086807	0.00244194	0.362609	-0.474835	-0.150729
'ARR3	-0.288459	-0.129789	0.115774	0.732642	-1.00094	2.06842	-0.913528	0.902767	0.525694
'ARRB1	-0.458096	-0.326548	-1.76853	0.272749	-1.73707	4.18133	-0.21529	0.792867	0.262131
'ARRB2	1.10122	-0.800559	-0.146723	-0.132558	-0.579226	-2.88694	1.50955	-0.448232	-0.842681
'ARRDC1	-1.57971	0.880526	-0.959964	-0.0419595	-0.0107073	-1.12276	-1.44352	-0.169428	-1.57243
'ARRDC1-AS1	-1.57971	0.880526	-0.959964	-0.0419595	-0.0107073	-1.12276	-1.44352	-0.169428	-1.57243
'ARRDC2	0.857973	-1.61655	-1.24588	-0.360909	-0.997383	-1.15906	-0.509379	0.192303	-1.7108
'ARRDC3	-0.523783	-1.05298	-1.68542	0.780032	1.4271	-1.90659	1.05339	0.0892979	-0.643098
'ARRDC3-AS1	-0.523783	-1.05298	-1.68542	0.780032	1.4271	-1.90659	1.05339	0.0892979	-0.643098
'ARRDC4	0.718965	2.59817	-0.701222	-0.879738	-2.72432	1.29046	0.625064	-0.151413	0.274348
'ARRDC5	2.13226	-2.01842	-3.68203	-0.776198	-2.0421	-1.48827	-1.18789	0.0949972	-3.17054
'ARSB	-0.324554	-0.456251	-2.01527	0.190254	0.906974	-2.08178	0.434966	-0.329836	-1.29948
'ARSG	0.0913319	1.43368	2.09479	0.92084	-0.852083	-2.64079	-3.06245	2.27122	0.0907012
'ARSI	0.3733	0.457082	-2.24907	2.47746	1.38392	-1.17335	0.663418	1.59308	1.24658
'ARSJ	2.13217	0.360553	-2.07359	0.24497	0.331787	-1.90146	-0.437518	-2.87315	-1.49067
'ARSK	-0.203433	-0.904896	-1.64917	1.09353	1.17601	-1.86686	1.46274	0.536149	-0.12584
'ART1	-0.181974	-0.948678	-0.685768	0.552549	0.272264	0.893772	-1.36495	-2.13934	-1.27355
'ART3	2.25937	-0.442666	-2.23931	0.218458	1.03346	-1.65622	-0.774825	-1.81598	-1.20835
'ART4	-0.257983	-1.18257	2.95679	-0.376964	1.22455	-0.368283	-0.0128885	-1.03158	0.33625
'ART5	-0.181974	-0.948678	-0.685768	0.552549	0.272264	0.893772	-1.36495	-2.13934	-1.27355
'ARTN	3.24727	-0.954367	0.377331	1.89245	-1.23383	0.87411	-1.70484	-1.7915	0.249833
'ARV1	-0.600669	-0.391734	-0.135292	-0.961516	-0.474421	1.71535	1.0448	0.193901	0.138031
'ARVCF	-2.89786	0.938784	-0.742397	1.0123	-1.41527	1.64323	0.528822	-0.304724	-0.437384
'ARX	-1.15916	-1.0304	0.0561791	1.51926	-0.638625	-1.07787	0.998566	-2.6414	-1.40483
'AS3MT	-6.22736	-0.11074	-1.30725	-0.658982	1.278	0.884748	-0.146502	0.161471	-2.16608
'ASAH1	2.10746	-3.30501	-0.181123	-0.8404	0.85532	0.382963	-1.02889	1.52312	-0.172025
'ASAH2	-7.07737	1.03853	-0.0746985	0.427599	-0.419343	1.23727	0.151665	-0.155897	-1.7226
'ASAH2B	-7.11169	1.10549	-0.147736	0.419114	0.188691	1.23727	-0.515539	0.853767	-1.40383
'ASAP1	-1.38059	-0.452545	2.31236	0.180541	0.4448	1.17491	-0.122425	2.06808	1.49381
'ASAP1-IT1	-1.38037	-0.443466	2.31444	0.232368	0.470975	1.17491	-0.456818	1.96766	1.37168
'ASAP1-IT2	-1.38059	-0.452545	2.31236	0.238896	0.444264	1.17491	-0.100358	2.06808	1.52206
'ASAP2	1.35315	0.884455	1.13145	0.40489	0.0506979	1.98551	-0.587101	0.186024	1.9124
'ASAP3	2.48705	-0.886697	-0.0981813	0.546251	1.57699	0.0610545	0.0108282	1.22129	1.73898
'ASB1	-0.468391	0.0578346	-0.149539	0.673813	0.634153	2.76515	0.14732	1.00912	1.6509
'ASB10	1.79663	-1.66353	0.167387	0.0655853	-1.77046	-0.122577	0.210996	0.739799	-0.203706
'ASB11	-0.134153	-1.71611	0.136005	1.5121	-0.557316	-1.74969	1.08431	-1.8695	-1.16473
'ASB12	-0.362612	-1.03866	3.40293	0.583882	-1.05689	-0.160452	-0.339154	-0.255701	0.273418
'ASB13	-4.61852	-0.467012	1.49219	2.31458	0.962425	-0.837589	0.386888	0.711805	-0.0195315
'ASB14	0.820351	-2.24896	2.11916	0.304607	0.31713	0.0817247	-0.780538	-0.0179655	0.210545
'ASB15	1.97688	0.3495	0.00201695	-0.308535	-1.52846	0.103074	0.0632793	0.724807	0.488809
'ASB16	0.756496	-0.533033	1.51353	-1.3039	0.633687	-0.616081	-0.41463	-1.12685	-0.385648
'ASB16-AS1	0.756496	-0.533033	1.51353	-1.09969	0.69196	-0.616081	-0.100266	-0.772241	-0.0563296
'ASB17	2.68747	-1.5012	0.204712	0.745871	-0.519478	0.786097	-0.937305	-1.54529	-0.0279746
'ASB18	-0.168439	-0.0529227	0.072553	0.342212	0.297713	2.67192	-0.217404	0.989546	1.3913
'ASB2	-2.5014	1.97138	-0.336143	0.42555	-1.21973	-1.0852	2.24539	1.18474	0.24204
'ASB3	0.722169	0.879754	0.686133	0.535473	0.703748	2.26643	0.0705221	0.0611755	2.09495
'ASB4	3.00539	1.60078	0.356078	0.18009	0.4687	0.373139	1.51637	1.39396	3.14468
'ASB5	0.171782	0.331029	-0.965831	0.515326	0.200522	-0.377092	-0.75273	-1.4338	-0.816989
'ASB6	-1.27108	0.372391	-0.903294	-0.484827	-0.829987	-1.4702	-0.377101	0.789603	-1.4759
'ASB7	0.66412	2.25061	-0.699235	-1.00024	-3.06379	1.23845	1.75413	-0.146018	0.352851
'ASB8	1.59613	-0.929111	1.88231	2.00433	0.0816452	-1.7071	0.817287	-0.327515	1.20844
'ASB9	-0.134153	-1.71611	0.136005	1.5121	-0.557316	-1.74969	1.08431	-1.8695	-1.16473
'ASB9P1	0.304892	2.78581	-0.896735	-1.24363	-1.57151	1.47186	0.358749	-0.118368	0.385749
'ASCC1	-6.89453	-0.498591	-0.444288	-0.22575	0.385371	1.94963	-0.36693	0.266478	-2.06072
'ASCC2	-3.89752	1.41634	-0.66926	0.490925	-0.249274	1.21961	0.662961	-1.06996	-0.741114
'ASCC3	-2.94154	0.712259	1.83571	0.460213	-0.833202	-0.380325	-0.00733678	-0.817522	-0.697114
'ASCL1	0.888059	-0.367226	2.70663	-0.533208	1.90145	-2.23027	0.18295	-1.16259	0.489955
'ASCL2	-0.427053	-0.906602	-0.703456	0.459838	-0.109383	0.856234	-1.48154	-1.57551	-1.37443
'ASCL3	-0.0833993	-0.289	-0.270479	0.640962	-0.198465	1.41895	-0.695314	-2.29084	-0.624937
'ASCL4	1.44209	-0.418285	2.5701	-0.664681	1.18596	-2.02106	-0.939984	-1.1678	-0.00482604
'ASCL5	-0.26452	-0.567552	-0.230499	0.0696647	-0.305013	1.75512	0.148636	0.981281	0.561133
'ASF1A	-2.9002	-0.281991	1.27666	1.0728	0.164142	-1.3182	0.427145	-0.782638	-0.828121
'ASF1B	1.79436	-1.23921	-1.52965	-0.801585	1.35998	-1.43622	-1.73137	-0.113335	-1.3071
'ASGR1	0.999174	-0.79937	-0.248633	-0.549638	-0.941191	-2.62549	1.19507	0.0602117	-1.02879
'ASGR2	0.999174	-0.79937	-0.248633	-0.549638	-0.789966	-2.66016	1.27611	0.153928	-0.925798
'ASH1L	0.692037	-0.949446	0.796134	0.821144	-0.00203013	1.66179	-0.578617	0.326671	0.978524
'ASH1L-AS1	0.723495	-0.947088	0.795476	0.804152	0.567136	1.66968	-0.137526	0.637838	1.45422
'ASH2L	0.825015	-2.49098	1.49505	-0.427629	0.740543	1.48882	-0.750721	1.04643	0.68113
'ASIC1	1.30366	-0.514844	1.88536	1.6005	-0.574797	-1.4512	0.452304	-0.501021	0.777803
'ASIC2	-0.960349	1.36626	1.49569	-1.09415	2.10177	-1.7077	0.720321	0.54977	0.873847
'ASIC3	1.49732	-1.66353	0.167387	0.495646	-1.91238	-0.122577	0.257851	0.619599	-0.233591
'ASIC4	2.47143	-0.289969	-0.36665	0.645809	0.719375	2.21344	-1.01768	1.31574	2.01224
'ASIC5	1.13779	-0.459835	-1.28727	0.145766	0.222985	-2.0927	-1.50513	-0.935309	-1.68776
'ASIP	5.70236	-0.151048	2.2249	0.16902	2.12336	-0.689272	0.791231	0.411681	3.74138
'ASL	4.87989	0.0801646	-0.079187	0.155295	1.48975	-0.0136059	1.60522	1.4963	3.399
'ASNA1	1.95963	-1.63903	-0.991447	-0.968897	0.565037	-1.39408	-1.37473	0.127804	-1.3137
'ASNS	3.08723	1.56405	0.338244	-0.246446	0.647723	-0.660771	1.03135	1.15166	2.44413
'ASNSD1	2.34536	2.25228	-0.0706122	0.736835	-1.74675	1.9951	1.35826	0.470261	2.59534
'ASPA	1.08993	-1.09714	-0.355082	-0.804934	-0.0508664	-2.94658	0.861478	-0.624569	-1.38868
'ASPDH	3.26594	-0.029258	0.0552966	-0.0441929	1.20232	-1.25658	0.326354	-0.391281	1.10613
'ASPG	-2.61135	1.77177	-0.328461	0.340098	-1.8367	-1.45864	1.74509	1.15573	-0.432207
'ASPH	0.344868	-1.33067	2.0306	-0.2876	0.922418	0.852886	0.0560688	2.64697	1.85105
'ASPHD1	1.14598	-0.317775	-1.77714	0.0455161	-1.18635	2.54998	0.0908137	-1.05101	-0.176772
'ASPHD2	-3.31315	0.558427	-0.651019	0.561634	-1.53556	1.22222	0.803501	-0.889091	-1.14658
'ASPM	-0.25112	-0.567829	-0.0899433	-0.0617909	-0.384481	1.9788	-0.599338	1.08992	0.393937
'ASPN	-0.658635	0.870583	-1.15709	-0.535443	-0.0408541	-1.65703	-0.521482	-0.336443	-1.42708
'ASPRV1	1.4315	0.262084	0.8583	-0.0142095	1.87674	2.26199	-0.285971	0.364082	2.38808
'ASPSCR1	1.22539	-0.0416305	2.07191	0.467207	-1.75459	-1.72198	-0.584019	1.07261	0.259824
'ASRGL1	0.155675	0.255251	-1.76153	-0.175365	-1.3053	3.27842	-0.755264	0.622999	0.111328
'ASS1	-1.62259	0.745913	-0.896662	-1.24474	-0.642735	-1.46156	0.10667	-0.511571	-1.95419
'ASTE1	0.564194	0.0763273	0.420206	0.62193	-0.428946	3.82365	-0.870834	0.20195	1.55863
'ASTL	2.6591	1.79915	0.995839	-0.0305084	1.13492	0.926818	1.03829	1.15749	3.42278
'ASTN1	0.503998	-0.460067	0.0502938	-0.381407	-0.563594	1.91754	-0.188094	1.57123	0.86617
'ASTN2	-0.658271	0.758642	-1.07502	-0.47831	0.160586	-1.70496	-0.863403	-0.408339	-1.50935
'ASTN2-AS1	-0.658271	0.738176	-1.07502	-0.47831	0.118732	-1.70496	-0.863403	-0.408339	-1.53138
'ASXL1	5.7	-0.226514	2.24023	0.815641	1.95636	-0.939812	0.544737	-0.447422	3.40939
'ASXL2	1.94718	0.758047	0.933562	1.41887	-0.649739	2.06752	-0.889246	0.434359	2.12859
'ASXL3	1.36217	-1.38139	0.0332305	-0.0473678	-0.102566	-2.05538	0.74122	0.379579	-0.37848
'ASZ1	2.19682	0.945194	0.497592	-1.29035	-0.681329	-0.246776	-0.115566	2.43102	1.32109
'ATAD1	-6.84067	0.849884	-1.68114	-1.63845	0.60162	0.731802	-0.973494	-2.25897	-3.96313
'ATAD2	-0.874832	-0.757702	2.31232	0.0209278	0.803231	1.14124	-0.305704	1.42933	1.33247
'ATAD2B	2.20628	0.247399	1.05552	1.43329	-0.392956	2.0728	-0.275348	0.454189	2.40458
'ATAD5	-0.879256	0.886058	1.37193	-1.87674	2.07984	-2.16817	0.910701	0.844244	0.413167
'ATAT1	-1.44705	-0.653597	-0.191977	-1.47322	-1.38058	0.239479	0.722802	-0.292192	-1.58262
'ATCAY	2.01614	-2.9332	-3.39546	-0.536206	-1.53718	-1.42177	-1.65579	-0.873137	-3.65454
'ATE1	-6.00547	-0.629429	-1.23551	-0.732587	0.736076	0.986708	-0.781146	0.656598	-2.47656
'ATE1-AS1	-6.00547	-0.629429	-1.23707	-0.932795	0.845367	1.1799	-0.660907	0.931896	-2.3011
'ATF1	1.18564	-0.463575	1.8844	1.24582	-0.718494	-1.28057	0.235401	-0.413265	0.592328
'ATF2	2.60818	2.48847	-0.14772	0.700733	-0.152035	1.82085	0.405298	1.43085	3.23665
'ATF3	-0.420827	-0.562447	-0.193142	-0.663703	0.85039	1.79244	0.744835	-0.226907	0.466916
'ATF4	-4.15626	0.264906	-0.494949	1.43277	-0.370497	2.33948	-0.184542	-0.485926	-0.585138
'ATF5	3.23146	-0.0284399	0.0576565	-0.00927753	1.40524	-1.25658	0.397213	-0.42349	1.19281
'ATF6	0.526701	-0.0105757	0.68643	1.11813	-0.347156	1.75687	-0.529585	0.746921	1.39573
'ATF6B	-1.93906	-1.48345	0.0406981	-0.641554	-1.71233	0.752519	0.331774	-0.410536	-1.78967
'ATF7	1.37504	-0.229381	1.63277	0.890174	-0.105715	-1.43248	0.832081	0.467728	1.21276
'ATF7IP	-0.599412	-1.34424	2.95823	-0.183993	1.03685	-0.847615	0.119684	-1.51161	-0.131559
'ATF7IP2	1.78613	-0.553455	-1.55253	-0.809158	0.119441	2.8049	0.157959	-2.28162	-0.116085
'ATG10	-0.0591593	-0.614803	-1.94608	0.533729	0.721542	-2.00544	0.400922	0.0677015	-1.02586
'ATG101	1.15536	-0.477265	1.53318	1.01414	-1.06734	-1.1162	0.320147	-0.569883	0.280063
'ATG12	0.500964	-0.709765	-2.33106	1.01933	2.51575	-1.24315	0.1717	0.296644	0.0779249
'ATG13	-0.834429	0.747619	0.204837	1.19574	-1.67532	3.18943	-0.682918	-0.476053	0.590047
'ATG14	-1.22629	0.317314	-0.38882	0.972325	0.899806	-0.961405	-0.215076	-0.435248	-0.366774
'ATG16L1	-0.197488	-0.208464	0.0102566	0.0898177	0.414607	1.8905	0.412915	0.791873	1.13279
'ATG16L2	0.059924	-0.696732	-1.8969	0.623355	-2.11087	3.96946	-0.409692	1.45011	0.349544
'ATG2A	0.0264133	0.0395344	-1.20486	0.407314	-1.47139	3.34684	0.297642	-0.084623	0.479726
'ATG2B	-2.59409	1.7255	-0.401792	0.767144	-1.56361	-1.17067	2.71273	1.00028	0.168108
'ATG3	0.855406	-0.165993	-0.549561	-0.432366	0.803102	2.96828	-0.169678	0.635674	1.39472
'ATG4A	-0.277752	1.25874	0.494531	-0.620863	0.102837	-1.31291	-0.505208	3.1595	0.812775
'ATG4C	3.14882	-1.77641	-0.0764771	0.689477	-0.581225	1.03014	-0.853698	-1.16195	0.148029
'ATG4D	2.1998	-3.1928	-1.86256	-0.710368	-0.365506	-1.43694	-0.9194	0.260957	-2.1308
'ATG5	-0.780912	0.514563	2.00942	1.27965	0.147137	-1.27156	0.569408	-0.770705	0.599977
'ATG7	0.995084	-2.61005	2.39228	-0.134516	1.22064	0.0295995	-0.770518	-1.33753	-0.07602
'ATG9A	2.46183	-0.286893	-0.101801	0.638309	0.408124	2.21344	-0.93042	0.675766	1.79547
'ATG9B	1.49732	-1.66353	0.197794	0.304783	-1.91238	-0.122577	0.257851	0.919717	-0.184213
'ATIC	2.43877	-0.0213291	-0.415137	0.710964	-1.45477	2.11848	-0.570202	0.977716	1.33802
'ATL1	-1.79003	0.808674	-0.366962	-0.313492	0.38925	-1.22637	0.0542953	-0.822318	-1.15504
'ATL2	0.740603	0.625859	-0.0556077	-0.359943	1.02948	1.8369	0.11136	0.50048	1.56593
'ATL3	0.236364	0.0235223	-1.19199	0.575037	-1.22346	3.35146	0.675822	-0.508003	0.685455
'ATM	0.00121014	0.688041	-1.54623	0.907116	-0.733358	3.41522	-0.72677	-0.890697	0.394046
'ATMIN	1.59358	1.63341	-1.38052	0.40441	-0.399892	1.55231	0.190419	-1.16264	0.859514
'ATN1	0.47777	-1.79252	3.18608	-0.028986	1.07595	-1.37548	-0.37305	-1.25317	-0.0294862
'ATOH1	1.99125	0.319034	-2.71266	0.388324	0.963395	-2.19184	-0.577867	-2.02013	-1.35782
'ATOH7	-6.89474	1.22796	-0.0482782	-0.435569	1.0983	1.42087	-0.759326	0.183037	-1.48767
'ATOH8	1.50907	0.412255	1.22538	1.14978	1.54099	2.4059	-0.795586	0.377491	2.76665
'ATOX1	0.676463	0.383633	-2.23857	2.11574	0.96468	-1.04262	0.90579	0.574649	0.827232
'ATP10A	0.675845	0.193324	-0.601613	-6.03436	-0.169401	1.0241	2.49678	-0.753908	-1.12049
'ATP10B	0.223142	0.609505	-3.23452	2.09958	0.364117	-0.850742	0.0996976	1.22926	0.190931
'ATP10D	1.14317	-0.463995	-0.0259058	-2.27111	-0.748621	-2.07704	-0.510296	-0.917294	-2.07574
'ATP11A	-2.98845	1.90968	-1.49297	0.442991	1.07863	-0.807764	0.573875	-0.285953	-0.555067
'ATP11A-AS1	-2.98845	1.90968	-1.46716	0.442991	1.07863	-0.807764	0.573875	-0.19429	-0.513535
'ATP11AUN	-2.98845	1.90968	-1.49297	0.442991	0.987234	-0.807764	0.830014	-0.285953	-0.496822
'ATP11B	2.42898	1.22672	1.35693	-0.179215	-0.718244	4.0122	0.053165	0.127631	2.93738
'ATP11C	2.31181	1.42746	-1.2529	-1.85896	-0.442999	1.72229	0.052455	0.195464	0.761775
'ATP12A	-1.48843	2.5329	-1.67295	-0.963947	0.814841	-1.9578	-0.450002	-0.300504	-1.23245
'ATP13A1	1.5577	-1.29697	-1.25644	-0.130081	-0.674661	-1.15932	-0.803229	0.286792	-1.22902
'ATP13A2	3.00565	-0.2534	-0.658601	0.330788	1.16648	0.211135	0.136133	-0.0184125	1.38585
'ATP13A3	-0.496823	0.481802	1.4927	-0.754569	-0.15723	3.9718	-0.0498795	0.133201	1.63377
'ATP13A4	-0.505872	0.593667	1.48943	-1.20237	-0.665092	3.97177	-0.095317	0.200805	1.33891
'ATP13A4-AS1	-0.504324	0.593197	1.48943	-1.20147	-0.579434	3.97177	-0.0714183	0.192936	1.37557
'ATP13A5	-0.505872	0.593667	1.48943	-1.20225	-0.687845	3.97177	-0.095317	0.256423	1.35058
'ATP13A5-AS1	-0.505872	0.593667	1.48943	-1.14723	-0.660821	3.97177	-0.095317	0.256423	1.37958
'ATP1A1	2.90682	-1.04067	1.12868	0.392938	-1.6614	0.940109	-0.624409	0.0539044	0.74104
'ATP1A1-AS1	2.90682	-1.04067	1.16472	0.361832	-1.63327	0.940109	-0.629772	0.0539044	0.750831
'ATP1A2	0.519469	-0.538518	0.689319	0.910582	0.0821597	1.76129	-0.0533216	0.810582	1.4784
'ATP1A3	3.15591	-0.191046	0.21571	0.167147	2.04903	-0.684011	1.56636	-0.359169	2.09301
'ATP1A4	0.519469	-0.538518	0.687633	0.910582	-0.406902	1.76129	0.112585	0.806402	1.36208
'ATP1B1	0.533512	-0.462068	0.346727	0.203827	-0.528166	1.85496	0.298532	1.1676	1.20736
'ATP1B2	0.265735	-0.743065	-0.241962	-0.864497	-0.138171	-2.54726	0.781747	0.346317	-1.11057
'ATP1B3	1.21753	-0.213012	0.484923	0.0131456	-0.266399	4.05192	-1.09223	0.307991	1.59236
'ATP1B4	0.487352	0.672014	0.588004	-1.84581	1.39762	-0.336455	-0.121468	1.75914	0.919375
'ATP23	2.42242	-0.856744	2.0015	0.113777	-0.390308	-1.84492	-0.414243	-2.7076	-0.592598
'ATP2A1	0.476177	-0.297072	-2.09302	0.288121	-2.23579	2.54448	0.263163	-1.19429	-0.79487
'ATP2A1-AS1	0.476177	-0.297072	-2.09302	0.288121	-2.23579	2.54448	0.263163	-1.19429	-0.79487
'ATP2A2	1.52557	-1.10644	2.51924	-0.370925	0.229248	-1.75477	-1.5553	-1.50577	-0.713879
'ATP2A3	1.09873	-1.09714	-0.354799	-0.490732	-0.28252	-2.93893	1.37359	-0.37734	-1.08511
'ATP2B1	1.31288	-1.21677	2.38588	-0.659937	1.83657	-3.12477	-0.86865	-0.961048	-0.458148
'ATP2B1-AS1	1.31288	-1.21677	2.38545	-0.588964	2.17513	-3.13335	-0.8608	-1.08991	-0.359324
'ATP2B2	0.482385	-2.61582	2.55422	-0.309576	1.19142	0.0523387	-0.679368	-0.762609	-0.0307608
'ATP2B2-IT2	0.538776	-2.60869	2.63924	-0.313551	1.23274	0.0523387	-0.677745	-0.784862	0.0276656
'ATP2B3	2.74398	0.984801	-0.874552	-1.29914	-1.51693	1.49797	0.230098	0.876165	0.934231
'ATP2B4	0.0427879	-0.479048	-0.228475	-0.24728	-0.0625002	1.75497	-0.251965	0.796878	0.468588
'ATP2C1	0.564194	0.0141605	0.192654	0.62193	-0.421745	3.82532	-0.870834	0.106289	1.42552
'ATP2C2	1.56798	1.50674	-1.77282	0.84107	-0.784122	1.71781	0.695532	-1.19086	0.912636
'ATP4A	3.14144	-0.302966	1.26858	0.430458	2.94487	-0.437416	0.369753	1.67503	3.21371
'ATP4B	-3.26075	1.67013	-1.46088	0.478868	1.23053	-0.800062	0.602455	-0.251612	-0.633329
'ATP5A1	0.569633	-1.40234	0.0245144	-0.101543	-0.0624022	-1.90452	0.417755	1.21705	-0.439061
'ATP5B	0.845192	-0.257499	1.99673	-0.32875	-0.447299	-1.84546	0.127931	-1.34962	-0.445045
'ATP5C1	-5.33597	-0.87046	1.21484	2.32894	1.36018	-0.852221	-0.318024	0.412784	-0.728297
'ATP5D	1.42936	-1.91991	-3.45524	-0.0255106	0.0169083	-1.70966	-0.692853	-0.691467	-2.49198
'ATP5E	4.60253	0.970917	2.121	0.118948	0.740285	-0.319982	-0.515323	-0.0778877	2.70132
'ATP5F1	3.19418	-0.995815	0.763687	0.0315256	-2.28712	1.04754	-0.064525	0.496418	0.772831
'ATP5G1	0.695106	-0.0424894	1.89234	-2.0005	1.16085	-2.09701	0.906393	0.913863	0.50507
'ATP5G2	1.3526	-0.0088321	1.63264	0.77371	-0.644174	-1.62944	0.851403	0.346529	0.945558
'ATP5G3	2.60818	2.48847	-0.14772	0.700733	-0.124761	1.82085	0.47069	1.43468	3.27076
'ATP5H	0.741337	1.23727	2.09967	0.279625	-1.43752	-2.35186	-0.736698	0.700194	0.188094
'ATP5J	-0.0876192	1.07352	0.2326	-1.91717	0.488803	-0.778302	-1.16957	-0.741182	-1.02492
'ATP5J2	2.9746	1.6242	0.352108	-0.844616	0.54821	-1.44299	0.539236	1.29886	1.78531
'ATP5J2-PTCD1	2.9746	1.6242	0.352108	-0.844616	0.54821	-1.44299	0.388512	1.29886	1.73202
'ATP5L	-0.865189	0.289934	-0.335089	1.47483	-1.7634	2.84346	-0.775848	0.250824	0.395812
'ATP5L2	-2.37086	-0.387118	-0.165848	2.23193	0.761614	1.27968	-1.0434	-1.63114	-0.468508
'ATP5O	-0.0151517	0.279937	0.573485	-2.02585	-0.406713	-0.267429	-0.247067	-0.738397	-1.00663
'ATP5S	-1.78581	0.6712	-0.366878	0.209387	0.306649	-1.22868	-0.169078	-1.045	-1.20498
'ATP5SL	3.28073	-0.223415	0.24414	0.15712	1.751	-0.765768	1.36975	-0.349478	1.93184
'ATP6AP1	2.74995	0.117713	-1.17503	-1.4771	-1.47916	1.63766	-0.311026	0.85479	0.324489
'ATP6AP1L	-0.0591593	-0.614746	-2.09151	-0.0509052	0.678921	-2.00544	0.3507	0.0669577	-1.31705
'ATP6AP2	0.0297077	-0.446519	0.455031	1.18923	0.0690936	-1.06567	0.912299	-1.4427	-0.105899
'ATP6V0A1	-0.0070221	0.003758	1.50883	-0.851026	1.54884	-2.02535	1.37679	-0.353787	0.42463
'ATP6V0A2	1.08429	-0.83881	2.64635	-0.509448	-0.235186	-1.62615	-0.427822	-0.971626	-0.31056
'ATP6V0A4	2.04313	-0.991436	-0.25194	0.694603	-2.58253	0.0123905	0.36621	2.39831	0.597058
'ATP6V0B	3.24727	-0.94044	0.377331	1.89109	-1.13993	0.87411	-1.91815	-1.78801	0.213289
'ATP6V0C	1.40647	-0.916528	-1.21509	-0.963797	-0.477326	2.74932	-0.685033	-2.44732	-0.901312
'ATP6V0CP3	-2.85603	-2.38239	1.11727	-0.781709	-1.56144	1.06289	0.580376	-0.14259	-1.75491
'ATP6V0D1	0.548053	2.25344	-1.29512	0.367539	0.455452	2.1712	1.60182	-1.55365	1.60822
'ATP6V0D2	0.268466	-0.560277	2.07277	0.372082	2.16752	1.49241	-0.409161	2.03778	2.631
'ATP6V0E1	0.61727	0.814699	-3.39533	1.59762	0.0128651	-0.696648	-0.646708	1.28379	-0.145816
'ATP6V0E2	1.46339	-1.53726	0.16975	0.180857	-1.57953	-0.115532	0.248988	1.24798	0.0278018
'ATP6V0E2-AS1	1.46339	-1.53726	0.16975	0.180857	-1.57953	-0.115532	0.248988	1.24798	0.0278018
'ATP6V1A	-0.013796	-0.0772755	-0.673569	-0.912422	0.676596	2.96566	-0.518677	0.65112	0.741626
'ATP6V1B1	1.40676	0.246619	0.858082	-0.429121	2.33693	1.63159	0.305921	0.440094	2.40306
'ATP6V1B1-AS1	1.40676	0.246619	0.858082	-0.429121	2.33693	1.63159	0.305921	0.440094	2.40306
'ATP6V1B2	2.09393	-3.33984	-0.252655	-0.8428	0.562874	0.368298	-0.375609	1.52008	-0.0939485
'ATP6V1C1	-0.228704	0.164978	2.34779	0.676156	1.98687	1.93403	0.996296	0.665252	3.02029
'ATP6V1C2	2.02385	0.698188	0.961815	0.736215	-0.288871	1.9859	-0.151418	0.353626	2.23421
'ATP6V1D	-1.7049	1.02602	-0.520381	0.21825	0.0933613	-1.24212	0.161322	-0.734924	-0.955784
'ATP6V1E1	-2.70041	0.856468	-0.695325	0.807513	-1.34448	1.73568	0.676375	0.591123	-0.0258308
'ATP6V1E2	0.742604	1.13044	-0.0546487	0.146731	0.641339	2.49211	0.0310111	-0.840068	1.51657
'ATP6V1F	2.32397	-0.229599	-0.260348	-0.129625	-1.41512	0.121112	-0.331815	1.10959	0.420079
'ATP6V1G1	-0.702655	1.31083	-1.07194	-0.514331	0.513309	-1.91538	-0.554263	-0.294294	-1.14153
'ATP6V1G2	-1.93906	-1.48345	0.0406981	-0.641554	-1.71233	0.752519	0.331774	-0.410536	-1.78967
'ATP6V1G2-DDX39B	-1.93906	-1.48345	0.0406981	-0.641554	-1.71233	0.752519	0.331774	-0.410536	-1.78967
'ATP6V1G3	-0.304072	-0.570472	-0.0900992	1.15617	-0.411481	1.97875	0.0968471	1.1656	1.06817
'ATP6V1H	0.429928	-1.76282	1.90709	-0.438062	0.107675	0.945246	1.09397	2.45421	1.67487
'ATP7A	0.206639	-0.720506	-1.11859	0.654592	-0.722609	-0.0374807	-1.73229	3.55886	0.0313319
'ATP7B	-2.39464	1.9329	-2.81851	-1.28871	1.40923	-1.69239	-0.338628	-0.139061	-1.88437
'ATP8A1	1.51197	-0.428622	-0.096063	-1.34625	0.239812	-2.58599	-0.835526	-2.49835	-2.13512
'ATP8A2	-1.11753	2.90113	-2.05824	-0.978869	0.815646	-1.9578	-0.120214	-0.628652	-1.11176
'ATP8B1	0.550271	-1.06591	-0.702815	0.790886	-0.0356395	-2.40702	0.587815	0.274571	-0.709877
'ATP8B2	0.721724	-0.727198	0.77369	0.44779	0.535643	1.93408	-0.269151	0.509518	1.38809
'ATP8B3	1.60396	-2.06129	-3.48686	-0.163177	-0.345324	-1.94365	-0.813134	-0.111625	-2.5884
'ATP8B4	-0.765679	0.530413	-2.23546	-3.2899	0.899278	0.3984	1.62024	-1.17962	-1.42211
'ATP8B5P	-2.95212	0.000789448	-1.69139	-0.506765	-1.23317	0.109805	-0.338435	-0.307503	-2.44616
'ATP9A	5.41119	0.936305	2.50788	0.884821	1.93698	-0.540758	0.880294	-0.480593	4.07863
'ATP9B	0.621425	-1.13349	-0.529666	0.158041	0.453085	-1.83671	0.451723	-0.803201	-0.925883
'ATPAF1	3.1309	-0.978121	0.215533	1.64854	-1.12686	1.01965	-0.443723	-0.306764	1.11693
'ATPAF2	1.27933	-0.0451934	0.274365	-1.41593	-0.0834983	-3.07714	0.322207	-0.127653	-1.01594
'ATPIF1	3.12653	-1.00659	-0.510125	0.529045	1.01316	-0.217849	0.31496	-0.023178	1.14054
'ATR	1.21719	-0.208445	0.593683	-0.499255	-0.283832	4.05192	-1.07328	0.274362	1.43979
'ATRAID	1.75619	0.636798	0.93216	1.08343	0.0323776	2.05899	-0.905561	1.20391	2.40356
'ATRIP	0.873018	-1.80983	2.30066	-0.715527	-0.458985	-0.226827	-0.304158	-0.515433	-0.303024
'ATRN	6.13922	0.211514	2.26076	0.638086	1.2706	-1.95742	0.0396378	1.37925	3.52905
'ATRNL1	-5.74254	-1.08086	-1.61486	-0.758712	0.695183	1.34144	-0.354565	0.967384	-2.3149
'ATRX	-0.265898	-0.842894	-0.398483	0.654592	-0.911864	-0.0374807	-1.60447	3.55325	0.0518869
'ATXN1	-3.10824	-1.55382	0.123617	-1.72148	-1.19011	0.313543	1.17257	0.00937798	-2.10525
'ATXN10	-2.60256	-0.486438	-0.0598738	1.82418	0.917489	0.911498	-0.723989	-1.34584	-0.553501
'ATXN1L	1.22979	2.42355	-1.59045	0.172164	-0.184462	2.16111	1.1724	-0.820691	1.61341
'ATXN2	1.52509	-1.15094	2.56976	-0.368735	0.600099	-1.75477	-1.46238	-1.47999	-0.538065
'ATXN2L	0.476177	-0.297072	-2.09302	0.288121	-2.23579	2.54448	0.263163	-1.19429	-0.79487
'ATXN3	-2.40303	1.96866	-0.184736	0.549098	-1.53613	-0.92611	1.5949	1.11049	0.0612162
'ATXN3L	-0.383824	-1.32779	0.907241	1.96743	-0.796344	-1.11365	1.67491	-1.90516	-0.345487
'ATXN7	1.35063	-2.50315	1.67531	0.175442	0.102428	0.0083958	-0.95182	0.492587	0.123679
'ATXN7L1	2.22239	0.143265	0.27713	-0.917588	0.917459	-0.341543	0.65806	1.51774	1.58283
'ATXN7L2	2.7729	-1.12923	0.789175	0.0449268	-2.2962	1.04781	-0.501026	0.42718	0.408542
'ATXN7L3	0.756496	-0.533033	1.51353	-1.09066	0.654522	-0.616081	-0.100266	-0.870341	-0.101055
'ATXN7L3B	1.90666	-0.852985	2.29458	-0.0204975	1.73593	-2.02209	-0.152015	-2.50618	0.13555
'ATXN8OS	-2.27659	1.81665	-2.79184	-0.632062	0.202575	-1.16861	0.611777	-0.546899	-1.69175
'AUH	-0.379938	0.865485	-1.14657	-0.364185	-0.0372601	-1.65831	-1.1541	-0.11269	-1.40982
'AUNIP	2.93975	-1.04614	-0.476297	0.574586	1.08939	0.277098	0.615868	0.297857	1.51042
'AUP1	1.39348	-0.318576	0.867593	0.0991828	2.73439	2.26723	-0.77181	0.107373	2.25527
'AURKA	4.63047	0.924062	2.30496	0.445011	1.07742	0.457509	0.144349	-0.172235	3.4689
'AURKAPS1	-0.372222	-0.350199	0.0217794	-0.433978	0.522537	1.88345	0.623055	0.33779	0.789206
'AURKB	0.101311	-0.787005	-0.22949	-0.84265	-0.843384	-2.9951	0.618587	0.378245	-1.62617
'AURKC	3.94506	-0.305788	0.494095	0.390582	0.772231	-0.886994	0.68205	-1.92721	1.11865
'AUTS2	3.93864	0.822815	-0.105197	0.0655691	0.533351	-0.250985	1.00143	2.1169	2.87174
'AVEN	-1.07671	1.04018	-0.60657	-3.88439	-0.896411	0.635942	0.415487	-0.870735	-1.85375
'AVIL	4.10438	-0.78641	2.0015	0.0912669	-0.333781	-1.84492	-0.08453	-2.72572	0.149123
'AVL9	2.88841	0.995237	-0.129487	0.106794	-0.732892	-2.07983	0.115501	-0.0812793	0.382704
'AVP	6.17995	0.242256	2.25522	0.130534	1.12122	-1.95915	-0.203183	0.782872	3.02278
'AVPI1	-7.08022	-0.386357	-1.28292	-1.00176	0.522874	0.906826	-0.771017	-1.92063	-3.89376
'AVPR1A	0.714341	-0.459988	2.02684	-0.150607	-0.0708543	-1.87268	0.118497	-1.26289	-0.33847
'AVPR1B	-0.0643613	-0.468464	-0.0842081	0.608146	0.0134357	1.75605	0.803746	1.15733	1.31581
'AVPR2	2.74926	0.813789	-0.855802	-1.31813	-1.41925	1.63766	-0.156733	0.594306	0.723054
'AWAT1	-0.288459	-0.129789	0.115774	0.732642	-0.955941	2.06842	-0.913528	0.902767	0.541602
'AWAT2	-0.288656	-0.129789	0.55615	0.732642	-1.12783	2.08429	-0.916111	1.2194	0.753103
'AXDND1	0.487296	-0.682239	0.343872	-0.313313	-0.626155	1.952	-0.348049	1.69392	0.886475
'AXIN2	0.117908	0.731489	1.99219	-0.101026	-0.407468	-2.05724	-1.65956	1.36014	-0.00833135
'AXL	3.26917	-0.401736	0.244139	0.0721396	1.75452	-0.865106	0.877946	-0.00616429	1.74829
'AZGP1	3.02434	1.92576	0.352108	-0.866779	0.762656	-0.530972	0.467724	1.86868	2.47612
'AZGP1P1	3.02434	1.92211	0.352108	-0.866779	0.722961	-0.530972	0.267123	1.86868	2.38987
'AZI2	0.488836	-2.40181	2.7128	-0.437017	0.623826	0.0449618	-0.786749	-0.667918	-0.14958
'AZIN1	-0.228704	0.215656	2.34949	0.836609	1.91286	1.98068	0.453849	0.901764	2.9777
'AZIN1-AS1	-0.228704	0.215656	2.34949	0.652708	1.96974	1.98068	0.453849	0.889066	2.9283
'AZIN2	3.08869	-1.43466	0.631854	1.57567	-2.16566	-0.0343572	-0.921146	-0.557539	0.0646482
'AZU1	1.60157	-1.89747	-3.25103	0.264925	-0.586239	-1.76125	-1.32586	-0.734173	-2.71866
'B2M	-0.781188	1.0629	-2.18075	-4.82351	1.65352	0.269071	1.2692	-1.25526	-1.69211
'B3GALNT1	2.24171	0.889941	0.460516	0.218654	-2.17127	3.99556	-0.52427	0.907199	2.1277
'B3GALNT2	0.374224	-0.339274	-0.143428	-0.416141	-0.537927	1.84758	0.377403	0.221811	0.489404
'B3GALT1	1.96448	2.06559	0.15303	0.705524	0.367209	2.01458	0.102167	-0.379936	2.47227
'B3GALT2	-0.323483	-0.680037	0.262641	0.128166	-0.960747	2.09945	0.185041	0.121795	0.294449
'B3GALT4	-1.35717	-1.20492	-0.0389131	-0.83067	-1.89635	0.709313	0.577732	-0.419238	-1.57693
'B3GALT5	0.616123	0.601399	0.586236	-2.41061	-0.263084	-0.015034	-0.18192	-0.0609586	-0.398754
'B3GALT5-AS1	0.616123	0.601399	0.586236	-2.41061	-0.263084	-0.015034	-0.18192	-0.0609586	-0.398754
'B3GAT2	-1.95786	-0.993198	1.45871	0.778469	-2.09024	0.0186271	0.583291	-1.13772	-1.18084
'B3GAT3	0.118511	0.096102	-1.8217	-0.540143	-0.501611	3.28159	-0.566875	0.624396	0.244047
'B3GLCT	-0.514689	2.26049	-3.03385	-1.40112	1.46356	-1.67647	-0.668021	-0.0071341	-1.26474
'B3GNT2	0.109716	0.833714	0.722361	-0.424853	0.84864	2.35057	-0.00338021	0.671949	1.8062
'B3GNT3	0.826731	-1.61929	-1.25161	-0.714968	-0.0143405	-1.15912	-0.168727	0.311177	-1.34002
'B3GNT4	1.04453	-1.11934	2.57778	-0.730396	-0.535022	-1.62437	-1.1843	-0.358062	-0.68207
'B3GNT5	2.55563	1.29947	1.36037	-0.595851	-0.943256	4.0114	0.54426	0.139194	2.95967
'B3GNT6	-0.332255	-0.691546	-1.57056	0.317391	-1.78608	4.15303	-0.871078	0.813062	0.0113014
'B3GNT7	0.961715	0.513751	0.0159265	0.309178	0.250458	2.16594	-0.527481	1.11823	1.69979
'B3GNT8	3.28073	-0.170413	0.24414	0.15712	1.68419	-0.764407	1.37819	-0.349478	1.93043
'B3GNT9	0.538564	2.05555	-1.49459	0.326427	0.393611	2.1712	1.85747	-1.58127	1.5086
'B3GNTL1	0.504856	1.19639	2.07498	0.21703	-1.95854	-1.75938	-0.2426	0.135714	0.0595568
'B4GALNT1	3.66187	-0.914258	1.98286	-0.364152	-0.26394	-1.84492	-0.198315	-2.81939	-0.268786
'B4GALNT2	0.69739	-0.0424894	1.90353	-1.9771	1.37016	-1.70794	0.685165	1.1658	0.740521
'B4GALT1	-4.80868	-0.84337	-1.73826	-0.362831	-1.74483	-1.28684	0.287869	0.338228	-3.59165
'B4GALT1-AS1	-4.80868	-0.84337	-1.73826	-0.354524	-1.62191	-1.46449	0.279081	0.282086	-3.63102
'B4GALT2	3.24727	-0.94044	0.377331	1.89109	-1.13993	0.87411	-1.91815	-1.78801	0.213289
'B4GALT3	0.528351	-0.508883	0.68563	1.06613	-0.393923	1.76158	-0.420128	0.837632	1.25737
'B4GALT4	0.218083	-0.142702	-0.502161	0.188586	0.884174	3.05999	-0.946293	0.345406	1.09781
'B4GALT4-AS1	0.148663	-0.142702	-0.387413	0.188586	0.884174	3.05999	-0.946293	0.345406	1.11384
'B4GALT5	5.38891	0.937535	2.46109	1.21585	1.34545	-0.540202	-0.227432	0.233472	3.82356
'B4GALT6	1.82101	-0.88233	0.0327657	-0.531471	0.358558	-2.17313	0.80971	0.329721	-0.0831437
'B4GALT7	0.38944	1.24996	-4.00243	1.63879	0.297768	-0.636082	-0.352156	0.689684	-0.256334
'B4GAT1	-0.29078	0.51982	-0.345741	-0.389134	-1.02637	3.35387	0.1709	0.226722	0.784636
'B9D1	-0.891673	-0.437553	0.295822	-0.575844	-0.156827	-2.3345	0.473652	0.186644	-1.21632
'B9D2	3.32168	-0.297008	0.24414	0.0721396	1.5767	-0.764407	1.25288	-0.019717	1.90438
'BAALC	-0.228704	0.221446	2.36145	0.67734	2.03518	1.93403	0.996296	0.71346	3.07963
'BAALC-AS1	-0.228704	0.221446	2.36145	0.67734	2.07371	1.93403	0.996296	0.71346	3.09325
'BAALC-AS2	-0.228704	0.221446	2.36145	0.67734	2.03518	1.93403	0.996296	0.71346	3.07963
'BAAT	-0.700731	0.655048	-1.16714	-0.435426	0.547301	-1.51752	0.209232	-0.425683	-1.00229
'BABAM1	1.3474	-1.81311	-0.78222	-0.330543	0.235941	-0.970876	0.248038	0.351508	-0.605941
'BACE1	-0.750732	0.27588	-1.20203	1.11472	-1.89589	3.43732	-0.383373	0.365029	0.339737
'BACE1-AS	-0.750732	0.27588	-1.20203	1.11472	-1.89589	3.43732	-0.383373	0.318428	0.323262
'BACE2	0.659319	0.399787	0.594772	-2.46615	0.798123	-0.230953	-0.0545491	-0.301908	-0.212685
'BACH1	0.134118	0.209417	0.130136	-1.99155	0.772487	-0.776837	-0.537604	-0.394241	-0.867646
'BACH1-IT2	0.134118	-0.461876	0.125111	-1.8408	0.77283	-0.776837	-0.675769	-0.394241	-1.10219
'BACH2	-1.67106	0.355463	1.8855	0.716411	-1.81254	-1.52475	1.3566	-0.562584	-0.444401
'BAD	0.452908	0.110128	-1.18415	0.493087	-1.27801	3.37808	0.400677	-0.0534418	0.81999
'BAG1	-4.80868	-0.738992	-1.73826	-0.372353	-1.67015	-1.46449	-0.105478	0.0838523	-3.82352
'BAG2	-2.49884	-1.40001	0.495017	-0.717222	-1.60527	1.05359	-1.78942	-1.41548	-2.78516
'BAG3	-6.02576	-0.96398	-1.58496	-0.813417	0.790228	1.33859	-1.32489	1.3243	-2.56676
'BAG4	0.648464	-1.85699	1.49505	-0.408502	0.463558	1.65361	-0.773788	1.02399	0.793864
'BAG5	-2.51924	1.59294	-0.408545	0.291924	-1.10978	-1.43188	1.97714	0.632331	-0.344752
'BAG6	-1.93906	-1.48345	0.0406981	-0.641554	-1.71233	0.752519	0.331774	-0.410536	-1.78967
'BAHCC1	0.96779	0.0645212	2.07897	0.103898	-1.78449	-1.72118	-1.16766	1.24222	-0.0763453
'BAHD1	-0.511397	1.32842	-1.70929	-4.7307	0.262881	0.4996	2.10719	0.273253	-0.876826
'BAIAP2	1.07057	0.239435	2.07395	0.157394	-1.66381	-1.72118	-0.298235	1.32237	0.417368
'BAIAP2-AS1	1.07057	0.239435	2.07395	0.157394	-1.68521	-1.72118	-0.298235	1.31975	0.408874
'BAIAP2L1	3.10225	1.63814	0.376777	-0.417333	0.874962	-1.23821	0.876109	1.04844	2.21364
'BAIAP2L2	-3.48517	0.451631	-0.273327	1.5286	-0.0555332	1.77551	-0.22385	-1.00835	-0.456258
'BAIAP3	1.41519	-1.00538	-1.30325	-0.925265	-0.222808	2.77955	-0.784356	-1.76329	-0.639793
'BAK1	-1.40907	-1.20645	0.239975	-0.838139	-1.85303	0.515974	0.262107	0.694355	-1.27077
'BAMBI	-5.6907	-0.339872	-0.332004	1.412	1.31727	-0.390413	-0.890137	-0.527403	-1.92378
'BANCR	-1.0228	0.404077	-1.24497	-0.563889	0.766322	-1.17068	0.37479	-0.712934	-1.1208
'BANF1	-0.237639	0.551333	-1.35244	0.419195	-1.14045	3.72157	0.0209299	0.148539	0.753436
'BANF2	4.18676	-0.47359	2.12305	0.763628	1.15196	-1.60354	-0.688165	0.00251533	1.93133
'BANK1	2.21775	0.125203	-2.59957	-0.357836	1.17114	-1.77927	-1.82391	-2.69725	-2.03072
'BANP	1.61168	1.63848	-1.67809	1.04632	-0.457413	1.67582	0.576561	-1.1728	1.14571
'BAP1	0.114095	-2.30371	2.14205	-0.765225	0.224535	-0.104646	-0.161153	-0.476929	-0.470572
'BARD1	2.43772	0.112374	-0.569197	0.7018	-1.60067	2.11892	-0.348594	0.877194	1.31859
'BARHL1	-2.09384	0.35022	-0.04658	-0.332429	-0.8281	-1.48363	-0.580105	-0.169528	-1.83282
'BARHL2	2.71913	-1.63924	0.591622	0.139637	-0.552642	0.83991	-0.379892	-0.423788	0.457757
'BARX1	-0.653306	0.870507	-1.16103	-0.470063	0.162738	-1.51694	-0.600481	0.252359	-1.10175
'BARX2	-0.779369	-0.297745	-1.29514	0.619321	-0.798733	2.79407	-0.45635	-1.03228	-0.440604
'BASP1	1.49188	-0.319516	-0.865006	2.39845	-2.06551	-1.99615	0.35797	0.594849	-0.142494
'BASP1P1	-1.37154	1.46883	-3.0052	-1.13311	0.42458	-1.877	-0.0546429	-0.0640801	-1.9842
'BATF	-2.04056	0.807579	0.255608	-0.693726	-0.741226	-1.52993	0.117341	1.04584	-0.982553
'BATF2	0.0264133	0.0395344	-1.20486	0.407314	-1.47139	3.34684	0.297642	-0.084623	0.479726
'BATF3	-0.406763	-0.561728	-0.193142	-0.787789	0.868704	1.79244	0.825841	-0.206461	0.470616
'BAX	3.16342	0.585498	0.0621132	0.434453	0.944078	-0.883902	0.603837	-0.261339	1.64337
'BAZ1A	-2.39151	1.51992	-1.07806	0.770802	-0.405755	-0.878878	0.690882	-0.547285	-0.820199
'BAZ1B	3.83669	0.919033	-0.26192	-1.08538	-0.230596	-0.140404	1.08387	1.22777	1.89118
'BAZ2A	0.767824	-0.257499	1.99673	-0.276671	-0.209836	-1.84546	0.0271213	-1.41677	-0.429412
'BAZ2B	2.59401	1.60493	-0.0321393	0.731675	-0.300462	1.93972	0.0345919	0.360764	2.45122
'BBC3	3.35641	0.05849	-0.210811	-0.667458	0.985571	-0.653623	1.14328	-0.653473	1.18737
'BBIP1	-5.80848	-0.385037	-1.35998	-0.277144	0.392559	1.03102	-0.69593	0.364767	-2.38232
'BBOF1	-2.20527	1.14958	-0.39766	-0.0516127	-0.291303	-1.51566	-0.366191	0.175217	-1.23846
'BBOX1	-0.804926	-0.350497	-0.514427	1.03096	-1.5925	1.34569	-1.02699	-0.475446	-0.844332
'BBOX1-AS1	-0.804926	-0.364383	-0.514427	1.03096	-1.7598	1.51015	-1.02699	-0.739421	-0.943573
'BBS1	-0.547372	0.722592	-0.477142	-0.308986	-1.04945	3.35702	0.485079	0.00706426	0.77386
'BBS10	1.97857	-1.23692	2.30838	-0.443196	1.76642	-1.82363	-0.967149	-1.81311	-0.0815404
'BBS12	2.20311	0.576331	-1.70711	0.338318	-0.318993	-1.81387	0.059262	-2.52607	-1.12749
'BBS2	0.450448	2.06017	-1.63163	0.580039	-0.41682	1.77807	1.51075	-0.634658	1.30687
'BBS4	-0.687984	0.72168	-1.00109	-3.11645	-0.217698	0.998129	1.62001	0.174645	-0.533427
'BBS5	2.36788	2.51037	0.271727	1.00275	-0.163602	1.93047	0.167924	0.0252199	2.86829
'BBS7	2.19549	0.91901	-1.64966	-0.0308298	-0.166295	-1.87192	-0.021251	-2.86795	-1.23511
'BBS9	2.9895	1.28053	-0.0684214	0.122209	-0.87594	-1.99169	-0.0342176	-0.355376	0.3771
'BBX	0.941475	-0.773828	-0.777565	-0.214852	-0.0867429	1.69535	-0.157228	0.886029	0.534797
'BCAM	3.00582	-0.339886	0.237188	-0.229213	1.47742	-0.660992	0.823105	0.528327	1.71182
'BCAN	0.601931	-1.03113	0.674101	0.826718	-0.214487	1.83091	-0.438832	0.89066	1.11011
'BCAP29	2.21621	-0.0866966	0.722312	-1.06567	0.638246	-0.448364	0.161555	1.20436	1.18156
'BCAP31	2.72925	0.984801	-0.842722	-1.32455	-1.52539	1.49797	0.0137843	0.655073	0.773654
'BCAR1	1.42754	2.35806	-1.30809	0.0285973	-0.438872	2.0596	1.42193	-0.453929	1.8013
'BCAR3	2.77823	-1.60631	0.173998	0.0467271	-0.51587	1.0723	-1.36602	-1.17724	-0.210079
'BCAR4	1.78108	-0.122356	-1.60657	-0.510946	-0.06502	2.78895	0.216645	-0.168922	0.81772
'BCAS1	5.3446	0.859738	2.39564	-0.416694	1.72927	0.689954	0.804446	-0.566134	3.83281
'BCAS2	3.08586	-1.10438	0.951989	0.720249	-2.03797	0.783805	-0.0217629	-0.526627	0.654485
'BCAS3	0.208218	0.55633	1.95781	0.00650253	-0.709016	-2.76796	-1.74092	0.971155	-0.536652
'BCAS4	5.40745	0.938784	2.46147	0.769362	2.02625	-0.38137	-0.0903674	0.30455	4.04328
'BCAT1	0.726874	-1.81856	3.22992	0.126083	2.02698	-0.0665676	0.795112	-0.340986	1.65422
'BCAT2	3.13562	0.585498	0.0621132	0.295064	0.767426	-0.883902	1.2057	-0.239048	1.74248
'BCCIP	-5.90939	-0.687966	-1.1343	-0.727835	-0.115796	1.65953	-0.432427	0.566344	-2.39774
'BCDIN3D	1.30366	-0.452077	1.88412	1.55261	-0.304244	-1.4512	0.662233	-0.531113	0.941859
'BCDIN3D-AS1	1.30366	-0.494059	1.88412	1.55261	-0.263239	-1.4512	0.662233	-0.560445	0.931143
'BCHE	1.81518	0.942087	1.18189	0.540819	-1.5868	4.31232	0.0690894	0.542138	2.76363
'BCKDHA	3.28073	-0.297008	0.24414	0.15712	1.53707	-0.764407	1.37819	-0.019717	1.95024
'BCKDHB	-2.62759	-0.307748	1.71114	0.125549	-2.36014	-0.273605	1.60384	-0.356066	-0.878445
'BCKDK	0.844255	0.341368	-1.76238	-0.0652578	-1.16189	2.54998	0.895843	-0.0783553	0.552805
'BCL10	2.77998	-1.77899	0.4837	0.357614	-0.140031	0.780088	-0.274694	-1.15313	0.372837
'BCL11A	0.848017	1.43179	0.723231	0.649437	1.4482	2.33858	1.02165	0.654675	3.22284
'BCL11B	-2.63667	1.71604	-0.421181	1.22976	-1.3919	-1.15554	1.64469	0.900479	-0.040417
'BCL2	0.683207	-1.10159	-0.374276	0.659081	0.626793	-2.16143	0.968755	-0.117007	-0.288664
'BCL2A1	-0.174516	1.00349	-0.722553	-2.76276	-1.06368	1.37058	1.79296	0.101536	-0.160852
'BCL2L1	5.7	0.330614	2.23828	0.704942	2.82142	-0.884716	0.38689	-0.359698	3.86707
'BCL2L10	-0.542409	0.634793	-1.79881	-3.30809	0.555469	0.401604	1.56436	-1.45864	-1.39715
'BCL2L11	2.82227	2.02999	1.3369	-1.31217	0.68981	1.42112	0.148877	-1.85806	1.86632
'BCL2L12	3.2424	0.0582757	0.0576565	-0.0130498	1.17162	-1.25658	0.57745	-0.688012	1.11361
'BCL2L13	-2.68625	0.926572	-0.695325	0.838276	-1.22783	1.73568	0.676375	0.591424	0.0561871
'BCL2L14	0.0670664	-1.21461	2.94246	-0.166226	0.908702	-0.726879	-0.579797	-2.00067	-0.27222
'BCL2L15	3.08551	-1.0935	0.766515	0.615462	-2.64549	0.793361	-0.598133	-0.61351	0.109679
'BCL2L2	-3.21484	0.446406	-0.124197	0.384766	-1.26537	-0.709108	0.218771	1.28137	-1.05437
'BCL2L2-PABPN1	-3.21484	0.446406	-0.124197	0.384766	-1.26537	-0.709108	0.218771	1.28137	-1.05437
'BCL3	2.85193	-0.339886	0.237188	-0.39886	1.6767	-1.08911	0.912586	0.233483	1.44393
'BCL6	0.567466	0.887577	1.32655	-0.542181	-0.826395	4.29591	0.103651	0.692259	2.29981
'BCL6B	0.999174	-0.917485	-0.248633	-0.549408	-0.777646	-2.7811	1.04535	0.166824	-1.08291
'BCL7A	1.04453	-1.11335	2.57778	-0.848987	-0.405613	-1.62437	-1.13965	-0.316731	-0.645726
'BCL7B	3.83669	0.919033	-0.26192	-1.19294	-0.361607	-0.140404	0.945839	0.970026	1.6669
'BCL7C	0.844398	0.401803	-1.82467	-0.11547	-0.988293	2.54998	1.20446	-1.43523	0.225202
'BCL9	2.36695	-1.21559	2.31687	2.32429	-0.420732	1.99742	-1.41133	2.16484	2.87182
'BCL9L	-0.553252	0.590572	-0.633105	0.789255	-2.11749	2.84384	-0.68284	0.133041	0.130823
'BCLAF1	-2.81584	0.758887	1.31972	0.652968	0.803163	-0.367249	-0.285277	-1.16079	-0.386935
'BCO1	1.59361	1.63341	-1.38531	0.320561	-0.412239	1.41004	0.190419	-1.18292	0.766357
'BCO2	-0.130838	0.397241	-1.13842	1.05845	-0.691765	3.36608	-0.349172	-1.30369	0.427052
'BCOR	-1.05654	-0.334819	0.405617	1.58721	-0.183172	-1.06801	0.898381	-1.75818	-0.533694
'BCORL1	2.29393	1.28938	-0.115547	-2.71214	0.192264	-0.352208	0.318543	0.42234	0.472546
'BCR	-2.59678	0.106593	-0.652115	0.96066	-1.06237	1.77239	0.62194	-0.511817	-0.481364
'BCRP2	-2.89786	0.938784	-0.742397	1.0123	-1.41527	1.64323	0.528822	-0.304724	-0.437384
'BCRP3	-3.76171	0.89514	-0.671678	-0.0684255	-1.58266	1.11426	0.328869	-0.722103	-1.57979
'BCS1L	2.88441	-0.362603	-0.386284	0.711507	-0.0499712	2.21344	-0.899899	0.730431	1.71156
'BCYRN1	-0.150917	0.0312502	-0.414419	0.734807	0.0479393	2.06467	-1.42809	1.01793	0.672872
'BDH1	-0.124156	0.483962	1.58255	-0.261735	0.140031	4.23523	0.132014	-0.347624	2.06485
'BDH2	2.63849	0.254686	-2.63617	-0.292099	0.938752	-1.78801	-1.38123	-2.29529	-1.61251
'BDKRB1	-2.59409	1.7255	-0.36021	0.767144	-1.5644	-1.17067	2.71273	0.90114	0.14748
'BDKRB2	-2.59408	1.72572	-0.360047	0.76582	-1.5625	-1.17067	2.52332	0.722922	0.0178478
'BDNF	-0.68086	-0.457377	-0.515455	0.716124	-1.76417	1.51015	-0.868839	-1.14744	-1.13415
'BDNF-AS	-0.650734	-0.456218	-0.514375	0.895301	-1.8006	1.51015	-1.05633	-1.10141	-1.12225
'BDP1	0.0104357	-0.248372	-2.34245	-0.157327	0.473029	-2.2253	-0.119735	0.372488	-1.49809
'BEAN1	0.544473	2.24304	-1.32455	0.387651	0.356395	2.1712	1.11578	-1.86463	1.28317
'BEAN1-AS1	0.544473	2.24304	-1.32455	0.47147	0.325776	2.1712	1.11578	-1.86463	1.30198
'BECN1	0.0583882	-0.369198	1.50883	-0.697283	0.932648	-1.75224	1.03267	-0.809962	-0.0339965
'BECN2	0.662609	-0.358688	-0.174434	-0.524423	-0.0640928	1.85067	0.0413675	0.443938	0.663599
'BEGAIN	-2.65808	1.78129	-0.403404	1.00694	-1.64659	-1.15488	1.62696	0.740658	-0.250001
'BEND2	-0.399302	-1.03458	0.0606071	1.52095	-0.0914015	-1.09645	1.62618	-1.82629	-0.438508
'BEND3	-2.43701	0.535118	1.978	1.09501	0.324068	-1.17945	0.611736	-0.924087	0.00119841
'BEND3P3	-7.9089	0.440724	-0.672825	-0.520644	-0.194182	1.82148	-0.259703	1.92165	-1.89943
'BEND4	1.58147	-0.300226	-0.0958592	-1.23655	0.158948	-2.57332	-0.971961	-2.49714	-2.09821
'BEND5	2.98126	-0.799691	0.0736867	1.47127	-1.22341	1.07231	0.0245288	-1.35483	0.793773
'BEND6	-1.881	-1.31571	0.493561	-0.935774	-1.6267	1.05359	-1.61903	-1.39842	-2.55601
'BEND7	-5.49919	-0.939179	0.589086	1.63008	0.630525	-0.186753	0.00942254	0.717107	-1.07795
'BEST1	0.377471	0.635463	-1.588	-0.637199	-1.20779	3.28881	-0.503289	0.04702	0.145835
'BEST2	1.95963	-1.65719	-0.991447	-0.968897	0.958596	-1.39408	-1.37473	-0.0540179	-1.24526
'BEST3	2.6813	0.271104	1.95344	0.0233991	1.43926	0.817316	2.12281	-2.5633	2.38484
'BEST4	3.24529	-0.722511	0.0966804	1.81051	-1.46586	1.01734	-1.22895	-1.03409	0.60755
'BET1	3.0222	1.51723	0.261655	-0.0439884	0.575075	0.0362124	0.612646	1.61365	2.68513
'BEX1	-0.130443	1.82877	1.00648	-1.14882	0.583093	-0.337394	0.574794	3.50715	2.08018
'BEX2	-0.633543	1.82877	0.508484	-1.14947	0.648811	-0.337394	0.57378	3.12222	1.61279
'BEX3	-0.633543	1.82877	0.508484	-1.14875	1.2008	-0.337394	0.57378	3.27702	1.86293
'BEX4	-0.303896	1.82877	0.508484	-1.14882	0.97218	-0.337394	0.57378	3.32087	1.91413
'BEX5	-0.305063	1.81921	-0.562372	-1.14783	1.04207	-0.337394	0.457945	3.23007	1.48374
'BFAR	1.28765	-0.30692	-1.58042	-0.309203	-0.622148	2.64837	-0.16466	0.0234238	0.345103
'BFSP1	4.64163	-0.479357	2.12305	0.762471	1.17788	-1.51009	-0.630578	-0.310051	2.04176
'BFSP2	0.243113	-0.0907203	0.511061	1.183	-0.663924	3.80346	-0.592765	0.0987126	1.58814
'BFSP2-AS1	0.244987	-0.0907203	0.511061	1.31236	-0.313883	3.80346	-0.592765	0.458634	1.88555
'BGLAP	0.626071	-0.818144	0.794663	0.756363	0.787223	1.82893	-0.351087	0.593999	1.49129
'BGLT3	-0.219339	-0.740787	-0.415879	0.649558	-0.0442197	1.10773	-0.989816	-2.24324	-1.02389
'BGN	2.74398	0.970542	-0.874552	-1.29914	-1.51693	1.49797	0.230098	0.876165	0.929189
'BHLHA15	3.10225	1.59486	0.338443	-0.417333	0.772168	-0.885072	0.841272	1.0468	2.2604
'BHLHA9	0.649567	-1.08977	-0.177857	-1.04175	-0.108921	-2.46837	0.815253	-0.984577	-1.55791
'BHLHB9	-0.305063	1.83534	-0.086019	-1.14882	0.615549	-0.337394	0.573678	3.23267	1.54854
'BHLHE22	0.354664	-1.50788	2.03911	0.437732	0.930274	0.845423	0.233102	2.53576	2.07472
'BHLHE23	4.56413	1.11702	2.08776	-0.34411	0.921244	-0.777054	0.0161701	0.454411	2.84242
'BHLHE40	0.469247	-2.00833	2.75071	0.182188	0.720098	0.0952253	-0.297468	-0.792199	0.395794
'BHLHE40-AS1	0.469247	-2.00833	2.75071	0.942352	0.859794	0.0952253	-0.476322	-0.716202	0.677578
'BHLHE41	0.349736	-1.9689	3.19873	-0.39562	1.53646	0.150311	1.40988	-0.450226	1.35424
'BHMG1	3.34044	0.251799	-0.183054	-0.0945588	2.04394	-1.34081	1.28328	2.32069	2.69469
'BHMT	-0.0861141	-0.582301	-2.00824	-0.454659	0.987765	-2.08178	0.360347	-0.214789	-1.44242
'BHMT2	-0.0861141	-0.550454	-2.07865	0.0808664	0.953609	-2.08178	0.360347	-0.214789	-1.27879
'BICC1	-7.17353	0.767109	-0.325332	0.59176	-0.363693	1.65417	-0.39853	1.23102	-1.42024
'BICD1	0.963205	-1.70461	2.96221	0.776456	0.0722162	-0.056074	-0.249474	-0.339655	0.85711
'BICD2	-0.658635	0.878155	-1.15723	-0.535482	-0.0674669	-1.53287	-0.313811	-0.410401	-1.3427
'BICDL1	1.62522	-1.23244	2.53704	0.404234	0.141706	-1.58766	-0.9552	-0.579809	0.124837
'BICDL2	1.74924	-1.25491	-1.33591	-0.81437	-0.69587	2.81089	-0.192869	-2.06223	-0.634993
'BID	-2.58794	0.981743	-0.692319	0.921039	-1.19017	1.70522	0.698451	0.591424	0.151129
'BIK	-2.24342	-0.333905	-0.0438767	2.03961	0.655839	1.37013	-0.565766	-1.7094	-0.293728
'BIN1	3.13286	1.87963	1.1126	-0.816417	-0.156646	1.46143	0.0377077	0.303318	2.45878
'BIN2	1.63459	-0.424692	1.88525	1.32512	-0.967038	-1.11679	-0.167098	-0.229493	0.685843
'BIN3	2.04882	-3.39845	-0.18708	-0.921232	0.137947	0.145443	-0.99438	1.37956	-0.632635
'BIN3-IT1	2.04882	-3.39845	-0.18708	-0.921232	0.392156	0.145443	-0.99438	1.41929	-0.528712
'BIRC2	-0.460897	0.223716	0.58873	0.457275	-0.897165	3.37571	0.0545465	-0.0190395	1.17481
'BIRC3	-0.460897	0.223716	0.58873	0.457275	-0.897165	3.37571	0.0545465	-0.0190395	1.17481
'BIRC5	1.1281	-0.298022	2.09914	0.242053	-1.30958	-2.24224	-1.16396	0.862191	-0.241238
'BIRC6	0.719044	0.49466	0.874158	0.963303	0.418748	1.89409	-0.33433	1.09057	2.16383
'BIRC6-AS2	0.719044	0.468459	0.874158	0.948751	0.287838	1.89409	-0.345139	1.17637	2.12965
'BIRC7	5.01333	1.00906	2.08781	-0.34411	0.739531	-0.777054	-0.0459495	0.327471	2.832
'BIRC8	3.47912	-0.470873	0.189813	0.323703	1.67375	-0.723162	0.404021	-0.777766	1.44908
'BISPR	1.33671	-1.98636	-0.783343	0.00489262	-0.0463879	-1.07324	0.0797062	0.344518	-0.750771
'BIVM	-3.10013	1.98803	-0.835023	0.533475	1.05649	-1.57652	0.176319	-0.375531	-0.75409
'BIVM-ERCC5	-3.10013	1.98803	-0.835023	0.533475	1.05649	-1.57652	0.176319	-0.375531	-0.75409
'BLACAT1	-0.239393	-0.472365	-0.334387	0.494922	-0.642696	1.75603	0.0138961	1.25046	0.645752
'BLACE	1.8163	-1.51845	0.0243193	-0.616024	-2.74845	-0.147112	0.408032	0.715294	-0.730476
'BLCAP	5.08364	1.30728	2.26274	-0.14446	3.01383	-0.64425	0.0134329	-0.44435	3.69388
'BLID	0.0285582	1.14535	-0.125557	1.2178	-1.42918	2.832	-0.774471	-0.969207	0.680694
'BLK	2.14892	-3.14387	-0.144875	-0.584781	1.09667	1.07365	-0.985597	1.52192	0.347203
'BLM	-0.0345939	2.63391	-0.773552	-1.65246	-2.27521	1.47237	0.330764	0.188016	-0.0391583
'BLMH	-0.776854	0.711668	1.37388	-2.76174	1.53187	-2.11618	1.59827	1.80766	0.483863
'BLNK	-7.05195	-0.390233	-1.31956	-1.1883	0.748758	0.903295	-0.560089	-1.59376	-3.69528
'BLOC1S1	1.53062	-0.270002	1.98597	-0.637064	0.140593	-2.05221	-0.268562	-0.631939	-0.0716299
'BLOC1S2	-7.07348	-0.0125889	-1.29199	-1.11125	1.16579	1.09184	-0.630319	-0.0317175	-2.79085
'BLOC1S3	3.23112	0.339245	-0.179687	0.179878	1.14671	-0.896841	0.830175	1.52032	2.18175
'BLOC1S4	1.27347	-1.59967	-1.57893	-0.642092	0.112213	-1.51272	0.109078	-0.918026	-1.68174
'BLOC1S5	-2.74962	-1.70083	0.224741	0.506916	-0.554085	-0.0971481	0.120621	-1.35562	-1.98168
'BLOC1S5-TXNDC5	-3.01375	-1.86955	0.224741	0.506916	-0.497424	-0.0971481	0.740102	-1.32694	-1.88552
'BLOC1S6	-0.801416	1.34194	-2.4393	-3.2049	1.59777	0.215087	1.80277	-1.29056	-0.982389
'BLVRA	4.34211	0.848554	-0.0616243	0.262096	-1.11227	-2.22523	-0.0874291	-0.127056	0.650237
'BLVRB	3.25483	0.108206	0.216124	-0.7259	2.28413	0.341154	0.996525	1.86874	2.94998
'BLZF1	0.524499	-0.348881	0.343311	0.329824	-0.434932	1.85496	0.0262024	1.21909	1.24241
'BMF	-0.934769	1.27514	-1.70968	-4.39743	0.091479	0.500699	1.43192	0.0134166	-1.31848
'BMI1	-5.568	-0.583389	-0.543132	1.37508	0.881395	0.0346068	-0.551323	0.275009	-1.65454
'BMP1	2.08497	-3.39845	-0.277488	-0.491123	0.182122	0.257175	-1.02375	1.3688	-0.458824
'BMP10	1.43081	0.246863	0.856544	0.155702	2.02676	2.26027	-0.368445	0.658586	2.5693
'BMP15	0.0653096	-0.34286	0.31732	1.43651	1.83561	0.0471843	1.26795	-0.89961	1.31784
'BMP2	6.15604	0.590083	2.15003	0.737272	1.10396	-1.62524	-0.928671	0.766291	3.16422
'BMP2K	3.13813	0.608041	-2.3452	0.167246	0.48549	-1.72638	-0.472006	-2.53462	-0.947278
'BMP3	1.78328	0.478381	-2.49712	0.517243	0.788455	-1.71207	-0.817149	-2.14847	-1.27542
'BMP4	-1.34942	0.438194	-0.389538	0.71492	0.859945	-0.966762	-0.364989	0.0294305	-0.363531
'BMP5	-2.56796	-1.5853	0.581864	-0.956554	-1.38872	0.840083	-0.892449	-1.01809	-2.47032
'BMP6	-3.01023	-1.86955	0.224741	0.506735	-0.476935	-0.0971481	0.359951	-1.40926	-2.0406
'BMP7	4.6258	0.928849	2.10106	0.00318838	0.972146	-0.466686	0.656907	-0.0909807	3.08662
'BMP7-AS1	4.6258	0.928849	2.10307	0.00318838	1.03357	-0.466686	0.656907	-0.389226	3.0036
'BMP8A	3.22078	-1.71587	0.167709	1.67252	-1.58701	0.738416	-2.31634	-1.64116	-0.516523
'BMP8B	3.21565	-1.79081	0.164023	1.5679	-1.58777	0.738416	-2.07131	-1.04015	-0.284279
'BMPER	2.78054	1.28056	-0.0674416	0.356191	-1.00463	-1.99699	-0.0312752	-0.426532	0.314812
'BMPR1A	-7.39026	0.670125	-0.949249	-0.727735	1.18951	0.918101	-1.2701	0.0162143	-2.66699
'BMPR1B	1.74895	0.494738	-2.71619	0.629037	0.275725	-2.19144	-0.554731	-2.26946	-1.62046
'BMPR1B-AS1	1.74895	0.494738	-2.71619	0.629037	0.154713	-2.19144	-0.554731	-2.26946	-1.66325
'BMPR2	2.34425	0.585179	-0.609099	0.70735	-1.66512	2.28799	0.694882	0.482694	1.707
'BMS1	-6.67807	1.13198	-0.0244444	0.190913	-0.132085	1.17682	0.200224	-2.14589	-2.22051
'BMS1P20	-2.59678	0.106593	-0.652115	0.96066	-1.06237	1.77239	0.62194	-0.511817	-0.481364
'BMS1P21	-7.9089	0.440724	-0.672825	-0.520644	-0.194182	1.82148	-0.259703	1.92165	-1.89943
'BMS1P4	-6.88567	0.825842	-0.32873	-0.939905	0.525017	1.94294	-1.01558	0.787126	-1.79922
'BMT2	2.16784	1.39898	0.0278786	-1.19829	0.34187	-0.193125	0.871896	1.04257	1.57671
'BMX	-0.134153	-1.71611	0.136005	1.5121	-0.557316	-1.74969	1.08431	-1.8695	-1.16473
'BNC1	0.0140588	2.01617	-0.740452	-2.71354	-1.0896	1.37099	1.86167	0.655371	0.486018
'BNC2	-3.41058	1.76015	-1.8457	-1.12855	-2.47951	-1.19459	-0.0585703	-0.570337	-3.15641
'BNIP1	0.591449	0.960083	-3.81143	1.59852	0.0131469	-0.790914	-0.491051	1.27001	-0.233412
'BNIP2	-0.814762	0.71469	-1.47016	-4.10868	0.805397	0.337993	0.592994	-1.0202	-1.75459
'BNIP3	-5.94356	-0.798196	-0.850047	-0.883712	0.0804209	1.64267	-0.0677109	-0.534732	-2.60034
'BNIP3L	2.22108	-3.43471	-0.174946	-0.668126	-0.507433	0.148314	-1.11037	1.70429	-0.644139
'BNIPL	0.629297	-0.724429	0.770881	0.320924	0.895681	1.72679	-0.686404	-0.122823	0.993454
'BOC	0.855077	-0.187507	-0.670945	-0.432366	0.928144	3.14816	0.0660196	0.602047	1.52333
'BOD1	0.291266	0.941854	-3.81028	1.51773	-0.1396	-0.799214	-0.500092	1.06391	-0.507147
'BOD1L1	1.31041	-0.560036	-0.753579	-0.891519	0.612536	-1.63964	0.0921914	-0.788471	-0.925641
'BOD1L2	0.550271	-1.01671	-0.470664	0.941915	0.246131	-2.40702	0.480379	0.369692	-0.461742
'BOLA1	2.36695	-1.21559	2.31687	2.32429	-0.420732	1.99742	-1.41133	2.16484	2.87182
'BOLA2	1.14598	-0.317775	-1.77714	0.0455161	-1.18635	2.54998	0.0908137	-1.05101	-0.176772
'BOLA2B	1.14598	-0.317775	-1.77714	0.0455161	-1.18635	2.54998	0.0908137	-1.05101	-0.176772
'BOLA3	1.39348	-0.328451	0.867593	-0.572166	2.91192	2.26723	-0.771869	-0.248555	1.95133
'BOLA3-AS1	1.39348	-0.328451	0.867593	-0.572166	2.87752	2.26723	-0.771869	-0.249821	1.93872
'BOLL	1.41449	0.260346	0.533621	0.685305	-1.62334	2.20387	0.869615	1.3416	2.01013
'BORA	-2.60065	1.38851	-2.48705	-0.620735	-0.290027	-1.04593	0.451587	-0.510371	-2.02044
'BORCS5	-0.427353	-1.2155	2.94246	0.404997	1.15841	0.0896317	-0.800227	-1.99976	0.0539743
'BORCS6	0.101311	-0.787005	-0.22949	-0.84265	-0.768939	-2.9951	0.618587	0.373402	-1.60156
'BORCS7	-6.23305	-0.11074	-1.30725	-0.892863	1.2094	0.884748	-0.146502	0.161471	-2.27504
'BORCS7-ASMT	-6.23305	-0.11074	-1.30725	-0.892863	1.2094	0.884748	-0.146502	0.161471	-2.27504
'BORCS8	1.55109	-1.32338	-1.24755	-0.230176	0.688105	-1.268	-0.7127	-0.286441	-1.00022
'BORCS8-MEF2B	1.55109	-1.32338	-1.24707	-0.230176	0.573245	-1.268	-0.709856	0.0489906	-0.921064
'BPESC1	1.15355	-0.0393539	1.00451	0.37022	-0.647596	3.36629	-1.37114	0.513102	1.53781
'BPGM	1.98066	-1.66867	-0.241724	0.166249	-2.02607	0.0401013	0.329071	2.27262	0.301308
'BPHL	-2.7039	-0.995401	0.241938	0.659246	-0.379592	-0.0847922	0.743564	-1.3778	-1.3777
'BPI	5.08528	1.15773	2.27787	0.0685716	3.89325	-0.785418	0.289783	-0.0933367	4.20507
'BPIFA1	5.67746	-0.687408	2.23785	0.506015	2.576	-0.629388	0.547484	-0.480177	3.44638
'BPIFA2	5.67746	-0.699979	2.23785	0.506015	2.59048	-0.616524	0.555459	-0.41117	3.47882
'BPIFA3	5.67746	-0.764053	2.23785	0.506015	2.576	-0.629388	0.547484	-0.480177	3.41928
'BPIFA4P	5.67746	-0.685564	2.23785	0.506015	2.52071	-0.629388	0.547484	-0.480177	3.42748
'BPIFB1	5.67746	-0.687408	2.23785	0.506015	2.57773	-0.636192	0.547484	-0.0941904	3.58105
'BPIFB2	5.69732	-0.556677	2.24022	0.332501	2.54954	-1.1131	0.634994	-0.407462	3.31539
'BPIFB3	5.69717	-0.686693	2.23799	0.506015	2.32757	-1.1131	0.634994	-0.397378	3.25501
'BPIFB4	5.69717	-0.686693	2.23799	0.506015	2.66434	-1.1131	0.638227	-0.37406	3.38346
'BPIFB6	5.69732	-0.556938	2.24382	0.332501	2.54954	-1.1131	0.634994	-0.397378	3.32013
'BPIFC	-3.49983	1.12147	-0.66744	1.06867	-0.556732	1.03818	0.39379	-1.37178	-0.874575
'BPNT1	-0.386838	-0.350199	0.0217794	-1.45655	0.499954	1.88345	0.528092	0.269657	0.356857
'BPTF	0.118004	1.31255	2.09507	0.0304967	-0.4971	-2.70617	-1.28485	1.04645	0.0404654
'BRAF	1.82905	-1.00092	-0.0232501	0.302469	-2.45599	-0.0847208	0.371522	1.82235	0.268877
'BRAP	2.0154	-1.43569	2.56976	-0.184582	0.391645	-1.75477	-1.25358	-1.45271	-0.390512
'BRAT1	3.2579	1.90996	0.174863	-0.419751	1.37052	-2.10409	1.62728	-0.220147	1.97867
'BRCA1	0.827214	-0.510596	1.51046	-1.10832	1.19241	-1.16397	1.63732	-0.885577	0.529955
'BRCA2	-1.14134	2.05516	-2.97281	-1.63637	1.55674	-1.90747	-0.520082	-0.0109317	-1.61825
'BRCC3	2.7632	0.261477	-0.374734	-1.21199	-1.17331	1.60378	0.564342	0.665127	1.09527
'BRD2	-1.71843	-1.21076	-0.0415007	-0.518263	-1.99553	-0.15662	0.537825	0.0561534	-1.78443
'BRD3	-2.09571	0.0115064	-0.806831	0.0960745	-0.415753	-1.52098	0.110102	0.0380937	-1.62051
'BRD4	1.21381	-1.70362	-1.49728	-1.65583	1.75993	-0.870331	-1.08602	0.201498	-1.28617
'BRD7	0.0136428	1.43371	-1.66935	0.220264	-0.377476	1.83151	1.65648	-1.35023	0.621743
'BRD7P3	-3.02806	-0.250527	1.27666	1.0728	0.386354	-1.3182	0.147025	-0.701507	-0.853993
'BRD8	0.210455	0.615891	-1.82282	2.03848	0.721735	-1.24253	0.719381	0.182633	0.503183
'BRDT	2.72321	-1.7569	0.592594	0.918654	-0.964712	0.83887	-0.628876	-0.7382	0.348124
'BRDTP1	-0.265615	1.18996	0.0573567	-1.35055	0.20934	0.555307	-0.692993	3.9132	1.27845
'BRE	0.893885	0.612186	0.93216	0.434875	-0.195064	2.05899	-1.15295	0.721471	1.52224
'BRE-AS1	0.893885	0.612186	0.93216	0.434875	-0.195064	2.05899	-1.15295	0.721471	1.52224
'BRF1	-2.6074	1.47715	-0.169781	0.419909	-1.56916	-1.17812	1.24395	1.10646	-0.451484
'BRF2	1.07997	-3.41427	1.37335	-0.221207	0.634518	1.2511	-1.10454	0.892144	0.173616
'BRI3	3.10225	1.63814	0.376777	-0.417333	0.874962	-1.23821	0.876109	1.04844	2.21364
'BRI3BP	0.732465	-0.876781	2.45555	-0.580144	-0.665682	-1.78315	-0.417825	-1.17558	-0.817114
'BRICD5	1.95471	-0.916528	-1.3164	-1.02746	-0.318668	3.26994	-1.28767	-2.43604	-0.734725
'BRINP1	-0.509228	0.68993	-1.03497	-0.610001	0.373195	-2.05097	-0.471148	0.161837	-1.22024
'BRINP2	0.504192	-0.459462	0.122035	-0.376769	-0.390652	1.91754	0.0889283	1.57123	1.05254
'BRINP3	-0.325938	-0.398726	0.293916	-0.82263	-0.872818	2.29252	0.351749	0.535173	0.372381
'BRIP1	0.218117	0.539576	1.95768	-0.617272	-0.538061	-2.13567	-1.17792	1.2401	-0.181527
'BRIX1	0.797013	-0.793889	-1.1973	1.27787	-1.6847	-2.82705	0.340244	0.901071	-1.12668
'BRK1	0.482385	-2.23769	2.72771	-0.423614	0.874265	0.0467694	-0.698153	-0.501091	0.095663
'BRMS1	-0.29078	0.51982	-0.671882	-0.389134	-1.02637	3.35387	0.1709	0.226722	0.669328
'BRMS1L	-2.4227	1.48784	-1.07655	0.67956	-0.454794	-0.880572	0.360286	-1.01324	-1.17386
'BROX	-0.78571	0.098888	0.0279059	-1.34391	0.193885	1.82482	0.313137	0.365548	0.245566
'BRPF1	0.43486	-2.23389	2.55694	-0.22589	1.39756	0.0467694	-0.222515	-0.273076	0.523526
'BRPF3	-2.16218	-1.55254	0.549358	-0.558479	-1.13883	0.242218	1.47079	-0.186307	-1.17944
'BRS3	2.93777	1.29501	-1.16513	-3.16312	-0.832078	1.35692	-0.304221	0.61176	0.260538
'BRSK1	3.55599	0.562456	0.200825	0.417635	1.93062	-0.848296	0.249843	-0.074217	2.1195
'BRSK2	-0.548897	-0.841747	-0.699709	0.0263545	0.390834	0.833043	-1.00696	-1.54592	-1.19961
'BRWD1	-0.0835142	0.91422	0.576039	-2.43965	-0.436653	-0.0164228	-0.316322	-0.717827	-0.890999
'BRWD1-AS1	-0.0835142	0.917577	0.576039	-2.43965	-0.415736	-0.0164228	-0.0880056	-0.595979	-0.758615
'BRWD3	-0.627555	-0.232975	-1.24141	0.607572	0.935878	-0.76784	-0.444962	3.08348	0.463927
'BSCL2	0.0797998	0.322798	-1.50415	-0.468325	-0.769008	3.28159	-0.447098	0.950714	0.511353
'BSDC1	3.07075	-1.74959	0.424915	1.48073	-1.6811	-0.117452	-0.988779	-1.62223	-0.418166
'BSG	1.4259	-1.91016	-3.52842	0.461882	-0.351644	-1.62497	-1.51783	-0.539473	-2.6816
'BSN	0.666021	-2.02319	2.4028	-0.52139	-1.29333	-0.226827	-0.0801693	-0.161119	-0.437416
'BSN-AS2	0.666021	-2.02319	2.4028	-0.499793	-1.30209	-0.226827	-0.0801693	0.0455553	-0.359809
'BSND	3.09285	-1.54573	0.198256	1.30117	-1.18864	1.0092	-1.28671	-0.807131	0.273391
'BSPH1	3.04333	0.403129	-0.182286	-0.256897	1.29754	-0.309332	1.07342	-0.0785088	1.76437
'BSPRY	-0.312746	1.31687	-1.17552	-0.991717	0.528214	-1.91079	-0.438281	-0.449166	-1.2138
'BST1	1.86264	-0.892483	-0.668001	-0.983122	0.653367	-1.64607	-0.0198421	-0.505901	-0.777608
'BST2	1.34535	-1.98636	-0.0333838	0.00489262	-0.0885239	-1.07324	0.0797062	0.375576	-0.486482
'BSX	0.257731	1.07769	-1.21846	1.09648	-0.532261	3.08144	-0.532665	-1.04688	0.771832
'BTAF1	-7.26431	-0.16832	-0.659507	-1.28752	1.11967	0.827354	-1.2622	-1.18991	-3.49479
'BTBD1	0.00662728	2.02123	-0.740453	-2.71224	-1.07041	1.37099	1.54811	0.643767	0.377466
'BTBD10	-0.292053	0.401159	-0.0466211	0.497542	-1.39765	1.21271	-0.689668	-1.73236	-0.723703
'BTBD11	1.44784	-0.418285	2.56948	-0.664681	1.29291	-2.02106	-0.798497	-1.1678	0.0848214
'BTBD16	-5.98643	-0.744154	-1.23728	-1.22726	0.657974	1.24217	-0.286935	1.09394	-2.29385
'BTBD17	1.0087	1.17311	2.11252	-0.197615	-1.21196	-2.69067	-0.940899	0.797667	0.0179746
'BTBD18	0.231362	0.922235	-0.729037	-0.35213	-2.72991	3.40524	-0.0207376	0.446844	0.415024
'BTBD19	3.24529	-0.722511	0.0966804	1.81051	-1.46586	1.01734	-1.22895	-1.03409	0.60755
'BTBD2	2.02656	-2.27029	-3.66339	-0.201923	-0.718997	-1.95538	-1.19074	0.131242	-2.77289
'BTBD3	6.06841	0.160347	2.12078	1.06145	1.91029	-1.39444	-1.13427	0.329312	3.22507
'BTBD6	-2.6074	1.47715	-0.169781	0.458431	-1.51208	-1.17812	1.39258	1.10129	-0.36696
'BTBD7	-2.50901	1.92358	-0.0174533	0.55956	-1.34766	-1.09174	2.3091	0.820522	0.22871
'BTBD8	2.72776	-1.7569	0.178453	0.120433	-1.05034	1.23886	-0.628876	-0.884134	-0.0193547
'BTBD9	-2.15498	-1.93017	0.45174	-0.202747	-1.88471	0.462293	0.599571	-0.0831224	-1.67659
'BTC	2.29203	-0.123327	-2.22363	0.618439	1.16074	-1.65834	-0.266254	-1.16194	-0.48164
'BTD	0.490307	-2.29712	1.07208	0.00538791	0.750396	0.119099	-0.350373	-0.426747	-0.225201
'BTF3	-0.143915	-0.589485	-2.49928	0.0712879	0.517039	-2.22538	-0.733701	-0.0252105	-1.99003
'BTF3L4	3.11275	-1.67116	0.253831	1.20581	-0.475354	1.05461	-0.628249	-1.63785	0.42935
'BTF3P11	-2.1765	1.13064	-2.94165	-0.216966	0.378666	-1.27763	0.640868	-0.32345	-1.69211
'BTG1	1.12762	-1.44396	2.38262	-0.948507	1.94297	-2.2302	-0.429028	-1.00338	-0.212789
'BTG2	1.04561	-0.744846	-0.230734	-0.167857	0.0400113	1.75497	-0.366279	0.953693	0.807719
'BTG3	0.472915	-1.17108	0.0646912	-2.12591	0.839628	-0.777439	-1.55688	-1.02509	-1.86646
'BTG4	0.271739	0.751679	-1.13842	0.490883	-0.608933	3.36608	-0.800974	-1.23625	0.387424
'BTK	-0.306868	2.09639	0.756964	-1.3788	1.20755	-0.337394	0.0567162	2.97053	1.79078
'BTLA	0.855406	-0.165993	-0.54996	-0.432366	0.831426	2.96828	0.0023347	0.623352	1.46105
'BTN1A1	-2.3002	-2.14651	0.0317485	-0.627614	-1.48771	0.417115	-0.0664275	-0.469368	-2.35076
'BTN2A1	-2.3002	-2.14651	0.0317485	-0.494972	-1.47669	0.417527	-0.0664275	-0.406487	-2.27759
'BTN2A2	-2.3002	-2.14651	0.0317485	-0.494972	-1.47306	0.417527	-0.0657898	-0.406487	-2.27609
'BTN2A3P	-2.3002	-2.14651	0.0317485	-0.494972	-1.47669	0.417527	-0.0664275	-0.406487	-2.27759
'BTN3A1	-2.3002	-2.14651	0.0317485	-0.494972	-1.47306	0.417527	-0.0657898	-0.406487	-2.27609
'BTN3A2	-2.3002	-2.14651	0.0317485	-0.494972	-1.47306	0.417527	-0.0657898	-0.406487	-2.27609
'BTN3A3	-2.3002	-2.14651	0.0317485	-0.494972	-1.47669	0.417527	-0.0664275	-0.406487	-2.27759
'BTNL10	-0.634028	-0.377161	-0.163019	-1.1892	-0.363077	1.8232	0.987817	0.249948	0.118258
'BTNL2	-1.93906	-1.48345	0.0406981	-0.641554	-1.71233	0.752519	0.331774	-0.410536	-1.78967
'BTNL8	0.531555	0.962932	-3.7448	0.269025	0.511368	-0.74597	-1.37878	1.20056	-0.846446
'BTRC	-7.06224	-0.356128	-1.29946	-1.09699	1.39174	0.891573	-0.511571	-0.50532	-3.02232
'BUB1	2.82265	2.12372	1.3369	-0.928912	0.557183	1.49676	0.145183	0.353829	2.79566
'BUB1B	-0.566767	1.27514	-1.70929	-4.40119	-0.17445	0.500699	1.81561	0.588604	-0.944567
'BUB1B-PAK6	-0.566767	1.27553	-1.70929	-4.40159	0.260103	0.781041	2.17198	0.619855	-0.554772
'BUB3	-5.95894	-0.754374	-1.23996	-0.918953	0.247141	1.15224	0.0135288	1.03258	-2.2722
'BUD13	-1.3031	-0.0217549	-1.18481	0.798093	-0.920679	3.44163	0.171118	0.277763	0.44486
'BUD23	3.83769	0.968316	-0.32942	-0.708867	-0.528542	-0.140404	0.934303	1.31314	1.89017
'BUD31	2.97459	1.6242	0.352108	-0.844616	0.54821	-1.44314	0.388512	1.09882	1.66124
'BVES	-0.66361	0.506556	1.99012	0.88035	-0.0323619	-1.26631	0.397699	-1.17651	0.224839
'BVES-AS1	-0.66361	0.320057	1.99012	0.88035	-0.022828	-1.26631	0.397699	-1.00495	0.222928
'BYSL	-2.85655	-2.74261	0.805774	-1.05028	-1.3656	1.26663	0.129792	-0.160204	-2.11179
'BZW1	2.33384	1.08916	0.261875	1.73587	-1.30012	2.20387	0.803567	0.792568	2.80037
'BZW2	3.5057	1.97479	-0.167857	0.263661	-0.103993	-2.0098	0.422787	-0.644583	1.14577
'C10orf10	-5.65698	1.27826	-0.174848	0.8486	-1.31837	1.09026	0.731635	-1.97136	-1.82886
'C10orf105	-6.89453	1.22435	-0.444288	-0.343186	0.111639	1.95153	-0.0415383	0.199413	-1.49787
'C10orf107	-7.20921	0.227748	-0.140566	0.429097	0.655413	1.82471	-0.140173	1.17407	-1.12392
'C10orf11	-6.8845	0.968227	0.0842513	-0.724496	-0.575668	1.82098	-0.924283	0.341174	-2.08395
'C10orf111	-5.3348	-1.00576	0.845883	1.88687	0.260717	0.381467	-0.261746	0.397482	-1.00052
'C10orf113	-5.55683	-0.778282	-0.808583	1.46992	1.15574	-0.0467559	-1.07685	0.297948	-1.88929
'C10orf120	-5.98333	-0.654375	-1.23728	-0.827351	0.414837	1.24405	-0.243376	0.798903	-2.29382
'C10orf126	-5.69111	-0.300302	-0.328247	1.56222	1.19897	-0.178186	-0.89156	-0.57084	-1.83814
'C10orf128	-6.86245	1.69758	-0.111492	0.384385	-0.716503	1.23421	-0.332539	-2.16645	-2.43007
'C10orf142	-6.69966	1.87695	-0.22561	0.517504	-1.38558	1.08803	0.574414	-1.10755	-1.89558
'C10orf25	-5.65698	1.23199	-0.174848	0.8486	-1.44914	1.09026	0.731635	-1.97136	-1.89146
'C10orf35	-6.88793	1.18391	-0.158483	-0.352244	0.973322	1.41604	-0.390143	0.314449	-1.37924
'C10orf53	-7.24207	1.34127	-0.220187	0.441383	-0.0891913	1.23727	-0.336879	-0.846753	-2.02062
'C10orf55	-6.88567	0.884286	-0.32873	-1.27154	0.0763326	1.94294	-0.824258	-0.152304	-2.31894
'C10orf62	-7.04442	-0.386338	-1.28277	-1.00176	0.445256	0.906826	-0.771042	-1.84898	-3.88316
'C10orf67	-5.21965	-0.646287	0.674145	1.44398	0.813753	-0.0499991	-0.736553	0.442981	-1.15881
'C10orf71	-6.86212	1.5743	-0.21967	0.384385	-0.429505	0.948416	-0.203907	-2.15873	-2.46314
'C10orf71-AS1	-6.86212	1.5743	-0.21967	0.384385	-0.429505	0.948416	-0.205993	-2.15873	-2.46388
'C10orf76	-7.06166	-0.384884	-1.29878	-0.862788	1.19826	0.891573	-0.528476	-0.196366	-2.91438
'C10orf82	-5.79639	-1.13631	-1.8538	-0.617753	0.765508	1.34147	-0.462697	1.18155	-2.32583
'C10orf88	-6.204	-0.642762	-1.23728	-0.834709	0.368537	1.15206	-0.0380422	0.809639	-2.34284
'C10orf90	-6.19213	-0.668514	-1.1419	-0.586172	0.200403	1.66122	0.105785	0.522374	-2.1563
'C10orf91	-5.77118	-0.750688	-0.581282	-0.857873	0.13889	1.64267	-0.134699	-0.531433	-2.42028
'C10orf95	-7.04628	-0.391191	-1.30725	-0.465498	1.11243	0.891573	-0.2978	0.132867	-2.60609
'C10orf99	-7.11296	0.235295	-0.744203	-0.922607	1.25954	1.40811	-0.530769	0.143356	-2.21474
'C11orf1	-0.001701	0.427162	-1.13842	1.04634	-0.545839	3.36608	-0.65817	-1.25727	0.437763
'C11orf16	-0.0833993	-0.289	-0.270479	0.812294	-0.217275	1.41895	-0.695314	-2.29084	-0.571012
'C11orf21	-0.427053	-0.906602	-0.684694	0.459838	-0.126333	0.896366	-1.47672	-1.57551	-1.3579
'C11orf24	-0.491538	1.59544	-1.55841	-1.12683	-1.10375	3.66832	-0.263511	0.679908	0.494844
'C11orf40	-0.22895	-0.764164	-0.415446	0.445101	0.033678	1.10768	-0.359826	-2.24001	-0.856286
'C11orf42	-0.463388	-0.42663	-0.265416	0.648201	-0.212175	1.10773	-0.555648	-2.21344	-0.84173
'C11orf44	-0.460318	-0.243952	-1.06347	0.622431	-0.825882	2.82906	0.25647	-0.680213	0.153485
'C11orf45	-0.417743	-0.298705	-1.29514	0.524866	-1.1369	2.79522	-0.166515	-0.939277	-0.330288
'C11orf49	-1.14865	1.02134	0.204943	0.912811	-2.07004	3.18943	-0.297957	-0.962582	0.300273
'C11orf52	-0.001701	0.427162	-1.13842	1.04634	-0.619231	3.36608	-0.484576	-1.25727	0.47319
'C11orf53	0.271743	0.745757	-1.13842	1.07163	-0.467235	3.36608	-0.808911	-1.254	0.631674
'C11orf54	-1.04072	-0.391355	-1.40068	0.968011	-0.88689	3.57442	-0.307649	-0.189639	0.115079
'C11orf57	-0.0280969	0.397241	-1.13842	1.05959	-0.710247	3.36608	-0.560457	-1.2773	0.391874
'C11orf58	-0.767261	-0.444008	-0.48266	0.507291	-1.46315	0.875416	-0.631317	-1.60466	-1.41787
'C11orf63	0.480227	1.08006	-1.21846	1.09648	-0.508401	2.79669	-0.599281	-1.02482	0.743341
'C11orf65	0.00121014	0.805147	-1.54623	1.03931	-0.840298	3.41522	0.392871	-0.636936	0.929948
'C11orf68	-0.237639	0.0745789	-1.35244	0.519354	-0.912038	3.72157	0.263445	-0.0893053	0.702696
'C11orf70	-0.457792	0.194916	0.745504	0.457275	-1.20399	2.78456	0.133342	-0.117123	0.896854
'C11orf71	0.102594	0.321105	-1.59834	1.05432	-1.19484	3.44131	-0.287786	-0.228576	0.569145
'C11orf72	-0.573322	0.87031	-1.55841	-0.564218	-1.46815	3.66832	0.222494	-0.954453	-0.126371
'C11orf74	-0.651456	0.229308	-0.593002	0.181129	-2.12377	2.56339	1.13105	-0.690992	0.0161449
'C11orf80	0.126013	0.285302	-1.09995	-1.10235	-0.772323	3.38472	0.211713	-0.24074	0.28015
'C11orf84	0.391306	0.743156	-1.18415	0.3286	-1.42714	3.42804	-0.305252	-0.361071	0.570455
'C11orf86	-0.0464306	1.05687	-0.498881	-0.975736	-1.15096	3.38391	0.480495	-0.732262	0.536345
'C11orf87	4.89038e-05	0.476222	-1.31043	0.914587	-0.398073	2.9975	-0.0997241	0.0753511	0.938852
'C11orf88	0.271739	0.751679	-1.13842	1.08495	-0.608933	3.36608	-0.799514	-1.22673	0.601342
'C11orf91	-0.72886	1.13278	-0.00459156	0.494171	-1.92806	2.07667	0.0889159	-0.776407	0.125377
'C11orf94	-1.17508	0.406067	0.158351	1.37468	-1.75376	2.26862	-0.614605	-0.856781	-0.0680616
'C11orf95	0.342263	0.743156	-1.18415	0.596765	-1.33012	3.42804	-0.300538	-0.562327	0.612742
'C11orf96	-1.10163	-0.249556	0.00293919	1.02129	-2.32643	2.54732	-0.282107	-0.669855	-0.374064
'C11orf97	-0.972211	-0.665035	-1.38379	0.968971	-1.10465	3.57442	-0.407308	-0.175851	-0.0584942
'C11orf98	0.118511	0.322798	-1.50415	-0.468325	-0.647511	3.28159	-0.332111	0.892328	0.588007
'C12orf10	1.51777	-0.44723	1.63277	0.84898	-0.0486082	-1.59982	0.613913	-0.0193123	0.883342
'C12orf29	1.17105	-1.2206	2.36482	-0.641613	1.43462	-2.38502	0.131966	-1.06042	-0.0725454
'C12orf4	0.686661	-1.7089	3.48158	-0.176187	1.51604	-0.760907	0.412715	-0.47722	1.05139
'C12orf40	0.731874	-0.903455	2.00345	2.26137	-0.964931	-1.27546	0.457966	1.26815	1.26535
'C12orf42	0.802073	-0.253014	2.70677	-0.681801	2.07918	-2.12078	0.603261	-0.537268	0.918679
'C12orf43	1.24775	-1.07863	2.55437	-0.2858	-0.32295	-1.6305	-0.855995	-0.702845	-0.379926
'C12orf45	1.05944	-0.165313	2.56109	-0.838823	1.89344	-2.03213	-0.536731	-0.751298	0.420616
'C12orf49	1.65465	-1.28097	2.59096	-0.319876	0.0851783	-1.82987	-0.80044	-1.29342	-0.422066
'C12orf50	1.00612	-1.2206	2.37794	-0.674312	1.43462	-2.38502	0.150905	-1.06042	-0.131083
'C12orf54	1.59613	-0.789133	1.88231	2.17004	0.0986536	-1.7048	1.15753	-0.210064	1.48516
'C12orf56	0.452904	-0.917989	2.28759	-0.189175	0.893505	-2.02119	0.358436	-1.92782	-0.376089
'C12orf57	0.47777	-1.79252	3.18608	-0.0307084	1.1949	-1.37548	-0.37305	-1.24739	0.0140057
'C12orf60	-0.257983	-1.18257	2.95679	-0.376964	1.24395	-0.368283	-0.0128885	-1.01343	0.34953
'C12orf65	1.17168	-1.11449	2.57383	-0.540072	-0.55544	-1.62631	-0.122747	-1.06114	-0.450672
'C12orf66	0.452904	-0.88375	2.28759	-0.189175	0.188053	-1.89502	0.917422	-1.43406	-0.196588
'C12orf71	0.599621	-1.84196	3.19689	0.218592	0.896357	0.179072	1.13422	-0.448377	1.39102
'C12orf73	0.802083	-0.241157	2.72399	-0.53248	1.87551	-2.03343	0.634042	-1.10317	0.751436
'C12orf74	1.21039	-1.28491	2.38262	-0.758835	1.91635	-2.2302	-0.647977	-1.17487	-0.20769
'C12orf75	1.40167	-0.210808	2.56217	-0.805227	1.56704	-2.02154	-0.847509	-0.793393	0.301369
'C12orf76	1.52557	-1.10644	2.51924	-0.626277	0.434549	-1.75477	-1.48304	-0.762449	-0.443225
'C12orf77	0.726874	-1.81856	3.22992	0.126083	2.02698	-0.0665676	0.795112	-0.340986	1.65422
'C12orf80	0.501849	-0.444382	1.6757	1.05229	-1.54147	-1.31772	0.467648	-0.512964	-0.0420898
'C14orf1	-2.04028	0.807579	0.25582	-0.514218	-0.711722	-1.52993	0.0569687	1.00738	-0.943419
'C14orf105	-2.26977	0.433171	-0.55539	0.963725	0.819942	-0.961504	-0.255731	-0.702495	-0.8938
'C14orf119	-3.33745	0.432599	-0.123936	0.318776	-0.994132	-0.709108	0.583896	1.31226	-0.889927
'C14orf132	-2.42337	1.75893	-0.357234	0.770099	-1.54546	-1.17147	2.226	0.69393	-0.0171783
'C14orf159	-2.40233	2.60675	-0.0852397	0.582994	-1.62439	-1.59784	1.68005	0.855309	0.00541006
'C14orf166	-1.59276	0.606624	-0.129256	0.363778	0.348984	-1.23387	0.314233	-0.397356	-0.60798
'C14orf177	-2.62428	1.89553	-0.432717	1.04869	-1.09253	-1.13108	1.80941	0.750732	0.0791129
'C14orf178	-2.06792	0.89679	0.150568	-0.0511337	-1.31413	-1.57057	0.792088	0.670492	-0.881697
'C14orf180	-2.63384	1.58918	-0.213648	0.543532	-1.6945	-1.47546	1.72467	0.894219	-0.447545
'C14orf2	-2.61135	1.73172	0.10019	0.340098	-1.33531	-1.42982	1.79178	1.13317	-0.098829
'C14orf28	-1.98222	1.15681	-0.224513	0.84053	-0.441948	-0.877215	0.175055	-1.17515	-0.894015
'C14orf37	-2.0263	0.428472	-0.550823	1.24159	0.780071	-0.545659	-0.0124193	-0.722043	-0.497489
'C14orf39	-1.89455	0.895275	-0.574583	0.408873	0.0567196	-1.15329	-0.298947	-0.459931	-1.06788
'C14orf79	-2.6074	1.54121	-0.213648	0.489609	-1.71748	-1.17812	1.66843	0.888033	-0.399291
'C14orf80	-2.60614	1.42209	-0.0806929	0.504488	-1.55224	-1.17812	1.5225	0.735065	-0.435945
'C14orf93	-3.3932	0.387606	-0.112421	0.318776	-0.713834	-0.709108	0.60437	1.03588	-0.912853
'C15orf32	0.349265	2.7385	-0.895597	-1.23086	-1.67608	1.47186	0.198536	0.134057	0.385262
'C15orf38-AP3S2	0.469876	2.5592	1.20619	-1.81469	-1.84629	1.47402	-0.154392	0.275112	0.766866
'C15orf39	-0.253608	1.00733	-0.982098	-3.58101	-0.982265	0.982985	2.03053	0.496646	-0.453079
'C15orf40	0.00662728	2.02123	-0.740453	-2.71224	-1.07041	1.37099	1.54811	0.643767	0.377466
'C15orf41	-1.09736	1.12989	-1.74085	-4.18208	-0.0950738	0.457241	1.52022	-0.66004	-1.65041
'C15orf48	-0.78292	1.38608	-2.50981	-3.25075	1.49607	0.215087	1.41749	-1.29056	-1.17356
'C15orf52	-0.545851	1.27553	-1.70929	-4.41612	0.165208	0.4996	2.15165	0.255925	-0.821428
'C15orf53	-0.731081	0.973515	-1.9669	-4.54972	0.344098	0.498326	1.39606	0.00961933	-1.42344
'C15orf56	-0.545851	1.27553	-1.70929	-4.40334	0.175069	0.4996	2.15165	0.646388	-0.675373
'C15orf57	-0.511397	1.33214	-1.70929	-4.2048	0.316918	0.4996	2.2867	-0.0406095	-0.717974
'C15orf59	-0.367107	1.44615	-1.54351	-3.48998	-1.03752	0.998129	1.17644	0.268737	-0.901086
'C15orf59-AS1	-0.367107	1.44615	-2.54521	-3.48998	-0.881193	0.998129	1.17644	0.269516	-1.1997
'C15orf61	-0.627227	1.52454	-1.39103	-3.66118	-0.584621	0.966361	0.608172	0.457172	-0.957359
'C15orf62	-0.518722	1.17364	-1.11934	-4.1855	0.060317	0.739298	1.68988	-0.369612	-0.894504
'C15orf65	-0.2468	1.04206	-1.37005	-4.1783	0.685232	0.211425	1.73287	-0.957011	-1.08915
'C16orf45	0.66024	-0.50073	-1.58042	-0.153722	-1.12245	2.64837	0.734092	-0.775853	-0.0319859
'C16orf46	1.59358	1.63341	-1.36361	0.40441	-0.377707	1.55231	0.190419	-1.16264	0.873335
'C16orf47	1.42098	2.41545	-1.18853	0.190271	-0.244098	2.14647	1.85582	-1.20196	1.90721
'C16orf52	0.340782	-0.767709	-1.57604	-0.569231	-1.33922	2.66676	-0.18164	-0.586313	-0.711565
'C16orf54	1.14598	-0.317775	-1.77714	0.0455161	-1.18635	2.54998	0.0908137	-1.05101	-0.176772
'C16orf58	0.74967	0.234457	-1.65442	0.413839	-0.657013	2.54998	0.267963	-0.214374	0.597541
'C16orf59	2.0635	-0.916528	-1.21509	-0.963797	-0.527252	2.74932	-0.843776	-2.29378	-0.688509
'C16orf62	1.04867	-0.638174	-1.5819	-0.369996	-1.48281	2.64837	0.844608	-0.446716	0.00779656
'C16orf70	0.54344	2.24453	-1.49459	0.455482	0.485514	2.1712	1.83591	-1.58127	1.64764
'C16orf71	-0.0428394	-0.886528	-1.31371	-1.06601	-0.505764	3.70224	-0.905863	-1.90274	-1.0328
'C16orf72	1.3048	-0.394978	-1.31502	-0.798142	0.213621	3.25871	-0.294143	-2.17136	-0.0694803
'C16orf74	1.57438	1.57305	-2.62713	0.793604	-0.753276	1.59042	0.624683	-1.3411	0.507215
'C16orf78	1.39836	1.32419	-1.70867	0.381609	0.25318	1.83418	1.03538	-1.63884	1.01802
'C16orf82	0.509398	-0.604772	-1.88379	0.0486305	-1.98703	2.54568	0.271467	-1.05106	-0.760663
'C16orf86	0.548053	2.25344	-1.29512	0.487282	0.375217	2.1712	1.61592	-1.57374	1.62007
'C16orf87	0.773154	1.60906	-1.43149	1.33762	-0.532998	1.82816	1.09808	-1.86085	0.997288
'C16orf89	0.0612289	-0.124519	-1.29111	-1.05312	-0.0186176	3.71062	-0.53861	-1.73123	-0.348375
'C16orf90	0.720369	-0.821255	-1.33084	-0.542225	-0.742164	3.36878	-0.676199	-0.98422	-0.356294
'C16orf91	1.41519	-1.00538	-1.30325	-0.971406	-0.240732	2.77955	-0.784356	-1.76508	-0.663078
'C16orf92	1.14598	-0.317775	-1.77714	0.0455161	-1.18635	2.54998	0.0908137	-1.05101	-0.176772
'C16orf95	1.6052	1.54428	-1.6478	0.389417	-0.309408	1.67472	0.434931	-1.11108	0.912261
'C16orf96	0.721199	-0.723471	-1.31371	-1.07878	-0.3416	3.70224	-1.01243	-1.98339	-0.717693
'C16orf97	0.224945	1.67728	-1.6677	1.08128	-0.472387	1.8236	1.74683	-1.3275	1.09119
[truncated: 22,219 more rows]

## Sheet: File S4C. Grade Mut
Gene	GBMLGG	HNSC	KIPAN	LIHC	OV	PAAD	STES	UCEC	Pan-cancer meta-Z
'12-Sep							-0.00333814		-0.00333814
'14-Sep							-0.00273523		-0.00273523
'8-Sep							1.41426		1.41426
'9-Sep							-0.436471		-0.436471
'A1BG				0.623457					0.623457
'A1CF							-0.0021	-0.00249223	-0.0032472
'A2BP1							0.438907		0.438907
'A2M							-0.308197	-0.00258484	-0.219756
'A2ML1							-0.325502	-0.414581	-0.523318
'A4GNT								-0.00274816	-0.00274816
'AAAS							-0.00345462	-0.00265221	-0.00431819
'AACS							-0.00248901	-0.00306228	-0.00392535
'AADAC							0.739746	-0.00250389	0.521309
'AADACL2							-0.00333546	0.648624	0.456288
'AADACL3						0.857288	-0.0022631	-0.00245255	0.492233
'AADAT								-0.00330426	-0.00330426
'AAK1						1.75747	-0.00224272	-0.00311951	1.01158
'AARS								-0.00255667	-0.00255667
'AARS2							0.938975	-0.00292945	0.661884
'AARSD1							-0.00344923		-0.00344923
'AASDH							-0.00231877	-0.00244961	-0.00337175
'AASDHPPT								-0.00219227	-0.00219227
'AASS							-0.00307497	-0.37387	-0.26654
'AATF								-0.00336692	-0.00336692
'AATK							2.21039	-0.0033891	1.56059
'ABAT								-0.00343622	-0.00343622
'ABCA1				0.24187		0.980691	0.870347	-0.00257851	1.04516
'ABCA10		-0.962769					-0.457939	-0.0024907	-0.821684
'ABCA12		0.474807		0.393474	-0.359256	0.997737	-0.372932	-0.800391	0.136126
'ABCA13		-0.00901171	0.275905	0.330231		-0.883819	-0.420325	-1.47942	-0.892608
'ABCA2							0.218537	-0.00235732	0.152862
'ABCA3						-0.599337	-0.304118	0.664934	-0.13771
'ABCA4		-1.00812		0.267752			-0.00254087	-0.82522	-0.784064
'ABCA5							-0.269311	-0.00253908	-0.192227
'ABCA6		-0.742558					0.824869	-0.00252108	0.0460667
'ABCA7				0.652813		0.133186	1.77892	-0.00249251	1.28121
'ABCA8							-0.00341447	-0.00252508	-0.0041999
'ABCA9		-0.338597				1.51691	0.575111	-0.822861	0.465283
'ABCB1		-0.302893		-0.40137		-0.415244	-0.546325	-0.00294657	-0.7463
'ABCB10							0.33084	-0.00321835	0.231663
'ABCB11							-0.00301439	-0.00367058	-0.00472699
'ABCB4		-0.878357					-0.585977	-0.0034361	-0.847417
'ABCB5				-0.00528905		-0.0616436	-1.13871	-0.00284419	-0.604243
'ABCB6						-0.859751	1.53043	-0.00295144	0.385513
'ABCB7								-0.00262365	-0.00262365
'ABCB8							1.55061	-0.00299489	1.09433
'ABCB9								-0.0024625	-0.0024625
'ABCC1							0.278683	-0.0577212	0.156243
'ABCC10							-0.00247937	-0.00257414	-0.00357337
'ABCC11						0.992684	0.571858	-0.00239966	0.901903
'ABCC12						-0.600759	0.160293	-0.00359155	-0.256377
'ABCC2							-0.00259938	-0.388714	-0.2767
'ABCC3				-0.00430304			0.0818239	-0.00354089	0.0427124
'ABCC4							0.517735	-0.00234369	0.364437
'ABCC5							0.156004	-0.00310567	0.108115
'ABCC6						0.53851	1.0658	0.952905	1.47641
'ABCC6P1								-0.00305234	-0.00305234
'ABCC8		0.540075		0.445342			-1.51131	-0.526967	-0.526432
'ABCC9		-0.2311		0.817756		-0.00492436	-0.14165	-0.359504	0.0360357
'ABCD1							-0.0028015	0.937491	0.660925
'ABCD2								-0.00284799	-0.00284799
'ABCD3								-0.00250939	-0.00250939
'ABCD4							0.0233516		0.0233516
'ABCE1								-0.00288789	-0.00288789
'ABCF1							0.245702		0.245702
'ABCF2							0.384525	-0.00273241	0.269968
'ABCF3						0.243283	-0.00351496		0.169542
'ABCG1							0.143353	-0.00334922	0.0989973
'ABCG2							3.76201	-0.00326954	2.65783
'ABCG4						-0.0314981		-0.0026276	-0.0241305
'ABCG5						1.15623		-0.00270784	0.81566
'ABCG8		-1.03442					-0.0785605	-0.00331819	-0.644497
'ABHD12								-0.00269653	-0.00269653
'ABHD12B							-0.00225908		-0.00225908
'ABHD13								-0.00313874	-0.00313874
'ABHD15							-0.00241447		-0.00241447
'ABHD3							-0.00252806		-0.00252806
'ABHD4								0.457745	0.457745
'ABHD5								-0.00296237	-0.00296237
'ABHD6								1.54698	1.54698
'ABI3BP							-0.00369863	-0.00320189	-0.0048794
'ABL1							-0.375878	-0.0028474	-0.2678
'ABL2							-0.654357	-0.00253336	-0.464491
'ABLIM1						2.60797	0.116611	-0.00237014	1.57167
'ABLIM2							-1.06796	-0.00269661	-0.757066
'ABLIM3								-0.00284934	-0.00284934
'ABP1							1.04994		1.04994
'ABR				0.176926			0.281364	-0.00248161	0.263161
'ABT1								-0.00319913	-0.00319913
'ABTB1							1.42662		1.42662
'ABTB2						-1.16008		-0.00297614	-0.822403
'ACAA1								-0.00274375	-0.00274375
'ACACA		0.00536528					-0.701339	-0.113481	-0.467338
'ACACB		-0.519217		2.50051			0.692055	0.172836	1.42309
'ACAD10		-0.544405					1.6417	-0.00245609	0.632107
'ACAD11							-0.00313359	-0.00237108	-0.00389239
'ACAD8							3.10374	-0.00244154	2.19295
'ACAD9							1.8782	-0.0028581	1.32607
'ACADL								-0.00236591	-0.00236591
'ACADM								-0.0029199	-0.0029199
'ACADSB								-0.00256174	-0.00256174
'ACADVL								-0.00290584	-0.00290584
'ACAN		0.640567				1.71873	0.439959	-0.00354461	1.39785
'ACAP1								0.270085	0.270085
'ACAP2							-0.00241867	-0.00291405	-0.0037708
'ACAP3								-0.00327065	-0.00327065
'ACAT1							-0.00334262		-0.00334262
'ACBD3								-0.00282933	-0.00282933
'ACBD4							1.5442		1.5442
'ACCN1		-0.492402							-0.492402
'ACCN4							-0.00309656		-0.00309656
'ACCS							-0.324714	-0.00339084	-0.232005
'ACCSL							0.947703	-0.00267377	0.668237
'ACD							1.63661	-0.00247721	1.15551
'ACE		-1.00878					0.0378395	-0.5504	-0.878345
'ACE2						-0.00372665	-0.00228269	-0.00346201	-0.00546829
'ACER1								-0.00228338	-0.00228338
'ACHE							1.24075		1.24075
'ACIN1		2.8579				0.0727349	-0.518894	-0.00295616	1.20439
'ACLY							-0.00310918	-0.00248142	-0.00395315
'ACMSD								-0.00252666	-0.00252666
'ACO1		-1.19203					0.165584	-0.00344563	-0.594608
'ACO2							-0.00248486	-0.00220735	-0.00331789
'ACOT11							-0.00248604	0.661099	0.46571
'ACOT12				0.304184		0.601988		-0.0028169	0.521553
'ACOT7								-0.00326358	-0.00326358
'ACOT8							1.79763		1.79763
'ACOX1							-0.00318194	-0.0027891	-0.00422217
'ACOX2								-0.00285203	-0.00285203
'ACOX3							-0.0227444	-0.00348158	-0.0185446
'ACP1								-0.00315285	-0.00315285
'ACPL2								-0.00263356	-0.00263356
'ACPP								-0.0026697	-0.0026697
'ACPT							-0.00320775		-0.00320775
'ACR						0.133186			0.133186
'ACRBP						-1.57406		-0.00284033	-1.11503
'ACRC						-0.458224	-0.00326707	-0.00306915	-0.268214
'ACRV1								-0.0025374	-0.0025374
'ACSBG1						-0.75448	2.02287	-0.00223216	0.731019
'ACSBG2								-0.00339731	-0.00339731
'ACSF2							2.46657	-0.00307926	1.74195
'ACSF3								-0.00286104	-0.00286104
'ACSL1								-0.0035464	-0.0035464
'ACSL3								-0.00252762	-0.00252762
'ACSL4						-1.01054		-0.390452	-0.990654
'ACSL5							-0.00258217	-0.00259966	-0.00366411
'ACSL6							2.08216	-0.00287533	1.47027
'ACSM1								-0.00290002	-0.00290002
'ACSM2A		-0.00763777					0.143083	-0.00331464	0.0762857
'ACSM2B		-0.0673324				-0.0480352		-0.512295	-0.362381
'ACSM3								-0.00255752	-0.00255752
'ACSM5		1.7569						-0.00223268	1.24073
'ACSS1							-0.00301795	-0.00302406	-0.00427234
'ACSS2							1.26636	-0.00308915	0.893265
'ACSS3		1.66918				2.25181		-0.00334092	2.26185
'ACTA1								-0.00262202	-0.00262202
'ACTA2							-0.443927	-0.0023898	-0.315594
'ACTB							-0.00375041		-0.00375041
'ACTBL2								-0.00286104	-0.00286104
'ACTC1		-0.0214282						-0.00347525	-0.0176094
'ACTG1								1.46405	1.46405
'ACTG2							0.838092		0.838092
'ACTL6A							2.02792	-0.00223135	1.43238
'ACTL7A							-0.0026917	0.462292	0.324986
'ACTL7B								-0.00325611	-0.00325611
'ACTL8								-0.00295177	-0.00295177
'ACTL9						2.55609	-0.00238417		1.80574
'ACTN1							-0.00314128	-0.00286737	-0.00424876
'ACTN2							-0.00232428	-0.00359577	-0.00418611
'ACTN3							-0.0032093	-0.00340121	-0.00467434
'ACTN4							-0.44125	-0.00311818	-0.314216
'ACTR10						1.49449			1.49449
'ACTR1A							-0.00282749		-0.00282749
'ACTR1B							-0.00326611	-0.00238046	-0.00399272
'ACTR2								-0.00240015	-0.00240015
'ACTR5							-0.00216435		-0.00216435
'ACTR8							-0.00241366		-0.00241366
'ACTRT1							2.42296	-0.00225383	1.7117
'ACTRT2						0.883419	-0.0033752	-0.00236195	0.50673
'ACVR1								0.638081	0.638081
'ACVR1B							-0.00413133	-0.00332798	-0.00527453
'ACVR1C							-0.00360464	-0.0027158	-0.00446923
'ACVR2A						0.0770002	1.25822	-0.00305395	0.769129
'ACVR2B							1.06511	-0.00329643	0.750814
'ADAD1							-0.00252732	-0.518613	-0.368502
'ADAD2						-0.00553124	-0.00251723		-0.00569113
'ADAL								-0.00291524	-0.00291524
'ADAM11							1.36384		1.36384
'ADAM12				0.189693			0.354377	-0.00329014	0.31222
'ADAM15								-0.601126	-0.601126
'ADAM17							1.22039	-0.00264316	0.861075
'ADAM18								-0.367478	-0.367478
'ADAM19							-0.00260989	-0.00298231	-0.00395428
'ADAM2		0.625037				0.00656891	-0.00293107	-0.0028528	0.312911
'ADAM20							3.20085	-0.00295988	2.26125
'ADAM21							-0.00316104	-0.00234763	-0.00389522
'ADAM22							0.0431172	-0.0030973	0.0282984
'ADAM23							0.0166515	-0.00243033	0.0100559
'ADAM28							-0.865346	-0.00260071	-0.613731
'ADAM29		0.948479		-0.43902			0.902764	-0.00351877	0.704352
'ADAM30							1.05677	-0.0023532	0.745582
'ADAM6			-1.82594						-1.82594
'ADAM7							1.37806	-0.00251059	0.972659
'ADAM9								-0.00309297	-0.00309297
'ADAMDEC1								-0.00229029	-0.00229029
'ADAMTS1							-0.569189	-0.00900912	-0.408848
'ADAMTS10							-0.269357	1.01924	0.530249
'ADAMTS12		-0.892236				2.7007	1.18804	-0.675252	1.16062
'ADAMTS13							2.98171	-0.0029869	2.10627
'ADAMTS14					0.259896		2.15299	-0.00247425	1.39165
'ADAMTS15						-0.436673	-0.0023235	-0.00242328	-0.254854
'ADAMTS16		-0.472596				2.8752	0.0736257	-0.00303472	1.2366
'ADAMTS17							0.169198	-0.00324075	0.11735
'ADAMTS18				0.853315		1.65425	1.62248	-0.00279465	2.06363
'ADAMTS19		-0.704992		1.82456		-0.41682	-0.00254842	-0.482933	0.0971651
'ADAMTS2						0.841853	-0.00343834	-0.0031692	0.482229
'ADAMTS20		0.584766		0.719551		0.298277	-0.00256395	-0.00246851	0.714451
'ADAMTS3		0.863196				1.19046	0.47527	-0.00257485	1.26318
'ADAMTS4						1.08109	0.87109	-0.00335379	1.12516
'ADAMTS5		-0.840135				1.3091	0.00734116	-0.00284456	0.236731
'ADAMTS6							-0.0027124	-0.00272033	-0.00384152
'ADAMTS7		0.468367				0.649822	-0.00287544	1.75202	1.43367
'ADAMTS8							0.675713		0.675713
'ADAMTS9		-0.00732851		1.66729			1.33116	-0.0024329	1.49435
'ADAMTSL1		0.381474		-0.40281		1.54974	0.536936	-0.00312798	0.922249
'ADAMTSL2							-0.00284693		-0.00284693
'ADAMTSL3		0.320498				1.76263	-0.00265516	0.142829	1.11165
'ADAMTSL4						1.59156	2.14313	-0.00275402	2.15463
'ADAP2							-0.239702		-0.239702
'ADAR							-0.28648	-0.00255264	-0.204377
'ADARB1							-0.00333179		-0.00333179
'ADARB2								-0.00330388	-0.00330388
'ADAT1							1.34039	-0.00238798	0.946113
'ADC								-0.00253967	-0.00253967
'ADCK1							-0.00282555	-0.00249822	-0.00376448
'ADCK3								-0.00304892	-0.00304892
'ADCK4								-0.00325871	-0.00325871
'ADCK5							0.406986		0.406986
'ADCY1		-0.663847					-0.254502	-0.00259919	-0.53171
'ADCY10							0.203786	-0.517576	-0.221883
'ADCY2		-0.689391		0.380415			0.341504	-0.155278	-0.0613748
'ADCY3		0.372644					0.035489	-0.00282032	0.234008
'ADCY4								-0.00284447	-0.00284447
'ADCY5						0.37581	0.155779	-0.00237808	0.30554
'ADCY6							-0.0423526	-0.323318	-0.258568
'ADCY7							1.01787	-0.00228494	0.718129
'ADCY8		1.07432				0.739336	-0.56159	-0.418002	0.417033
'ADCY9						0.865153	-0.00331736	-0.0026351	0.496059
'ADCYAP1R1							0.0869976	-0.00300386	0.0593925
'ADD1								-0.00294236	-0.00294236
'ADD2							0.698136	-0.00315364	0.491427
'ADD3							-0.00326264	-0.00244138	-0.00403335
'ADGB								-0.00325409	-0.00325409
'ADH1B								-0.00244053	-0.00244053
'ADH1C								-0.00300813	-0.00300813
'ADH6							-0.00303884	-0.00313688	-0.00436689
'ADHFE1								1.14257	1.14257
'ADIPOR2							-0.00278118	-0.00336692	-0.00434737
'ADNP						0.100128	0.267177	-0.197684	0.0979309
'ADNP2						0.290827	-0.345677	-0.00306652	-0.0334379
'ADORA1							-0.00247088		-0.00247088
'ADORA2A								-0.00299562	-0.00299562
'ADORA3						-0.335993	-0.00237192	-0.00306253	-0.197123
'ADPRHL1								-0.00290056	-0.00290056
'ADPRHL2						1.5616			1.5616
'ADRA1A						2.17266	0.122525	-0.00342164	1.32315
'ADRA1B								-0.00300763	-0.00300763
'ADRA2A							-0.00286106	1.14439	0.807184
'ADRA2B							-0.00330886	-0.00246247	-0.00408095
'ADRB1							-0.00228347		-0.00228347
'ADRB2							-0.003179	-0.00288776	-0.00428985
'ADRB3							-0.00352642		-0.00352642
'ADRBK1							0.565675	-0.00284981	0.397978
'ADRBK2								-0.00332255	-0.00332255
'ADSL								-0.0034068	-0.0034068
'ADSS								-0.00234411	-0.00234411
'ADSSL1							2.03637	-0.00287179	1.4379
'AEBP1						-0.535199	-0.770115	0.051664	-0.723795
'AFAP1							0.0477146	-0.00249913	0.0319722
'AFAP1L1							-0.367523	-0.00235153	-0.261541
'AFF1				2.59405			0.430695	-0.00265288	1.74481
'AFF2	-0.35391	0.244221		0.836671		1.24064	0.413543	-0.00293827	0.970908
'AFF3		0.187103					-0.00304873	-0.00301702	0.104522
'AFF4							0.886005	-0.00233258	0.624851
'AFG3L2								-0.00315734	-0.00315734
'AFM								-0.00269591	-0.00269591
'AFMID								-0.00221558	-0.00221558
'AFP								-0.00358819	-0.00358819
'AFTPH							-0.00273739		-0.00273739
'AGA							1.69737	-0.00302803	1.19808
'AGAP1							-0.330622	0.949985	0.437956
'AGAP11								-0.0022195	-0.0022195
'AGAP2								-0.00253603	-0.00253603
'AGAP3								-0.00259946	-0.00259946
'AGAP5								-0.00312025	-0.00312025
'AGAP6						0.0562871		-0.00258143	0.0379756
'AGAP7							-0.00236454	-0.00330161	-0.00400657
'AGBL1		0.390005		0.0719971			-0.00285512	-0.287538	0.0858043
'AGBL2						0.313894	-0.726903	-0.0027849	-0.240059
'AGBL3								-0.00259888	-0.00259888
'AGBL4								0.223615	0.223615
'AGBL5		1.18033					-0.444415	-0.00258224	0.423391
'AGFG1								-0.0033251	-0.0033251
'AGFG2							-0.00315349		-0.00315349
'AGGF1						0.494249		-0.00298301	0.347378
'AGK							-0.00342162	-0.00342821	-0.00484356
'AGL							0.936849	-0.00251225	0.660676
'AGMO								-0.00291063	-0.00291063
'AGPAT4								-0.00228132	-0.00228132
'AGPAT5								-0.00350545	-0.00350545
'AGPAT6							-0.00321883		-0.00321883
'AGPAT9								-0.00324422	-0.00324422
'AGPS								-0.355102	-0.355102
'AGRN							1.6205	-0.00238336	1.14418
'AGT								-0.00334888	-0.00334888
'AGTPBP1		-0.667452					1.17884	-0.150109	0.208587
'AGTR1		0.104756							0.104756
'AGTR2								-0.00332544	-0.00332544
'AGXT2							-0.00323022	-0.0028859	-0.00432475
'AGXT2L1							-0.00326712	-0.00286631	-0.004337
'AGXT2L2							-0.00306379		-0.00306379
'AHCTF1							0.440387	-0.00273622	0.309466
'AHCY								-0.00261245	-0.00261245
'AHCYL1							-0.00263298	-0.00327472	-0.00417738
'AHCYL2								-0.00280383	-0.00280383
'AHDC1		0.533287					-0.00304996	1.05132	0.913113
'AHI1		-1.08426					-0.0512004	-0.00274267	-0.657143
'AHNAK		0.0596201		1.76458	-2.02736	0.162217	0.664936	-1.0161	-0.160079
'AHNAK2		-1.73109	-0.0849329	0.0329145	-1.72124	0.736064	-0.345255	0.363805	-1.0393
'AHR								-0.00296622	-0.00296622
'AHRR						-0.454998	0.519712	-0.00303555	0.0356098
'AHSA1								-0.00288462	-0.00288462
'AIFM1								-0.00322378	-0.00322378
'AIFM2								-0.00250629	-0.00250629
'AIFM3							3.48668	-0.00251252	2.46368
'AIM1				0.74628		-1.34255		-0.00359047	-0.346327
'AIM2								-0.0025469	-0.0025469
'AIMP2							1.62055	0.616852	1.58208
'AIRE							0.0627896	-0.00302117	0.0422627
'AJAP1						0.942656	-0.00267121		0.66467
'AK3							-0.00268744		-0.00268744
'AK5							0.568498	-0.00325871	0.399685
'AK7							-0.00317445	-0.00334907	-0.00461283
'AK9						1.23682			1.23682
'AKAP1								-0.00286483	-0.00286483
'AKAP10								-0.0031191	-0.0031191
'AKAP11		-0.00702542				0.635108	-0.418978	-0.0026547	0.103225
'AKAP12		-0.0150931				0.729013	0.211938	-0.00243978	0.461709
'AKAP13		0.965989		-0.652483		1.25593	1.03525	-0.809452	0.802855
'AKAP17A								-0.00261669	-0.00261669
'AKAP3							2.13967	-0.0033669	1.51059
'AKAP4				2.39749			-0.00328764	-0.00361997	1.3802
'AKAP6		0.201329				0.0398472	0.959351	-0.00305272	0.598737
'AKAP8							0.371155	-0.00253075	0.260657
'AKAP8L							0.598526	-0.00254169	0.421424
'AKAP9		-0.404188	0.149481	1.13719			-0.732217	-1.12767	-0.437107
'AKD1							1.76349	-0.408177	0.958354
'AKNA								-0.00323025	-0.00323025
'AKNAD1							-0.00302411	-0.00309728	-0.00432848
'AKR1B10							1.75644		1.75644
'AKR1C1								-0.00318913	-0.00318913
'AKR1C4							-0.00254997	-0.00312408	-0.00401216
'AKR1D1								-0.00249822	-0.00249822
'AKR1E2								-0.00253231	-0.00253231
'AKR7A2							-0.00260891		-0.00260891
'AKR7A3						0.41317			0.41317
'AKT2							0.834767	-0.00268042	0.588374
'AKT3							1.82734	-0.00328227	1.2898
'ALAS1								-0.00276305	-0.00276305
'ALAS2						1.28646	1.97256	-0.00304154	1.87984
'ALB				0.0786172				-0.00338837	0.0531948
'ALCAM							-0.00315432	1.85819	1.31171
'ALDH16A1						0.355881	0.775087	-0.00227626	0.65165
'ALDH18A1							-0.00335211	-0.00258514	-0.00419827
'ALDH1A1							-0.0938767	-0.00266702	-0.0682667
'ALDH1A2		-0.626896						-0.00239732	-0.444977
'ALDH1A3							-0.00254655	-0.00284934	-0.00381547
'ALDH1B1								-0.00252323	-0.00252323
'ALDH1L1							1.55037	-0.00280016	1.0943
'ALDH1L2								0.37091	0.37091
'ALDH2							1.56229		1.56229
'ALDH3A1							-0.163426	-0.00278716	-0.11753
'ALDH3A2							-0.00317007		-0.00317007
'ALDH3B1							-0.00303192		-0.00303192
'ALDH3B2							-0.00236225	-0.00263928	-0.00353662
'ALDH4A1							2.58152		2.58152
'ALDH5A1							1.84734	-0.00301689	1.30414
'ALDH6A1							-0.00320407	0.636992	0.448156
'ALDH8A1							-0.00242983	-0.00280236	-0.00369971
'ALDOA								2.33139	2.33139
'ALDOB							0.128612	-0.00264862	0.0890692
'ALDOC							1.11216		1.11216
'ALG1							1.09228		1.09228
'ALG10							-0.208185	1.08612	0.620793
'ALG10B							-0.00243925	-0.00336692	-0.00410558
'ALG11								-0.00288452	-0.00288452
'ALG12							0.202925	-0.00249692	0.141724
'ALG13							1.65465	-0.00273554	1.16808
'ALG6								-0.00253483	-0.00253483
'ALG8								-0.00280201	-0.00280201
'ALK		0.634696		0.393367		-0.621604	-0.551282	-0.00252935	-0.065898
'ALKBH1							-0.00281749		-0.00281749
'ALKBH3								-0.00259965	-0.00259965
'ALKBH6								-0.00227136	-0.00227136
'ALLC								-0.00253615	-0.00253615
'ALMS1		0.368911		0.646813			0.86791	-0.80436	0.539637
'ALOX12								-0.00307999	-0.00307999
'ALOX12B							0.75628	-0.00297198	0.53267
'ALOX15								-0.00306411	-0.00306411
'ALOX15B								-0.00283202	-0.00283202
'ALOX5							-0.0028361	-0.00325293	-0.0043056
'ALOXE3								-0.00338265	-0.00338265
'ALPI							-0.00221257		-0.00221257
'ALPK1							-0.41655	-0.00321446	-0.296818
'ALPK2		0.461576				2.30717	-0.525463	-0.00305291	1.12012
'ALPK3		-0.000871802					-0.00273987	-0.623255	-0.361921
'ALPL							-0.00286255	-0.00253071	-0.00381361
'ALS2						0.897501	0.19007	-0.00272839	0.626335
'ALS2CL							-0.0029338	-0.00295949	-0.00416719
'ALS2CR11							-0.0031688	-0.00233312	-0.00389045
'ALS2CR8								-0.00231128	-0.00231128
'ALX1								-0.00228975	-0.00228975
'ALX4						0.398897		-0.00301363	0.279932
'AMAC1							0.51537		0.51537
'AMBN								-0.391704	-0.391704
'AMBRA1							0.378521	-0.518714	-0.0991311
'AMD1							-0.00239317		-0.00239317
'AMDHD1								-0.164215	-0.164215
'AMDHD2								-0.00319468	-0.00319468
'AMER1				0.154355					0.154355
'AMFR						0.745944		-0.0022217	0.525891
'AMIGO2								-0.0024332	-0.0024332
'AMIGO3							1.47021		1.47021
'AMOT						0.225594	0.477487	-0.00238151	0.404549
'AMOTL1							-0.00331715	-0.0538721	-0.0404389
'AMOTL2							-0.00342752	-0.00239121	-0.00411446
'AMPD1							1.1264	-0.00238059	0.794801
'AMPD2							-0.00270856	-0.00282835	-0.00391519
'AMPD3						-0.225412	2.04299	0.966731	1.60752
'AMPH		-0.464205					-0.00252435	-0.0035346	-0.271507
'AMY2A						1.10309			1.10309
'AMY2B							-0.00267623	-0.00349854	-0.00436622
'ANAPC1						-0.642148	-0.866081	-0.451064	-1.1312
'ANAPC2						0.0641419	-0.00319312		0.0430973
'ANAPC4								-0.00261874	-0.00261874
'ANAPC5								-0.00340287	-0.00340287
'ANAPC7							1.72743		1.72743
'ANGEL1								-0.00338599	-0.00338599
'ANGEL2								-0.00313361	-0.00313361
'ANGPT1							-0.00270899	0.303462	0.212664
'ANGPT2							0.28162	-0.00288483	0.197096
'ANGPTL1								-0.00315184	-0.00315184
'ANGPTL2								-0.00271226	-0.00271226
'ANGPTL3							-0.00322724	-0.00251121	-0.00405769
'ANGPTL5							1.2786		1.2786
'ANK1				-0.318986		-0.762908	-0.508667	-0.462506	-1.02653
'ANK2		-0.180237		-0.00390197		-0.779216	0.272605	-0.00254869	-0.310053
'ANK3		0.397924	-1.16389			0.210644	0.277055	-1.12473	-0.62744
'ANKAR							-0.00276594	-0.00288755	-0.00399762
'ANKDD1A								-0.00267508	-0.00267508
'ANKFN1								-0.0029069	-0.0029069
'ANKFY1							-0.211211	-0.00322454	-0.151629
'ANKH							1.24595	-0.00224197	0.879433
'ANKHD1-EIF4EBP3		-0.298489					-0.00287501	-0.554013	-0.493852
'ANKIB1							-0.00288769	1.85487	1.30955
'ANKK1							-0.00254835	-0.00285933	-0.00382381
'ANKLE1							1.45209	-0.00261015	1.02493
'ANKLE2							-0.00356503	-0.00310123	-0.00471375
'ANKMY1								0.206855	0.206855
'ANKRD1							-0.00306359	-0.00229817	-0.00379134
'ANKRD11		-1.26212		-0.00447377			-0.642155	-0.358986	-1.13387
'ANKRD12		-1.52762		0.171117		0.110684	1.20623	-0.00240397	-0.0187773
'ANKRD13A								-0.00287507	-0.00287507
'ANKRD13B							-0.00270023	-0.0029216	-0.00397523
'ANKRD13C								-0.00288554	-0.00288554
'ANKRD13D								-0.00294295	-0.00294295
'ANKRD17		0.379794					2.62214	-0.689192	1.33526
'ANKRD18A								-0.00246248	-0.00246248
'ANKRD18B								-0.00319408	-0.00319408
'ANKRD24				-0.00364506		0.385242	1.50749	0.00570785	0.947398
'ANKRD26		-1.20488		0.394034			-0.00257822	-0.446422	-0.629926
'ANKRD27								-0.00237419	-0.00237419
'ANKRD28						1.04601	-0.00333518	-0.00272982	0.600413
'ANKRD30A		0.503915				1.10384	-0.88923	-0.807247	-0.0443602
'ANKRD30B		-0.271078		0.759947		1.74479		-0.00271754	1.11547
'ANKRD31								-0.00272675	-0.00272675
'ANKRD32							-0.00253148	-0.00308372	-0.00397054
'ANKRD34A							0.251859		0.251859
'ANKRD34B								-0.00316562	-0.00316562
'ANKRD34C								-0.00248704	-0.00248704
'ANKRD35							-0.003	-0.461178	-0.328224
'ANKRD36		0.544044	-1.3443			-0.984307		-0.00315687	-0.893859
'ANKRD36B						-0.00377365		-0.00340519	-0.00507621
'ANKRD36BP2								-0.00273461	-0.00273461
'ANKRD36C						-0.365732			-0.365732
'ANKRD40							-0.00350356		-0.00350356
'ANKRD42								-0.00336592	-0.00336592
'ANKRD44							-0.00268174	-0.00240461	-0.0035966
'ANKRD45								-0.00229436	-0.00229436
'ANKRD49						2.5413			2.5413
'ANKRD5							1.88587	-0.00316373	1.33128
'ANKRD50		0.660909					-0.740594	-0.821983	-0.520578
'ANKRD52							-0.257692	-0.00257595	-0.184037
'ANKRD55						-0.0473931		0.0996644	0.0369614
'ANKRD6								-0.00234475	-0.00234475
'ANKRD60								-0.00351253	-0.00351253
'ANKRD7							-0.00311014	-0.0026386	-0.00406498
'ANKS1A							0.00913056	-0.00290965	0.00439885
'ANKS1B		0.509792				0.445223	0.353432	-0.476768	0.415839
'ANKS3								-0.00264647	-0.00264647
'ANKS4B								-0.00227988	-0.00227988
'ANKS6							-0.49964	-0.00322623	-0.35558
'ANKUB1								-0.0023289	-0.0023289
'ANKZF1						-0.492608		-0.00325197	-0.350626
'ANLN							-0.0022647	-0.0033543	-0.00397323
'ANO1							2.38582	-0.00357645	1.6845
'ANO10								-0.0025318	-0.0025318
'ANO2							-0.373478	-0.00249515	-0.265853
'ANO3						0.36386	-0.00300401	-0.00254578	0.20687
'ANO4		0.483138		1.56864			0.273855	-0.00356303	1.16104
'ANO5		-1.30804					-0.00316015	-0.00266666	-0.75856
'ANO6							1.09125	-0.00321582	0.769359
'ANO7							-0.00310724	-0.00267046	-0.00408545
'ANO8								-0.165182	-0.165182
'ANO9							-0.00335603		-0.00335603
'ANP32B								-0.00226392	-0.00226392
'ANPEP							-0.00313294	-0.00330594	-0.00455297
'ANTXR1							1.48898	-0.0022824	1.05125
'ANTXR2							-0.00237474	-0.00336639	-0.00405959
'ANUBL1							0.303992		0.303992
'ANXA1						1.43784		-0.00255608	1.0149
'ANXA10								0.846299	0.846299
'ANXA13							-0.00347562		-0.00347562
'ANXA4								-0.0025324	-0.0025324
'ANXA6								-0.00289149	-0.00289149
'ANXA7								-0.00309583	-0.00309583
'AOAH								-0.00284953	-0.00284953
'AOC1						1.73388			1.73388
'AOC2							-0.624684	-0.00245185	-0.443452
'AOC3							0.637337	0.197091	0.59003
'AOX1				-0.0815757			0.373102	-0.00339364	0.166354
'AP1AR								-0.00278254	-0.00278254
'AP1B1							1.12861		1.12861
'AP1G1		-1.30406						-0.00355797	-0.924626
'AP1G2								-0.00311997	-0.00311997
'AP1M1								-0.00290169	-0.00290169
'AP1M2								-0.00290969	-0.00290969
'AP2A1							0.305579	0.438903	0.526428
'AP2A2							1.76329	-0.00231794	1.24519
'AP2B1							-0.00344526	-0.00257551	-0.00425733
'AP2M1								-0.00287261	-0.00287261
'AP3B1						1.47297	0.622652	-0.00238565	1.20853
'AP3B2							-0.585112	-0.00254934	-0.415539
'AP3D1							-0.00241602	-0.00347402	-0.00416489
'AP3M2							-0.0496658	-0.00225301	-0.0367121
'AP3S1						0.262731			0.262731
'AP4B1							-0.00249922	-0.00238878	-0.00345634
'AP4E1							-0.00253058	-0.00256808	-0.0036053
'AP4M1								-0.00236973	-0.00236973
'APAF1		0.149489					-0.00313247	-0.445588	-0.172761
'APBA1		-0.566749					0.959955	-0.00308679	0.225235
'APBA2						0.993574	0.215753	0.355963	0.903721
'APBB1							-0.0023709	-0.00287008	-0.00370593
'APBB1IP							-0.00248771	-0.0028879	-0.00380113
'APBB2							-0.00308132	-0.00282467	-0.00417616
'APBB3								-0.00245482	-0.00245482
'APC		0.1893		-0.171727		0.186786	1.60316	-0.00330648	0.80687
'APC2							-0.487859		-0.487859
'APCDD1								-0.00256904	-0.00256904
'APEH							0.229693		0.229693
'APEX2								-0.00238854	-0.00238854
'API5								-0.00240912	-0.00240912
'APLF								-0.00328694	-0.00328694
'APLNR							-0.0024578	-0.00261874	-0.00358966
'APLP1							-0.00281517	-0.437594	-0.311416
'APLP2							0.107849	-0.00245367	0.0745258
'APOA1							0.48525		0.48525
'APOA4							-0.00324073		-0.00324073
'APOB	0.222703	-0.0553552		0.441956	1.5582	1.4596	-0.268928	-1.13334	0.840912
'APOBEC1								-0.0024372	-0.0024372
'APOBEC3B								-0.00255598	-0.00255598
'APOBEC3D								-0.00269409	-0.00269409
'APOBEC3F								-0.00309926	-0.00309926
'APOBEC4								-0.00346773	-0.00346773
'APOBR								0.172584	0.172584
'APOH								-0.00300497	-0.00300497
'APOL1								0.468255	0.468255
'APOL3								-0.00239208	-0.00239208
'APOL4								-0.0027441	-0.0027441
'APOL5								-0.00349041	-0.00349041
'APOL6								-0.00273396	-0.00273396
'APOOL								-0.00241986	-0.00241986
'APP							0.340182	-0.00332888	0.238191
'APPBP2							-0.000850409	-0.00240914	-0.00230485
'APPL1							1.63661	-0.0025242	1.15547
'APPL2		-0.666776				-0.528642	0.972933	-0.00254324	-0.112514
'AQP10						1.44046			1.44046
'AQP7						-0.0788324			-0.0788324
'AQP8							0.261235		0.261235
'AQP9								-0.00247555	-0.00247555
'AQPEP							-0.00350856	-0.00241251	-0.00418683
'AQR				-0.00517271		0.393692	0.659385	-0.00258173	0.522662
'AR							-0.0218705	-0.00297091	-0.0175655
'ARAF							-0.00259527	-0.00340932	-0.00424589
'ARAP1						0.625081	-0.00312165	-0.00267224	0.357546
'ARAP2							-0.16243	-0.00358218	-0.117388
'ARAP3						0.494249	-0.00289053	0.534445	0.592248
'ARC								-0.00279837	-0.00279837
'ARFGAP2								-0.00295823	-0.00295823
'ARFGEF1		-1.11132					0.506897	-0.00259214	-0.350459
'ARFGEF2							-0.325909	-0.00300487	-0.232578
'ARFIP1								-0.0028144	-0.0028144
'ARGLU1								-0.003224	-0.003224
'ARHGAP10								-0.00326583	-0.00326583
'ARHGAP11A								-0.00340258	-0.00340258
'ARHGAP12							-0.138152	-0.00322058	-0.0999652
'ARHGAP15								-0.00318929	-0.00318929
'ARHGAP17		0.817952				1.30701	-0.00229863	-0.533141	0.794761
'ARHGAP18								-0.00266935	-0.00266935
'ARHGAP19								-0.0023798	-0.0023798
'ARHGAP20							-0.00289221	-0.00240142	-0.00374316
'ARHGAP21						0.794763		-0.00243702	0.560259
'ARHGAP22								-0.00916269	-0.00916269
'ARHGAP24							1.69602	-0.00250718	1.1975
'ARHGAP25								-0.00258067	-0.00258067
'ARHGAP26								-0.00264519	-0.00264519
'ARHGAP27							0.995104	-0.00330715	0.701306
'ARHGAP28						-0.340498	-0.00223699	-0.00261874	-0.19939
'ARHGAP29							-0.0032563	-0.00284865	-0.00431686
'ARHGAP30							0.283466	-0.00240343	0.198742
'ARHGAP31				-0.00391376		1.60757	-0.00260147	-0.00282789	0.799115
'ARHGAP32							-0.874646	-0.82505	-1.20187
'ARHGAP33				-0.00543683			-0.115529	-0.00350449	-0.0718628
'ARHGAP35						-0.45099		-0.656472	-0.783094
'ARHGAP36		-0.0318441				-1.39959	-0.00276447	-0.0024289	-0.718316
'ARHGAP39							-0.00352588		-0.00352588
'ARHGAP4							1.739	-0.00296377	1.22756
'ARHGAP40								-0.00345457	-0.00345457
'ARHGAP42								-0.00233857	-0.00233857
'ARHGAP44								-0.376815	-0.376815
'ARHGAP5						1.09319	0.48693	-0.00239274	0.910902
'ARHGAP6		-1.23288					0.0471536	-0.00276186	-0.686175
'ARHGAP9						0.340985	-0.00257035	-0.00317611	0.19355
'ARHGEF1							0.288011	0.221872	0.360541
'ARHGEF10						2.30777	-0.00352286	-0.00298205	1.32863
'ARHGEF10L				2.38341		0.65294	0.691579	-0.0031163	1.86241
'ARHGEF11						1.40997	0.528497	-0.214266	0.995465
'ARHGEF12		0.0113027					1.6142	-0.630736	0.574329
'ARHGEF15							-1.10922	-0.0036591	-0.786923
'ARHGEF16							-0.002359	-0.00238892	-0.00335729
'ARHGEF17		-0.161121				1.25966	0.0940782	-0.00356283	0.594528
'ARHGEF18							0.346706	-0.00285028	0.243143
'ARHGEF19							0.775257	-0.00303344	0.546044
'ARHGEF2				-0.397638			-0.284536	-0.00293587	-0.395548
'ARHGEF26				2.2106				-0.00257039	1.56132
'ARHGEF3								0.741063	0.741063
'ARHGEF33								-0.00325273	-0.00325273
'ARHGEF37							-0.00327292	-0.00302606	-0.00445405
'ARHGEF4							0.558225	-0.00273543	0.392791
'ARHGEF40								0.241328	0.241328
'ARHGEF5								-0.00317939	-0.00317939
'ARHGEF6							1.34984	0.426392	1.25599
'ARHGEF7								-0.00298919	-0.00298919
'ARHGEF9								-0.00310137	-0.00310137
'ARID1A	-1.13586	0.369296	-1.21447	1.446		-0.231114	0.473406	-1.93814	-0.843196
'ARID1B		-1.23553		-1.0178		0.0400514	-1.37064	0.204187	-1.51146
'ARID2		0.0573106		1.52241	1.22448		-0.102467	-0.00262668	1.20708
'ARID3A						1.02831	-0.00319513	0.251644	0.73714
'ARID4A							0.621294	-0.00235731	0.437655
'ARID4B						0.626716	-0.00347603	0.00717269	0.363969
'ARID5A								-0.00256795	-0.00256795
'ARID5B		-1.29026		-0.00532723			-0.00331681	0.436303	-0.431298
'ARIH1								0.328315	0.328315
'ARIH2							0.312345		0.312345
'ARL13A								-0.00279475	-0.00279475
'ARL13B							-0.531226		-0.531226
'ARL15								-0.00281478	-0.00281478
'ARL6IP4								-0.00269992	-0.00269992
'ARL6IP5								-0.00263627	-0.00263627
'ARL6IP6								-0.00263117	-0.00263117
'ARL8B								-0.00228978	-0.00228978
'ARMC12								-0.00224468	-0.00224468
'ARMC2						-0.360559	-0.00344937	-0.00351005	-0.212187
'ARMC3							-0.00230148	-0.00316161	-0.00386299
'ARMC4							-0.00278997	-0.00285708	-0.00399307
'ARMC5								-0.00252517	-0.00252517
'ARMC6							2.23494		2.23494
'ARMC8								-0.00275092	-0.00275092
'ARMC9				-0.187784				-0.0568916	-0.173012
'ARMCX1							1.19248	-0.00262557	0.841354
'ARMCX2		-0.0591626						-0.00236066	-0.0435035
'ARMCX3								-0.00320194	-0.00320194
'ARMCX5								-0.00276504	-0.00276504
'ARNT								0.244434	0.244434
'ARNT2							1.14153	-0.002735	0.805252
'ARNTL							-0.00320573	-0.00276858	-0.00422448
'ARNTL2								-0.00231128	-0.00231128
'ARPC1A								-0.00236877	-0.00236877
'ARPC1B								-0.00231376	-0.00231376
'ARPP21		0.323328					0.590874	0.0119449	0.534711
'ARR3								-0.00232277	-0.00232277
'ARRDC1							-0.0033397		-0.0033397
'ARRDC3								-0.00331249	-0.00331249
'ARSB								-0.00256126	-0.00256126
'ARSD								0.212506	0.212506
'ARSE								-0.00314616	-0.00314616
'ARSF							0.419005	-0.0023677	0.294607
'ARSG								1.14532	1.14532
'ARSH								0.0437842	0.0437842
'ARSI							-0.00282023		-0.00282023
'ARSJ								-0.00270427	-0.00270427
'ARSK								-0.00340428	-0.00340428
'ART1		0.874427					-0.00276948		0.616355
'ARV1								-0.00282171	-0.00282171
'ARVCF							2.03676	-0.00220342	1.43865
'ASAH1								-0.00258097	-0.00258097
'ASAH2C								-0.00272132	-0.00272132
'ASAP1		-0.0850818					-0.939457	-0.00346492	-0.593518
'ASAP2				2.23284			0.117854	-0.00314758	1.35536
'ASAP3							-0.00329234	0.0573637	0.0382342
'ASB1								-0.00314284	-0.00314284
'ASB10							-0.00320775	-0.00290557	-0.00432277
'ASB11							-0.00215999	-0.00278353	-0.00349559
'ASB12								-0.00236122	-0.00236122
'ASB14								-0.00244903	-0.00244903
'ASB15						0.990656	-0.00270368	-0.00362166	0.568304
'ASB2								-0.00266383	-0.00266383
'ASB3								-0.00270428	-0.00270428
'ASB4							-0.0029453	-0.00246599	-0.00382636
'ASB5								-0.00306268	-0.00306268
'ASB6							-0.00363749	-0.00231204	-0.00420695
'ASB7								-0.00346032	-0.00346032
'ASCC2							0.981522	-0.00265612	0.692163
'ASCC3				1.50902			-0.276882	-0.00291157	0.709693
'ASCL1							3.77999		3.77999
'ASCL4							2.15508		2.15508
'ASGR2								-0.00323376	-0.00323376
'ASH1L						-1.04625	0.095432	-0.00274243	-0.55054
'ASH2L							-0.00313471	-0.00323725	-0.00450565
'ASIC1								-0.0031805	-0.0031805
'ASIC3								0.0245328	0.0245328
'ASIC4								0.373389	0.373389
'ASIC5								-0.00244755	-0.00244755
'ASL							1.11833		1.11833
'ASMT								-0.00350778	-0.00350778
'ASMTL								-0.00327166	-0.00327166
'ASNS								-0.00240287	-0.00240287
'ASNSD1								-0.00310795	-0.00310795
'ASPA								-0.00325197	-0.00325197
'ASPG							1.02414	-0.00322627	0.721892
'ASPH		-0.403945					0.33555	-0.00344518	-0.0414769
'ASPHD1							0.726546		0.726546
'ASPM		-0.576781				-0.361592	0.0280396	-0.978369	-0.944351
'ASPN							2.00459	-0.0030856	1.41528
'ASPSCR1							0.117034		0.117034
'ASS1							-0.00273558		-0.00273558
'ASTE1							-0.00255754	-0.00303062	-0.00395142
'ASTL								-0.0022854	-0.0022854
'ASTN1		-1.24804		0.706607		1.93465	-0.646347	-0.00308266	0.332633
'ASTN2		-1.74733				0.368671	-0.305855	-0.00273211	-0.843624
'ASUN								-0.00303584	-0.00303584
'ASXL1		1.53986		-0.108044			0.616637	-0.002541	1.02296
'ASXL2							-0.00278434	-0.0035542	-0.00448203
'ASXL3		-1.27819		1.37302			0.347364	-0.00298925	0.219603
'ASZ1								-0.00305825	-0.00305825
'ATAD1								-0.00290493	-0.00290493
'ATAD2							-0.525503	-0.00236307	-0.373258
'ATAD2B		-0.717483		-0.00352845		0.740012		-0.423678	-0.202339
'ATAD3B								-0.13282	-0.13282
'ATAD3C							-0.00328992	-0.00253945	-0.00412199
'ATAD5		0.867128				0.969539	-0.235485	-0.00243233	0.799375
'ATCAY								-0.00266367	-0.00266367
'ATF1								-0.00250397	-0.00250397
'ATF2								-0.00264537	-0.00264537
'ATF6								-0.00257447	-0.00257447
'ATF6B								0.945114	0.945114
'ATF7IP		-0.183457					0.245428	-0.0026645	0.0342411
'ATF7IP2							-0.00268231	-0.00292916	-0.00396791
'ATG13								-0.00245995	-0.00245995
'ATG16L1								-0.00287422	-0.00287422
'ATG2A						-0.705329	-0.00316941	0.371725	-0.194436
'ATG2B				0.871953		-0.616439	-0.00236698	-0.00252568	0.12531
'ATG4A							-0.00238128	-0.00273241	-0.00361592
'ATG4B								-0.00268795	-0.00268795
'ATG4C								-0.00254551	-0.00254551
'ATG7							-0.00319057		-0.00319057
'ATG9A							0.355067	-0.00232424	0.249427
'ATG9B							0.443047	2.43825	2.03738
'ATHL1							-0.00282627	-0.00280056	-0.00397877
'ATIC							0.390193	-0.00245143	0.274175
'ATL1								-0.0028607	-0.0028607
'ATL2							1.45167	0.896544	1.66044
'ATL3							-0.00244011		-0.00244011
'ATM		0.0823313	-0.693384	-0.511483		-0.746479	-1.09673	-0.00340736	-1.21215
'ATMIN							0.725056	-0.0029533	0.510604
'ATN1		-1.6189					-0.00271445	-0.201081	-1.05233
'ATOH1								-0.00280996	-0.00280996
'ATP10A		0.654746		0.984132		0.762043	0.569206	-0.00311078	1.32689
'ATP10B		-0.176286					-0.00300111	-0.00254442	-0.10498
'ATP10D							-0.729065	-0.00262852	-0.517385
'ATP11A							-0.00361583	-0.217918	-0.156648
'ATP11B						-0.551361	1.7095	-0.00249328	0.66721
'ATP11C		0.287986					-0.361725	0.239354	0.0956177
'ATP12A		-0.00578854				0.257411	0.393548	-0.607008	0.0190814
'ATP13A1							-0.368533	-0.00240629	-0.262294
'ATP13A2							-0.598496		-0.598496
'ATP13A3		0.37851					0.757043	0.805958	1.12093
'ATP13A4		-0.0239255		1.01189			0.468124	-0.00327247	0.726409
'ATP13A5						1.97261	0.220957	-0.0033681	1.26451
'ATP1A1							0.417234	-0.00295616	0.292938
'ATP1A2						1.46467	-0.373829	-0.00286249	0.628144
'ATP1A3				-0.00417406			0.32537	-0.960018	-0.368824
'ATP1A4							0.655871	-0.381025	0.194346
'ATP1B1							-0.00240254	-0.00309786	-0.00388937
'ATP1B2								-0.00241986	-0.00241986
'ATP1B4								-0.00273152	-0.00273152
'ATP2A1						0.175165	-0.444006	-0.00296457	-0.156927
'ATP2A2							-0.00362758	-0.0025474	-0.00436637
'ATP2A3							0.287572	-0.002508	0.201571
'ATP2B1						0.0947074	1.26128	-0.00266891	0.78134
'ATP2B2						0.0998944	2.00336	-0.00243463	1.21291
'ATP2B3		3.80117					1.5259	-0.0026239	3.07407
'ATP2B4				-0.475566			2.14958	-0.00285813	0.964841
'ATP2C1						0.920428	2.9744	-0.00360131	2.2466
'ATP2C2						0.340985	-0.0036501	-0.00230087	0.193432
'ATP4A				-0.00449855		1.73419	-0.241404	-0.00334434	0.742471
'ATP5A1								-0.00286343	-0.00286343
'ATP5B							-0.00234685		-0.00234685
'ATP5J2-PTCD1				0.265076					0.265076
'ATP6AP1							-0.00315896	-0.00248112	-0.00398814
'ATP6AP2							-0.00235109		-0.00235109
'ATP6V0A1							-0.00280156	-0.00265146	-0.00385587
'ATP6V0A2							-0.247759	-0.00304347	-0.177344
'ATP6V0A4						-1.17319	-0.00259345	-0.0024974	-0.680283
'ATP6V0D2								-0.1421	-0.1421
'ATP6V1A								-0.00235092	-0.00235092
'ATP6V1B1							0.666709	-0.00309441	0.469246
'ATP6V1B2							-0.00326905	-0.00296529	-0.00440835
'ATP6V1C2							1.52862	-0.0032571	1.0786
'ATP6V1E1								-0.00324955	-0.00324955
'ATP6V1H							-0.00271109	-0.00306284	-0.00408278
'ATP7A		-0.172351				0.870668	0.0147152	-0.0036011	0.354716
'ATP7B							-0.00255216	-0.00275595	-0.00375339
'ATP8A1		1.49113					0.275715	-0.00321009	1.01824
'ATP8A2		-0.793252		0.401959			-0.0030303	-0.00256216	-0.198443
'ATP8B1							-0.714037	-0.00344487	-0.507337
'ATP8B2						0.207297	0.6101	-0.00291849	0.470239
'ATP8B3						1.46883	0.156806	-0.00289802	0.936888
'ATP8B4		0.710484					-0.00343766	-0.00235196	0.406855
'ATP9A				0.753605			-0.118065	-0.00364054	0.364828
'ATP9B							2.28025	-0.00241747	1.61067
'ATR		-0.223753		1.10455		-0.0215479	0.669677	-0.255675	0.569414
'ATRIP							-0.00307322	-0.00269253	-0.004077
'ATRN							-0.00320934	-0.513429	-0.365319
'ATRNL1		0.217523				1.43461	1.88652	-0.76067	1.38899
'ATRX	-1.01378	1.44416				0.652994	0.0130917	-0.0030274	0.489002
'ATXN1							0.153814	-0.00229826	0.107138
'ATXN10								-0.00256709	-0.00256709
'ATXN1L								-0.00235202	-0.00235202
'ATXN2							0.155569	-0.00269145	0.108101
'ATXN2L						-0.545959	0.796427	0.260099	0.294776
'ATXN3								-0.00249418	-0.00249418
'ATXN3L							-0.00305514		-0.00305514
'ATXN7							-0.00274993	-0.00347228	-0.00439977
'ATXN7L1				0.612798				-0.00243369	0.431593
'ATXN7L2							-0.00252222	-0.00309912	-0.00397489
'AUP1							0.575429	-0.00270718	0.404976
'AURKC							-0.00313512		-0.00313512
'AUTS2				0.593705			-0.478664	-0.00349269	0.0644028
'AVEN								-0.00273416	-0.00273416
'AVIL							0.75105	-0.00275647	0.529124
'AVL9								-0.00306253	-0.00306253
'AVPR1A							0.857325	-0.00224995	0.60463
'AVPR2							0.487212	-0.00290965	0.342453
'AWAT2								-0.00332689	-0.00332689
'AXDND1						-0.94736		-0.00300343	-0.672009
'AXIN1				1.27592		0.275828	-0.00343056	-0.00338557	0.772468
'AXIN2							-0.53945	-0.00299028	-0.383563
'AXL							-0.368207	-0.309535	-0.479236
'AZGP1								-0.00266595	-0.00266595
'AZI1							-0.0025668	-0.00234706	-0.00347463
'AZIN1								-0.00287768	-0.00287768
'AZU1								-0.00282786	-0.00282786
'B2M							-0.00264301		-0.00264301
'B3GALNT1								-0.00273529	-0.00273529
'B3GALNT2							-0.00263626	-0.00302287	-0.00400161
'B3GALT1								-0.00351097	-0.00351097
'B3GALT2							0.392629	0.953638	0.951954
'B3GALT4							0.968556		0.968556
'B3GALTL							-0.00223518		-0.00223518
'B3GNT1								-0.00321867	-0.00321867
'B3GNT3							-0.00285354	-0.00278576	-0.00398759
'B3GNT5							-0.00370342	-0.00286642	-0.00464558
'B3GNT7							1.93971		1.93971
'B4GALNT1							-0.00244414	-0.00279564	-0.00370508
'B4GALNT2							-0.0032268		-0.0032268
'B4GALNT3						1.23826	-0.00262092	-0.00296249	0.711686
'B4GALNT4							-0.00306831		-0.00306831
'B4GALT2							1.34041	-0.00326222	0.945505
'B4GALT3								-0.00273074	-0.00273074
'B4GALT4							2.47501		2.47501
'B4GALT5							0.367447		0.367447
'B4GALT6								-0.00235805	-0.00235805
'BAAT								-0.00340575	-0.00340575
'BACE1							1.00419		1.00419
'BACH1						-0.719056	2.7106	-0.00240506	1.14843
'BACH2							-0.00291476	-0.00256852	-0.00387726
'BAG3							1.32038	-0.0033044	0.93131
'BAG5								-0.00280781	-0.00280781
'BAG6								-0.00280615	-0.00280615
'BAGE2		0.463937				0.381076			0.597514
'BAHCC1							0.880752	-0.00301028	0.620657
'BAHD1							0.417651	0.227576	0.456245
'BAI1						-0.797814	-0.00311267	-0.00268527	-0.463966
'BAI2							-0.00230928	-0.00308427	-0.00381382
'BAI3		1.09298			-0.685901	0.562421	0.326997	-0.00275034	0.57858
'BAIAP2							-0.00289722	-0.00264174	-0.00391663
'BAIAP2L1								-0.00237795	-0.00237795
'BAIAP2L2								-0.00262977	-0.00262977
'BAIAP3							-0.0853764	-0.00241748	-0.0620796
'BANK1								-0.00227651	-0.00227651
'BAP1			1.14721	-0.809384			0.800751	0.91398	1.02628
'BARD1							2.10088	-0.00288593	1.48351
'BARHL1							-0.00244259		-0.00244259
'BARHL2							-0.00305916	-0.00240214	-0.00386172
'BARX2								-0.00290965	-0.00290965
'BAT2							0.0589004		0.0589004
'BAT2L1		-0.771761					-0.0780837		-0.600931
'BAT2L2		1.36802					1.24045		1.84447
'BAT3							0.63483		0.63483
'BAT5							-0.00347765		-0.00347765
'BAX							-0.00286272		-0.00286272
'BAZ1A				0.531389			-0.00323367	-0.00240662	0.303541
'BAZ1B							-0.527503	-0.00248286	-0.374757
'BAZ2A							1.83723	-0.00269514	1.29721
'BAZ2B		-1.1291		0.38971			0.614252	-0.859538	-0.492336
'BBS1								-0.00333836	-0.00333836
'BBS10								-0.00261185	-0.00261185
'BBS12							-0.00350677	-0.00299894	-0.00460023
'BBS2							-0.00298566	-0.00297356	-0.0042138
'BBS5								-0.00230364	-0.00230364
'BBS7							-0.00270033	-0.00301348	-0.00404027
'BBS9		1.02957		0.958422			-0.00289397	-0.00298898	0.991054
'BBX							-0.00252818	-0.445645	-0.316906
'BCAM							-0.00214003	-0.00293026	-0.00358523
'BCAN							-0.00357974	-0.00271498	-0.00445104
'BCAP29								-0.00226486	-0.00226486
'BCAR1							-0.351928	-0.00286472	-0.250876
'BCAR3								-0.00259413	-0.00259413
'BCAS1							-0.00275002	1.2398	0.874726
'BCAS3							0.459844		0.459844
'BCAT1							0.921023	-0.00229794	0.649637
'BCAT2							-0.00326161		-0.00326161
'BCCIP								-0.00323171	-0.00323171
'BCHE						1.43568	0.390691	-0.0025684	1.05297
'BCKDHA							-0.0420984		-0.0420984
'BCKDK								-0.00268228	-0.00268228
'BCL11A							0.108804	-0.00323092	0.0746518
'BCL11B							-0.00363852	0.660791	0.464677
'BCL2L11								-0.00330334	-0.00330334
'BCL6						0.238363	2.50005	-0.0027266	1.57945
'BCL6B							0.280259	0.711717	0.701433
'BCL7C							0.728554	-0.00284997	0.51315
'BCL9							-0.71327	-0.00340716	-0.506767
'BCL9L							0.375685	-0.160302	0.152299
'BCLAF1		-0.237104		-0.737486		1.30266	-0.00281258	-0.00291597	0.144154
'BCO2							-0.00259163	-0.00316338	-0.0040694
'BCOR	0.111779					-1.09347	1.56118	-0.00326446	0.288113
'BCORL1		-1.02531			-0.104611		-0.355853	-0.00273553	-0.744254
'BCR							-0.0028768	-0.00283912	-0.00404176
'BDH1							0.884788		0.884788
'BDKRB2								-0.00294204	-0.00294204
'BDNF							2.36337	-0.00281257	1.66916
'BDP1						-0.502666	0.906053	-0.00284778	0.231251
'BECN1							1.91837		1.91837
'BEGAIN							-0.061612	-0.00242077	-0.045278
'BEND2						0.672424	-0.00268744	-0.00320461	0.384822
'BEND3							0.24564		0.24564
'BEND4							0.507331	-0.00318895	0.356482
'BEND5								-0.0032692	-0.0032692
'BEND6						0.89903			0.89903
'BEND7								-0.00300626	-0.00300626
'BEST2							0.121337		0.121337
'BEST3		0.77274					0.450286	-0.00337258	0.704167
'BEX1								-0.00245046	-0.00245046
'BFAR							-0.429455	-0.00232932	-0.305318
'BFSP1								-0.00243738	-0.00243738
'BHLHB9								-0.00263381	-0.00263381
'BHLHE22							1.41817		1.41817
'BHLHE40								-0.00257535	-0.00257535
'BHMT2								-0.00341532	-0.00341532
'BICC1		-0.00594872					-0.00330029	-0.00243268	-0.00674443
'BICD1		-0.499495		-0.343041			-0.527908	-0.00255581	-0.6865
'BICD2							-0.643267	0.365928	-0.196108
'BIN2							-0.00324217	-0.00251586	-0.00407154
'BIRC2								-0.00345757	-0.00345757
'BIRC3								-0.00284659	-0.00284659
'BIRC6		1.03021	-0.8616	-0.298477		-0.0772078	0.365751	-0.00310714	0.0635124
'BIRC8				-0.00354733				-0.00239687	-0.00420318
'BLK							-0.00247295	-0.00229494	-0.0033714
'BLM							2.01813	-0.00294815	1.42495
'BLMH								-0.00311585	-0.00311585
'BLNK							1.26101		1.26101
'BLZF1								-0.00293493	-0.00293493
'BMP1						-0.218279	0.310107	-0.586466	-0.28558
'BMP10								0.282028	0.282028
'BMP2								-0.00263006	-0.00263006
'BMP2K							0.329557	-0.00325718	0.230729
'BMP2KL								-0.00333238	-0.00333238
'BMP3							-0.00241244		-0.00241244
'BMP4							-0.00251398	-0.0263632	-0.0204192
'BMP5							1.64597	-0.00251052	1.1621
'BMP6							1.20182	-0.00239309	0.84812
'BMP7							0.349864	-0.00355458	0.244878
'BMPER		-0.924313		0.737579				-0.00318376	-0.109649
'BMPR1A								-0.00251849	-0.00251849
'BMPR1B							0.279693	-0.00232839	0.196127
'BMPR2							-0.749598	-0.00330453	-0.532383
'BMS1							-0.648441	-0.00338137	-0.460908
'BMS1P20						-0.0716628			-0.0716628
'BMX						2.39565		-0.00242928	1.69226
'BNC1							1.98039	-0.0030716	1.39818
'BNC2		-0.00662155					-0.518952	-0.00244373	-0.304851
'BNIP1							-0.00336295		-0.00336295
'BNIPL								-0.0033706	-0.0033706
'BOC		2.36172				0.411337	0.0823321	0.157691	1.50654
'BOD1L		-0.487066					-0.222163	-0.00252858	-0.410934
'BOD1L1				-0.00353566		-0.231898			-0.166477
'BORA								0.212056	0.212056
'BPHL								0.68502	0.68502
'BPI							-0.00268686	-0.00279597	-0.00387694
'BPIFB1								-0.00292209	-0.00292209
'BPIFB2						1.46443		0.834947	1.6259
'BPIFB4								-0.00316682	-0.00316682
'BPIFB6								-0.00259413	-0.00259413
'BPIFC								-0.00248187	-0.00248187
'BPTF				0.0675556		-0.300159	0.555032	-0.746916	-0.212244
'BRAF						0.801102	0.837581	-0.00286665	0.944439
'BRAP								-0.0023148	-0.0023148
'BRAT1								-0.0030212	-0.0030212
'BRCA1		0.30377			-0.110813		-0.153857	-0.00245443	0.0183227
'BRCA2		-0.129935		0.497942	-1.7765	0.0947074	-1.5946	-0.00302104	-1.18858
'BRCC3								0.387261	0.387261
'BRD1							0.635121	-0.00305741	0.446937
'BRD2							-0.741337		-0.741337
'BRD3							0.346926	-0.00802004	0.239643
'BRD4				2.48284		1.44086	0.112097	-0.00300646	2.01639
'BRD7						-0.00418421	0.298185	-0.00265613	0.168208
'BRD8							1.45683	-0.00345224	1.02769
'BRD9								-0.0031437	-0.0031437
'BRDT							-0.0024544	-0.0024094	-0.00343922
'BRE								1.10739	1.10739
'BRF1								-0.0028137	-0.0028137
'BRINP1						0.660865			0.660865
'BRINP2						0.133186			0.133186
'BRINP3						0.261413			0.261413
'BRIP1								-0.624611	-0.624611
'BRIX1								-0.00261659	-0.00261659
'BRMS1							-0.00270275		-0.00270275
'BRMS1L							-0.00344402	-0.00278645	-0.00440561
'BROX								-0.0027398	-0.0027398
'BRPF1							-0.00233677	-0.00281299	-0.00364143
'BRPF3							-0.00373421	-0.00238841	-0.00432934
'BRS3								-0.0027538	-0.0027538
'BRSK1							-0.00240371	0.484601	0.340965
'BRSK2								-0.00231666	-0.00231666
'BRWD1						1.68399	-0.275202	-0.776282	0.365177
'BRWD3		0.954687				-0.0847434	0.216516	-0.916963	0.0847482
'BSN		1.25824		-0.00425885		1.60389	-0.513847	-0.0025954	1.04712
'BSX		0.911242							0.911242
'BTAF1						0.216743	0.189229	-0.419086	-0.00757141
'BTBD11						1.15006	-0.0027912	-0.00342594	0.660398
'BTBD12							0.245527		0.245527
'BTBD16							-0.0811804		-0.0811804
'BTBD3							1.92102	-0.00357198	1.35584
'BTBD6								0.22878	0.22878
'BTBD7							0.59971	-0.00343759	0.421629
'BTBD8								-0.00229463	-0.00229463
'BTBD9							-0.00311414	-0.00323355	-0.0044885
'BTD								-0.00247193	-0.00247193
'BTG4								-0.00237486	-0.00237486
'BTK								-0.00354696	-0.00354696
'BTN1A1							1.24116	-0.00272813	0.875705
'BTN2A1						-0.363541	-0.00361892	-0.0025437	-0.213448
'BTN2A2							0.779739	-0.00272446	0.549432
'BTN2A3P						0.231805			0.231805
'BTN3A1						0.562421	-0.00232699	-0.00240419	0.321983
'BTN3A3								0.588853	0.588853
'BTNL3							-0.329148	-0.00334412	-0.235107
'BTNL8							-0.00328021	-0.00301567	-0.00445186
'BTRC							0.911002	-0.10677	0.568678
'BUB1						-0.00550691	0.433633	-0.00277233	0.245578
'BUB1B							-0.00247665	-0.0026575	-0.0036304
'BUD13								-0.00243059	-0.00243059
'BVES						0.804334			0.804334
'BZRAP1							-0.441717	-0.00317849	-0.314588
'BZW1							0.541438		0.541438
'BZW2								-0.0027048	-0.0027048
'C10orf118								-0.00323038	-0.00323038
'C10orf12		0.115249		-0.0049652			1.33661	-0.00242354	0.722236
'C10orf120								-0.00273515	-0.00273515
'C10orf129								-0.00291215	-0.00291215
'C10orf137							-0.00275179	-0.0025669	-0.00376088
'C10orf140								-0.0026974	-0.0026974
'C10orf18							0.331556		0.331556
'C10orf2							-0.00361682	-0.00232668	-0.00420269
'C10orf26							1.53049		1.53049
'C10orf27								-0.00292628	-0.00292628
'C10orf28							1.4078	-0.00310894	0.99327
'C10orf46							1.7205	-0.00228756	1.21496
'C10orf68							0.846062	-0.00272833	0.596327
'C10orf71		-1.02594				0.553384	1.61528	-0.00253391	0.570093
'C10orf79							-0.00340046		-0.00340046
'C10orf88							0.332503		0.332503
'C10orf90							-0.393281	-0.00308467	-0.280273
'C11orf16								-0.00311452	-0.00311452
'C11orf2							-0.00301666		-0.00301666
'C11orf30								-0.00307037	-0.00307037
'C11orf41		-1.00643					-0.00239303	-0.00243788	-0.583854
'C11orf57								-0.00298363	-0.00298363
'C11orf63							0.158462	-0.0035745	0.109522
'C11orf65								-0.00285136	-0.00285136
'C11orf66							-0.00311215		-0.00311215
'C11orf67								-0.0024203	-0.0024203
'C11orf70								-0.002357	-0.002357
'C11orf80								-0.0033935	-0.0033935
'C11orf82							0.625563	0.0488786	0.476902
'C11orf88								-0.00227538	-0.00227538
'C11orf9							1.4424	0.351282	1.26832
'C12orf11							-0.00307265		-0.00307265
'C12orf12								-0.00340421	-0.00340421
'C12orf26							-0.0025367		-0.0025367
'C12orf34								-0.00316417	-0.00316417
'C12orf35								-0.454	-0.454
'C12orf36								-0.00259965	-0.00259965
'C12orf4								-0.00234023	-0.00234023
'C12orf40								-0.00251262	-0.00251262
'C12orf42								-0.00277781	-0.00277781
'C12orf5							-0.00253212	-0.00267583	-0.00368258
'C12orf50							-0.00238791	0.984844	0.694701
'C12orf51		-0.0072494					0.300762	-0.222189	0.0411789
'C12orf56								0.0476076	0.0476076
'C12orf59							0.599004		0.599004
'C12orf60								-0.00286104	-0.00286104
'C12orf63		-1.22221					1.74326	-0.646699	-0.0725388
'C12orf66							3.23719		3.23719
'C12orf70								-0.00249913	-0.00249913
'C13orf18							-0.00240471		-0.00240471
'C13orf23							-0.00257074		-0.00257074
'C13orf33							1.03144	-0.00279917	0.727358
'C14orf101							-0.00348579	-0.00288521	-0.00450498
'C14orf102							-0.112765	-0.00303762	-0.081885
'C14orf106							1.86615		1.86615
'C14orf115							0.00983546		0.00983546
'C14orf118								-0.00245178	-0.00245178
'C14orf133								-0.00278286	-0.00278286
'C14orf135							0.257933	-0.206373	0.0364582
'C14orf145							-0.449161		-0.449161
'C14orf149							0.096181		0.096181
'C14orf159							1.549		1.549
'C14orf166								-0.00285019	-0.00285019
'C14orf166B								-0.00299227	-0.00299227
'C14orf174							-0.0030281		-0.0030281
'C14orf37							-0.00345601	-0.00332626	-0.00479578
'C14orf38								-0.00271557	-0.00271557
'C14orf39							-0.00218979	-0.00317483	-0.00379336
'C14orf43							-1.03479		-1.03479
'C14orf45								-0.0217079	-0.0217079
'C14orf49		-0.00675161					-0.00353148	-0.00338739	-0.00789265
'C14orf79								-0.00251668	-0.00251668
'C14orf93							1.53736	-0.00261917	1.08523
'C15orf2		1.72176					-0.418414	-0.00245496	0.751069
'C15orf23							-0.00242368		-0.00242368
'C15orf26							-0.00275111	-0.00303498	-0.00409139
'C15orf27							-0.0031423		-0.0031423
'C15orf29							-0.294889		-0.294889
'C15orf33		0.526441						-0.00327454	0.369935
'C15orf39							-0.00311112	-0.0031909	-0.0044562
'C15orf42		-0.17906					-0.00278306	-0.388892	-0.329514
'C15orf52								-0.061249	-0.061249
'C15orf55							0.892988	-0.00248273	0.629682
'C15orf58							-0.00252723		-0.00252723
'C16orf11							-0.186313		-0.186313
'C16orf45								0.316321	0.316321
'C16orf46							-0.00253945	-0.00249485	-0.00355979
'C16orf48							1.55297		1.55297
'C16orf57							-0.00238482		-0.00238482
'C16orf58								-0.00306924	-0.00306924
'C16orf62							-0.00273343	-0.00257865	-0.00375621
'C16orf68							0.509606		0.509606
'C16orf7							1.90839		1.90839
'C16orf70								-0.0025233	-0.0025233
'C16orf71							1.78056	-0.00254859	1.25724
'C16orf73								-0.00234653	-0.00234653
'C16orf78							-0.00317208		-0.00317208
'C16orf96				-0.904802					-0.904802
'C17orf101								-0.00276357	-0.00276357
'C17orf104								-0.00352623	-0.00352623
'C17orf28								-0.170712	-0.170712
'C17orf47							1.17777	-0.00304299	0.830656
'C17orf53							1.6835	-0.00327186	1.1881
'C17orf57							0.389603	-0.00339079	0.273093
'C17orf66								-0.00268248	-0.00268248
'C17orf68							-0.00309331		-0.00309331
'C17orf70							-0.271197	-0.00216422	-0.193295
'C17orf71		0.207924					1.5672		1.2552
'C17orf74							-0.00344479	-0.00271327	-0.0043544
'C17orf75							1.33506		1.33506
'C17orf80							0.825057	-0.0032483	0.581107
'C17orf85								-0.00325432	-0.00325432
'C17orf98								-0.00235838	-0.00235838
'C18orf1							2.33508	-0.00236785	1.64948
'C18orf19							-0.00220372		-0.00220372
'C18orf34							1.95815	-0.00346737	1.38217
'C18orf54							-0.355061	-0.00265571	-0.252944
'C18orf8						2.42216	2.06587	-0.115069	2.52473
'C19orf12							1.27759		1.27759
'C19orf2							1.51106		1.51106
'C19orf21								0.23597	0.23597
'C19orf26							-0.00257228		-0.00257228
'C19orf28							1.03708		1.03708
'C19orf29							0.171695	-0.00299877	0.119286
'C19orf44							-0.00303614	-0.00324358	-0.00444043
'C19orf47								-0.00254994	-0.00254994
'C19orf70							-0.00270963		-0.00270963
'C1GALT1C1							-0.00289714	-0.00245146	-0.00378204
'C1QA							-0.00275468		-0.00275468
'C1QB						1.34866			1.34866
'C1QL1							0.87728		0.87728
'C1QTNF1							-0.00341221	-0.00238745	-0.00410098
'C1QTNF2							-0.00245668		-0.00245668
'C1QTNF9B							2.2887	-0.0023059	1.61672
'C1R								-0.00337637	-0.00337637
'C1RL						0.470225		-0.00239539	0.330806
'C1S						-0.193212	1.26889	-0.00292695	0.619355
'C1orf100								-0.0033164	-0.0033164
'C1orf101							0.115644	-0.00340421	0.0793654
'C1orf103							-0.00318441		-0.00318441
'C1orf106								0.330039	0.330039
'C1orf110						-0.491499			-0.491499
'C1orf112								-0.0028113	-0.0028113
'C1orf114		0.671159						-0.00308542	0.472399
'C1orf116								-0.00232615	-0.00232615
'C1orf124							-0.00231986	-0.00239965	-0.00333719
'C1orf125		-0.104188					0.776853		0.475646
'C1orf127								-0.00222801	-0.00222801
'C1orf129							0.818256	-0.00321613	0.57632
'C1orf14							3.09041		3.09041
'C1orf141							-0.00277066	-0.00261683	-0.00380953
'C1orf168							2.21162	0.30989	1.78298
'C1orf172								-0.002837	-0.002837
'C1orf173		-0.602935		-0.37184		0.648208	0.00231065	-0.00360269	-0.146623
'C1orf175							0.575109		0.575109
'C1orf177							-0.0025866		-0.0025866
'C1orf187								-0.00304625	-0.00304625
'C1orf201								-0.00328709	-0.00328709
'C1orf25							1.29976		1.29976
'C1orf26							-0.00244599		-0.00244599
'C1orf27							-0.0027966		-0.0027966
'C1orf49								-0.00256992	-0.00256992
'C1orf51								-0.00248502	-0.00248502
'C1orf55								-0.00325292	-0.00325292
'C1orf58							-0.00274132		-0.00274132
'C1orf65							1.35007	-0.00245395	0.952907
'C1orf66							1.36656		1.36656
'C1orf85								-0.00308529	-0.00308529
'C1orf87								-0.00272636	-0.00272636
'C1orf88								-0.00329038	-0.00329038
'C1orf9							-0.00244694	-0.751368	-0.533028
'C1orf94							0.262169	-0.00277012	0.183423
'C20orf106							-0.00264038		-0.00264038
'C20orf111								-0.00351937	-0.00351937
'C20orf112								0.75084	0.75084
'C20orf117							-0.00255638		-0.00255638
'C20orf12							-0.00304664		-0.00304664
'C20orf132								-0.00272392	-0.00272392
'C20orf152								-0.0119372	-0.0119372
'C20orf160							0.598109		0.598109
'C20orf166								-0.00264073	-0.00264073
'C20orf186							0.156011		0.156011
'C20orf194							-0.00279478	0.324741	0.22765
'C20orf195							-0.00277847		-0.00277847
'C20orf26				0.600859			-0.00294754	-0.00290835	0.343525
'C20orf4								-0.00234642	-0.00234642
'C20orf43							-0.0023419	-0.0028073	-0.00364103
'C20orf7								-0.0032813	-0.0032813
'C20orf94								-0.00246797	-0.00246797
'C20orf96								-0.0026251	-0.0026251
'C21orf29							-0.202522		-0.202522
'C21orf63								-0.00289383	-0.00289383
'C22orf25								-0.00250847	-0.00250847
'C22orf28							1.88672		1.88672
'C2CD2L						1.52165			1.52165
'C2CD3							-0.00318388	-0.00341978	-0.00466949
'C2orf16		0.751504					0.402459	-0.00307346	0.664467
'C2orf39							-0.00258115		-0.00258115
'C2orf40								-0.00253732	-0.00253732
'C2orf42							-0.0023696		-0.0023696
'C2orf44						-0.61421		0.164924	-0.317693
'C2orf55							-0.00267927	-0.00303467	-0.00404037
'C2orf56								-0.00234171	-0.00234171
'C2orf63								-0.00330465	-0.00330465
'C2orf65								-0.00319159	-0.00319159
'C2orf67							-0.00327944		-0.00327944
'C2orf69							0.275653		0.275653
'C2orf71				-0.0037613			-0.0029223	-0.00278685	-0.00546776
'C2orf77								-0.00346641	-0.00346641
'C2orf78							0.00758968	-0.00287655	0.00333268
'C2orf89								-0.00238448	-0.00238448
'C3	-0.00465291	0.871832		2.05277		2.07132	-0.58144	-0.544147	1.57816
'C3AR1							-0.00321847	-0.00352894	-0.00477114
'C3P1				-0.00410587					-0.00410587
'C3orf15							0.420775	-0.574778	-0.108896
'C3orf17							0.34071	-0.00310392	0.238723
'C3orf19								-0.00305841	-0.00305841
'C3orf20							-0.00272707	-0.342125	-0.243847
'C3orf21							0.173651		0.173651
'C3orf23								-0.00314786	-0.00314786
'C3orf25								-0.00234314	-0.00234314
'C3orf26								-0.00258555	-0.00258555
'C3orf32								-0.0022386	-0.0022386
'C3orf33							-0.00293045		-0.00293045
'C3orf38								-0.00264481	-0.00264481
'C3orf39							-0.00260228		-0.00260228
'C3orf56								-0.00251444	-0.00251444
'C3orf59		0.349173							0.349173
'C3orf63							1.10911		1.10911
'C3orf64								-0.00346234	-0.00346234
'C3orf67							1.3466	-0.00349041	0.949719
'C3orf77								-0.00322324	-0.00322324
'C4BPA								-0.00231746	-0.00231746
'C4BPB								-0.0024372	-0.0024372
'C4orf21		-0.965855				-0.564201	-0.00276364	-0.00344356	-0.768132
'C4orf27								-0.00281017	-0.00281017
'C4orf31		-1.38933					2.03085		0.453626
'C4orf35							-0.00316395		-0.00316395
'C4orf37								-0.00279289	-0.00279289
'C4orf41							1.59055		1.59055
'C4orf50						0.594983			0.594983
'C5							-0.00348499	-0.00256748	-0.00427974
'C5orf25								-0.00311048	-0.00311048
'C5orf34								-0.00292955	-0.00292955
'C5orf38								-0.00240588	-0.00240588
'C5orf4								-0.00219307	-0.00219307
'C5orf41							-0.00304813		-0.00304813
'C5orf42						0.570453	-0.926769	-0.00247124	-0.207146
'C5orf44								0.557196	0.557196
'C5orf47								-0.00259965	-0.00259965
'C5orf51						0.375894			0.375894
'C5orf54								-0.00258586	-0.00258586
'C6		0.149613					-0.00297291	0.211467	0.206753
'C6orf118		-0.256181					0.501707		0.173613
'C6orf132								-0.0027691	-0.0027691
'C6orf138							-0.00282253		-0.00282253
'C6orf142							1.5678		1.5678
'C6orf165				0.248255			-0.00273926	-0.00228197	0.140431
'C6orf167							0.169316		0.169316
'C6orf170		0.729974					-0.00248028	-0.00236294	0.418655
'C6orf174		-1.12595					0.435627		-0.488131
'C6orf191							-0.00271109		-0.00271109
'C6orf201								-0.00236864	-0.00236864
'C6orf204		-0.284267					0.392552		0.0765693
'C6orf211							0.826465		0.826465
'C6orf222								-0.00282753	-0.00282753
'C6orf25							0.637275		0.637275
'C6orf27							1.41884		1.41884
'C6orf62							2.21072		2.21072
'C6orf70							0.0533237	-0.00286554	0.0356793
'C6orf72							-0.00241607		-0.00241607
'C6orf89							-0.00231823		-0.00231823
'C6orf97		-1.50052					-0.951321	-0.132323	-1.49197
'C7						0.434982		-0.00258995	0.305747
'C7orf10							-0.00343477	-0.00338309	-0.00482095
'C7orf25							1.49917	-0.00286202	1.05805
'C7orf26							-0.00322474		-0.00322474
'C7orf27							-0.00325994		-0.00325994
'C7orf31								-0.00293201	-0.00293201
'C7orf42							-0.00308218		-0.00308218
'C7orf43								0.471683	0.471683
'C7orf45								-0.00218161	-0.00218161
'C7orf49							-0.00234348		-0.00234348
'C7orf50							1.40093		1.40093
'C7orf51							-0.00218734		-0.00218734
'C7orf57								-0.00264763	-0.00264763
'C7orf58		1.83723					-0.652473	0.854213	1.1772
'C7orf60							-0.00303875	-0.00357338	-0.00467548
'C7orf62								-0.00276819	-0.00276819
'C7orf63						1.49449		-0.00253371	1.05497
'C8A								-0.00325942	-0.00325942
'C8B							1.45423	-0.00239982	1.0266
'C8orf34		-1.4639				-0.528642	0.435732	-0.00250462	-0.779656
'C8orf38							-0.00280576		-0.00280576
'C8orf45								-0.00296213	-0.00296213
'C8orf46								-0.00237255	-0.00237255
'C8orf47							-0.00318753	-0.00260105	-0.00409315
'C8orf80							-0.00244427	-0.00248568	-0.003486
'C9							-0.00215999	-0.00245683	-0.00326458
'C9orf100								-0.00275071	-0.00275071
'C9orf102							1.42874	-0.00253795	1.00848
'C9orf114							0.0069557		0.0069557
'C9orf125								-0.00334265	-0.00334265
'C9orf128								-0.00262522	-0.00262522
'C9orf131							-0.00272742	-0.00329362	-0.00425752
'C9orf135		-0.533491						-0.00280965	-0.379222
'C9orf156								-0.00238789	-0.00238789
'C9orf172							1.18959		1.18959
'C9orf174								-0.843257	-0.843257
'C9orf3						-0.598655		0.343335	-0.180539
'C9orf43							0.378993		0.378993
'C9orf51								-0.00262807	-0.00262807
'C9orf72								0.548618	0.548618
'C9orf79							-0.00343194	-0.00241136	-0.00413184
'C9orf84							0.0282094	-0.00326204	0.0176405
'C9orf86							-0.0022787	1.50557	1.06299
'C9orf93							-0.00262938	-0.0624567	-0.0460228
'C9orf96								-0.00304189	-0.00304189
'CA1								-0.00225685	-0.00225685
'CA10							-0.00296934		-0.00296934
'CA14							-0.00305834		-0.00305834
'CA2							-0.00237815		-0.00237815
'CA3							1.47356		1.47356
'CA4							-0.00295767		-0.00295767
'CA5A								-0.00236869	-0.00236869
'CA5B								0.523132	0.523132
'CA7								-0.00235805	-0.00235805
'CA8							1.35257	0.37229	1.21966
'CA9							0.807879		0.807879
'CAB39								-0.00245543	-0.00245543
'CAB39L							-0.0027134	-0.0025916	-0.00375121
'CABC1							-0.00356244		-0.00356244
'CABIN1		0.826794		2.37916			1.30331	-0.0465756	2.23135
'CABLES1								-0.002865	-0.002865
'CABP1								-0.0031686	-0.0031686
'CABP2							-0.00232901		-0.00232901
'CABP4								-0.0032889	-0.0032889
'CABP5								-0.00325197	-0.00325197
'CABS1								-0.00253085	-0.00253085
'CABYR								-0.00240041	-0.00240041
'CACHD1							-0.00244136	-0.00256678	-0.00354129
'CACNA1A		-0.00694602		0.0424502		-0.222715	1.57394	-0.00332423	0.61868
'CACNA1B				0.0382657		-0.685904	-0.268525	-0.656758	-0.786461
'CACNA1C		-0.447679		-0.00408143	-1.14954	1.40325	-1.00258	-0.595744	-0.733367
'CACNA1D		0.540785				-0.897481	-0.409576	-0.77438	-0.770326
'CACNA1E		-0.629249		-0.0493891		1.38377	-0.568131	-1.10027	-0.430789
'CACNA1F		2.09856				2.35087	-0.0023096	-0.322137	2.06249
'CACNA1G		2.4128				1.26342	-0.00331005	-0.00259426	1.83516
'CACNA1H				0.741443		0.456971	0.271094	-0.00333607	0.733086
'CACNA1I		-0.729279				0.151695	-0.670526	-0.0027499	-0.62543
'CACNA1S		0.291297					-0.00302399	-0.00260087	0.164933
'CACNA2D1		1.55216					-0.00257861	-0.00317378	0.892816
'CACNA2D2							-0.002579	0.00239037	-0.000133382
'CACNA2D3							1.2039	-0.00265514	0.849407
'CACNA2D4				-0.59638			-0.00349364	-0.00238452	-0.347714
'CACNB1								-0.00333001	-0.00333001
'CACNB2							-0.00277856	-0.00360358	-0.00451285
'CACNB4							-0.211516	-0.00266625	-0.15145
'CACNG1							-0.00348878		-0.00348878
'CACNG2						1.11797			1.11797
'CACNG3							1.03736	-0.00254186	0.731729
'CACNG4								-0.00311513	-0.00311513
'CACNG5							1.39868		1.39868
'CACNG7							0.278402	-0.00269963	0.194951
'CAD						0.0587563	0.6575	-0.00278489	0.411923
'CADM1				-0.00364142		0.292264	0.966418		0.724598
'CADM2		-0.839362		-0.00471253		0.589489	-0.00323718	-0.0287243	-0.128148
'CADM3							-0.00323636	-0.00307559	-0.00446323
'CADPS				-0.228365		0.66133	-0.70523	-0.254854	-0.263559
'CADPS2		-1.09133					0.796581	-0.00243159	-0.171578
'CAGE1							-0.00313607	-0.00350448	-0.00469558
'CALB1							-0.00304525		-0.00304525
'CALCOCO1								-0.00309386	-0.00309386
'CALCOCO2								0.673135	0.673135
'CALCR							-0.00232041	-0.00282581	-0.00363892
'CALCRL							0.421292	-0.00280509	0.295915
'CALD1							1.25818	-0.00236442	0.887996
'CALN1								-0.00256639	-0.00256639
'CALR							-0.00259367		-0.00259367
'CALR3								-0.00339783	-0.00339783
'CAMK1D								-0.00322925	-0.00322925
'CAMK2A								-0.00313401	-0.00313401
'CAMK2B							-0.00249202		-0.00249202
'CAMK2G							1.30766	-0.00271876	0.922734
'CAMK4							-0.00322794	-0.00336826	-0.00466421
'CAMKK1								-0.00278272	-0.00278272
'CAMKK2								-0.00302395	-0.00302395
'CAMKV							-0.00227972	-0.00271462	-0.00353153
'CAMSAP1							-0.0182612	-0.322295	-0.240809
'CAMSAP1L1							1.66077		1.66077
'CAMSAP2								-0.441578	-0.441578
'CAMSAP3						1.02849		0.535954	1.10623
'CAMTA1		0.949011					0.433709	-0.136682	0.7194
'CAMTA2				2.40826			-0.924541	-0.00349573	0.854608
'CAND1				-0.11922			-0.00294057	-0.0032431	-0.0724017
'CAND2				-0.432368		-0.381141	-0.00265676	-0.186829	-0.501497
'CANX								-0.00223757	-0.00223757
'CAP1							-0.00250681	-0.00245661	-0.00350967
'CAP2								-0.00336182	-0.00336182
'CAPN10							2.75677	-0.00272111	1.94741
'CAPN11								-0.00232866	-0.00232866
'CAPN12								-0.00288832	-0.00288832
'CAPN13							-0.028319	-0.00273024	-0.0219551
'CAPN14								-0.00272018	-0.00272018
'CAPN2							0.457425	0.369626	0.584814
'CAPN3							0.0497478	-0.00272538	0.0332499
'CAPN5							-0.00267319	-0.0030154	-0.00402244
'CAPN6							-0.00302659	-0.00306496	-0.00430737
'CAPN7							-0.00321666	0.0936733	0.0639625
'CAPN8								-0.00333191	-0.00333191
'CAPN9								-0.00340581	-0.00340581
'CAPRIN1								0.139286	0.139286
'CAPRIN2						1.44941	-0.0029034	-0.00242784	0.83374
'CAPS2								-0.00278354	-0.00278354
'CARD10								-0.00250389	-0.00250389
'CARD11				1.01334			1.74503	0.578002	1.92625
'CARD14							0.448379	-0.00340044	0.314647
'CARD6		0.521704					-0.567786	-0.00242528	-0.0280059
'CARD9						-1.30063			-1.30063
'CARM1								-0.00309851	-0.00309851
'CARNS1							-0.00273741		-0.00273741
'CARS								-0.00288481	-0.00288481
'CARS2								-0.00222608	-0.00222608
'CASC1							-0.00274085	-0.00306649	-0.00410641
'CASC3							-0.00274114	-0.00239464	-0.00363154
'CASC4								-0.00296669	-0.00296669
'CASC5							0.797642	-0.503641	0.20789
'CASD1							-0.892094	-0.0027733	-0.632767
'CASK							0.20419	-0.00356573	0.141863
'CASKIN1							-0.00341497	-0.0022569	-0.00401062
'CASKIN2							0.224883	-0.00207307	0.15755
'CASP1								-0.00330097	-0.00330097
'CASP10						-0.45099	-0.00308667	-0.00229691	-0.263487
'CASP4							-0.00258886	-0.00334832	-0.00419822
'CASP5		-0.00778205					-0.481379	-0.00360267	-0.284497
'CASP6								-0.00347851	-0.00347851
'CASP8		0.473263					-0.705811	-0.629754	-0.497851
'CASP8AP2							1.02994		1.02994
'CASQ1							-0.00320573	-0.00291846	-0.00433046
'CASQ2						-0.207854		-0.00254239	-0.148772
'CASR				0.137222			-0.00245374	-0.00322996	0.0759435
'CASS4							2.02298	0.00976419	1.43737
'CAST							-0.00346087	-0.00265936	-0.00432765
'CASZ1		-1.27548					-0.430547	1.05749	-0.37443
'CATSPER1								-0.00334686	-0.00334686
'CATSPER2		0.372268						-0.00306024	0.261069
'CATSPER2P1						1.04252			1.04252
'CATSPER3							-0.00247426		-0.00247426
'CATSPER4							-0.00316066	-0.00343857	-0.00466636
'CATSPERB							1.15344	-0.00267825	0.81371
'CATSPERD						0.300417		-0.00239696	0.210732
'CATSPERG							1.02589	-0.00240847	0.723713
'CBFA2T3							0.753264		0.753264
'CBL						-0.00380612		0.729944	0.513457
'CBLB								-0.00238436	-0.00238436
'CBLC								-0.00322801	-0.00322801
'CBLL1							-0.00322214	-0.00271367	-0.00419725
'CBLN1							-0.0024228		-0.0024228
'CBLN2							-0.00280787		-0.00280787
'CBLN4								-0.00292713	-0.00292713
'CBS							-0.00327061	-0.00260509	-0.00415475
'CBX1							0.151292		0.151292
'CBX3						1.30299			1.30299
'CBX8							-0.268911	-0.00273235	-0.192081
'CC2D1A							2.09891	-0.00318547	1.4819
'CC2D1B								-0.00226496	-0.00226496
'CC2D2A							-0.00244881	-0.699116	-0.496081
'CC2D2B								0.666841	0.666841
'CCAR1						0.00082333	0.329257	-0.00337487	0.188623
'CCBE1								-0.00280491	-0.00280491
'CCBL2								-0.00240711	-0.00240711
'CCDC102B								-0.0034082	-0.0034082
'CCDC103								-0.00287607	-0.00287607
'CCDC104								-0.00318381	-0.00318381
'CCDC105								-0.00267869	-0.00267869
'CCDC106								-0.00331248	-0.00331248
'CCDC108						0.932416	-0.100576	-0.00248681	0.478827
'CCDC11							1.71663	-0.00231046	1.21221
'CCDC110							0.341748	-0.147091	0.137644
'CCDC112								-0.00308484	-0.00308484
'CCDC114								-0.0389581	-0.0389581
'CCDC116							-0.60609	-0.0022486	-0.43016
'CCDC121								-0.00292765	-0.00292765
'CCDC122								-0.00270465	-0.00270465
'CCDC125								-0.00325197	-0.00325197
'CCDC129		-0.637608					-0.00336754	-0.00247675	-0.371497
'CCDC13							1.64676	-0.00269993	1.16252
'CCDC132		0.603291					-0.00284269	-0.00250004	0.345226
'CCDC135							0.930793	-0.00326112	0.655864
'CCDC136				1.27367			1.17607	-0.0032871	1.41246
'CCDC138							-0.00242595	-0.00305038	-0.00387235
'CCDC14								-0.00324955	-0.00324955
'CCDC140								-0.00334853	-0.00334853
'CCDC141				1.61465			-0.458452	-0.00248804	0.666097
'CCDC142							-0.00328996	0.862842	0.607795
'CCDC144A							2.08216	-0.387156	1.19855
'CCDC144C								-0.00334814	-0.00334814
'CCDC146				0.57219			1.29453	-0.00247156	1.07632
'CCDC147							-0.00273699	-0.00250466	-0.00370641
'CCDC148							0.264873	-0.00355847	0.184777
'CCDC149								-0.00261982	-0.00261982
'CCDC15							0.70666	-0.00288079	0.497647
'CCDC150							-0.00227575	-0.0034961	-0.00408131
'CCDC151							-0.00344057	-0.00278169	-0.0043998
'CCDC153							-0.00284012		-0.00284012
'CCDC157								-0.0023449	-0.0023449
'CCDC158							1.58521	-0.00243078	1.1192
'CCDC160								-0.00346691	-0.00346691
'CCDC164								-0.00244724	-0.00244724
'CCDC168				0.192868					0.192868
'CCDC169								-0.00235153	-0.00235153
'CCDC171						1.80276			1.80276
'CCDC18		0.770988				-0.528642	-0.00251332	0.783927	0.51188
'CCDC19							-0.00341533	-0.00309644	-0.00460452
'CCDC22								-0.0027891	-0.0027891
'CCDC24								-0.00348906	-0.00348906
'CCDC27							0.360925	-0.00300729	0.253086
'CCDC3							-0.282487		-0.282487
'CCDC30						-0.785203	-0.00272088	-0.00232585	-0.456251
'CCDC33								-0.0025242	-0.0025242
'CCDC36								-0.00348564	-0.00348564
'CCDC37							1.1114	-0.00314495	0.783658
'CCDC38							-0.00293127	-0.0022749	-0.00368132
'CCDC39							0.297448	0.96835	0.895054
'CCDC40		-0.678271					-0.468912	0.284911	-0.497833
'CCDC41						1.50237	-0.00265591	-0.0026235	0.864345
'CCDC42							-0.0033575		-0.0033575
'CCDC45							-0.177541		-0.177541
'CCDC46							0.9498		0.9498
'CCDC50								-0.00259965	-0.00259965
'CCDC51								-0.00304501	-0.00304501
'CCDC52							-0.00317151		-0.00317151
'CCDC53								-0.00273381	-0.00273381
'CCDC54								-0.00289631	-0.00289631
'CCDC57							0.0683495		0.0683495
'CCDC58								-0.00243351	-0.00243351
'CCDC59								-0.00239222	-0.00239222
'CCDC6								-0.00342094	-0.00342094
'CCDC60							-0.00299718	-0.00283493	-0.00412393
'CCDC61								-0.0027379	-0.0027379
'CCDC62							1.71663	-0.00305783	1.21168
'CCDC63							-0.00283669	-0.00263887	-0.00387181
'CCDC64								-0.00292461	-0.00292461
'CCDC65								-0.00273192	-0.00273192
'CCDC66							2.55073	-0.00242287	1.80192
'CCDC67								-0.00289857	-0.00289857
'CCDC68								-0.00278254	-0.00278254
'CCDC70						-1.04969	1.24248		0.136323
'CCDC73							2.13872	-0.00355072	1.50979
'CCDC74B							-0.00243765	-0.00248502	-0.00348085
'CCDC75								-0.00237576	-0.00237576
'CCDC76								1.68199	1.68199
'CCDC79								-0.00291871	-0.00291871
'CCDC8						2.67759	-0.284337	-0.00240657	1.38035
'CCDC80				1.06622		-0.498005	0.196146	-0.00302755	0.380668
'CCDC81								-0.00267061	-0.00267061
'CCDC82								-0.00348244	-0.00348244
'CCDC83							-0.00297794	-0.00322582	-0.00438672
'CCDC85A							0.0711037	-0.00316604	0.0480392
'CCDC86							-0.00325034	-0.00338249	-0.00469012
'CCDC87						-0.00388011	-0.00215601	0.133578	0.0736362
'CCDC88A		-1.12347					1.88086	-0.00274589	0.435697
'CCDC88B								-0.0029762	-0.0029762
'CCDC88C		-0.0985438					0.471281	-0.00258817	0.213705
'CCDC89								0.519693	0.519693
'CCDC9						0.345454	-0.00292776		0.242203
'CCDC91								-0.00255888	-0.00255888
'CCDC92								-0.00231128	-0.00231128
'CCDC93						0.483121	-0.0022631		0.340018
'CCDC94								-0.00220856	-0.00220856
'CCDC96							1.93071		1.93071
'CCDC97							0.010854		0.010854
'CCDC99								-0.00355901	-0.00355901
'CCHCR1							0.793762		0.793762
'CCIN							-0.00318748	0.327814	0.229545
'CCKAR							-0.0296839	-0.00255868	-0.0227989
'CCKBR							-0.00260891		-0.00260891
'CCL4								-0.00314175	-0.00314175
'CCM2							-0.00328048		-0.00328048
'CCNA1							-0.00276141	-0.00303575	-0.00409921
'CCNA2								-0.00268936	-0.00268936
'CCNB1								0.354172	0.354172
'CCNB2								-0.00243351	-0.00243351
'CCNB3							-0.658019	-0.00269897	-0.467198
'CCNC								-0.00314324	-0.00314324
'CCND1								-0.0856726	-0.0856726
'CCND2						0.1207		-0.00299522	0.0832298
'CCNE1								-0.00273425	-0.00273425
'CCNE2								0.199478	0.199478
'CCNF							0.230459		0.230459
'CCNG1								-0.00275901	-0.00275901
'CCNH								-0.00340923	-0.00340923
'CCNL1							0.217262	-0.00326934	0.151315
'CCNL2							-0.00320391	0.189549	0.131766
'CCNT1							-0.00253332		-0.00253332
'CCNT2								-0.00303677	-0.00303677
'CCP110								-0.00229112	-0.00229112
'CCPG1						-0.491262	-0.00281537	-0.00247297	-0.286683
'CCR1							2.35083		2.35083
'CCR2							-0.00262904	-0.003224	-0.00413872
'CCR3							0.354649		0.354649
'CCR4								-0.00243973	-0.00243973
'CCR7								0.420131	0.420131
'CCR8								-0.00317113	-0.00317113
'CCRL1							-0.00277926	-0.0026796	-0.00386
'CCSER1				-0.00403714					-0.00403714
'CCT2								-0.0023138	-0.0023138
'CCT3				-0.00370293				-0.0033521	-0.00498866
'CCT5								-0.00338598	-0.00338598
'CCT6B								-0.00297255	-0.00297255
'CCT6P1						-0.728408			-0.728408
'CCT6P3						1.20261			1.20261
'CCT7							-0.00269411	-0.00317853	-0.00415258
'CCT8							-0.00249075		-0.00249075
'CCT8L2		0.191777				-1.17256	-0.00331721	-0.00276977	-0.493433
'CCZ1								-0.00336692	-0.00336692
'CCZ1B								-0.136202	-0.136202
'CD101							-0.00300234	-0.00347439	-0.00457974
'CD109							1.28117	-0.00319173	0.90367
'CD163		-0.420653					0.627313	-0.00265618	0.117782
'CD163L1		1.21594		1.02643		0.67301	0.138282	-0.756261	1.02743
'CD180							-0.00327812	-0.00297417	-0.00442104
'CD1A							2.08057	-0.00268248	1.46929
'CD1B						-0.370557			-0.370557
'CD1C							-0.00334145	-0.00327262	-0.00467686
'CD1D						-0.4149	0.581527		0.117823
'CD1E		-0.979075					-0.00305651	-0.00282576	-0.568665
'CD207								-0.00239052	-0.00239052
'CD209								0.777519	0.777519
'CD22							0.817592	-0.00341209	0.575712
'CD226								-0.00247885	-0.00247885
'CD244								-0.00343602	-0.00343602
'CD248							-0.00258725		-0.00258725
'CD276							1.41894		1.41894
'CD2AP						2.04523			2.04523
'CD300C								-0.00286104	-0.00286104
'CD300LB							-0.00220772		-0.00220772
'CD300LF								-0.0026796	-0.0026796
'CD33						0.259749	2.21104		1.74711
'CD36								-0.002939	-0.002939
'CD38								-0.00274833	-0.00274833
'CD3EAP							-0.00255747		-0.00255747
'CD4							-0.72442	-0.00231488	-0.513879
'CD40LG							0.947024	-0.00298379	0.667537
'CD44						0.286697		-0.00309442	0.200537
'CD47								-0.00248856	-0.00248856
'CD5								-0.00265846	-0.00265846
'CD55								-0.00287008	-0.00287008
'CD58							-0.00317094		-0.00317094
'CD5L							-0.0225946	0.750266	0.514541
'CD6							-0.00347918	-0.00297485	-0.00456369
'CD69								-0.00302501	-0.00302501
'CD79A							-0.00322724		-0.00322724
'CD80							-0.00329955		-0.00329955
'CD81							0.740733		0.740733
'CD82								-0.00245367	-0.00245367
'CD84							1.9165	-0.00248718	1.35341
'CD86						-0.373771	0.0181968	-0.00278668	-0.206899
'CD93							-0.00262318	-0.00341221	-0.00426767
'CD96								0.0208997	0.0208997
'CD97								0.265597	0.265597
'CD99L2								-0.00262636	-0.00262636
'CDADC1								-0.00230901	-0.00230901
'CDAN1							1.14089	-0.00252421	0.804946
'CDC123							-0.00243606		-0.00243606
'CDC14A							1.29064	-0.00254711	0.910821
'CDC14B								-0.0026438	-0.0026438
'CDC16							-0.00312416	-0.00362146	-0.00476987
'CDC20							-0.00473188		-0.00473188
'CDC20B								-0.00280981	-0.00280981
'CDC23								-0.00245698	-0.00245698
'CDC25A							0.342817	-0.00231666	0.24077
'CDC25B							-0.314934		-0.314934
'CDC25C							0.826445	-0.0022932	0.582763
'CDC27						-0.462437		-0.00331096	-0.329333
'CDC37L1								0.561144	0.561144
'CDC40							1.31469	-0.00294935	0.927541
'CDC42BPA							-0.00230321	-0.00359611	-0.00417145
'CDC42BPB							0.560694	-0.0033796	0.394081
'CDC42BPG							-0.394915	-0.00237842	-0.280929
'CDC42EP3								-0.00281391	-0.00281391
'CDC45								-0.003452	-0.003452
'CDC5L							1.27324	-0.00241069	0.898615
'CDC6							-0.00361846		-0.00361846
'CDC7								-0.00337111	-0.00337111
'CDC73							1.59472	-0.00255608	1.12583
'CDCA2						-0.592843	-0.419455	-0.00337679	-0.5864
'CDCA7							2.21039	-0.00349612	1.56051
'CDCA7L								-0.00267782	-0.00267782
'CDCP1								-0.00284478	-0.00284478
'CDH1							0.964252	-0.0790136	0.625958
'CDH10		3.24048				0.0672222	-0.0833072	-0.00308265	1.61066
'CDH11		0.195492		-0.00456402		1.57206	0.843816	-0.00359321	1.16419
'CDH12		1.40737					-0.832599	-0.706405	-0.0759986
'CDH13							-0.321	-0.00304554	-0.229135
'CDH15							1.05438	-0.00264432	0.743687
'CDH16							0.804636	-0.362225	0.312831
'CDH17						-0.458224	-0.00267063	-0.0033654	-0.268041
'CDH18				-0.469514		-0.383376	-0.0450391	-0.00351379	-0.450721
'CDH19		1.70684					-0.00283035	-0.691377	0.584646
'CDH2						1.57321	0.683786	-0.00343166	1.3011
'CDH20							0.83251	-0.00287407	0.586641
'CDH22						1.40997		-0.00255369	0.99519
'CDH23						1.177	-0.995536	-0.76763	-0.33842
'CDH24							-0.0024985		-0.0024985
'CDH26							1.71291	-0.00297869	1.2091
'CDH3		-0.0785383					-0.002314		-0.0571712
'CDH4						1.28495	-0.177937	-0.00296621	0.63742
'CDH5							0.623879	-0.00323616	0.438861
'CDH6		-0.417786					-0.00230722	-0.00227279	-0.243853
'CDH7		-0.0519048		0.0291142			1.36136	-0.00278293	0.667893
'CDH8		0.120762				2.14106	0.764254	-0.00286109	1.51161
'CDH9		-0.0620928		-0.00565354			-0.341855	-0.10834	-0.258971
'CDHR1						0.65294	0.445514	-0.00284374	0.632551
'CDHR2						0.413133	-0.00277049	-0.453175	-0.0247177
'CDHR3							0.472979	-0.0035644	0.331926
'CDHR4							-0.0030806	-0.0025672	-0.0039936
'CDHR5							1.57997	-0.0022728	1.1156
'CDK11A								-0.00302117	-0.00302117
'CDK12					-0.8552	0.547765	-0.502185	-0.199506	-0.504563
'CDK13						0.231842	-0.00330706	-0.00289342	0.130274
'CDK14								-0.00283226	-0.00283226
'CDK15							0.836054	-0.00249363	0.589416
'CDK16							-0.64179	-0.0031609	-0.456049
'CDK17								-0.123134	-0.123134
'CDK18							0.335533	0.405253	0.523814
'CDK19								-0.00268343	-0.00268343
'CDK5RAP2		0.303685					-0.439584	-0.00260075	-0.0799626
'CDK7								-0.00286228	-0.00286228
'CDKAL1						0.855293		-0.00301948	0.602648
'CDKL1								-0.00253924	-0.00253924
'CDKL3							-0.227527	-0.0027689	-0.162844
'CDKL4								-0.00262499	-0.00262499
'CDKL5		1.89268						-0.00241595	1.33662
'CDKN1A				0.103813					0.103813
'CDKN1B								-0.002671	-0.002671
'CDKN2A		0.324769				1.22951	0.840614		1.38269
'CDKN2AIP						1.73971		-0.00256263	1.22835
'CDON							0.0989401	-0.00310483	0.0677657
'CDR2								-0.00290514	-0.00290514
'CDRT1								-0.0031365	-0.0031365
'CDS1								-0.00234642	-0.00234642
'CDSN						1.15623			1.15623
'CDX4							-0.00313498	0.593894	0.41773
'CDYL							-0.0035771	-0.00298194	-0.00463794
'CDYL2							0.671551		0.671551
'CEACAM1							1.47651		1.47651
'CEACAM18								-0.00307053	-0.00307053
'CEACAM19								-0.00264594	-0.00264594
'CEACAM3							1.59666		1.59666
'CEACAM4						1.73141		-0.00294483	1.22221
'CEACAM5								-0.00267677	-0.00267677
'CEACAM6								-0.00329038	-0.00329038
'CEACAM8							0.447953		0.447953
'CEBPZ						-0.204774	-1.16266	-0.00312577	-0.791291
'CECR1							-0.00301964		-0.00301964
'CECR2		0.589178				0.781371	0.98669	-0.00248253	1.17738
'CECR6							1.36094		1.36094
'CEL							-0.0914692		-0.0914692
'CELA3A								-0.00328987	-0.00328987
'CELF1								0.739262	0.739262
'CELF2							1.4629	-0.00296968	1.03232
'CELF3							3.48781	0.133793	2.56086
'CELF4						1.05378	0.335631	-0.00337608	0.800226
'CELF6						0.15779			0.15779
'CELSR1		-0.562666		0.054008			0.204403	-0.00260278	-0.153429
'CELSR2		-1.28272		-1.11558		-0.215346	0.460934	-0.00248773	-0.963832
'CELSR3		-0.223742				0.515287	0.0351487	-0.297543	0.0145753
'CENPB							1.75217		1.75217
'CENPC1							0.584505	-0.00351352	0.410823
'CENPE		1.68139		0.99154		0.443694	-0.00253808	-0.00264919	1.39148
'CENPF							-0.45768	-0.00303673	-0.325776
'CENPI								-0.00254897	-0.00254897
'CENPJ						0.0880657	-0.458318	-0.00362479	-0.215858
'CENPL								-0.00348596	-0.00348596
'CENPN							-0.00226788		-0.00226788
'CEP104								-0.00316483	-0.00316483
'CEP110		0.0102966					0.553827		0.398896
'CEP112						-0.860538		-0.00354851	-0.611001
'CEP120							0.692674	-0.00307632	0.487619
'CEP128								-0.430211	-0.430211
'CEP135						1.09319	0.566655	-0.00342736	0.956334
'CEP152		-0.222617						-0.00253001	-0.159203
'CEP164							0.68959	-0.00348966	0.485146
'CEP170		-1.02721					-0.576516	-0.00242699	-0.927311
'CEP192							0.226573	-0.00253682	0.158417
'CEP250							2.39762	-0.00297722	1.69327
'CEP290				-0.740802		-0.4149	1.00577	-0.821515	-0.485721
'CEP350		-1.58395		-0.275895			2.65542	-0.940606	-0.0725153
'CEP44								-0.00238255	-0.00238255
'CEP55								0.610059	0.610059
'CEP57							-0.00335403		-0.00335403
'CEP57L1								-0.00239945	-0.00239945
'CEP63				-0.291237			2.78998		1.76688
'CEP68							0.742507	-0.495502	0.174659
'CEP70								-0.00271959	-0.00271959
'CEP72						0.28669	-0.00272737	-0.00228686	0.162626
'CEP76								-0.00263487	-0.00263487
'CEP78								-0.00255118	-0.00255118
'CEP85								-0.00260438	-0.00260438
'CEP85L								-0.00226322	-0.00226322
'CEP89				-0.00209462				-0.0957458	-0.0691836
'CEP95								-0.00341167	-0.00341167
'CEP97							0.644542		0.644542
'CERCAM						0.696931	2.62778		2.35093
'CERK								-0.00251112	-0.00251112
'CERKL							-0.00206312	-0.00260523	-0.00330102
'CERS2								-0.00267184	-0.00267184
'CERS3								-0.00829335	-0.00829335
'CERS6								-0.00321382	-0.00321382
'CES1								-0.00329726	-0.00329726
'CES2		-0.00876578					0.979352		0.686308
'CES3								-0.00296845	-0.00296845
'CES4A								-0.00304469	-0.00304469
'CES7							0.0329283		0.0329283
'CETN1								-0.00328461	-0.00328461
'CETN2								-0.00278645	-0.00278645
'CETN3							-0.00335915	-0.00307102	-0.00454681
'CETP							-0.00326368	-0.00297972	-0.00441475
'CFB						-0.420694			-0.420694
'CFH		0.856625		0.774897			-0.273858	-0.00262505	0.677519
'CFHR2							1.9726	0.467745	1.72558
'CFHR3							-0.00225761	-0.00319191	-0.00385339
'CFHR4								-0.00340946	-0.00340946
'CFHR5							-0.00340345	-0.00312767	-0.0046182
'CFI							-0.00288832	-0.00263742	-0.00390729
'CFL2								-0.00266651	-0.00266651
'CFLAR								-0.00325292	-0.00325292
'CFP								2.06069	2.06069
'CFTR						-0.742598	1.31885	-0.347632	0.131995
'CGN							2.83663	-0.51781	1.63966
'CGNL1				1.68072		0.66133		-0.00331783	1.35027
'CGRRF1							0.46971		0.46971
'CHAF1A							-0.616661	-0.00240511	-0.437746
'CHAF1B								-0.00292866	-0.00292866
'CHAMP1						0.252398			0.252398
'CHAT		-0.235941				0.133186			-0.0726587
'CHD1						1.37441	-0.00240084	-0.0032468	0.790256
'CHD1L							0.803291	-0.00258821	0.566182
'CHD2		-0.799		0.695351			-0.00315087	-0.00249531	-0.0546477
'CHD3		0.384903				-0.0694275	-1.17081	-0.898762	-0.877047
'CHD4		0.603503		1.3586	2.46828	0.878952	-0.0709987	0.597127	2.38232
'CHD5							-0.559906	-0.0632844	-0.440662
'CHD6						-0.482681	0.44617	-0.00298318	-0.0228019
'CHD7		0.307082		0.149777			0.972445	-0.00316021	0.713072
'CHD8		-0.767051				1.11237	-0.716739	-0.00261541	-0.187019
'CHD9				0.767458			0.879019	-0.00282342	0.948964
'CHEK2							1.07	-0.238604	0.587883
'CHERP						0.67927	0.47496	0.101941	0.725251
'CHFR							-0.00246133	-0.00276649	-0.00369663
'CHGB							1.08245	-0.00277498	0.763444
'CHI3L1								-0.00224378	-0.00224378
'CHI3L2								-0.00273025	-0.00273025
'CHIT1								-0.00292695	-0.00292695
'CHKA								-0.00302406	-0.00302406
'CHKB								-0.0023654	-0.0023654
'CHL1				-0.00380592			-0.806446	1.26956	0.265184
'CHM								-0.00340588	-0.00340588
'CHML						1.19392		-0.00289409	0.842179
'CHN2								-0.00344034	-0.00344034
'CHORDC1								-0.00331818	-0.00331818
'CHPF								-0.00256852	-0.00256852
'CHPF2							0.758291	-0.00274961	0.534248
'CHRD							0.530899	-0.00236377	0.373731
'CHRDL1							-0.00315164	-0.00235882	-0.00389649
'CHRDL2							-0.26152		-0.26152
'CHRM1							1.13775	-0.00285314	0.802495
'CHRM2				1.65115			1.20685	0.179982	1.75398
'CHRM3							1.33435	-0.00302578	0.941387
'CHRM4								0.469825	0.469825
'CHRM5								0.119121	0.119121
'CHRNA1						1.69202		-0.00228993	1.19482
'CHRNA10								-0.00251013	-0.00251013
'CHRNA2							1.29835	-0.00304186	0.915924
'CHRNA3							-0.49438	-0.00317673	-0.351825
'CHRNA4				1.09852			0.170446		0.897294
'CHRNA5								-0.00325932	-0.00325932
'CHRNA6							0.536185	-0.00327544	0.376824
'CHRNA7								-0.00226858	-0.00226858
'CHRNA9						2.14576		-0.00253178	1.51549
'CHRNB1							-0.00282268		-0.00282268
'CHRNB2								-0.00247562	-0.00247562
'CHRNB3							0.374587	-0.00235613	0.263207
'CHRNB4						0.133186	-0.00344018	-0.00266168	0.0733722
'CHRND								-0.00302892	-0.00302892
'CHRNG							-0.0031966		-0.0031966
'CHST1							0.724532	-0.0343487	0.488033
'CHST10								-0.00274479	-0.00274479
'CHST11								0.451785	0.451785
'CHST12							0.19321		0.19321
'CHST15						1.33472	2.96859	-0.00286483	2.48286
'CHST2							-1.21713		-1.21713
'CHST4							0.223503		0.223503
'CHST5							-0.00266828	-0.0032995	-0.00421986
'CHST6							-0.00263152	-0.00277356	-0.00382197
'CHST7							3.48368		3.48368
'CHST8							0.563828	-0.00252474	0.396901
'CHST9								-0.00306843	-0.00306843
'CHSY1							0.0242756	-0.00248772	0.0154064
'CHSY3						0.538485	-0.323124	-0.312193	-0.0559063
'CHTF18							4.25308	-0.00274576	3.00544
[truncated: 9,734 more rows]

## Sheet: File S4D. Stage CNA
Gene	BLCA	BRCA	COADREAD	GBMLGG	HNSC	KIPAN	LIHC	LUAD	LUSC	OV	PAAD	PRAD	SKCM	STES	UCEC	Pan-cancer meta-Z
'A1BG	-0.495005	1.1924	-1.19953	2.62627	-0.151898	-1.1797	0.60183	1.59138	0.92718	1.5479	-1.24385	-1.26771	1.18651	1.47095	-1.33099	1.10399
'A1BG-AS1	-0.984505	1.21314	-1.19953	2.62627	-0.151898	-1.1797	0.60183	1.82234	0.930331	1.5479	-1.24385	-1.26771	1.18651	1.47095	-1.33099	1.04341
'A1CF	-1.13502	-0.384964	2.09783	-5.27925	1.97897	1.09418	0.43819	1.53669	0.295991	0.283681	0.778578	-1.15249	-1.8042	-0.757152	0.574899	-0.370275
'A2M	-0.189171	1.28502	-0.319128	0.954676	-1.57639	1.20938	-0.485445	-0.63534	-1.38497	0.562747	0.184757	-1.06178	0.118054	0.137324	-2.85506	-1.04708
'A2M-AS1	-0.189171	1.28502	-0.319128	0.954676	-1.57639	1.20938	-0.485445	-0.810485	-1.38497	0.558718	0.184757	-1.06178	0.118054	0.137324	-2.85506	-1.09334
'A2ML1	-0.175014	1.30227	-0.31921	0.693201	-1.2988	1.18078	-0.503083	-0.702816	-1.3881	0.223362	0.184757	-1.27978	0.464565	0.127576	-2.85508	-1.12197
'A2MP1	-0.94493	1.4221	0.307008	0.818675	-1.63966	1.19825	-0.433365	-0.599769	-1.53119	0.477722	0.187242	-1.2577	0.497717	0.087998	-2.88185	-1.10812
'A3GALT2	0.668454	-0.903828	-0.423319	3.75217	-0.957559	2.03811	1.87232	-0.836984	1.34734	-1.55879	-0.333688	-1.57739	0.459254	-0.986316	-0.741243	0.469545
'A4GALT	-1.71313	-1.72583	-0.876549	-0.165097	-0.576102	-0.107358	2.56205	-0.208013	-0.704141	0.844128	0.341567	-1.09247	0.360022	-0.496543	-1.57488	-1.32517
'A4GNT	-0.460452	1.88585	1.26292	0.534653	-0.510894	-0.610258	0.57659	0.855856	-0.759895	-0.782055	3.12768	-0.214861	-1.02364	0.401922	0.459282	1.22456
'AAAS	-0.374317	0.049741	1.38882	0.780905	-0.0778396	0.282531	0.609223	0.235126	-0.730676	-0.511005	-0.639583	0.465335	-0.271056	0.462897	-0.27198	0.360993
'AACS	-0.463638	-0.0806556	1.92993	0.910155	-0.160844	0.348368	-0.969257	0.387696	0.310717	0.00526387	-1.02647	-0.0295895	-1.39584	-0.345523	-0.887102	-0.378725
'AACSP1	-0.295389	0.318923	-2.27572	1.52598	1.90337	-2.67212	1.88969	1.47438	0.277735	0.505463	0.654379	0.702848	0.436362	-0.708421	0.844905	1.18317
'AADAC	-0.61317	1.81597	1.16947	0.133002	0.46515	-0.218207	-0.219009	2.19263	-2.0917	-0.731777	4.29339	1.32545	-0.934737	0.889802	1.80734	2.39702
'AADACL2	-0.711999	1.5092	1.16947	0.0553244	0.449276	-0.219708	0.0250646	2.19263	-2.0917	-0.76428	4.22696	1.32545	-0.933279	0.891662	1.80734	2.30608
'AADACL2-AS1	-0.711999	1.5091	1.16947	0.018093	0.44932	-0.218207	-0.219009	2.19263	-2.0917	-0.939849	4.22696	1.32545	-0.934737	0.891662	1.80734	2.18812
'AADACL3	0.485294	-1.1462	-0.724858	3.42963	-0.216157	1.0891	-0.294732	-1.14298	1.73124	0.521858	-0.0302722	0.293962	-0.958632	0.416128	0.902265	1.12462
'AADACL4	0.480317	-1.14848	-0.724858	3.2702	-0.34204	1.0891	-0.294732	-1.10647	1.74934	0.502683	-0.0302722	-0.48947	-0.958632	0.546743	0.860367	0.878858
'AADACP1	-0.61317	1.5091	1.16947	0.130027	0.44932	-0.218207	-0.219009	2.19263	-2.0917	-0.927167	4.23007	1.32545	-0.934737	0.891662	1.80734	2.24661
'AADAT	-0.782462	-1.96515	0.020706	1.67185	0.521517	-2.53702	-0.0324716	-0.00825385	1.63265	-0.412551	-0.17543	-0.904548	1.2285	-2.28214	-1.14312	-1.33435
'AAED1	-0.760254	0.150256	1.44527	-0.771717	-0.896006	-1.56689	-0.60997	0.755415	-1.15214	0.535475	-2.03129	1.33043	0.368106	0.00612534	-0.831995	-1.04033
'AAGAB	0.231599	-1.78345	1.57148	-0.032316	0.949372	-2.91838	-3.98976	-0.921286	0.497571	0.635222	1.12069	-0.303611	0.461125	1.40692	-0.436634	-0.906657
'AAK1	-1.28344	2.94963	-0.136827	0.849065	-0.12145	2.84913	0.143309	-0.69278	-0.97923	2.45326	1.57723	0.328134	0.52819	0.42272	0.458741	2.41305
'AAMDC	1.27865	1.31315	-1.8692	-1.37123	-0.00650395	-1.82228	0.69493	-0.184076	1.42384	-1.31634	4.11727	-0.113632	0.460297	-0.14846	0.949211	0.879327
'AAMP	-1.60658	-0.818167	-0.501543	0.768151	-0.812401	0.870528	-0.115581	-1.54298	1.6791	0.0443048	1.30941	2.29017	0.736986	-0.738668	0.924168	0.642116
'AANAT	0.176111	0.498737	-3.07486	2.10964	-0.0246158	4.59431	-0.119495	-0.975141	-0.866485	-1.59409	-2.21421	0.710294	1.02633	-0.776647	1.28398	0.194642
'AAR2	0.195896	0.521039	-0.626847	0.897702	0.524171	0.139438	0.409589	0.189801	1.26231	3.03635	-0.308433	-0.485929	0.893763	0.439958	-0.780196	1.62888
'AARD	-0.359489	3.6507	0.212432	-2.13	-1.1718	1.31624	0.259488	0.296098	0.656015	0.284518	2.00851	2.35436	0.313659	-0.126587	0.46871	2.07408
'AARS	-0.0579069	1.91629	-1.13809	-1.32939	1.54091	-3.90234	-0.495429	-0.892234	2.05365	0.159824	2.35437	-2.25927	-0.350339	0.43149	-0.877315	-0.734778
'AARS2	-0.232248	-0.729978	-0.0699777	-3.76643	-2.20598	-0.0535327	-0.595353	-0.706847	-1.19658	-2.30174	0.858449	0.281962	1.17763	-0.0597184	-0.275742	-2.54999
'AARSD1	1.21281	-0.159829	-2.33035	0.516659	-0.819869	4.13256	-1.18059	-1.63157	-0.569456	0.798935	-0.760067	-2.98815	0.69034	1.23446	-1.05553	-0.751265
'AASDH	-1.16405	2.34236	-0.867538	1.36851	-0.101872	-1.94988	-1.49521	0.708265	0.255677	-0.803126	-1.9185	-0.151985	2.15488	-0.193893	-0.599954	-0.623888
'AASDHPPT	-0.0550208	0.786758	-1.63066	-0.673814	1.26488	-2.60779	0.821055	-1.19726	0.348859	-1.00773	2.93267	0.885978	-0.972806	-1.04112	-0.690363	-0.732345
'AASS	-0.949628	-1.58237	3.17882	3.03236	0.580662	-0.250189	-0.558857	-0.241421	0.462025	-0.829489	0.772871	2.06692	0.937096	-1.40425	0.458437	1.46476
'AATBC	0.277521	3.83254	1.33941	0.987392	-0.42128	1.69558	-2.18209	0.710617	-1.23901	0.630082	0.23242	-1.43304	-0.456619	1.08191	-0.260864	1.23796
'AATF	1.50485	0.00350142	-2.44902	0.415145	0.542654	4.70693	-1.32748	-0.407391	-0.840997	1.2564	-0.589439	1.4268	-0.34387	0.10939	2.26726	1.62013
'AATK	1.37042	-0.28495	-2.68198	1.30247	-0.195776	4.53572	-0.175761	-0.0220708	0.071993	-1.59227	-1.65042	-1.23994	0.331297	0.571616	0.964598	0.336936
'AATK-AS1	1.25471	-0.241123	-2.68198	1.30247	-0.0312315	4.53572	-0.204966	0.210124	0.0945552	-1.69714	-1.65042	-1.23994	0.331297	0.542561	1.00346	0.39455
'ABALON	-0.518513	0.967525	-0.991733	1.05234	0.187048	0.31845	1.02283	0.83798	0.67555	3.05529	-0.303097	3.00955	1.2837	0.945573	-0.229182	2.92109
'ABAT	0.663809	-0.753744	-3.23379	-1.64075	-0.194605	-1.95813	-1.23363	-0.0814978	0.794482	0.0768068	3.01636	-0.0760819	1.87266	-1.06904	-1.70048	-1.42465
'ABCA1	-0.149909	0.0879933	1.36334	0.430641	0.172725	-1.5425	-0.121259	0.546578	-1.05605	0.160727	-2.40395	1.18547	0.66574	-0.396889	-0.743961	-0.465093
'ABCA10	-0.0710908	0.404154	-2.89497	0.787579	0.866559	4.80084	0.562261	0.133914	-0.786349	-1.31701	-2.2815	-0.794586	1.2106	-0.796869	1.00921	0.215012
'ABCA12	-1.42536	-0.55351	-0.604822	1.53714	-0.676142	0.65033	0.322887	-1.37042	1.35146	-1.15756	1.17401	1.78657	-0.100595	0.36434	0.365791	0.429674
'ABCA13	0.303362	-0.346478	1.99879	5.08907	0.743473	-0.0606943	0.0803286	0.881525	-0.955015	-0.735339	-1.83446	1.95401	0.174989	-0.524561	0.24585	1.81123
'ABCA17P	-1.62104	-0.00663096	-3.46581	-0.15775	-0.632075	-2.11046	-1.64234	-0.357685	1.31975	-0.450995	2.48978	-0.508893	1.4912	-1.17562	-1.89401	-2.25216
'ABCA2	0.313606	0.656778	1.21443	-0.448019	0.217412	-1.291	-0.628299	-0.497342	-0.48162	-0.318592	-1.91529	1.22416	1.06138	-2.31968	0.326564	-0.745039
'ABCA3	-1.62104	0.141601	-3.46383	0.334697	-0.632075	-2.1777	-1.69757	-0.368187	1.2681	-0.627382	2.48905	-0.508893	1.60838	-1.26034	-1.8922	-2.17078
'ABCA4	1.97204	-0.822549	-1.69193	3.40658	-1.15544	2.72519	-0.668426	0.502118	0.820927	-0.41977	0.670893	-0.761385	-0.0313228	-0.769938	-0.32106	0.892315
'ABCA5	-0.0710908	0.819224	-2.83621	0.71621	0.866559	4.80084	0.569838	0.355903	-0.786349	-1.1637	-2.2815	-0.794586	1.20627	-1.16001	1.00921	0.322905
'ABCA6	-0.0710908	0.260374	-2.89497	0.615884	0.866559	4.80084	0.570348	0.133914	-0.679918	-1.27632	-2.2815	-0.673586	1.2106	-0.646251	1.00921	0.243763
'ABCA7	0.13916	-1.51618	0.520135	-0.798522	-2.61532	-4.00094	0.306794	0.186698	-1.15749	-0.377859	-1.70511	-3.12111	-0.52995	0.000786979	0.986435	-3.5328
'ABCA8	-0.286533	1.01868	-2.95384	0.752614	0.828771	4.80079	0.335871	0.130005	-0.793532	-1.28103	-2.23107	-0.793918	1.2106	-1.60241	1.0132	0.0382614
'ABCA9	-0.316891	0.505384	-2.89497	0.615884	0.864399	4.80084	0.0739322	0.133914	-0.789197	-1.27974	-2.23107	-0.793918	1.2106	-1.6833	1.0562	-0.187952
'ABCA9-AS1	-0.316891	0.505384	-2.89497	0.615884	0.864412	4.80084	0.352223	0.133914	-0.68527	-1.27974	-2.23107	-0.673586	1.2106	-1.6833	1.0562	-0.0581906
'ABCB1	-0.586348	-0.582184	2.74311	4.73075	1.15718	0.110043	-0.553398	-1.25427	-1.08125	0.823337	-1.57326	2.40026	0.663374	1.64111	1.75485	2.68354
'ABCB10	-0.0533285	-1.42749	0.0943166	-1.60051	-0.655937	3.53932	-0.504651	-0.0878617	-1.5751	-0.324848	1.53467	-0.112373	0.930122	0.749776	0.663916	0.3021
'ABCB11	-1.34992	0.0470609	-0.287581	1.3402	1.38917	1.85097	0.717089	-1.57183	-0.529323	-0.0149177	1.23801	0.492857	0.149993	0.11367	-0.780863	0.72414
'ABCB4	-0.586345	-0.525785	2.74311	4.65491	1.09032	0.110043	-0.344276	-1.25427	-1.08071	0.766006	-1.57326	2.41273	0.663374	1.71759	1.75485	2.72356
'ABCB5	1.33831	1.08869	2.19501	4.17986	1.11747	-0.239109	0.187466	0.201974	-0.616456	-0.498405	-2.05473	0.800796	-0.116126	0.0372892	-0.246553	1.90434
'ABCB6	-1.75242	-0.773994	-0.474734	1.60435	-0.882631	0.923443	0.305424	-1.54272	1.63989	0.739434	1.30941	2.30756	0.731784	-0.510341	0.0228092	0.941722
'ABCB7	-0.25923	-0.178636	0.129743	1.03184	-0.228312	-0.183721	0.343282	0.559074	-0.327835	-0.855837	-0.206195	0.386204	0.986874	-0.582724	2.87188	0.900187
'ABCB8	0.0576359	-1.92889	3.47146	2.22202	-1.59386	0.267415	0.209391	-1.44281	-0.989223	-1.71531	0.668001	2.28037	1.20258	-0.691176	0.508292	0.652182
'ABCB9	-0.156708	-0.59829	1.34437	2.03621	-0.117688	0.432245	-0.299693	0.183091	0.691085	-0.0846657	-0.923955	-0.733292	-0.834553	-0.491784	-0.19815	0.0640908
'ABCC1	-0.190083	-0.0359399	-3.12176	-1.38817	-0.447019	-2.51283	-0.955844	0.239658	0.1143	-1.1761	2.51005	0.458026	1.5146	-0.0889173	-0.192833	-1.36145
'ABCC10	-0.282438	-0.28127	-0.124579	-4.14146	-2.36461	0.259367	-0.634734	-0.920079	-1.39261	-1.80486	1.05763	0.556369	1.18568	-0.0765256	-0.152426	-2.35388
'ABCC11	0.314284	3.16728	-1.90396	-2.47401	1.66456	-2.98822	0.439219	-0.0544299	0.987257	-1.17911	1.86468	-0.877214	-0.722635	1.70506	-1.52749	-0.409174
'ABCC12	0.354564	2.97119	-1.90151	-2.46809	1.66327	-2.98822	0.43533	-0.183172	0.980565	-1.17506	1.86468	-0.418714	-0.655206	1.70506	-1.48595	-0.335989
'ABCC13	0.445178	3.11887	-0.108635	-0.344303	-0.293595	0.952684	-2.17137	1.6849	-0.725116	0.358964	0.197646	-1.12667	-0.211231	-1.04846	-0.804632	-0.0195636
'ABCC2	-0.612661	-1.17041	1.48953	-5.20556	-0.277208	0.219432	-0.700444	0.410687	0.417479	0.729997	0.361012	-0.195644	-1.81397	-0.185757	-0.7358	-1.87693
'ABCC3	0.0756887	0.103449	-2.32989	1.04364	-0.309374	4.36595	-2.34182	-2.28313	-1.13976	0.135131	-2.0304	-2.69294	0.83778	-0.799399	0.763597	-1.70449
'ABCC4	-1.30102	-0.926902	0.345235	-2.22557	1.84865	-0.577998	0.0168811	1.0179	1.01695	0.604275	-1.61605	-0.371929	1.11882	-0.676383	-0.0938532	-0.47018
'ABCC5	-0.261479	2.38454	2.1738	2.90928	0.456112	-0.00291355	-0.11407	2.33744	-2.18357	-0.290658	3.81219	2.48923	-0.413029	1.47062	0.485322	3.93826
'ABCC5-AS1	-0.261479	2.38454	2.1738	2.90928	0.456112	-0.00291355	-0.11407	2.33744	-2.18357	-0.290658	3.81219	2.48923	-0.413029	1.47062	0.485322	3.93826
'ABCC6	-0.190083	-0.0359399	-3.12176	-1.38817	-0.447019	-2.51283	-0.955844	0.239658	0.1143	-1.1761	2.51005	0.458026	1.5146	-0.0889173	-0.192833	-1.36145
'ABCC6P1	-0.190083	-0.0359399	-3.12176	-1.38817	-0.447019	-2.51283	-0.955844	0.239658	0.1143	-1.1761	2.51005	0.458026	1.5146	-0.0889173	-0.192833	-1.36145
'ABCC6P2	-0.190083	-0.0359399	-3.12176	-1.38817	-0.447019	-2.51283	-0.955844	0.239658	0.1143	-1.1761	2.51005	0.458026	1.5146	-0.0889173	-0.192833	-1.36145
'ABCC8	0.293373	-1.51001	-1.43185	0.846866	-0.350685	-1.48841	1.0323	-1.22429	2.30864	-1.41377	0.866901	-1.3015	-0.473129	-0.849249	-1.83053	-1.68484
'ABCC9	0.920205	0.744852	1.01112	0.305841	-1.67972	0.915323	-0.433243	2.44985	-0.854946	1.36785	1.36663	-0.392765	1.23007	0.360995	-0.804291	1.6803
'ABCD1	2.13867	-1.15167	0.782962	-0.153909	1.18936	-1.02289	-1.51307	0.211961	1.95371	-1.76667	1.69918	-2.27909	0.425175	-0.369185	0.97433	0.288891
'ABCD2	1.425	0.169894	2.12193	0.756601	-0.637803	0.1389	1.80871	0.902621	-0.271933	-0.346168	-0.304163	0.906721	0.525819	0.563307	0.538296	2.14246
'ABCD3	2.08279	-0.465265	-1.62075	3.36609	-1.03958	2.72519	-0.525353	0.219816	0.817961	-0.876516	0.669778	0.508455	-0.229908	0.240465	-0.314115	1.43534
'ABCD4	0.847524	-3.22284	0.619718	-1.17861	1.20794	-1.40142	-0.30622	-0.00700046	-1.64735	-1.04541	-0.219539	-0.196721	-0.489001	-0.105841	0.220099	-1.78794
'ABCE1	0.661225	0.22135	0.117188	1.71068	0.557695	-3.7712	0.137867	0.136488	2.00504	-0.0119771	-0.965492	-0.908252	1.3205	-1.8916	-0.931657	-0.416254
'ABCF1	-1.03437	2.17845	-0.590193	-3.26729	-0.995042	0.801085	-1.6624	-1.27186	0.222982	-1.12541	-0.064395	-0.802492	1.68595	-0.644515	-0.30531	-1.77507
'ABCF2	0.0576359	-1.77696	3.46022	2.38559	-1.59386	0.273897	-0.0720229	-1.36966	-1.07734	-1.53371	0.668001	2.28037	0.956002	-0.355939	0.131485	0.628379
'ABCF3	-0.39014	2.34068	2.17096	2.94113	0.537579	0.212427	-0.406621	2.34219	-2.13663	-0.416552	4.13156	2.11498	-0.352547	1.35746	0.621757	3.8906
'ABCG1	-0.040215	3.93825	1.09138	1.22095	0.285137	1.70671	-2.20213	1.10738	-0.874427	0.768834	0.230149	-0.710427	-0.161912	-0.30067	-0.288257	1.49
'ABCG2	-0.887238	-0.232701	-0.0829313	2.43771	0.0897143	-3.63553	0.237066	-0.454474	1.22393	1.31372	-2.34274	-0.439418	0.81524	-1.21332	-2.26135	-1.40262
'ABCG4	0.852546	0.874361	-1.59602	-0.782273	0.195102	-2.399	0.14209	-0.720017	0.457731	-1.7458	2.62336	1.34722	-1.44525	-1.02393	-0.421086	-0.940096
'ABCG5	-1.41182	1.2278	-1.36632	-0.245863	0.809734	2.63701	-0.0562463	-0.992365	-0.953898	0.52286	1.89531	0.467084	1.15148	1.10397	-0.985716	0.981934
'ABCG8	-1.41182	1.02472	-1.36632	-0.245863	0.809734	2.63701	-0.0393	-1.11009	-1.06366	0.527888	1.89531	0.549508	1.15148	1.10397	-1.16946	0.850272
'ABHD1	-1.29421	1.75476	-0.398231	-0.361362	0.877538	3.36694	0.653476	-0.45483	-1.57177	-0.0774094	1.54726	0.437974	1.0463	0.0361975	0.834913	1.65184
'ABHD10	-0.82181	2.37406	0.875324	-0.759574	-0.712981	-1.7715	-0.17699	-0.554992	0.172123	0.954117	2.59962	1.54331	-0.606527	0.830452	0.114065	1.04795
'ABHD11	-1.38632	-0.920052	2.77663	5.52376	0.925745	-0.22209	-0.264978	-0.894408	-1.2733	-0.132712	0.512933	1.86206	1.10746	0.735549	1.19833	2.46544
'ABHD11-AS1	-1.38632	-0.920052	2.77663	5.52376	0.925745	-0.22209	-0.264978	-0.894408	-1.2733	-0.132712	0.512933	1.86206	1.10746	0.735549	1.19833	2.46544
'ABHD12	-0.581146	0.241028	-1.59318	0.88992	-1.39811	-0.0706055	0.108015	0.315099	1.89052	2.32694	0.0142203	-0.0249715	0.927692	1.73899	-0.544881	1.09464
'ABHD12B	1.32935	-2.54702	0.659656	-2.25922	1.67555	-1.29812	0.336707	0.173942	-1.17096	0.199809	0.203131	-2.32361	0.181204	1.09844	-1.09628	-1.24902
'ABHD13	0.444352	-0.665264	0.696006	-1.09046	2.47521	-0.795201	0.382297	1.02698	0.187436	0.758634	-1.06162	-0.24267	0.781039	0.352229	-0.259622	0.771844
'ABHD14A	0.445004	-2.03282	-1.96343	1.67267	-2.08624	0.378387	-0.562384	-0.882681	-0.221315	0.0220244	-1.15934	0.759395	0.712218	-0.401616	0.0294945	-1.36604
'ABHD14A-ACY1	0.445004	-2.03282	-1.96343	1.67267	-2.08624	0.378387	-0.562384	-0.882681	-0.221315	0.0220244	-1.15934	0.759395	0.712218	-0.401616	0.0294945	-1.36604
'ABHD14B	0.445004	-2.03282	-1.96343	1.67267	-2.08624	0.378387	-0.562384	-0.769611	-0.221315	0.0922996	-1.15934	0.759395	0.712218	-0.386367	0.0294945	-1.31476
'ABHD15	-0.192919	0.419516	-2.59323	-0.101371	0.155285	4.12499	-2.31459	-1.41722	-0.295273	1.66667	-1.16609	-0.616366	-0.739902	-0.22487	0.0262466	-0.844086
'ABHD16A	0.0230511	2.05343	-0.76637	-3.73982	-1.39794	0.985029	-0.276278	-1.14421	-0.102105	-1.34258	0.727192	-0.675347	1.02188	-0.305925	-0.24155	-1.33787
'ABHD17A	1.15661	-0.226895	0.502753	-1.36639	-2.65632	-4.41358	0.0347671	-0.574337	-1.8457	-0.325078	-1.83035	-2.79346	-0.726256	0.164363	-0.0497655	-3.85998
'ABHD17B	0.186328	-1.4937	1.63214	1.12453	-0.037731	-1.65896	-0.665741	-0.092019	-0.853573	-0.305024	-1.69025	0.48201	0.339718	-0.374209	0.0529755	-0.865871
'ABHD17C	0.502336	-0.669778	1.88864	0.475488	1.71161	-2.82954	-2.54005	-0.106243	-0.872462	-0.626559	1.47475	-1.74051	1.11453	2.23309	-0.148775	-0.034461
'ABHD18	-1.08509	-0.244131	-0.91372	1.1168	0.997288	-3.5218	0.337651	-0.341003	1.21965	-0.49887	-1.07377	-1.21214	0.562228	-1.05983	-1.65795	-1.90413
'ABHD2	0.694858	-1.29673	1.9777	0.308056	2.24814	-2.43783	-1.67494	0.0914178	-1.64143	-1.45543	1.5931	-1.86135	1.44231	0.00460157	-0.112463	-0.547379
'ABHD3	0.881483	-2.48182	1.78951	1.13221	-1.29974	-1.03656	-0.160493	0.00367358	1.09244	-1.22945	-1.26042	-0.903081	0.520962	-0.39997	-2.04211	-1.39256
'ABHD4	1.30481	-2.87052	0.0796962	-2.13152	0.0264678	-0.771921	0.39359	-0.531033	-1.52225	-1.07163	0.406365	-2.07277	-0.420459	-0.38659	1.22491	-2.15412
'ABHD5	0.371191	-1.44334	-3.67553	1.19406	-1.07043	0.38079	-1.19066	-0.328252	0.380692	-0.129627	-1.00469	1.63403	1.15005	-0.245749	0.526813	-0.890955
'ABHD6	1.80114	-2.26371	-2.3726	1.26481	-2.25211	-0.075515	0.207793	-0.716306	-0.2875	1.08837	-0.939685	1.90696	1.53254	-0.911447	0.922312	-0.282713
'ABHD8	0.59774	-0.328032	1.28147	-1.24721	-3.43742	-2.45116	-0.13448	-0.867249	-1.82842	0.666107	-1.59679	0.917803	1.05759	1.36817	0.212733	-1.49475
'ABI1	-0.250935	1.83334	3.00738	-6.08452	0.537494	2.25438	1.14821	0.0990093	0.557978	0.989495	-0.716537	0.378892	-1.94401	-1.132	-1.23874	-0.144739
'ABI2	-0.884537	-1.26911	0.446188	1.60749	0.917443	1.61959	0.811564	-1.87773	1.62376	-1.88956	1.37561	0.767735	0.0827598	1.25729	-0.164923	1.14216
'ABI3	0.0505332	0.26414	-2.28884	1.00545	-0.532831	4.28475	-2.33573	-1.55881	-1.44477	0.931729	-1.38008	1.42331	0.598039	1.16417	-0.0249762	0.0403005
'ABI3BP	-0.581683	2.56475	0.969922	-0.444188	-0.813299	-1.09408	0.0893229	-0.694517	-0.556641	1.30771	1.50962	0.203334	-0.288833	1.26253	0.788622	1.09026
'ABL1	-0.0202435	-0.398157	0.849734	-1.14428	-0.261897	-1.57983	-0.637418	-0.124315	-0.273289	-0.698525	-1.97164	1.14684	1.61204	-0.468686	0.0969892	-0.999922
'ABL2	0.854578	0.00407878	-0.316718	-0.72004	-0.925894	3.82215	-0.274237	0.549961	-2.69504	-0.830096	1.43139	2.09885	-0.373136	-0.612593	2.48338	1.16103
'ABLIM1	-0.329256	-2.58987	1.57735	-4.19815	-0.947998	0.137095	0.0903807	-0.0267116	0.603172	0.215891	0.858283	0.186484	-0.956037	-0.384134	0.722161	-1.30167
'ABLIM2	-2.29925	-1.01418	-0.0756989	2.43716	-0.505476	-2.66886	-0.978357	0.318291	1.83057	0.864429	-0.899949	0.445973	0.304183	-0.52073	-0.00233547	-0.713724
'ABLIM3	-0.257767	0.298161	-2.64998	1.73147	0.89796	-1.77737	2.57792	0.816256	1.57321	1.39663	0.375864	0.961564	-0.0101735	0.301604	0.515003	1.74293
'ABO	0.324952	-0.00799735	1.04737	-0.163031	0.265004	-1.39809	-0.172506	-0.192024	-0.690626	-0.614716	-1.93699	0.352151	1.09742	-1.25966	0.364181	-0.770608
'ABRA	0.454925	2.68088	-0.349891	-2.41381	-0.340756	1.24515	0.521501	0.111729	0.591708	0.785147	1.65155	1.84483	0.450483	0.365738	0.509887	2.09375
'ABRACL	0.789296	2.16161	-0.600048	-2.02903	-0.238541	1.96169	0.558249	1.12923	0.935517	1.31788	-1.63881	-0.0806969	-1.98448	-0.090324	-0.802147	0.35874
'ABT1	-1.83409	0.470012	-0.40661	-3.19789	-1.87079	1.52294	-0.353481	-1.69327	-0.598964	-1.59009	-0.137424	-0.0222086	1.53309	0.146257	-0.646175	-2.24083
'ABTB1	-0.454625	1.86902	1.61113	-0.365216	-0.482218	-0.617416	1.79983	0.17604	0.40753	1.1952	3.39661	-0.80071	-1.17818	-0.0966658	0.95686	1.91511
'ABTB2	-0.466107	-0.397007	-0.917772	1.60573	0.590672	-1.94129	0.789031	-0.892036	0.671209	-1.63017	2.41497	-0.698737	-0.180518	0.938451	-1.20755	-0.341112
'ACAA1	0.210178	-1.2884	-4.12653	1.71671	-2.15054	-0.0462934	-0.461182	-0.319583	-0.159607	-0.624371	-1.10588	0.736424	0.416798	0.180083	-0.0925154	-1.83701
'ACAA2	3.72768	-2.31407	0.0915295	0.502827	-0.777022	-1.83773	-0.533446	-1.4226	0.942799	-0.947043	-1.37026	-1.25734	-1.0265	0.277364	1.23154	-1.2167
'ACACA	2.06105	1.57687	-2.44902	0.250503	0.654735	4.68828	-1.82984	-0.368913	-0.733297	1.48777	-0.684769	1.782	-0.34387	-0.37831	1.87108	1.95825
'ACACB	-0.73128	-1.58269	2.22005	2.60397	-0.110229	0.179726	-0.788365	1.20251	0.825057	0.855213	-1.02349	0.559972	0.0536091	-0.895912	-1.18716	0.563127
'ACAD10	-0.848855	-1.46481	2.2203	2.63862	-0.494288	0.174013	-0.383645	1.02902	1.00896	0.905595	-1.02526	-0.335507	-0.578886	-1.59683	-1.18906	0.01533
'ACAD11	-0.715135	2.91206	1.2691	-0.647599	-0.344131	-0.931201	1.37933	0.544749	-0.0579004	-0.79674	3.53619	0.17977	-1.12812	0.204647	0.325717	1.47967
'ACAD8	0.600537	0.590217	-1.02173	-1.02005	-0.625452	-2.87004	0.631619	-1.31378	0.966317	0.0400629	3.06705	-0.713122	-1.33704	0.046919	-1.28453	-1.09554
'ACAD9	-0.795133	1.34582	1.64978	-0.945882	-0.534366	-0.937644	0.998236	0.0864409	0.354756	0.753046	3.55812	-0.108085	-1.40181	0.337248	0.194456	1.17609
'ACADL	-1.06408	-0.35499	-0.606134	1.42199	-0.389714	0.828048	0.716879	-1.8111	0.688819	-0.969543	1.36317	1.34869	-0.089869	0.922573	0.254057	0.583221
'ACADM	1.02583	-0.670494	-1.55916	2.99665	-0.793752	3.01729	0.115665	-1.25427	1.38776	-0.342876	0.394314	-1.72063	0.628559	-0.629627	-1.06475	0.395172
'ACADS	0.108271	0.10984	1.70883	1.77518	-0.261487	0.260095	-0.160653	0.17723	0.631262	0.304076	-0.928214	0.117211	-0.684202	-1.15049	-1.01215	0.256853
'ACADSB	-0.92085	-2.26309	1.44967	-4.63263	-0.565039	0.272356	-0.130157	0.479522	0.0656587	-0.44151	0.594489	0.164636	-0.876087	-0.612536	0.240837	-1.85251
'ACADVL	-0.345675	-0.64619	0.166596	0.374368	-1.48556	1.66053	-0.183128	0.134273	0.454562	-0.871341	-2.21625	-0.526746	-0.974072	0.390452	0.0799469	-1.02976
'ACAN	0.468808	-1.44815	1.85835	0.119341	2.27478	-2.84624	-1.83391	-0.218982	-1.6587	-1.303	1.64096	-1.6836	1.43971	0.108514	-0.0934549	-0.819931
'ACAP1	-0.314308	-0.69645	0.257277	0.292465	-1.47843	1.66053	-0.262828	0.0945957	0.333124	0.190537	-2.21625	-1.10654	-1.39846	0.485207	0.0613212	-1.05815
'ACAP2	-0.0329591	2.61651	1.99865	1.67096	0.000254222	-0.180258	-0.600528	1.56132	-1.55775	0.229613	3.85775	1.61418	-0.47001	1.42889	0.277895	3.20542
'ACAT1	0.133943	0.457148	-1.82386	-0.955637	0.814408	-2.44863	0.590737	-0.300638	0.570225	-0.472019	3.17403	1.08941	-1.70463	-1.06124	-1.08421	-0.780009
'ACAT2	2.50678	1.73501	-0.0362576	-1.65001	-1.41812	1.90113	-0.0985521	1.49515	-0.135014	1.21422	-2.10665	-1.22596	-2.14415	-0.663416	0.178108	-0.115607
'ACBD3	0.459255	-0.857528	-0.175635	-1.47684	-0.605635	3.67554	-1.04882	0.474231	-1.70881	-0.147704	1.53307	-0.0260096	0.167615	0.180746	0.351341	0.205221
'ACBD4	1.19078	-0.132501	-2.04343	0.52877	-0.544457	4.38051	-1.42678	-1.81759	-0.556284	1.96712	-0.634685	-2.70888	0.665032	0.543526	-0.803328	-0.359466
'ACBD5	-0.294166	2.04748	3.0076	-5.97345	0.698025	2.25351	1.14677	0.177589	0.33957	1.03446	-0.716537	0.470377	-2.2353	-1.18485	-1.29725	-0.135858
'ACBD6	0.86343	-0.121118	-0.304008	-0.469347	-0.882091	3.86328	-0.354397	0.63069	-2.63728	-0.724558	1.44596	2.12003	0.12751	-0.543664	2.40313	1.39881
'ACBD7	0.246421	1.33911	2.71142	-5.96931	-0.450348	1.78453	1.61451	-0.0986244	0.925829	0.198824	-0.596323	-1.82414	-1.71836	-0.651472	-0.0244243	-0.648685
'ACCS	0.384016	0.197341	-0.961515	1.19923	-0.0275442	-2.45637	1.18773	-0.512654	0.100369	-2.16062	2.47383	0.052416	-0.218861	0.258146	-0.793304	-0.329924
'ACCSL	0.384016	-0.0976486	-0.961515	0.554576	-0.273404	-2.45637	1.18773	-0.512654	0.0947786	-2.15761	2.47383	0.052416	-0.218861	0.258146	-0.793304	-0.636686
'ACD	0.057323	1.83539	-1.05384	-1.28889	1.43715	-3.85703	-0.0462145	-0.76696	2.46385	0.069451	2.38385	-2.59465	-0.599916	1.60706	-2.06436	-0.624269
'ACE	-0.491308	1.84431	-2.8455	0.796913	0.64013	4.98094	-0.568779	-0.874643	-0.239048	-1.08515	-1.54579	-0.582756	1.16517	-1.73502	0.744025	0.0525394
'ACE2	-2.0835	1.28698	-1.11808	0.844	-1.88476	0.279772	1.76225	1.19509	-1.54248	-0.25325	-1.17865	-0.7898	-1.19433	0.817842	-1.53412	-1.39248
'ACER1	1.20978	-0.0697506	1.08061	-0.766857	-4.28988	-4.08286	-0.400563	-0.313135	-1.65221	-0.295816	-1.65308	-0.680438	0.22427	0.443495	-0.409715	-3.0096
'ACER2	-0.496396	-1.12386	-1.37859	-1.00906	2.23376	-2.43554	-0.765368	-0.0303102	-0.744272	-1.55528	-1.23959	-0.77974	-1.85632	-0.609971	-1.12314	-3.3343
'ACER3	1.10901	0.862284	-1.08724	-1.77265	-0.330897	-1.66344	0.446502	-1.04065	1.0323	-1.40895	3.95804	0.716304	0.206039	-1.30263	0.858734	0.150464
'ACHE	-0.891111	-0.920192	3.417	3.05866	1.3263	0.30783	-1.02355	-1.41526	-1.38171	0.752175	0.0338385	2.49872	-0.119135	0.2938	0.741143	1.72438
'ACIN1	1.94851	-2.61729	0.30423	-2.00063	0.195709	-0.823683	0.395697	-0.435803	-1.6455	-1.17654	0.642078	-2.0084	-0.346845	0.1838	1.37136	-1.55263
'ACKR1	-0.612455	0.772455	-0.702401	-0.939105	-0.620312	3.95036	0.736099	0.0531113	-2.05274	-1.11773	1.04762	0.757382	0.566113	0.0284366	1.50946	0.871754
'ACKR2	0.399363	-1.44509	-3.73602	1.31987	-1.49902	0.357936	-0.836575	-0.39453	0.102474	-0.107941	-1.08428	1.58116	1.15482	-0.0340644	0.424305	-0.980535
'ACKR3	-1.33556	-0.488443	-0.173415	1.25918	-0.529832	1.01855	0.396286	-0.960352	0.660943	0.475158	2.17712	-0.0978522	0.368531	0.341999	0.29775	0.880477
'ACKR4	-0.715135	2.85555	1.2691	-0.647599	-0.344131	-0.829383	1.37933	0.544749	0.106725	-0.79674	3.53619	0.17977	-1.12812	0.356645	0.343505	1.57771
'ACLY	1.76194	-0.169005	-2.50768	0.0430575	-0.362938	4.34914	-1.89941	-1.39224	-0.795891	1.27709	-1.58597	-3.15245	0.30237	0.818265	-1.22723	-1.17247
'ACMSD	-0.148722	0.407097	0.969407	-0.389718	1.62611	1.97427	-0.0145092	-0.63838	-0.819535	-0.605332	0.678433	-1.53437	-1.04352	-0.957422	-0.14061	-0.164423
'ACO1	-1.33759	-1.2693	-0.669918	-1.25856	0.207853	-2.08247	-0.270808	1.65526	-1.69177	-2.03145	-2.01488	-1.27448	-1.24288	-1.40213	-0.0819297	-3.81232
'ACO2	-1.80369	-1.099	-0.738503	-0.402251	-0.310163	-0.0614249	1.51502	1.00114	-1.22849	0.29344	0.920362	-1.21533	1.02719	0.198613	-1.33653	-0.836466
'ACOD1	-0.985988	-0.198581	-0.254968	-0.471215	1.21673	-0.80265	0.130284	0.165504	1.09511	0.324518	-1.53509	-0.298762	1.82335	-0.569067	-0.188792	-0.141912
'ACOT1	1.09482	-2.76468	0.615654	-1.09623	1.44505	-0.896617	-0.334285	0.581016	-1.62845	-0.766751	-0.282845	-0.338086	-0.426812	-0.267764	-0.00712471	-1.30987
'ACOT11	0.397834	-0.110708	-2.6348	3.6084	-1.0063	2.6545	0.54161	-0.35166	1.8685	-0.818884	0.55908	0.161024	1.1887	-1.04001	-0.978729	1.04275
'ACOT12	0.487632	-0.334168	-2.12073	1.19853	0.146084	-1.8734	0.895417	1.89269	1.50388	1.05791	-0.570337	0.487849	-0.226702	0.420838	-0.00774964	0.763687
'ACOT13	-2.19531	0.0852933	-0.762552	-2.97853	-1.47738	1.41558	-0.351194	-1.54066	0.206643	-1.63962	-0.118752	-0.251652	1.16058	0.341837	-0.52423	-2.22825
'ACOT2	1.09482	-2.76468	0.615654	-1.09623	1.44505	-0.896617	-0.334285	0.581016	-1.62845	-0.766751	-0.282845	-0.338086	-0.426812	-0.267764	-0.00712471	-1.30987
'ACOT4	1.09482	-2.76468	0.615654	-1.09623	1.44505	-0.896617	-0.334285	0.581016	-1.62845	-0.766751	-0.282845	-0.338086	-0.426812	-0.267764	-0.00712471	-1.30987
'ACOT6	0.946776	-2.9074	0.615654	-1.14874	1.44505	-0.896617	-0.575451	0.116843	-1.70788	-0.756264	-0.282845	-0.338086	-0.426812	-0.53778	0.855223	-1.44548
'ACOT7	0.212756	-0.545976	-1.20939	1.15256	0.153337	1.34425	-0.413046	0.631293	1.31166	-0.00606121	0.330751	-0.707243	-0.992553	0.0811984	0.860079	0.568973
'ACOT8	0.38063	1.63804	-0.385032	0.807192	0.877259	0.43183	0.686731	-0.258505	0.45323	1.80019	-0.0570783	1.59266	0.546576	-0.718071	-0.140964	1.97643
'ACOT9	-2.59845	0.300902	-0.910742	0.0982101	-0.865987	0.198062	1.74614	0.598603	-1.31474	-0.182399	-0.493624	-2.90704	-1.38545	1.14626	-1.90848	-2.1892
'ACOX1	0.118022	0.913997	-2.91189	1.95376	-0.0552502	4.59776	-0.426	-0.239341	-1.41051	-1.12803	-2.21421	0.798877	0.953031	-0.789285	0.412943	0.148174
'ACOX2	1.87442	-2.15887	-2.37713	1.45522	-2.03724	-0.381416	0.311096	-0.716306	-0.290007	0.949282	-0.939685	1.80222	1.11739	-1.03482	1.29308	-0.292477
'ACOX3	-2.85413	-1.00621	-0.085826	2.44238	-0.505476	-2.66722	-0.660214	0.318925	1.97941	0.669918	-0.905526	0.0611249	0.176957	-0.220378	-0.269112	-0.910247
'ACOXL	-1.56162	0.812313	-0.200512	0.352246	0.99694	2.60503	-1.55934	-1.06429	-0.00166237	0.0595559	0.797972	0.0804831	-0.511361	0.430048	-0.592347	0.166141
'ACOXL-AS1	-1.36766	0.332108	-0.200829	0.881361	0.99218	2.60603	-1.54042	-1.47879	-0.728949	0.464661	0.761979	0.173703	-0.597052	0.336072	-2.02128	-0.358091
'ACP2	0.0408173	-0.715542	-0.936671	1.01377	0.386214	-2.66303	1.46677	-0.322138	0.985854	-1.69437	3.31296	-0.341586	-0.519633	-0.52502	-1.13069	-0.424038
'ACP5	0.693059	-0.225475	1.29856	-1.16828	-3.51677	-2.35886	-1.12721	0.386934	-1.72961	0.133667	-1.62927	-1.48359	1.18022	-0.377375	-0.245066	-2.62564
'ACP6	-0.584581	-0.707447	0.0996735	1.30637	-1.00294	3.69189	1.48198	-0.368664	-2.56029	-0.667044	1.69437	1.57286	2.0944	0.122918	2.47712	2.23358
'ACP7	-0.634155	0.342543	-2.38481	2.29554	-0.276746	-1.5562	0.291214	1.0624	-0.403717	3.41132	-0.534153	-1.26677	2.00486	0.631868	0.947194	1.01482
'ACPP	-0.715135	2.45049	1.28913	-0.657956	-0.331425	-0.922197	1.35759	0.537428	-0.455176	-0.807629	3.53619	-0.0380151	-1.14508	0.332094	0.273048	1.2144
'ACPT	-2.1071	-0.222434	-0.337444	2.8749	-0.190507	-1.48236	0.116268	0.968289	0.847861	0.635275	-1.1161	0.494955	1.09892	0.486495	-0.485038	0.408467
'ACRBP	0.786044	1.11972	0.595214	0.409545	-1.36571	1.1021	-0.699154	-0.27145	-1.96756	1.38406	-0.175963	-1.79108	0.269453	0.303733	-2.44211	-0.708282
'ACRV1	1.44608	-0.037014	-1.3451	-1.03758	0.0561455	-2.85174	0.861722	-0.872176	-0.125472	-0.173457	2.61323	0.723314	-1.30474	-0.788997	-1.69978	-1.17108
'ACSBG1	0.464942	-1.04914	1.67162	0.143862	1.5069	-2.83512	-2.64099	-0.215591	-0.436419	-0.588475	1.30537	-0.953917	0.758254	1.87812	-0.120968	-0.287003
'ACSBG2	1.20978	0.153966	1.0894	-0.593606	-4.38669	-3.98615	-0.399372	-0.331309	-1.88493	-0.364928	-1.65655	-0.453957	0.399728	0.346002	-0.411149	-2.90984
'ACSF2	0.0491222	0.277954	-2.27306	1.27534	-0.600281	4.37323	-2.49507	-2.2743	-1.18468	0.141766	-2.0298	-1.31497	1.03442	-0.192256	0.826524	-1.13248
'ACSF3	-0.826943	1.79193	-2.51585	-1.10463	1.48328	-4.44292	0.74014	0.811874	1.06924	-0.632917	1.84336	-2.72868	-1.79891	0.555118	-1.19474	-1.79465
'ACSL1	0.17325	-2.59945	-1.03381	1.37415	1.4048	-2.74623	-0.0926402	-0.719075	1.3855	0.455122	-0.976355	-0.999904	0.568556	-1.84571	-0.480615	-1.58338
'ACSL3	-1.59292	-1.91581	-0.615487	1.55647	-0.727029	0.921588	0.265304	-0.948199	1.72937	0.429765	1.35455	-0.187261	0.217063	-0.745494	0.389959	0.0340485
'ACSL4	1.14172	-1.01501	0.108952	0.535755	1.36104	0.405753	-0.822165	-1.90442	0.104272	0.896549	-1.39149	0.0585222	1.60262	-0.31805	2.01987	0.718806
'ACSL5	-0.149255	-2.5916	1.28591	-4.34379	-0.973035	0.144426	0.190056	0.0174119	0.691628	-0.0536226	0.882127	0.16863	-1.07106	-0.68869	0.503533	-1.54592
'ACSL6	1.38081	0.13125	-1.06397	2.52581	0.976895	-1.81142	0.689672	1.2606	1.63427	1.49807	0.217346	0.66374	0.951806	0.241473	0.175716	2.44568
'ACSM1	-1.27983	-0.0873664	-3.66455	-2.12881	-0.601995	-2.55311	-1.32269	0.156971	-1.19806	-1.41472	2.52353	1.09947	1.23767	0.474245	-0.33766	-2.34881
'ACSM2A	-1.2732	-0.107395	-3.33051	-2.04912	-0.601995	-2.55311	-1.21264	-0.108659	-0.445086	-1.25085	2.52353	1.09947	1.23195	-0.158695	-0.337658	-2.21379
'ACSM2B	-1.29417	-0.0836479	-3.66455	-2.08808	-0.601995	-2.55311	-1.46803	-0.108659	-0.503629	-1.31788	2.52353	1.09947	1.25401	-0.158695	-0.337658	-2.40205
'ACSM3	-1.07712	0.0225324	-3.66455	-2.41853	-0.601995	-2.55311	-1.30017	-0.429256	-0.539962	-1.16031	2.53173	1.18244	1.23774	-0.246596	-0.337617	-2.4154
'ACSM4	0.632187	0.781386	0.567802	0.952102	-1.25083	1.28516	-0.613653	-0.54003	-1.29988	1.21892	-0.278329	-1.39922	0.38245	0.180661	-2.09432	-0.380994
'ACSM5	-1.07358	-0.0439142	-3.34176	-2.03926	-0.577069	-2.55357	-1.44779	-0.102129	-0.448965	-1.03579	2.50536	1.27442	1.07592	-0.139665	-0.337742	-2.13931
'ACSM6	-0.892246	-1.74277	1.60032	-4.93387	-0.507225	0.179239	-0.104775	0.546555	0.597399	0.477516	0.362351	-0.988501	-1.65637	-0.300337	-1.47373	-2.28156
'ACSS1	-0.681777	0.135797	-1.19691	0.894076	-1.39666	-0.0706782	-0.0143619	0.0402748	1.61205	2.45819	0.00626766	0.192853	1.03023	1.7426	-0.729316	1.03864
'ACSS2	0.380399	0.925898	-1.04004	0.960406	-0.269268	0.351842	0.725135	-0.718549	0.980075	2.81314	-0.0851446	0.0395511	1.05393	1.35424	0.0127141	1.93245
'ACSS3	-0.853756	-0.668401	1.39799	1.23882	-0.742858	0.45838	-0.924706	0.760648	0.650044	0.938106	-1.66641	0.921842	0.0488837	-1.44571	-1.67205	-0.402579
'ACTA1	-0.0499281	-1.43816	0.117212	-1.60043	-0.650231	3.53933	-0.540839	-0.0618368	-1.57509	-0.15696	1.53467	-0.112373	1.07575	0.819462	0.663916	0.403952
'ACTA2	-0.125693	-0.685445	0.548651	-4.11703	-1.36506	0.536408	-0.439066	-0.26061	1.23343	0.988894	0.439185	0.179504	-3.15475	-0.577571	-1.86249	-2.23643
'ACTA2-AS1	-0.125693	-0.685445	0.548651	-4.20033	-1.36506	0.536408	-0.439066	-0.26061	1.23343	1.01194	0.439185	0.179504	-3.15475	-0.577571	-1.86249	-2.25198
'ACTB	-0.65537	1.29852	2.08253	4.93327	1.84068	-0.0891443	-0.0487538	-0.30595	-1.57264	1.43974	-2.20293	0.85785	1.02836	0.427255	0.406367	2.43734
'ACTBL2	0.21481	-0.897568	-0.393063	1.75612	0.335049	-2.19838	0.733388	0.404065	2.15132	-0.844855	-0.0816964	-1.28048	-0.252453	-1.21474	-0.0111291	-0.407852
'ACTC1	1.57757	-0.546567	1.39284	-1.31624	1.41504	-3.80226	-3.28654	-0.0301673	-0.315506	-0.913224	0.608368	-0.612788	-0.93763	0.527869	-0.844541	-1.82902
'ACTG1	1.35801	-0.284007	-2.79668	1.61891	-0.0686947	4.44193	-0.259818	0.312297	-0.0338144	-1.69661	-1.53489	-1.93333	0.52555	0.234703	0.495869	0.0979677
'ACTG1P17	0.902134	-0.991724	1.82575	0.318159	2.2973	-2.83751	-2.60919	0.180449	-1.48517	-0.644981	1.47502	-1.64137	1.0296	2.16534	0.297478	0.0726237
'ACTG1P20	0.368514	0.234184	-1.10441	2.88233	-0.60467	1.1015	0.792601	-0.909088	2.05112	1.92216	-0.587142	0.192858	0.48308	0.559666	0.774512	2.10618
'ACTG1P4	1.45555	-0.564953	-1.51316	3.57303	-0.792758	2.75187	-0.479235	0.897324	1.46989	-0.535987	0.625518	0.202039	0.431401	-0.68924	0.840517	1.98085
'ACTG2	-1.71968	2.37251	-0.0864632	-0.449431	-0.683121	3.03526	-0.512844	-1.03191	-1.52463	2.3402	1.58289	0.145803	-0.0922064	-0.224053	-0.577262	0.664876
'ACTL10	0.0345548	0.54494	-0.90029	1.04582	-0.758587	0.163921	0.535998	-0.190782	-0.403395	2.3275	-0.139801	2.04526	0.688793	0.983797	-0.710262	1.36005
'ACTL6A	-0.24882	1.63658	2.29245	2.57331	0.885078	0.211878	0.0388506	2.04466	-2.30831	0.0716999	4.13288	1.0416	0.0274854	1.71645	0.355288	3.73642
'ACTL6B	-0.996319	-1.24699	3.41697	3.16857	1.31541	0.30783	-0.823029	-0.846718	-1.36839	0.564302	0.0338385	2.44768	0.0898077	0.00163791	1.15177	1.86326
'ACTL7A	0.190026	-0.867909	1.40367	0.511672	-0.030482	-1.52535	-0.306761	-0.137211	-1.16217	0.347611	-2.17986	1.91143	1.03594	-0.544725	-1.1091	-0.636
'ACTL7B	0.190026	-0.867826	1.40367	0.511672	-0.048024	-1.52535	-0.306761	-0.137211	-1.16217	0.347611	-2.17986	1.91143	1.03594	-0.544725	-1.1091	-0.640508
'ACTL8	0.457109	-1.67855	-1.70352	4.02641	-0.48444	1.06414	0.558513	-1.01797	2.27063	2.0342	-0.173582	-0.687825	-0.847215	0.472007	0.26993	1.17735
'ACTL9	0.633263	-0.334088	0.847486	-1.40478	-5.82208	-3.6725	-0.290289	-0.0866994	-0.698866	-0.619868	-1.55009	-2.54739	1.0694	0.669628	-0.55497	-3.70821
'ACTN1	1.68566	-3.1826	0.319644	-0.531595	1.44545	-1.48248	-0.391745	0.562501	-1.777	-0.275054	0.106556	-0.977349	-0.272106	0.568162	-1.16546	-1.38586
'ACTN1-AS1	1.90682	-3.0132	0.319644	-0.638802	1.44545	-1.48177	-0.123657	0.517707	-1.60423	-0.308964	0.106556	-1.25374	-0.369486	0.53364	-0.743423	-1.21546
'ACTN2	-0.670298	-1.66501	-0.256987	-0.211606	-0.643815	3.49622	-0.000857232	0.217535	-1.53491	-0.379372	1.5847	-0.61009	0.641735	0.793659	1.21914	0.511247
'ACTN3	0.734413	0.720458	-1.01531	-1.18547	0.00496362	-1.28963	0.0106717	-0.85001	0.732092	-0.775823	3.43234	2.27897	-1.37694	1.3274	-0.823515	0.496933
'ACTN4	-1.40618	-0.503472	-2.32426	1.64436	0.258748	-1.05196	0.257413	1.17196	-0.630553	3.45495	-0.280265	0.501754	2.13106	1.03498	1.86384	1.58079
'ACTR10	1.10682	-2.92105	0.662835	-2.19001	1.12934	-1.50294	1.05499	0.455872	-1.45946	-0.185812	0.61637	-1.32211	-0.156629	0.00283109	-0.79483	-1.42107
'ACTR1A	-0.607463	-0.897375	1.34697	-4.94839	-0.466105	0.20939	0.190971	1.21721	0.479036	1.19064	0.360694	-0.130204	-1.67434	-0.121755	-0.346142	-1.08362
'ACTR1B	-2.71964	1.79996	0.327701	-0.00503114	0.762012	2.58462	-0.137605	-0.783638	0.628642	1.32165	0.643975	1.28774	-0.357231	0.96868	0.849041	1.85151
'ACTR2	-0.775983	3.03378	-0.734592	-0.00316322	0.165062	2.72728	-0.237791	-0.158076	-0.684888	1.41454	1.55052	0.361166	0.0575668	0.665695	-0.381837	1.80721
'ACTR3	-1.357	-0.113889	-0.828527	0.101071	0.87029	2.59144	-0.964845	-2.03795	-1.08023	0.323753	0.761979	0.260574	-0.875451	0.749025	1.02933	-0.147282
'ACTR3B	-0.129523	-1.39781	2.61203	2.10607	-0.834889	0.1752	-0.0168744	-0.979651	-0.722755	-2.05406	0.62472	1.61965	0.964854	-0.553857	0.102011	0.391204
'ACTR3BP2	-2.03727	1.79869	-0.0584206	0.233414	0.00212465	2.83551	0.287502	-0.87799	-0.384707	1.97186	1.22508	2.396	-0.0668441	1.30094	0.850671	2.44683
'ACTR3BP5	-0.448369	1.51247	1.46434	-5.33749	-0.407684	2.14712	1.05955	-0.0612707	-0.149033	0.979352	0.0713696	-1.08294	-2.23036	-0.819778	-0.800169	-1.05936
'ACTR3C	-0.0893239	-2.45053	3.45326	2.78704	-1.7156	0.133047	0.0220078	-0.958306	-0.839037	-1.6401	0.674365	2.86272	1.12436	-0.82253	0.804444	0.863885
'ACTR5	0.0642969	0.33848	-0.454305	0.690179	0.220354	-0.197372	0.227337	-0.328093	1.42589	2.92478	-0.305537	-0.158042	0.842769	0.850365	0.191137	1.63498
'ACTR6	-0.395354	-0.356374	2.50758	1.68886	0.871051	0.380036	-1.21692	0.92073	0.753692	1.72228	-1.48868	1.07715	-0.64373	0.118853	-1.10885	1.24718
'ACTR8	0.392428	-2.03799	-1.92319	1.87406	-2.06665	0.432402	-0.49921	-0.567945	-0.0621791	0.813607	-0.9281	1.50606	1.09881	-0.443852	0.14437	-0.585434
'ACTRT1	2.05905	-0.533976	1.60745	-0.412707	0.925795	-0.413393	-2.69628	-1.31575	0.652345	-0.0320206	-0.741469	-0.486738	1.50252	-2.19487	-0.02989	-0.544784
'ACTRT3	-0.000143744	0.975492	2.01216	0.84898	0.983038	0.548506	0.48433	2.17723	-2.13252	-0.0605806	4.8501	-0.0812961	-0.931926	0.568411	0.536786	2.78301
'ACVR1	-1.37052	-0.0567055	0.137551	0.497477	1.83282	1.73486	0.237241	-1.95674	-0.449896	-0.461236	1.02369	0.708911	0.589178	1.30499	-0.513059	0.841354
'ACVR1B	-1.02574	0.256364	1.37302	1.57539	-0.0690471	0.0370014	0.979572	0.327779	-0.667116	-1.30259	-0.244211	1.06063	0.772135	0.88114	-0.791267	0.816701
'ACVR1C	-1.62372	-0.000612271	0.137551	0.49742	1.73333	1.66047	0.590416	-1.48709	-0.285849	-0.284833	1.02368	0.221655	0.304176	1.09122	-0.207168	0.870298
'ACVR2A	-2.00065	0.349985	0.729982	0.20675	1.90561	2.44171	-0.163961	-2.09369	-0.82806	-0.419687	1.1933	0.874277	-0.608492	0.838564	0.0863043	0.648582
'ACVR2B	-0.293514	-1.19813	-3.41226	1.04883	-1.90854	0.441843	-0.36245	-0.319627	0.323345	-0.470048	-1.10588	1.38851	0.436258	0.257631	-0.400219	-1.43926
'ACVR2B-AS1	-0.293514	-1.19813	-3.41226	1.04883	-1.90854	0.441843	-0.36245	-0.319627	0.323345	-0.470048	-1.10588	1.38851	0.436258	0.257631	-0.400219	-1.43926
'ACVRL1	-0.928078	0.256437	1.37302	1.57539	-0.0690471	0.0378206	1.46847	0.00316827	-0.667116	-1.25738	-0.244211	0.89861	0.772984	0.859371	-0.671277	0.879986
'ACY1	0.445004	-2.03282	-1.96343	1.67267	-2.08624	0.378387	-0.562384	-0.882681	-0.221315	0.284809	-1.15934	0.759395	0.712218	-0.578416	-0.00612068	-1.35303
'ACY3	0.28216	1.0174	-1.56517	-1.21138	0.624659	-1.9023	-0.294473	-0.769087	-0.00169637	-1.32251	3.53524	2.06239	0.0255685	1.37766	-1.57423	0.0733885
'ACYP1	0.861448	-3.30631	0.619622	-1.037	1.24282	-0.936968	-0.762908	-0.041548	-1.86364	-1.45171	-0.294248	-0.0619047	-0.347121	0.230913	0.858884	-1.62399
'ACYP2	-0.788471	2.34521	-0.152941	-0.555778	0.750119	2.9705	0.22413	-1.46158	-1.9522	0.753162	1.75845	0.17933	0.804378	1.37154	-0.226367	1.55422
'ADA	0.0990356	1.48326	-0.272544	0.762354	0.934769	0.146186	0.541919	-0.638391	0.315185	1.99936	-0.0894887	1.64982	0.608721	-0.441031	0.0756627	1.85253
'ADA2	-1.47951	-1.20916	-1.1567	-0.294729	0.876507	-1.0578	1.15163	-0.270447	-1.28183	-1.45339	1.10579	-1.3581	1.07094	-0.408945	0.0604109	-1.47311
'ADAD1	-1.00685	-0.65078	-0.962216	1.37926	1.02323	-3.57479	0.448439	-0.227828	1.46327	-0.0736352	-1.05694	-0.642454	0.664862	-0.68026	-2.74049	-1.71371
'ADAD2	-0.600605	1.93741	-2.40184	-1.37886	1.39695	-4.40758	0.394709	-0.273027	1.22633	-0.926507	1.89728	-1.87062	-2.08667	0.528492	-1.12288	-1.98488
'ADAL	1.52919	-1.84858	1.68933	-0.0806366	1.19717	-3.97481	-3.30829	-0.302493	-0.156035	0.85346	0.647478	-0.446537	-1.96953	1.2844	-0.827153	-1.4751
'ADAM10	0.280224	-2.00822	1.47837	-0.251399	1.02122	-3.65195	-4.7142	-0.439462	0.620325	1.2155	0.324528	-2.3107	0.412969	1.34911	-0.900789	-1.95572
'ADAM11	1.13964	-0.272139	-2.0524	0.604885	-0.720439	4.23151	-1.22292	-1.91652	-0.8679	1.06819	-0.326411	-2.54743	0.0326045	-0.347724	-0.730039	-1.01397
'ADAM12	-1.09157	-1.80589	1.0779	-4.69305	-0.475988	0.344758	0.0589264	0.284489	0.206174	-0.370044	1.10768	0.996962	-0.908816	-0.63112	-0.123418	-1.55513
'ADAM15	-0.885704	0.415158	-0.713922	-1.33722	-0.987148	4.045	0.0533424	0.0592579	-2.03466	0.320976	0.872423	1.92926	1.2946	0.234282	0.499278	0.972101
'ADAM17	0.356647	1.38147	-0.9075	1.12485	0.863549	2.72366	0.163563	-1.29415	-2.66408	-0.329614	1.50379	1.94662	0.811459	-0.947014	-0.235599	1.16128
'ADAM18	-1.53222	0.952092	-0.539261	0.480439	-2.83408	0.430738	-0.609293	1.37474	0.509504	0.494931	1.56495	-1.02091	-1.88285	0.590067	1.7535	-0.069107
'ADAM19	0.247758	-1.33194	-2.19042	2.31441	1.31073	-1.93284	2.35301	1.17504	1.64823	-0.234589	0.622154	1.87907	-0.224329	0.407255	1.05681	1.8333
'ADAM1A	-0.842946	-1.45802	2.2203	2.73637	-0.378001	-0.245058	-0.465368	0.668595	1.0068	0.798704	-1.02526	-0.338403	-0.578886	-1.83156	-0.189677	0.0200345
'ADAM2	-1.68449	1.27016	-0.237546	0.504877	-3.14859	0.423641	-0.472394	1.41068	0.236111	0.499688	1.69758	-1.08392	-1.87452	0.319488	2.07393	-0.0168604
'ADAM20	1.31035	-3.15603	0.451528	-0.324837	1.32377	-1.4123	-0.104045	0.780763	-1.75245	-0.310685	-0.0678824	-0.675981	-0.452089	0.346745	-0.937096	-1.28589
'ADAM20P1	1.31035	-3.15603	0.451528	-0.328969	1.34328	-1.13577	-0.113395	0.780763	-1.75245	-0.27344	-0.295364	-0.675981	-0.452089	0.344233	-0.937096	-1.2627
'ADAM21	1.31024	-3.15603	0.451528	-0.328969	1.34328	-1.13577	-0.113395	0.780763	-1.75245	-0.254161	0.109857	-0.675981	-0.452089	0.170312	-0.937096	-1.19803
'ADAM21P1	1.30768	-3.15655	0.451528	-0.418758	1.47358	-1.13851	-0.0837981	0.699822	-1.85115	-0.420191	0.109857	-0.677954	-0.304342	0.0820178	-1.01478	-1.2759
'ADAM22	-0.648455	-0.468103	2.41976	4.35435	1.20248	0.110043	0.0179264	-1.06726	-1.27684	0.96566	-0.221478	2.42507	0.663374	1.31124	1.75751	2.98097
'ADAM23	-0.325859	-0.51565	0.420077	1.47242	-0.261543	0.751656	0.594467	-2.42154	1.1919	-1.49005	0.67241	1.34111	0.420203	0.607163	-0.161994	0.592508
'ADAM28	1.31835	-2.32252	-0.464732	0.799037	-3.64247	-1.49332	-0.685275	-0.909027	-0.913554	-0.773949	0.225181	-1.92342	-2.0398	0.24974	1.38191	-2.89024
'ADAM29	0.351138	-2.66853	-0.0870036	0.968793	0.48253	-3.02361	0.458563	0.203413	1.40258	-0.129879	-0.160533	-1.24216	1.15217	-1.89341	-1.33879	-1.42648
'ADAM30	0.231416	0.0146896	1.58963	3.47941	0.328005	3.21653	-1.58414	0.297867	0.521097	-1.73893	2.42038	0.968316	3.77368	-0.00634401	0.0868282	3.5111
'ADAM32	-1.66662	1.67908	-1.33874	0.61256	-2.85928	0.442464	-0.874799	1.30319	0.714988	0.615331	1.64654	-0.983184	-1.62237	1.07587	1.92767	0.173691
'ADAM33	-1.30211	-0.0622154	-0.966592	1.33068	-0.0550923	-0.39271	0.968245	-0.136648	1.18028	1.529	-1.69286	0.56806	1.66905	0.927302	1.28098	1.25107
'ADAM3A	-1.46861	1.4032	-0.679509	0.507982	-2.71596	0.433784	-0.469791	1.40312	0.156438	0.553229	1.56495	-1.14875	-1.67069	0.565264	1.85321	0.0743272
'ADAM5	-1.56951	1.74119	-0.622472	0.504515	-2.67777	0.435179	-0.776412	1.30244	0.205676	0.471288	1.64654	-1.14875	-1.57952	0.56623	1.71406	0.054914
'ADAM7	1.31835	-2.47295	-0.456565	0.805911	-3.62914	-1.49332	-0.685275	-1.02023	-1.11281	-0.592335	0.225181	-1.93678	-1.93839	0.312917	1.38191	-2.91598
'ADAM8	-0.608793	-2.73778	0.63921	-3.30964	-0.593306	0.778363	-0.16952	0.284195	-0.0037386	-0.332345	1.10846	0.687603	-0.463005	-0.318451	-1.25846	-1.62593
'ADAM9	-1.73933	1.70906	-1.24081	0.548675	-2.64133	0.468592	-0.585711	0.545922	0.342056	0.347314	1.57378	-0.904999	-1.62237	1.16745	1.34719	-0.176737
'ADAMDEC1	1.31835	-2.48447	-0.456565	0.805911	-3.62914	-1.49332	-0.685275	-1.02023	-1.01028	-0.672209	0.225181	-1.93678	-1.93839	0.178473	1.38191	-2.94781
'ADAMTS1	-0.377431	2.7012	0.873739	0.845251	0.522569	1.41053	-1.74651	1.63541	-0.431077	0.778783	-0.0789995	-0.094074	0.558326	-0.721092	-0.0735496	1.49835
'ADAMTS10	0.605063	-0.348519	1.21925	-1.37024	-5.63206	-3.75423	-0.508036	-0.193907	-0.886218	-0.447346	-1.55009	-2.18258	0.673788	0.684842	-0.527243	-3.67095
'ADAMTS12	-1.00703	0.940145	1.6527	1.76139	-0.380285	-0.603834	1.43588	-1.03876	-1.1979	-1.97141	-2.52816	-0.435236	-1.69112	0.834842	1.68724	-0.656222
'ADAMTS13	0.429662	0.0308958	1.0179	-1.14801	-0.139906	-1.431	-0.172506	-0.147326	-0.81722	-0.609971	-1.93699	1.19802	1.10159	-0.852443	-0.12141	-0.929189
'ADAMTS14	0.0919738	-1.5321	1.41431	-5.25654	0.993862	0.870489	0.100864	0.592984	1.07387	0.799419	0.806853	1.51283	-2.08057	-1.16609	-0.608806	-0.616231
'ADAMTS15	1.14074	0.765684	-1.65774	-1.2382	-0.227124	-2.88088	0.348861	-1.49149	0.421909	-0.593489	2.60395	-0.636442	-1.34121	-0.222728	-0.793592	-1.49801
'ADAMTS16	-1.24826	1.60606	0.994214	2.64217	-0.249922	-0.405776	1.82443	-0.339303	-0.508388	-2.11608	-1.84506	-1.0303	-1.21689	1.10466	0.944456	0.0402791
'ADAMTS17	0.714561	-1.33353	1.65923	0.202295	2.23719	-2.74784	-0.949692	0.315789	-1.84584	-2.55525	1.29966	-0.103631	1.31536	2.36892	-0.166223	0.106118
'ADAMTS18	0.615414	1.93136	-1.13691	-2.00449	1.65517	-3.88723	-0.104727	-0.414506	1.48888	-0.463079	1.52062	-1.89108	-1.36822	0.693829	-0.885176	-1.09738
'ADAMTS19	0.7837	0.118411	-1.08385	2.45141	0.872683	-1.70345	0.848635	1.45385	1.1094	1.3672	-0.0177676	0.176588	0.673132	0.152785	0.438959	1.97307
'ADAMTS19-AS1	0.7837	0.118411	-1.08385	2.45141	0.872683	-1.70345	0.848635	1.45385	1.1094	1.3672	-0.0177676	0.176588	0.673132	0.152785	0.438959	1.97307
'ADAMTS2	-0.362256	1.43671	-2.27936	1.80681	1.87401	-2.67412	1.70227	1.6192	0.722197	0.614217	0.654379	1.44897	0.698727	-0.709536	0.874463	1.91756
'ADAMTS20	-0.340066	0.571945	1.73489	1.20523	0.69739	0.287755	1.78709	-0.0106671	-0.487025	-0.602617	-0.932331	-0.252621	0.412852	-0.899803	-2.08567	0.280494
'ADAMTS3	-0.928416	1.05089	-0.967014	2.33659	-0.29651	-2.85686	-0.120289	-0.816714	-0.00154011	0.735524	-1.88458	-0.74091	1.80957	-0.874583	-1.07897	-1.19645
'ADAMTS4	0.0775219	0.981525	-0.709938	-0.845311	-0.537879	3.959	0.723332	0.283411	-2.1159	-0.818655	1.0911	1.42067	0.539643	0.656209	1.14464	1.5103
'ADAMTS5	-0.160416	2.7012	0.873739	0.846001	0.522569	1.07171	-1.74651	1.63577	-0.431077	0.692541	-0.0789995	-1.45302	0.510941	-0.721092	-0.0735496	1.08181
'ADAMTS6	0.453708	-0.536131	-0.249453	1.40836	0.208663	-2.6181	0.838353	1.3013	1.18225	-0.487507	-0.669523	-1.84902	0.10972	-0.418183	0.532885	-0.204668
'ADAMTS7	0.243942	-0.723063	1.88385	0.197857	1.53851	-2.83568	-2.516	0.243718	-0.817391	-0.545743	1.30537	-1.96348	0.293132	1.64623	-0.0956867	-0.553692
'ADAMTS7P1	0.904016	-0.940783	1.89806	0.288589	2.71747	-2.78739	-2.60919	-0.00303056	-1.28815	-0.334016	1.47502	-1.64196	1.01517	2.3158	0.471053	0.382305
'ADAMTS8	1.14074	0.7259	-1.65774	-1.2382	-0.227124	-2.88088	0.348861	-1.48659	0.421909	-0.777577	2.60395	-0.613641	-1.34121	-0.222728	-0.79632	-1.54936
'ADAMTS9	1.40064	-1.75054	-2.19554	1.20605	-2.04246	-0.302457	0.284929	-0.325415	0.101652	-0.100343	-1.01701	1.50204	1.07152	-1.04775	0.687291	-0.652567
'ADAMTS9-AS1	1.4002	-1.75054	-2.19554	1.20605	-2.04246	-0.275798	0.284929	-0.325415	0.101652	-0.217962	-1.01701	1.50969	1.07152	-0.804612	0.687291	-0.611416
'ADAMTS9-AS2	1.40181	-1.7508	-2.20181	1.14829	-2.04246	-0.390588	0.284929	-0.148685	0.101652	-0.15485	-1.01701	2.0343	1.07152	-0.730253	0.793347	-0.413271
'ADAMTSL1	-0.688487	-1.31309	-1.53387	-0.55078	2.08617	-2.436	-1.61222	0.663151	-1.00291	-1.53332	-1.04269	-0.0133908	-1.49569	0.014024	-0.599963	-2.85543
'ADAMTSL2	0.281677	0.171109	1.0179	-1.24656	-0.139906	-1.431	-0.240779	-0.059914	-0.818898	-0.554194	-1.93699	1.03444	1.10159	-1.05755	-0.144567	-1.0389
'ADAMTSL3	0.659465	-1.49457	2.05392	0.45	2.21766	-2.84287	-2.59468	-0.548586	-1.38957	-0.435631	1.47502	-1.64137	0.848012	1.83397	0.375169	-0.266998
'ADAMTSL4	1.23598	1.84822	-0.738134	-1.48841	-0.918329	4.02989	0.373127	0.39891	-2.40862	0.316606	1.15	1.90311	1.4908	0.0146637	-0.328558	1.77622
'ADAMTSL4-AS1	1.04956	1.94032	-0.738134	-1.51145	-0.983311	4.02989	0.373127	0.39891	-2.40862	0.316606	1.15	1.90311	1.4908	0.0146637	-0.328558	1.72913
'ADAMTSL5	0.649784	-0.316663	0.523524	-1.22867	-2.83769	-4.40332	0.528849	-0.596139	-1.79301	-0.0757263	-1.63729	-3.44595	-1.00035	0.214097	-0.471253	-4.10273
'ADAP1	0.785809	-0.16232	2.00235	4.60282	2.16163	0.355413	-0.468117	-0.00700447	-1.46551	1.79125	-1.96307	-0.221445	0.698494	1.40654	0.894736	2.68826
'ADAP2	1.2311	0.698292	-0.00967648	-0.978042	0.921055	4.18306	-1.24401	-1.53886	-0.702164	1.99151	-1.6789	0.524159	-1.07363	0.0266271	1.46267	0.984559
'ADAR	-0.797678	-0.0137446	-0.713922	-1.09838	-0.878511	4.02775	0.309993	-0.137756	-2.2921	0.0602779	0.81108	1.92007	1.3259	0.362932	0.748363	0.938367
'ADARB1	0.124675	4.22356	1.42109	0.426814	-0.378151	1.66663	-2.10923	0.166145	-1.00499	0.535756	0.235259	-1.05199	-0.196679	0.786253	0.276567	1.32242
'ADARB2	-0.83464	1.26239	0.870821	-5.09102	0.021139	1.93121	1.67268	-0.127285	0.633327	1.34663	-1.20963	-1.18273	-1.52299	-1.46483	0.0123617	-0.950832
'ADARB2-AS1	-0.665328	1.76677	0.227708	-5.18016	0.142148	1.94184	1.42362	-0.420628	0.370961	1.17534	-1.03082	-1.81775	-1.51972	-1.22399	-0.0447394	-1.25349
'ADAT1	-0.232934	2.19243	-1.14633	-1.61147	1.71751	-3.96221	-0.130329	-0.431191	0.947734	-0.476055	1.63374	-2.50549	-1.30327	1.19734	-0.895099	-1.29245
'ADAT2	1.13482	1.19647	-0.350336	-1.99505	-1.05547	1.82022	0.649497	1.31806	1.26292	1.56659	-1.64695	-0.573001	-1.92155	-0.0371968	-0.718235	0.168033
'ADAT3	1.36749	-0.0615327	0.498459	-1.26568	-2.65632	-4.41358	0.0291107	-0.574337	-1.87425	-0.52841	-1.83035	-2.79346	-0.726256	0.168267	-0.0497655	-3.79826
'ADCK1	0.871427	-3.31989	0.545725	-0.69141	1.41812	-0.932164	-0.0946915	0.235861	-1.56879	-1.65471	-0.298767	-0.973123	-0.182411	1.04855	0.752084	-1.25077
'ADCK2	0.240783	-1.83734	3.4038	2.83596	-0.900101	-0.0377911	0.507278	-0.242101	0.155268	-2.32168	0.769609	3.313	0.274472	-0.430017	1.46652	1.85843
'ADCY1	0.090595	-0.512322	1.96201	4.67197	0.403944	-0.0702664	0.113428	1.16858	-1.17575	-0.863962	-2.2125	1.56421	-0.217357	-0.172908	-0.272217	1.15607
'ADCY10	1.00517	0.216245	-0.667893	-1.26291	-0.346606	3.83655	-0.00750833	0.100189	-2.00733	-0.891722	1.19372	1.49925	0.0926426	0.140437	1.31564	1.08853
'ADCY10P1	-0.0947562	-0.705983	-1.48765	-3.33749	-2.36657	-0.308473	-0.482918	-0.882928	-1.78573	-1.05119	0.472515	-1.62457	1.38341	0.436578	-0.658625	-3.22604
'ADCY2	-0.839244	2.13789	1.03481	2.89763	-0.168669	-0.373069	2.00262	-0.107747	-0.50229	-1.9389	-1.87524	-1.16064	-1.0492	1.13718	1.65729	0.736492
'ADCY3	-1.13168	1.74993	-0.820185	0.166457	0.890254	3.3698	1.13946	-0.396535	-1.84547	-1.0909	1.5562	1.8802	0.567019	-0.280992	-0.102689	1.45905
'ADCY4	1.31617	-2.13177	0.260444	-1.86089	0.3265	-0.821252	0.264967	-0.890071	-0.97136	-1.4093	1.12153	-1.38724	-0.517672	0.199392	0.738109	-1.48786
'ADCY5	-0.807227	1.44505	1.52339	-0.351789	-0.608747	-1.14513	1.05452	0.522413	0.119881	1.38331	3.30364	1.10722	-0.746337	0.164293	0.716128	1.98313
'ADCY6	-0.10438	0.847346	1.42868	1.04651	-0.162251	0.0358249	0.276478	-0.179734	-1.49857	-0.0684015	-1.16435	0.39545	0.406206	1.13493	-0.361176	0.524806
'ADCY7	0.423348	2.74986	-1.91584	-2.85327	1.62276	-3.20422	0.0900929	-0.300568	1.42203	-0.20251	1.86501	-2.06289	-1.68275	1.67047	-1.38616	-0.972021
'ADCY8	0.686721	2.44919	0.965878	-2.79232	-0.715198	1.48504	0.472556	0.87484	0.526475	0.58525	1.6104	2.13739	0.853933	-0.779149	1.15964	2.45822
'ADCY9	-1.60544	-1.31892	-3.1267	-1.13678	-0.181148	-2.15292	-1.70791	-0.199484	0.945366	-0.101932	2.98458	0.577347	2.00464	-1.10167	-1.732	-2.02763
'ADCYAP1	1.12531	-3.71887	0.799918	0.626696	0.129328	-1.56112	-0.591267	1.0235	-1.08469	-0.8067	-0.433205	-0.531487	0.412098	1.37062	-1.85256	-1.31486
'ADCYAP1R1	0.282324	0.0149394	2.22558	4.85959	0.778635	-0.148446	0.239244	0.183059	-1.06032	-0.374178	-1.69756	2.23282	-0.554313	-0.182054	0.118665	1.78622
'ADD1	-1.68384	-0.270636	-1.88067	2.31292	-0.834729	-2.90963	-0.573098	0.491277	2.22478	0.639032	-0.897664	2.02795	-0.12284	-0.458349	-0.311603	-0.580199
'ADD2	-1.94167	3.04714	-0.110779	-0.792763	-0.148372	3.02534	-0.539839	-1.13896	-1.16098	2.57842	1.57814	0.264848	0.533251	0.45548	0.0996016	1.48435
'ADD3	-0.133311	-1.0509	0.992935	-4.68301	-0.232336	0.230287	0.186656	0.874556	0.501971	0.206153	0.875309	0.335432	-1.37844	-1.09194	-0.278269	-1.19931
'ADD3-AS1	-0.234436	-0.742236	0.992935	-4.6857	-0.232336	0.230287	0.186656	0.874556	0.0855184	0.272686	0.875309	0.328186	-1.28124	-0.967875	-0.278269	-1.18151
'ADGB	1.11593	1.38863	-0.112278	-1.08962	-0.923441	1.74812	0.567334	1.37031	1.17388	1.91876	-2.10118	-0.391669	-1.87217	-0.185373	-0.105094	0.64605
'ADGRA1	-0.525417	-2.51634	0.600507	-4.00566	-0.5874	0.798044	-0.242579	0.338432	0.0806357	-0.362552	1.10846	0.857102	-1.24991	-0.31434	-1.27412	-1.8836
'ADGRA1-AS1	-0.525417	-2.51634	0.600507	-4.00566	-0.5874	0.798044	-0.242579	0.338432	0.0806357	-0.362552	1.10846	0.857102	-1.24991	-0.31434	-1.27412	-1.8836
'ADGRA2	-1.19634	0.553042	0.323098	0.229895	-3.40409	-0.0189585	-0.298505	0.921267	-0.749909	0.420532	1.733	-0.578138	-0.662939	0.854368	1.23268	-0.165503
'ADGRA3	-1.68461	-0.387734	-0.617949	2.88345	-0.594796	-2.45115	-1.57982	0.0140514	2.3412	0.92822	-0.94571	-0.732692	0.558833	-2.12119	-0.391093	-1.23445
'ADGRB1	1.09563	2.22704	0.409706	-1.94425	-0.866051	1.45091	0.579462	0.896683	0.814957	-0.661397	1.84683	1.16769	0.779358	-0.173047	-0.447059	1.85295
'ADGRB2	0.038944	0.0682094	-0.315921	3.50276	-1.00328	2.15309	1.19466	-0.843181	1.81595	0.411152	-0.777282	0.442105	0.72087	-0.574825	-0.995123	1.5074
'ADGRB3	-0.0960474	0.679387	0.202271	-2.88448	-0.567256	2.78493	0.660297	-0.176156	0.0390307	-1.40328	-0.523571	0.199903	0.404336	1.42301	-1.27854	-0.138436
'ADGRD1	-0.315539	0.132861	1.62915	2.39394	-0.632967	0.155923	-1.02535	0.47565	0.824026	0.075693	-1.30999	-0.798449	-0.941362	-0.648115	-1.08112	-0.275149
'ADGRE1	0.73197	-0.163562	1.6379	-0.571521	-5.00733	-3.80653	-0.269443	-0.346222	-1.55283	-0.220945	-2.13488	-1.27897	0.733475	0.617525	-0.558899	-3.14751
'ADGRE2	1.56528	-0.342641	1.08775	-1.21665	-2.6344	-2.90804	-1.28313	-0.503696	-1.50213	1.54264	-1.7535	-1.8597	0.971541	-0.919643	-1.03839	-2.78718
'ADGRE3	1.48914	-0.521635	-0.320621	-0.904314	-2.47861	-2.90889	-1.34048	-0.272104	-1.74551	1.61347	-1.7535	-1.48049	1.10504	-0.845474	-0.97754	-2.92837
'ADGRE4P	0.73197	-0.163562	1.6379	-0.571521	-5.00733	-3.80653	-0.269443	-0.346222	-1.55283	-0.220945	-2.13488	-1.27897	0.733475	0.617525	-0.558899	-3.14751
'ADGRE5	1.5505	-0.455664	0.55192	-0.9677	-2.9177	-2.90889	-1.39222	-0.171461	-1.53542	1.58279	-1.65231	-1.48049	1.48265	-1.0112	-0.698805	-2.58819
'ADGRF1	-0.725997	-0.853284	-0.982648	-3.06607	-0.90506	0.049044	-0.517029	-0.460866	-1.58707	-1.52814	0.596344	-0.898013	1.06804	-0.34414	-0.445862	-2.7371
'ADGRF2	-0.616688	-0.928186	-0.946924	-3.06479	-1.67526	0.426703	-0.359331	-0.300256	-1.11166	-1.88643	0.318957	-1.36009	0.697894	1.0326	-0.804528	-2.73123
'ADGRF3	-1.25183	1.25985	-0.823564	-0.414693	0.881431	3.35362	1.24963	-0.258533	-1.70386	-0.34232	1.55641	0.680018	0.780599	-0.653265	0.320616	1.19652
'ADGRF4	-0.421741	-0.89181	-0.946924	-3.06479	-1.67526	0.430739	-0.359331	-0.285894	-1.11166	-1.89851	0.318957	-1.36009	0.697894	1.0326	-0.804528	-2.66987
'ADGRF5	-0.655853	-0.838288	-0.986095	-3.43502	-1.12145	0.314652	-0.605846	-0.308461	-1.61106	-1.59989	0.596344	-1.49837	0.984692	-0.220244	-0.26794	-2.90547
'ADGRG1	-0.618729	3.2431	-1.41994	-2.71364	1.7143	-3.53687	0.111616	0.0140197	1.09586	-0.54218	0.976208	-2.78093	-0.642942	0.849994	-2.14702	-1.65174
'ADGRG2	-2.30432	0.875783	-0.769935	0.595523	-1.06016	0.20576	1.73525	1.61707	-1.1101	0.336014	-0.529407	0.0236073	-1.18177	1.07986	-1.59896	-0.538549
'ADGRG3	-0.602299	2.07551	-1.41994	-2.7134	1.7143	-3.55091	-0.640289	0.0140197	1.09586	-0.455548	1.8497	-2.78093	-0.771291	1.69882	-2.13526	-1.70971
'ADGRG4	2.91311	-0.52497	0.595821	0.4797	1.49625	-0.17633	-3.32559	-0.944819	1.59076	-1.34511	1.12728	-0.552658	0.109488	-0.889235	0.524553	0.278404
'ADGRG5	-0.665801	2.58228	-1.41994	-2.80313	1.7143	-3.54167	0.135952	0.035811	1.09586	-0.686656	1.85003	-2.75175	-0.642942	1.25764	-2.15957	-1.54908
'ADGRG6	1.46821	2.19571	-0.35445	-1.92885	-1.2962	1.82647	0.697883	1.2485	0.75579	1.33179	-1.77349	-0.066869	-1.88067	0.054723	-0.604654	0.432199
'ADGRG7	-0.719868	2.56205	0.974898	-0.439358	-0.915029	-1.17515	0.0406908	-0.695864	-0.445286	1.08706	1.50962	0.203334	-0.288833	1.26253	0.788622	0.968095
'ADGRL1	1.44436	-0.99483	0.557195	-1.11507	-2.21602	-2.9302	-1.20782	0.488225	-1.4417	1.73583	-1.65231	-0.604919	1.38282	-1.23373	-0.225565	-2.06914
'ADGRL2	2.08295	-0.509394	-2.21507	3.06698	-1.43276	3.02346	0.0330995	-1.74187	1.41261	0.695755	0.408511	0.252926	0.693598	-0.218141	-0.970096	1.18321
'ADGRL3	-1.80499	1.62512	-1.00877	1.30542	0.55416	-2.28053	-2.14281	-0.730077	0.586661	-0.612817	-1.61817	-1.07977	0.161901	0.138215	-1.32848	-2.12625
'ADGRL3-AS1	-1.78135	1.83076	-0.971293	0.688909	0.619944	-2.45906	-1.93476	-0.00177201	0.420596	-0.660174	-1.61819	-1.55611	0.463169	-0.325763	0.021811	-1.87537
'ADGRL4	0.881528	0.00467129	-2.2068	3.23427	-1.77884	3.00852	0.117378	-1.03458	1.36032	-0.0525479	0.462745	-0.210425	0.411197	-0.545296	-0.670226	0.769927
'ADGRV1	1.12899	0.0826042	-0.78091	1.50278	-0.332425	-1.29608	0.962037	1.44035	1.68542	1.30662	-0.314829	-0.215069	-0.0917787	1.22646	0.0121269	1.63086
'ADH1A	0.0998188	-0.382061	-0.0682215	1.99577	0.513049	-3.04841	0.629803	0.427381	0.975584	0.726575	-1.95522	-0.136769	1.11925	-1.41434	-2.58258	-0.800511
'ADH1B	0.0998188	-0.382061	-0.0682215	1.99577	0.513049	-3.04841	0.516226	0.427381	0.975584	0.716868	-1.95522	-0.136769	1.11925	-1.41434	-2.58258	-0.832343
'ADH1C	0.0991914	-0.397155	-0.06835	1.99578	0.513049	-3.04841	-0.00840742	0.427381	0.897606	0.757072	-1.95522	0.289089	1.11925	-1.60931	-2.58258	-0.922031
'ADH4	0.374438	-0.575277	-0.0682215	2.23483	0.358988	-3.04841	0.76584	0.42558	0.89051	0.615888	-1.95522	-0.521729	1.11925	-1.82262	-2.36077	-0.920974
'ADH5	0.374438	-0.463393	-0.0682215	2.23074	0.358988	-3.37897	0.652543	0.42558	0.885109	0.57547	-1.95522	-0.521729	1.11925	-1.81294	-2.5962	-1.07786
'ADH6	0.374438	-0.526437	-0.0682215	2.23483	0.513049	-3.04841	0.504383	0.42558	0.89051	0.764132	-1.95522	-0.136769	1.11925	-1.82262	-2.3536	-0.79657
'ADH7	0.0992213	-0.17213	-0.06835	1.99574	0.513049	-3.04841	-0.184406	0.413189	0.95517	0.677442	-1.95522	-0.137046	0.776747	-1.67882	-2.58243	-1.13511
'ADHFE1	0.201231	2.31633	0.166313	0.0164878	-1.14599	0.966624	0.575538	0.226924	1.22449	0.842421	1.12899	2.20058	-0.037981	1.00963	2.86881	3.24308
'ADI1	-0.482807	0.697233	-0.239229	-0.231504	0.721847	2.57176	0.207101	-1.21572	-1.90982	0.283288	1.48891	1.86181	1.17171	-0.610365	-0.741668	0.922428
'ADIG	0.109153	0.215448	-0.428401	0.83869	0.19523	-0.197372	0.323237	-0.400382	1.4302	3.24484	-0.305537	-0.158042	0.842831	0.850365	0.132825	1.72815
'ADIPOQ	-0.71459	1.07349	2.1632	0.797841	0.835454	-0.318398	-0.508279	1.51284	-1.81293	-0.145351	4.12936	2.51038	-0.19943	1.33011	0.908686	2.98539
'ADIPOQ-AS1	-0.684091	1.07349	2.1632	0.783741	0.835454	-0.318398	-0.435875	1.51284	-1.81293	-0.23483	4.12936	2.45957	-0.19943	1.33011	0.908686	2.9721
'ADIPOR1	-0.00524602	-0.0625052	0.500378	-0.109015	-0.819821	3.55337	0.670705	0.572309	-1.26625	-0.394481	1.34436	2.99251	0.647638	0.390408	1.78059	2.52905
'ADIPOR2	1.40593	1.78715	0.870861	-0.770099	-1.38972	1.16633	-0.528882	0.112591	-1.87436	1.33709	0.504909	-2.69633	1.59125	-0.100647	-0.982576	0.11193
'ADIRF	-0.491264	-0.618024	1.48255	-4.62606	0.408512	0.0157301	-0.169145	0.625652	0.482049	0.909555	0.257203	-1.86523	-2.16479	-1.78884	-0.392723	-2.04876
'ADK	0.843318	-0.366005	2.41257	-5.09261	0.905473	0.784084	0.1533	0.150088	0.824852	0.434998	1.62838	0.659838	-1.11759	-1.30836	-0.453305	0.118521
'ADM	0.619357	-1.74895	-1.37019	1.9386	-0.599119	-1.67008	1.05121	0.117271	2.15104	-0.452633	1.21891	-0.679979	-0.322212	-1.29409	-1.99044	-0.782678
'ADM5	-1.99078	0.428806	-1.7037	2.72325	-0.120723	-1.48118	0.180144	0.197312	0.696654	0.870361	-1.24513	0.264914	1.37322	1.22486	-0.887719	0.136916
'ADNP	-0.0729538	0.493523	-0.151414	0.960469	0.824425	0.271418	0.827743	-1.14247	0.411738	1.78224	-0.445288	1.23324	0.233025	-0.291471	0.176919	1.31969
'ADNP-AS1	-0.0729538	0.428719	-0.141435	0.960469	0.824425	0.271418	0.69089	-1.17733	0.409906	1.51079	-0.445288	1.23324	0.233025	-0.107817	-0.497384	1.06395
'ADO	-0.398744	-1.74084	1.08864	-5.36174	0.430738	0.93181	0.492076	0.36728	0.537415	0.51189	0.80599	-0.645412	-1.93045	-0.929558	1.2309	-1.1903
'ADORA1	-0.00524602	-0.141446	0.498418	-0.346152	-0.81984	3.55337	0.56833	0.572309	-0.889488	0.136936	1.34436	2.56513	0.662575	0.234074	1.80804	2.51521
'ADORA2A	-0.63725	-1.01018	-0.738139	-0.841223	1.05219	-0.373501	0.894868	0.327639	-1.06611	-1.67483	0.560174	-0.857392	-0.0172477	0.795583	0.00683555	-0.923989
'ADORA2A-AS1	-0.63725	-1.01018	-0.738139	-0.841223	1.05219	-0.373501	0.894868	0.327639	-1.06611	-1.67483	0.560174	-0.857392	-0.0172477	0.795583	0.00683555	-0.923989
'ADORA2B	1.73314	-0.238583	0.600505	0.444955	-0.248169	2.53719	-1.13417	-0.668543	0.91214	0.467911	-2.55913	0.0620715	-0.96502	-0.277999	0.474704	0.294606
'ADORA3	0.819719	-0.485189	-0.716935	4.00005	-0.318842	2.42168	-0.440995	0.944532	1.12965	-2.19365	0.595694	1.26443	0.464527	-0.23221	1.46141	2.24991
'ADPGK	0.871391	-1.00764	1.39207	-0.0351781	0.720684	-3.03137	-3.88614	-0.568655	-0.376138	-0.145621	1.13205	-0.98757	0.599892	1.49972	-0.504662	-1.11727
'ADPGK-AS1	1.01215	-0.938938	1.39207	-0.0932036	0.720684	-3.03137	-3.84099	-0.568655	-0.377594	-0.150998	1.13205	-0.98757	0.599892	1.49972	-0.504662	-1.06828
'ADPRH	-0.563151	1.6592	1.53615	-0.722877	-0.579557	-1.55282	0.506519	-0.337319	-0.554438	1.26225	2.64433	1.33756	-0.87959	0.168997	0.0319906	1.02176
'ADPRHL1	0.494347	-0.894045	0.722145	-1.04888	2.73858	-0.525496	0.184389	0.051248	0.425468	0.960199	-0.896701	-0.896997	1.31189	-0.0738747	-0.12038	0.627912
'ADPRHL2	0.358072	1.18132	-1.0618	3.85824	-1.07762	1.75704	2.03908	-0.982691	1.47325	-0.776553	-0.0522837	-2.88545	0.559542	-1.29202	-0.599421	0.645158
'ADPRM	0.36802	-0.748042	0.0800844	0.756953	-1.66894	2.12474	-0.112811	-0.49501	0.162326	0.151259	-2.53637	-0.0692036	-1.53205	0.173719	0.430794	-0.752526
'ADRA1A	1.12063	-2.7671	-0.552137	0.776959	-3.84192	-1.45727	-0.633925	-0.563277	-0.894797	-0.910098	0.428595	-1.40703	-2.49031	0.188269	1.45306	-2.98229
'ADRA1B	-0.0327914	-1.00798	-2.20207	1.85576	1.20429	-2.07073	2.37976	1.01431	1.71278	-0.0173254	0.605993	1.37398	0.168288	0.167465	1.32419	1.67208
'ADRA1D	-0.970723	-0.110546	-0.530995	1.43542	0.0122294	-0.345293	1.01803	0.033094	1.04529	1.37214	-1.70183	-0.0154185	1.85306	0.842429	2.21694	1.58891
'ADRA2A	-0.404756	-2.06091	1.30853	-4.41535	-0.295831	0.182882	0.0532361	0.374452	0.342776	-0.143049	0.375495	0.453597	-1.33767	-0.705602	-0.0362342	-1.62883
'ADRA2B	-2.11939	2.31621	0.498009	0.0322232	0.902288	2.63325	-0.140812	-0.617098	0.187323	1.23566	0.269909	1.5205	-0.0808157	1.97712	1.05914	2.49769
'ADRA2C	-1.73557	-0.114348	-1.4901	2.52856	-0.884514	-2.88204	-0.631231	0.558363	2.23755	0.979579	-0.690108	0.874301	0.0961061	-0.649022	-1.33528	-0.810164
'ADRB1	-0.273506	-2.49848	1.39202	-4.2813	-0.943078	0.146368	0.0896153	-0.0372566	0.612588	0.224075	0.858283	0.238385	-0.956856	-0.397615	0.586498	-1.35303
'ADRB2	-0.360431	0.134822	-2.65014	1.50606	0.908289	-1.77699	2.57697	0.688008	1.57321	1.74271	0.375864	0.121271	-0.341247	0.375282	0.516763	1.3918
'ADRB3	-1.60002	0.694726	0.672133	0.169437	-3.27028	0.551681	-0.417738	0.901655	-1.11591	0.722748	1.99137	-0.732427	-0.815191	1.03705	1.17323	-0.00969121
'ADRM1	0.0414024	1.83982	-0.505683	1.64306	1.07102	-0.183812	0.117463	0.111099	-0.334889	0.679381	-0.034228	0.485073	0.242128	0.0845749	-0.182631	1.31004
'ADSL	-2.63702	-1.49966	-0.485915	-0.345569	0.44524	-0.276111	1.58122	-0.118427	-1.17368	0.25189	1.08287	-0.519874	1.1215	0.650025	-0.498305	-0.625312
'ADSS	0.289528	-1.41232	-0.353279	0.416121	-0.410973	3.4902	0.250575	0.507245	-1.48513	-0.142718	1.59832	1.42485	0.742646	0.369605	0.744465	1.55672
'ADSSL1	-0.105473	-1.86095	0.312082	-0.813859	2.17941	-1.04402	0.275274	1.06373	-0.802042	-1.84958	-0.633277	0.579966	0.211706	0.353272	1.04399	-0.281375
'ADTRP	0.0490189	-0.0982335	0.542697	-2.75736	-1.64383	1.79157	0.536665	-0.994568	0.363918	-1.67686	-0.396088	-1.89573	1.7752	0.774349	-1.71054	-1.37873
'AEBP1	-0.0559527	0.0249058	1.72293	4.07334	0.446138	-0.0719325	0.324811	0.941051	-1.17012	-1.06715	-2.21365	1.36047	-0.15065	0.00298284	0.350605	1.16649
'AEBP2	0.560249	1.91002	2.02026	0.638041	-2.22153	0.675223	-0.517102	0.31006	-0.889811	1.35462	0.545718	-0.187171	0.640546	-0.506015	-0.0290277	1.11131
'AEN	0.46929	-1.46287	2.00548	0.104433	2.14081	-2.84624	-1.67825	-0.218982	-1.6367	-1.39714	1.64096	-1.74306	1.44854	0.148637	0.0550866	-0.766853
'AES	1.65232	0.227119	0.518267	-0.84669	-3.08598	-4.52218	-0.159955	-0.506353	-2.46956	-0.73387	-1.27745	-2.3786	-0.221056	-1.02974	-1.13002	-4.12182
'AFAP1	-2.31959	-1.02742	-0.116421	1.98341	-0.553025	-2.27763	-0.819082	0.351736	2.04225	0.582443	-0.711769	0.453436	0.304183	-1.13405	-0.659642	-1.00728
'AFAP1-AS1	-2.19101	-1.02742	-0.217017	1.98341	-0.522347	-2.7014	-0.819082	0.351736	2.04225	0.59855	-0.711769	0.453436	0.304183	-1.13405	-0.659642	-1.09739
'AFAP1L1	-0.268394	0.170903	-2.64998	1.73143	0.89796	-1.77737	2.57792	0.996614	1.57321	1.4619	0.375864	1.1255	0.213142	0.201326	0.514648	1.84475
'AFAP1L2	-0.265001	-2.55778	1.40491	-4.28131	-0.985305	0.13709	0.0903807	-0.0268894	0.602652	0.279398	0.858283	0.238707	-0.958913	-0.415042	0.722161	-1.33144
'AFDN	2.72442	2.68363	-1.64817	-2.50905	-0.534372	1.66181	0.483455	1.07676	-0.0912058	1.91116	-2.14246	-1.04041	-2.43372	-0.460685	0.181245	-0.0355216
'AFDN-AS1	2.72442	2.68363	-1.64817	-2.50905	-0.534372	1.66181	0.483455	1.07676	-0.0912058	1.91116	-2.14246	-1.04041	-2.43372	-0.460685	0.181245	-0.0355216
'AFF1	-0.81077	-0.157474	-0.0910978	2.56913	0.63022	-3.8611	0.674542	-0.161208	1.2241	0.87928	-2.33254	-0.0323489	0.96651	-1.24137	-3.13239	-1.25911
'AFF2	2.34042	-0.736866	1.17687	1.48971	0.503974	-1.00757	-0.941564	-0.00975174	1.97912	-1.89275	1.93464	0.183005	-0.416553	-0.296675	-0.0128145	1.1085
'AFF3	-1.54618	1.3906	0.258809	0.426357	1.74898	2.43728	-0.0695414	-0.469417	-0.239962	0.50928	0.247404	2.97942	-0.505183	2.57985	0.559375	2.66127
'AFF4	1.13826	0.359241	-1.05406	2.54048	0.83342	-1.79924	0.386912	1.22878	1.81712	1.38173	0.161773	1.17762	0.864687	0.575049	0.388957	2.58218
'AFG1L	1.21273	2.08196	0.0685345	-2.10121	0.24716	2.43584	0.727483	0.0693215	0.809538	-0.300761	-1.91963	-0.323981	-1.89036	0.668265	-0.845192	0.242632
'AFG3L2	1.20958	-3.29985	0.869642	0.848406	-0.21651	-1.68331	-0.919602	0.794158	-0.163738	-1.8957	-0.637184	-1.03939	0.263884	1.49336	-1.92048	-1.62581
'AFM	-1.62507	1.34948	-1.08656	2.36683	-0.0796893	-2.85677	0.580989	-0.640781	0.352644	0.918621	-1.86307	0.619989	1.38727	-1.15197	-0.740948	-0.637504
'AFMID	0.812169	0.489653	-2.78885	0.951913	-0.487701	4.62656	-0.133223	-0.312502	-0.603682	-1.29818	-2.11851	-0.904886	0.480061	-0.360782	0.631467	-0.262457
'AFP	-1.62686	1.28203	-1.08405	2.36798	-0.0796893	-2.85677	-0.332476	-0.640879	0.386966	0.971361	-1.86307	0.619989	1.38727	-1.16186	-0.956422	-0.926027
'AFTPH	-1.07163	3.02319	0.139601	-0.0118778	0.251434	3.13403	0.404543	-0.374074	-0.65882	1.11421	1.3159	0.922829	0.629368	0.52626	-0.241864	2.35041
'AGA	-0.0360709	-2.87558	-0.471863	0.432221	0.960173	-2.7656	0.660978	-0.184429	1.38384	0.199036	-0.156946	-0.350359	1.09089	-1.78344	-0.967995	-1.25618
'AGAP1	-1.20044	-0.308357	-1.14776	1.05338	-0.850616	1.01682	0.204407	-0.733919	0.976123	0.994449	2.14274	0.61905	0.251662	0.642809	0.240728	1.00725
'AGAP1-IT1	-1.20044	-0.308357	-0.150606	0.972389	-0.850616	1.01682	0.230618	-0.733919	0.976123	0.948917	2.14274	0.61905	0.251662	0.642809	0.238917	1.23835
'AGAP11	-0.491264	-0.618024	1.48255	-4.62606	0.408512	0.0157301	-0.169145	0.625652	0.482049	0.909555	0.257203	-1.86523	-2.16479	-1.78884	-0.392723	-2.04876
'AGAP12P	-0.949624	-0.0788371	1.87673	-5.60631	1.39103	1.21713	0.340689	0.77554	0.529618	-0.956457	0.776263	-0.841549	-1.47669	0.0999823	-2.16866	-1.30936
'AGAP2	0.0254537	1.37641	1.36193	2.54659	-0.93367	0.155998	-0.212979	0.105376	-0.266015	-0.477652	-0.912567	-0.671581	0.157955	-0.255646	-3.2713	-0.328352
'AGAP2-AS1	0.0254537	1.37641	1.36193	2.54659	-0.93367	0.155998	-0.212979	0.105376	-0.266015	-0.477652	-0.912567	-0.671581	0.157955	-0.255646	-3.2713	-0.328352
'AGAP3	0.0576359	-1.92368	3.46022	2.28123	-1.59386	0.273897	0.190667	-1.4425	-1.08409	-1.64907	0.668001	2.28037	1.20258	-0.586414	0.362758	0.644915
'AGAP4	-1.27597	-0.064097	1.88108	-5.83954	1.29415	1.34474	0.305514	0.285035	0.380442	-0.709216	0.607132	-1.12657	-1.49612	0.0884145	-2.17523	-1.67835
'AGAP5	0.995642	0.491094	2.13262	-5.10624	0.739925	0.687255	-0.296881	-0.085719	0.877551	0.46255	1.62838	1.37869	-1.85254	-1.29313	0.351136	0.286686
'AGAP6	-0.269174	0.796251	2.10132	-5.85527	1.26681	1.26922	0.451129	0.416181	-0.189957	-0.384657	0.778578	-2.07942	-1.42255	-0.116241	-0.462263	-0.955347
'AGAP7P	-0.435135	0.500337	2.09638	-5.83996	1.25361	1.36317	0.451463	0.503984	-0.194103	-0.703206	0.778578	-1.6266	-1.35791	0.318968	-2.45136	-1.37924
'AGAP9	-1.27597	-0.064097	1.88108	-5.83954	1.29415	1.34474	0.305514	0.285035	0.380442	-0.709216	0.607132	-1.12657	-1.49612	0.0884145	-2.17523	-1.67835
'AGBL1	0.755846	-0.853913	2.21521	-0.0748458	2.19054	-2.86366	-1.8421	-0.523652	-1.81167	-0.647668	1.46935	-1.06708	0.802159	2.26539	0.184725	0.0512846
'AGBL1-AS1	1.01959	-0.997913	1.65064	0.165199	2.37728	-2.86395	-1.84083	-0.712203	-1.83756	-0.814323	1.46935	-1.07676	0.944757	2.09446	0.184725	-0.0613295
'AGBL2	0.0678298	-0.830387	-1.05239	0.597211	0.267173	-2.6628	0.356032	-0.212146	0.140844	-2.29809	2.35013	-0.492732	-0.425148	-0.404294	-1.94299	-1.68907
'AGBL3	-0.268239	-1.60378	3.34347	2.71058	-1.63648	-0.111483	0.1985	-0.563656	-0.261857	-2.0905	0.754146	2.72144	-0.207502	-0.569322	1.91628	1.11841
'AGBL4	0.889598	0.799186	-2.52704	3.68889	0.066382	2.29441	0.893505	-0.577178	1.74155	-0.888069	0.674146	-2.81765	1.19616	0.405668	-1.2348	1.18894
'AGBL4-IT1	1.54587	0.735719	-3.13386	2.82712	-0.00523606	2.16639	0.367088	-1.40164	1.70368	-0.912643	0.675087	-1.99591	0.570622	-0.236987	-1.03365	0.483256
'AGBL5	-1.29421	1.75941	-0.398231	-0.361362	0.877538	3.36032	1.30808	-0.383843	-1.57177	0.410418	1.54726	0.437974	1.0463	0.0361975	0.524796	1.88456
'AGBL5-AS1	-1.29421	1.75993	-0.398231	-0.361362	0.877538	3.36032	1.30808	-0.383843	-1.57177	0.410418	1.54726	0.437974	1.0463	0.0361975	0.524796	1.8847
'AGER	0.0230511	2.05343	-0.76637	-3.73982	-1.39794	0.985029	-0.276278	-1.14421	-0.102105	-1.34258	0.727192	-0.675347	1.02188	-0.305925	-0.24155	-1.33787
'AGFG1	-1.45004	0.0772098	-0.305282	1.74867	-0.143137	0.894751	-0.231021	-1.15849	1.7829	1.05984	1.49706	-0.639431	0.0784726	-0.0683006	0.513472	0.944147
'AGFG2	-0.950965	-1.24699	3.29461	3.2235	1.51197	0.292617	-0.718331	-0.55089	-1.36839	0.667783	-0.036982	2.44768	0.445343	-0.0279726	1.15177	2.10039
'AGGF1	0.759719	-0.597153	-0.878687	0.964243	0.585607	-2.42855	1.00513	1.64436	1.14463	-0.215181	-0.569224	-0.129468	-0.402453	0.0945832	-0.29527	0.176167
'AGK	0.0962366	-2.02808	3.56347	2.61869	-0.842496	-0.0362586	0.332612	-0.307472	0.0682961	-2.73455	0.771563	3.25005	0.616719	-0.179214	1.46467	1.71811
'AGL	1.26952	0.0768282	-1.22317	3.35363	-0.647498	2.85031	-0.253932	1.21676	0.628934	-0.586403	0.715697	0.680062	-0.0519857	-0.657958	-0.267207	1.83414
'AGMAT	0.365191	-1.47218	-1.67349	3.2445	-0.129725	1.17945	0.164014	-0.860671	1.68802	1.09277	-0.140707	0.555075	-0.89104	0.360471	-0.227405	0.840252
'AGMO	0.0877269	0.415324	2.1608	4.30793	0.96589	-0.407783	0.16613	0.294994	-1.51541	0.755336	-2.04127	1.07933	0.359774	0.473279	-0.35527	1.74201
'AGO1	0.355611	1.12253	-1.35249	3.77013	-1.00862	1.69698	2.03908	-0.960196	1.60451	-0.821209	-0.0522837	-2.88545	0.554702	-1.46599	-0.991531	0.414607
'AGO2	1.22835	2.2088	-0.0434743	-1.9314	-0.736928	1.4873	0.49378	0.386141	0.529437	-0.395974	1.29463	1.30872	0.437599	-0.114635	0.373722	1.68502
'AGO3	0.584189	1.23683	-1.0618	3.77013	-0.957266	1.69698	2.03908	-0.698158	1.54726	-0.403976	-0.0522837	-2.88545	0.554702	-1.46599	-0.763089	0.811042
'AGO4	0.355611	1.02136	-1.35139	3.86054	-1.00862	1.69698	2.03908	-1.0004	1.71399	-0.949046	-0.189092	-2.88545	0.537651	-0.844477	-1.54586	0.374615
'AGPAT1	0.0230511	2.05343	-0.76637	-3.73982	-1.39794	0.985029	-0.276278	-1.14421	-0.102105	-1.34258	0.727192	-0.675347	1.02188	-0.305925	-0.24155	-1.33787
'AGPAT2	0.394463	1.01745	1.18637	-0.654208	0.884252	-1.29821	-0.767926	-0.387387	-0.419377	-0.73808	-1.96096	0.753504	0.925741	-1.8814	0.507358	-0.629595
'AGPAT3	0.206064	3.84621	1.32239	1.19205	-0.334823	1.47595	-2.28677	0.710617	-1.07823	0.675328	0.23242	-1.41276	-0.30865	1.05244	-0.253743	1.30093
'AGPAT4	2.45764	2.3224	-0.181862	-1.2118	-1.1101	1.93912	-0.43859	1.33024	0.76438	1.15383	-2.49783	-1.40303	-2.66782	-0.949406	-0.0157144	-0.131304
'AGPAT4-IT1	2.66365	2.33627	-0.181645	-1.13874	-1.11427	1.91747	-0.356783	1.33026	0.766101	1.15383	-2.49783	-1.40303	-2.66776	-1.20781	0.00276713	-0.102637
'AGPAT5	0.863362	-1.85303	0.238904	1.19974	-3.178	-1.39141	-0.597018	-0.48064	-0.672626	0.649434	0.941744	-2.37248	-1.88943	-0.482551	1.36854	-1.97663
'AGPS	-1.49195	0.874101	0.0725738	1.09922	1.68198	1.3202	0.382499	-0.537114	-0.390234	-0.0864393	1.19293	0.179105	0.0564334	1.9605	0.0516503	1.64356
'AGR2	0.285423	0.782217	2.19268	4.82708	1.36797	-0.224011	0.154069	0.304108	-1.01355	0.123151	-2.02821	1.40781	0.195648	0.0264362	-0.462825	2.04958
'AGR3	0.30691	0.781784	2.19268	4.6527	1.5185	-0.224011	0.154069	0.304045	-0.935839	0.188019	-2.02821	0.982759	0.195648	-0.0927309	-0.49712	1.93629
'AGRP	0.101594	1.97286	-1.05384	-1.32217	1.43715	-3.85703	-0.0904679	-0.890607	2.34216	-0.149398	2.38385	-2.59465	-0.496256	1.62543	-1.7772	-0.611565
'AGT	-0.895988	-1.37423	-0.374523	-1.39037	-0.672716	3.52509	-0.342664	0.0147797	-1.39556	-0.381531	0.853867	-0.100444	1.42696	1.12962	0.519331	0.139843
'AGTPBP1	-0.0425732	-1.11084	1.61275	-0.254279	0.599044	-1.49453	-1.15793	0.513096	-1.38584	-0.877145	-1.574	1.35846	0.717524	-0.918533	0.211528	-0.981997
'AGTR1	-0.42429	1.79364	1.30357	0.653091	0.16734	-0.315359	0.0884047	1.74577	-1.99342	-0.995707	4.23804	1.38193	-0.838942	0.785781	1.79162	2.42228
'AGTR2	-0.391662	-1.43041	1.57351	0.781933	1.2006	0.00462013	-2.0764	-1.73113	1.55239	0.54457	-0.736945	1.69719	2.14719	0.251346	0.618698	1.03422
'AGTRAP	0.014595	-1.10608	-0.732146	3.24175	-0.355587	1.4918	-0.329939	-1.07599	1.61698	0.740781	-0.0685029	-1.15632	-0.897677	0.465837	0.467018	0.598122
'AGXT	-1.36745	-1.20663	-0.174193	1.81355	-0.369839	0.582969	0.100123	-0.321194	0.667664	0.908144	2.30848	-1.01971	-0.457385	0.667119	0.64077	0.715834
'AGXT2	-0.928753	1.74099	1.78955	1.92717	-0.628022	-0.466542	1.36879	-1.09533	-1.00204	-1.92611	-2.72973	-0.0433612	0.109243	0.572808	1.55605	0.0631868
'AHCTF1	-0.0755208	-1.09703	-0.281747	0.691762	-0.931	3.48394	0.0272416	0.0284231	-0.919915	-0.5243	1.59464	2.12989	0.612628	0.625982	0.386873	1.48513
'AHCTF1P1	-1.41747	0.23617	0.279652	1.06985	1.74065	1.93129	0.508381	-1.85084	-0.294107	-0.054925	1.01196	1.1737	0.522672	1.34531	-0.636253	1.43714
'AHCY	1.41666	-0.0711378	-0.85512	0.849088	-0.339952	0.364313	0.485086	-0.069499	0.618346	1.91088	-0.142598	0.513125	1.12806	1.2774	0.321756	1.91233
'AHCYL1	1.2244	-1.45952	-0.852167	3.89206	-0.506056	2.42559	-0.413203	0.727475	0.977702	-3.1304	0.60177	0.993801	0.665313	-0.726904	1.20579	1.45254
'AHCYL2	-0.116386	-0.722489	2.9987	2.3944	-0.829624	-0.431157	-0.246806	-0.75118	0.102495	-1.15887	0.820636	1.9939	0.279715	-0.712606	1.34839	1.28302
'AHDC1	-0.305917	-0.0215373	-1.41306	3.28434	-0.355809	1.1015	0.739745	-0.912589	1.43944	2.23029	-0.65526	0.226195	0.325778	0.923272	0.856642	1.92695
'AHI1	1.72652	2.94205	0.328983	-2.00897	-0.258631	2.03341	0.503964	1.3645	0.199058	0.858005	-1.07591	-0.183963	-2.19394	-0.377798	-0.750369	0.802201
'AHNAK	2.05746	-0.360283	-1.46818	-0.614675	0.601441	-1.95145	0.0464563	-0.341514	1.51107	-1.32266	3.18737	0.373023	-1.30692	-0.719161	1.00518	0.180004
'AHNAK2	0.127236	-2.00447	0.312065	-0.838598	2.18099	-1.04402	0.275274	1.29985	-0.80022	-1.92269	-0.362321	0.682248	0.211706	0.916961	0.873267	-0.0239417
'AHR	0.921155	1.2624	2.19343	4.71458	1.31316	-0.410716	0.184934	0.335516	-0.950934	0.0878643	-2.02821	0.888627	-0.250207	0.375707	-0.497413	2.10171
'AHSA1	0.874392	-3.33448	0.554475	-0.853199	1.44747	-0.872764	-0.19289	-0.0922433	-1.63483	-1.03773	-0.222031	-0.308471	-0.182494	0.739559	0.673867	-1.14676
'AHSA2	-0.970031	2.84239	0.0624331	-0.667879	1.16024	2.9472	0.359585	0.294359	-0.131795	1.60121	1.5877	-0.323703	0.921557	1.8521	0.595056	3.13206
'AHSG	-0.71987	1.08416	2.1632	1.03623	0.842636	-0.315817	-0.672807	1.64593	-2.48292	-0.31439	4.12936	2.44033	-0.010854	1.35652	0.754831	2.8238
'AHSP	1.34605	0.310104	-1.46307	-1.73859	0.0279219	-2.53439	-0.338232	-1.10705	-0.622268	-0.794991	2.58132	0.923283	0.887584	-0.649713	-0.238602	-0.880624
'AICDA	-0.105592	1.71129	0.305913	0.557838	-1.29769	1.25476	-0.386716	-0.383654	-1.38423	0.413407	0.184757	-1.44193	0.45965	0.143441	-2.56706	-0.654744
'AIDA	-0.0493778	-0.742748	-0.16853	-1.91	-0.281323	3.68019	-1.08014	0.300747	-1.3644	0.21985	1.53561	-0.260607	0.752083	0.685857	0.661473	0.510894
'AIF1	0.0230511	2.05343	-0.76637	-3.73982	-1.39794	0.985029	-0.276278	-1.14421	-0.102105	-1.34258	0.727192	-0.675347	1.02188	-0.305925	-0.24155	-1.33787
'AIF1L	0.22673	-0.41445	0.842317	-1.19767	-0.373986	-1.66791	-0.636018	-0.192345	-0.176757	-0.319996	-2.07134	1.08385	1.46899	-0.430337	-0.00292051	-0.997125
'AIFM1	1.95499	-1.51217	1.54735	0.489466	1.55976	0.300861	-2.9392	-2.22779	0.322502	-0.0404783	-0.729708	-0.262494	1.76102	0.0415431	0.183471	0.115965
'AIFM2	0.146317	-2.31675	0.447685	-5.19986	0.58187	0.929658	0.0973448	0.315751	0.819915	0.709729	0.806853	1.64527	-2.08329	-1.43444	-0.917452	-1.40754
'AIFM3	-1.68515	-1.80267	-0.877241	-0.829255	1.0269	-1.03271	1.18261	-0.133471	-1.00217	-1.72957	0.947971	-1.31191	0.658102	1.16735	-0.365442	-1.49411
'AIG1	1.34911	1.18871	-0.352779	-2.1129	-1.09179	1.82273	0.651729	1.34258	1.25672	1.60552	-1.77397	-0.480165	-1.92689	0.56554	-0.870323	0.303083
'AIM1	0.886581	1.58723	0.0140797	-2.11238	0.334294	3.20413	1.05393	0.179566	1.71088	-0.0480775	-1.78384	-0.380483	-1.79572	0.648933	-1.03641	0.635865
'AIM1L	-0.439346	0.135954	-1.59531	3.00304	-0.632912	1.48423	0.843821	-1.1574	1.60354	1.27004	-0.668847	0.419843	0.441101	0.581149	0.670761	1.53878
'AIM2	-0.572436	0.460439	-0.702533	-0.963269	-0.626774	3.95036	0.617118	-0.000201136	-2.18062	-1.11573	1.13514	0.547609	0.420817	0.0886236	1.51053	0.66333
'AIMP1	-0.454524	0.401911	-0.0609031	1.50171	0.552456	-3.32784	-0.075893	-0.469967	0.717534	0.510775	-1.95693	-1.95964	0.481146	-1.80731	-2.52445	-2.18744
'AIMP2	-0.0538757	0.533975	1.99577	4.77824	1.72895	0.00491034	-0.0262699	0.185355	-1.58676	1.88448	-2.03586	1.08366	0.995918	0.958445	0.088254	2.72018
'AIP	-0.111836	1.15993	-1.09609	-0.859886	0.444221	-1.66883	-0.603384	-0.905759	0.11676	-1.41543	3.58198	2.02987	-0.541727	1.69748	-0.541345	0.332034
'AIPL1	-0.506757	-1.58032	0.483094	0.581212	-1.26374	2.06883	-0.0220144	-0.0524048	0.421415	-0.431305	-2.40109	-0.0296459	-0.899769	0.302669	0.367044	-0.764987
'AIRE	0.462353	4.49717	1.34154	0.854992	-0.324714	1.68755	-2.22495	0.391302	-1.0946	0.482659	0.23242	-1.19882	-0.337931	0.534894	-0.146589	1.33161
'AIRN	2.33485	1.91608	-0.0700008	-1.49312	-1.41812	1.90138	-0.0554732	1.49515	0.120751	0.889814	-2.10665	-1.22248	-2.60686	-0.698647	0.0231074	-0.255677
'AJAP1	0.382259	0.705898	-1.52571	3.33577	0.240004	1.13605	-0.613087	-0.536217	1.13575	0.269914	-0.139899	0.572519	-1.01121	0.0749174	1.29517	1.37417
'AJUBA	1.81169	-2.71342	0.30423	-2.29706	0.282116	-0.804565	0.395697	-0.530984	-1.36337	-1.21873	0.642078	-2.05164	-0.346845	0.193913	1.27325	-1.65858
'AK1	-0.290803	-0.162139	1.04195	-0.87171	0.117797	-1.67387	-0.57768	0.359852	-0.387645	-0.225447	-2.27227	1.06915	1.3634	-0.666156	0.0256221	-0.813315
'AK2	0.697699	-0.824876	-0.48422	2.85154	-0.965664	2.03811	1.75239	-0.542438	1.30771	-1.30497	-0.458317	-2.03514	0.606328	-0.488763	-0.451351	0.438431
'AK3	-0.644992	-1.53122	-1.22917	0.016253	1.17447	-2.0775	-0.094341	0.612765	0.479302	-1.62087	-1.30603	-0.939163	-0.988907	-0.266268	-0.551889	-2.31541
'AK4	0.658513	0.33293	-1.26808	3.83643	-1.11267	2.4262	0.0202534	-0.362618	1.7502	0.00667118	0.597497	-2.58595	0.575173	-0.642628	-0.800859	0.885897
'AK5	1.1703	-0.112795	-2.08299	3.43335	-1.55805	3.01961	0.0888748	-1.06987	1.24855	0.333701	0.396823	-0.898728	0.753075	0.0990874	-1.04058	0.976086
'AK6	0.642937	-0.719907	-0.788703	0.0778471	-0.0943719	-2.58012	0.467086	0.984482	0.748649	0.221566	-0.78358	-0.778051	-0.166435	-1.12055	-0.268622	-1.07353
'AK7	0.0263376	-2.44193	0.415071	-0.814062	2.12176	-1.37332	0.692138	1.03467	-1.17434	-2.23208	-0.337343	0.521747	0.0425004	1.02448	0.868884	-0.419695
'AK8	0.112983	-0.418505	0.720549	-1.00231	-0.0362486	-1.43455	-0.160103	0.0694028	-0.587196	-0.884946	-1.95346	1.30671	1.19051	-0.959205	-0.213274	-1.09725
'AK9	1.01467	1.53946	0.0647061	-2.05871	0.0820004	2.39241	1.07692	0.0153321	0.763683	-0.253664	-2.04528	-0.200664	-1.47464	0.917486	-0.965598	0.224146
'AKAIN1	1.21123	-3.76132	0.532012	0.659225	0.757974	-1.76464	-0.575737	1.02505	-0.378513	-0.997143	-0.158783	-1.36129	0.490109	1.48278	-1.88727	-1.22033
'AKAP1	-0.583475	1.43799	-2.41749	0.713153	-0.110823	4.6663	-1.45334	-1.76146	-1.16632	-0.533575	-1.84818	-0.445743	1.30424	-1.45261	0.621885	-0.782197
'AKAP10	0.560983	0.270097	0.330945	0.0421371	-0.775448	2.66527	-0.469819	-0.28754	0.368005	-0.0419539	-2.10808	-0.604995	-0.45727	-0.497348	-0.0912253	-0.283049
'AKAP11	0.322764	-0.584305	-0.171893	-0.26383	2.15627	-1.32559	-2.08939	-0.413546	0.999417	1.59067	-2.09099	-2.17016	1.44839	-1.00738	0.329745	-0.844271
'AKAP12	2.03593	1.26255	-0.0435037	-1.74415	-1.1707	1.90351	0.378422	1.94852	0.763089	1.38642	-1.75892	-0.271556	-2.10628	-0.859957	-0.0424543	0.434013
'AKAP13	0.728232	-1.70252	2.23013	0.0578699	2.27842	-2.86323	-1.80156	-0.505635	-1.76342	-0.578748	1.46935	-1.01366	0.651862	1.81398	0.376733	-0.160652
'AKAP14	1.67036	-0.826584	2.05199	0.143266	1.19584	0.466276	-2.11271	-0.74458	1.51508	1.35771	-0.755397	-0.438399	0.740895	0.202403	1.18379	1.45881
'AKAP2	-0.417238	-1.09546	1.33358	0.343843	0.289283	-1.53413	-0.710533	0.300719	-1.00205	0.403642	-2.18852	2.11787	0.896668	-0.0956632	-0.710576	-0.534102
'AKAP3	0.58868	0.976922	0.685371	0.137664	-1.41914	1.35428	-0.470769	-0.84521	-1.26561	1.70635	0.271932	-2.73085	1.05359	0.31232	-1.50481	-0.296744
'AKAP4	-1.50436	0.668391	-1.0436	-0.145261	-0.669783	0.0399581	1.69123	1.15221	0.0981842	2.02676	0.169221	1.42362	-1.82049	0.296251	-0.670791	0.44192
'AKAP5	1.60072	-3.58728	0.428235	-1.51007	0.661056	-1.37598	0.317716	0.2505	-1.10259	-0.813442	0.035838	-0.752756	-0.445006	0.544097	-0.744009	-1.67648
'AKAP6	1.52716	-0.8887	0.0384381	-1.3386	1.47413	-1.10869	0.426782	-1.4769	-0.837915	-0.617103	0.533512	-2.33975	0.174332	0.0551105	-0.965865	-1.37983
'AKAP7	1.42222	1.56777	-0.045471	-2.33571	-0.428345	2.04662	0.496934	1.28287	0.715006	0.820592	-2.12322	-0.312904	-1.93852	-1.37416	-0.395318	-0.155341
'AKAP8	1.56942	-0.716748	1.15726	-1.12188	-2.64086	-2.77737	-1.86204	-1.04802	-1.65973	1.74584	-1.16379	-0.083785	1.01799	-0.181676	-0.421569	-2.11387
'AKAP8L	1.44256	-0.823499	1.54284	-1.17359	-2.92837	-2.77737	-1.54137	-1.0901	-1.71841	1.6668	-1.16379	-0.083785	0.97843	0.0354177	-0.0479839	-1.98354
'AKAP9	-0.728073	-1.12882	3.04163	4.09145	1.40546	0.196908	0.160342	-1.28901	0.074624	0.814789	-1.18758	2.52155	0.476151	-0.502935	1.5991	2.46466
'AKIP1	1.11573	-2.2517	-1.63371	1.97048	-0.953642	-1.60252	1.19746	-0.111857	2.10844	0.0672041	1.42509	0.0953652	-0.199704	-0.922485	-2.2557	-0.503887
'AKIRIN1	0.385378	1.9892	-1.47288	3.58748	-1.14435	2.41505	1.55749	-1.6099	1.11251	-1.01539	0.264145	-1.56144	0.835471	-0.983412	-1.30936	0.7875
'AKIRIN2	1.28138	-0.00385331	-0.0197554	-2.53134	0.546435	2.73672	0.557459	-0.0982864	0.914736	-2.55557	-2.3328	-0.637513	-0.693141	2.26767	-0.629492	-0.309156
'AKNA	-0.394987	-0.270784	0.932178	-0.809482	0.470512	-1.34772	-0.650562	-0.181303	-1.09325	0.183453	-2.45747	1.91478	1.4152	-0.506844	-0.291977	-0.797383
'AKNAD1	1.35678	-0.330887	-0.890845	3.63069	-0.6009	2.62777	-0.311253	0.768694	1.12038	-1.83566	0.6053	0.47928	0.936733	-0.684498	0.95059	2.01968
'AKR1A1	1.51925	1.4888	-1.73605	4.23988	-0.40226	2.37241	1.33052	-0.505918	2.01469	-1.37255	0.66817	-1.88648	0.690513	-0.306024	-0.883174	1.86723
'AKR1B1	0.271226	-1.63889	3.34347	3.36093	-1.64025	-0.111376	-0.139803	-0.418766	-0.113501	-1.92292	0.951842	3.02323	0.212178	-0.375	2.13004	1.78994
'AKR1B10	0.126887	-1.63889	3.34347	3.33405	-1.64025	-0.4648	0.0980505	-0.529153	-0.112063	-1.8742	0.951842	3.02323	0.00129262	-0.370921	2.1477	1.6515
'AKR1B15	0.126887	-1.63889	3.34347	3.35534	-1.63992	-0.4648	0.0980505	-0.529153	-0.10958	-1.91709	0.951842	2.82005	-0.0159437	-0.370921	2.1477	1.58974
'AKR1C1	-0.345978	2.14751	2.39129	-5.60334	-0.429942	2.77668	1.71656	0.210547	1.08639	0.53208	-1.23565	-1.40528	-2.43966	-0.118627	0.318699	-0.102947
'AKR1C2	0.325535	2.66489	2.39129	-5.60385	-1.21005	2.93128	2.24624	0.313065	1.08815	0.54449	-1.23565	-1.40528	-2.31435	-0.229788	0.318699	0.212931
'AKR1C3	0.0438213	2.41236	2.34813	-5.59725	-1.1044	2.64578	1.16071	0.122904	1.09958	0.505476	-1.23565	-1.40528	-1.61971	-0.238033	0.318699	-0.140164
'AKR1C4	0.0327594	2.48042	1.23863	-5.568	-0.10617	3.08497	2.35867	-0.282018	0.595701	1.1811	-1.23565	-1.40528	-2.3644	-0.365174	0.364303	0.00255068
'AKR1C6P	-0.405564	2.13923	1.74668	-5.67163	-0.26747	2.19563	1.83512	-0.41001	0.526871	0.468448	-1.23565	-1.40528	-2.43966	-0.206947	0.318699	-0.725932
'AKR1C8P	0.136882	2.48718	2.36664	-5.27961	-0.10617	2.93696	2.01803	-0.192225	0.538577	0.574027	-1.23565	-1.40528	-2.36508	-0.354777	0.315434	0.1123
'AKR1D1	-0.177521	-1.78706	3.38822	2.66572	-1.13005	-0.114875	0.218068	0.144892	0.164732	-2.48676	0.841259	2.99734	-0.0327787	-0.279027	2.09251	1.6795
'AKR1E2	-0.405564	2.15199	1.74668	-5.67533	-0.0483716	2.19563	1.98914	-0.353252	0.50508	0.668112	-1.23565	-1.40528	-2.43966	-0.33446	0.318959	-0.599528
'AKR7A2	0.851648	-0.628576	-1.67975	3.94936	-0.367484	1.02729	0.41786	-1.15648	1.74552	1.94863	-0.0881499	-0.0381012	-0.974505	0.681793	1.1778	1.77301
'AKR7A2P1	1.29386	-1.37138	-1.3701	3.7993	-0.4142	2.49855	-0.704259	0.982526	0.763131	-2.47129	0.398551	1.29256	0.523745	-0.626531	0.620418	1.34648
'AKR7A3	0.851648	-0.630271	-1.67975	4.10029	-0.367484	1.02729	0.399971	-1.15648	1.74699	1.94863	-0.122679	0.0928269	-0.974505	0.289128	1.1778	1.73081
'AKR7L	0.851648	-0.630271	-1.67975	4.10029	-0.367484	1.02729	0.399971	-1.15648	1.74699	1.94863	-0.122679	0.0928269	-0.974505	0.289128	1.1778	1.73081
'AKT1	0.102086	-1.87113	0.312082	-0.924518	2.17941	-1.04402	0.275274	1.20067	-0.802042	-1.90466	-0.633277	0.579966	0.211706	0.83022	1.0322	-0.117745
'AKT1S1	-1.90529	0.244868	-0.869129	3.37986	-0.187398	-1.48123	0.142938	0.195013	1.00576	0.972314	-1.24513	0.560084	1.32632	1.10617	-0.355425	0.746125
'AKT2	0.178439	-0.902364	-2.31958	1.91859	-0.329192	-1.55957	-0.276712	1.3996	0.49368	3.13236	0.0540766	-0.521657	1.83138	1.29556	2.4701	1.77246
'AKT3	0.243319	-1.37054	-0.360258	0.0850244	-0.251856	3.49285	0.15639	0.529332	-1.45191	0.00438236	1.59765	1.22546	0.732042	0.591628	0.758891	1.54465
'AKTIP	-1.30878	2.76575	-1.87864	-3.42548	1.40754	-3.544	0.149099	-0.0636941	1.26901	-0.241159	1.85137	-1.35758	-0.813166	2.00057	-1.86396	-1.30471
'ALAD	-0.416906	-0.607929	0.773642	-0.839404	0.515517	-1.45649	-1.56246	0.217146	-1.01051	0.359672	-2.45385	1.36566	1.08014	-0.677828	-0.360735	-1.31019
'ALAS1	0.563357	-1.68366	-1.82712	1.82032	-2.08624	0.378202	-0.539905	-0.772813	-0.220429	0.241023	-1.15934	0.759464	0.674066	-0.519657	-0.216095	-1.18483
'ALAS2	-1.88975	-0.146504	1.67116	0.483478	-1.43208	1.40017	1.19076	1.64811	0.669002	0.770689	-0.367249	0.956031	-0.169122	1.26308	-0.890281	1.33166
'ALB	-1.62525	1.28762	-1.08405	2.36798	-0.0796893	-2.85677	-0.548817	-0.82224	0.406693	1.15442	-1.86307	1.17719	1.38727	-1.16186	-0.796207	-0.78926
'ALCAM	-1.12459	1.22753	1.07574	-0.314431	-1.25666	-2.12942	0.0388767	-0.698023	0.450035	0.51726	1.26174	1.63228	-0.277641	0.782071	0.830615	0.520371
'ALDH16A1	-1.48455	-0.15225	-0.829345	2.91902	-0.362474	-1.48118	-0.0148241	0.408136	0.712281	0.947502	-1.24513	-0.422567	1.49991	1.57653	-0.970236	0.284227
'ALDH18A1	-0.626699	-1.77601	1.03159	-4.74566	-0.589588	0.179294	0.0249841	0.548409	0.328234	0.403345	0.362351	-0.751507	-1.65075	-0.706559	-1.8301	-2.53
'ALDH1A1	-0.0860403	-1.68545	1.61098	1.25101	-0.0443442	-1.65112	-0.442874	0.0420743	-0.749522	-0.0123985	-1.72225	1.89027	0.521398	-1.37475	-0.111148	-0.662064
'ALDH1A2	0.615548	-1.89327	1.51706	-0.598299	1.00563	-3.64896	-4.76805	-0.28316	0.609919	1.08001	0.324528	-1.70468	0.0435834	1.41122	-0.838682	-1.84034
'ALDH1A3	0.679289	-1.68308	1.74156	0.660597	1.68533	-2.72401	-0.978987	0.0396003	-1.72727	-2.51368	1.45944	0.0419521	1.58218	2.45505	-0.307668	0.105941
'ALDH1B1	-1.14499	-2.70453	-0.449788	-0.94124	-1.50039	-1.65599	-0.776826	0.565897	-1.08998	-1.70126	-1.4567	-1.55894	-0.0221195	-1.32301	0.559658	-3.92468
'ALDH1L1	-0.704432	1.6625	1.45981	-0.330573	-0.704336	-1.31763	1.89925	0.155465	0.212051	1.0417	3.29919	0.0419798	-1.01251	0.0481284	1.28171	1.81574
'ALDH1L1-AS1	-0.704432	1.6625	1.45981	-0.330573	-0.704336	-1.31763	1.89925	0.155465	0.212051	1.0417	3.29919	0.0419798	-1.01251	0.0481284	1.28171	1.81574
'ALDH1L1-AS2	-0.704432	1.6627	1.45981	-0.331314	-0.704336	-1.31931	1.78064	0.344276	0.319956	1.0409	3.29919	-0.190511	-1.30516	0.0481284	1.27798	1.72439
'ALDH1L2	-1.11196	-1.44569	2.35571	1.46784	0.676228	0.16788	-1.13253	1.07032	0.890929	2.31995	-1.29497	-0.579098	-0.542723	-0.668677	-0.488376	0.435024
'ALDH2	-0.844365	-1.45737	2.2203	2.81223	-0.378001	0.113195	-0.573235	0.781291	0.759465	0.863259	-1.02526	-0.345525	-0.578886	-1.6452	-1.22255	-0.134435
'ALDH3A1	0.461033	-0.534411	0.546448	-0.067342	-0.672333	2.73716	-0.286115	0.0993985	-0.325758	-0.344586	-2.07289	-0.275942	-0.384409	-0.386438	-0.119208	-0.419674
'ALDH3A2	0.45211	-0.515174	0.466423	-0.19355	-0.672333	2.66419	-0.210608	0.157875	-0.341074	-0.422855	-2.10623	-0.194877	-0.351976	-0.523246	0.0983563	-0.437122
'ALDH3B1	0.173559	1.3967	-1.74299	-1.71588	1.09216	-2.07694	-0.914373	-1.05157	0.482886	-1.07859	3.53524	2.06239	-0.0947728	1.02661	-0.454037	0.165354
'ALDH3B2	0.28216	1.0174	-1.56517	-1.21138	0.624659	-1.9023	-0.294473	-0.769087	-0.00169637	-1.32251	3.53524	2.06239	0.0255685	1.37766	-1.57423	0.0733885
'ALDH4A1	0.520221	-1.42973	-1.69231	4.3789	-0.367484	1.0277	0.523598	-1.27615	1.85675	2.13748	0.0336417	-0.493092	-0.848158	1.3921	0.51727	1.62168
'ALDH5A1	-2.16894	0.20613	-0.768113	-2.82362	-1.47738	1.41558	-0.351194	-1.54105	0.0556521	-1.5208	-0.118752	-0.251652	1.30521	0.197449	-0.628061	-2.18683
'ALDH6A1	0.883644	-3.27167	0.619718	-1.09771	1.36173	-1.38748	-0.374779	0.684011	-1.63469	-0.801869	-0.219539	-0.178815	-0.489001	-0.329767	0.264058	-1.542
'ALDH7A1	0.809889	0.351984	-0.931412	2.72418	1.0603	-1.73542	0.988802	1.37537	1.29651	1.99708	0.179466	-0.61573	0.673589	-0.0330834	0.20814	2.15588
'ALDH8A1	1.06642	2.20095	-0.347732	-2.1203	-0.53763	2.03062	1.04505	1.2361	-0.221935	1.04528	-1.0911	-0.641397	-2.36007	-1.07055	-0.684785	-0.116468
'ALDH9A1	-0.165017	1.38266	-0.617965	-0.697386	-0.429505	3.85808	0.148914	0.776444	-2.07793	-1.02558	1.09169	0.713181	-0.0732891	0.0908579	1.19074	1.07563
'ALDOA	1.14482	0.24627	-0.670535	-2.01872	-0.230896	-2.55317	-0.682791	-0.304691	-0.715595	-0.99121	2.58132	0.577507	1.10887	-0.500954	-0.716714	-0.962174
'ALDOB	-0.314349	0.600588	1.1892	-1.39587	0.0275776	-1.55753	-0.969519	0.869714	-0.889637	0.332139	-2.03148	1.11396	0.472136	-0.129756	-0.341791	-0.780952
'ALDOC	0.936495	-0.0834301	-2.47768	-0.237784	0.471008	4.22165	-2.50449	-0.900317	-0.785687	3.03552	-1.61906	-1.00625	0.0328009	0.562111	0.390145	0.0090455
'ALG1	-1.49968	-0.851799	-3.87551	-1.0718	0.332447	-2.14207	-1.88675	0.151528	1.1605	0.0534987	3.25331	0.366878	2.02235	-1.08086	-1.29231	-1.64221
'ALG10	0.0627722	0.0941824	2.7964	0.6623	-1.12722	0.391773	1.24686	0.783825	-1.13882	-0.53985	-0.087399	1.09375	0.35701	-0.785815	-1.06618	0.708394
'ALG10B	0.0627722	0.0941824	2.7964	0.6623	-1.12722	0.391773	1.24686	0.783825	-1.13882	-0.53985	-0.087399	1.09375	0.35701	-0.785815	-1.06618	0.708394
'ALG11	-0.144841	-0.644741	0.0895236	-0.796271	1.76567	-1.2512	-1.04275	-0.279817	0.523038	1.23528	-2.2415	-1.95409	1.29372	-0.853952	0.124068	-1.07872
'ALG13	2.28512	-1.09824	0.113681	0.570095	1.25954	0.695013	-1.08288	-1.79996	0.662359	1.43824	-0.741621	0.749586	1.6289	-0.357322	1.94239	1.61759
'ALG14	2.12991	-0.484301	-1.37337	3.51156	-1.02597	2.58435	-0.40741	0.548159	0.994831	-0.771193	0.671267	0.193894	-0.104376	-0.491219	-0.158928	1.502
'ALG1L	-1.08149	1.82637	1.45981	-0.263439	-0.701917	-1.13411	1.24565	0.139162	0.338502	1.21816	3.29919	1.1248	-0.78575	0.0799289	1.19717	2.05579
'ALG1L2	-0.882424	2.1622	1.70251	-1.06367	-0.486056	-0.966119	0.976941	0.133655	0.104583	0.468248	3.55812	-0.412187	-1.53385	0.521852	0.122437	1.13769
'ALG1L9P	0.0309499	0.237881	-1.01515	-2.10945	1.68023	-1.76245	1.19461	-1.62666	-0.183252	-2.16394	3.087	0.815742	-0.173581	-0.712924	0.874554	-0.471582
'ALG2	-0.416585	-0.0161212	1.17758	-0.729552	0.122151	-1.56278	-0.500183	0.887262	-0.737606	0.570569	-2.03148	1.46458	0.36871	0.0415628	-0.116054	-0.381603
'ALG3	-0.39014	2.37567	2.17096	2.80274	0.553418	0.303373	-0.405878	2.34244	-2.03542	-0.418288	4.13156	2.11498	-0.2016	1.35746	0.621757	3.95639
'ALG5	0.0876717	0.199999	-0.239608	-0.335461	3.27733	-0.819007	-2.09574	-0.673808	1.13648	1.26034	-2.45492	-3.49863	1.90096	-1.2667	-0.0835757	-0.930719
'ALG6	0.378696	0.314167	-1.29146	3.36948	-1.23329	2.40353	0.0623598	-0.0443959	1.7636	0.0189364	0.589302	-1.42745	0.595039	-0.617858	-0.779144	1.05901
'ALG8	0.833508	1.02186	-2.08505	-1.39568	0.23754	-1.82228	-0.194293	-0.542573	1.4502	-1.33238	4.1087	0.466378	0.354256	-0.318714	1.17891	0.50617
'ALG9	1.03675	0.28968	-1.82526	-0.826853	0.315491	-2.69831	0.529491	-0.447316	0.621393	-0.403224	3.09906	1.71662	-1.55931	-1.55623	-1.4517	-0.815835
'ALK	-0.924333	2.10414	-0.934857	-0.452748	0.615035	3.3569	1.22771	-1.31474	-1.66071	0.719799	1.25517	0.553469	0.770409	0.326428	0.725648	1.64403
'ALKAL1	-0.163158	1.07822	0.417823	-0.36229	-1.53654	1.02573	0.129032	1.34973	1.49702	-0.150823	1.64176	-0.171414	-0.36661	1.91982	3.07002	2.42147
'ALKBH1	0.877449	-3.32364	0.545725	-0.69141	1.41812	-0.932164	-0.345415	0.187706	-1.56879	-1.42037	-0.222031	-0.24022	-0.182494	0.504581	0.585512	-1.24128
'ALKBH2	-0.728054	-1.58192	2.22005	2.6309	-0.0168155	0.179726	-0.376447	1.34011	0.825057	0.775253	-1.02349	0.292999	-0.191699	-0.907256	-1.17049	0.585577
'ALKBH3	0.13218	0.185215	-1.09969	1.30853	-0.401169	-2.38262	1.41768	-0.322965	0.303595	-2.16367	2.46087	0.061466	-0.217311	0.248004	-0.803975	-0.328911
'ALKBH3-AS1	0.13218	0.112174	-1.09969	1.30998	-0.390756	-2.38262	1.41768	-0.322965	0.337878	-2.11054	2.46087	0.061466	-0.217311	0.248014	-0.803975	-0.322132
'ALKBH4	-0.503563	-1.28593	3.37951	3.76251	0.961247	0.265585	-1.17596	-1.17722	-1.24786	1.40163	0.112266	2.30116	-0.222194	0.542548	0.500458	1.96597
'ALKBH5	0.836803	-0.601005	0.27022	0.524468	-0.684115	2.68098	-0.980205	-0.271669	0.221825	0.00486895	-2.38932	-0.370947	0.0547514	-0.543286	-0.0708006	-0.340159
'ALKBH6	0.45709	-0.0361176	-2.21386	2.13715	-0.639708	-1.09124	0.188173	1.33705	-1.29112	3.34706	-0.709104	-0.809811	1.56811	2.06115	1.65753	1.53947
'ALKBH7	1.06982	-0.15122	1.35304	-0.820813	-4.22903	-4.08286	-0.400563	0.130322	-1.86565	-0.501993	-1.65308	-0.770839	0.120958	0.443495	-0.424161	-3.04225
'ALKBH8	0.224421	0.543121	-1.92846	-1.10111	0.542599	-2.44897	0.601883	-0.431278	0.370238	-0.472736	2.95167	1.39203	-1.70463	-1.07609	-0.77765	-0.855921
'ALLC	-0.704677	0.694603	-0.366993	-0.231568	0.721812	2.57176	0.168514	-1.92844	-1.92135	0.218122	1.42096	1.86181	1.06273	-0.628654	-0.789738	0.554839
'ALMS1	-1.76174	2.84912	-0.109566	-0.660647	-0.500106	3.03524	-0.290808	-0.894047	-1.57667	2.36557	1.58289	0.876629	0.170317	-0.229871	-0.335916	1.16716
'ALMS1-IT1	-1.70364	2.84331	-0.109566	-0.660647	-0.500106	3.03524	-0.0968673	-0.894047	-1.57667	2.36557	1.58289	0.876629	0.170317	-0.203449	-0.335916	1.23756
'ALMS1P1	-1.66109	2.48519	-0.109566	-0.444327	-0.474706	3.03524	-0.244591	-1.03191	-1.57667	2.22022	1.58289	0.884432	0.126656	-0.218808	-0.499321	1.05181
'ALOX12	-0.374671	-0.830611	0.162056	0.483327	-1.43972	1.79251	-0.182891	0.0803149	0.319543	-0.897025	-2.47926	-0.216241	-0.744061	0.31927	0.155718	-0.994514
'ALOX12-AS1	-0.374671	-0.830877	0.162056	0.257409	-1.43972	1.79251	-0.182891	0.0803149	0.319543	-0.900698	-2.47926	-0.216241	-0.744061	0.31927	0.155718	-1.05386
'ALOX12B	0.045314	-0.724392	0.321229	0.273831	-1.4103	1.80003	-0.352138	-0.0279771	0.218547	-0.450099	-2.34575	-0.685687	-1.41745	0.0359746	0.234261	-1.15792
'ALOX12P2	-0.374671	-0.835517	0.313836	0.552748	-1.43972	1.77655	-0.246361	0.0802219	0.301181	-0.852465	-2.47926	-0.476034	-0.744061	0.31927	-0.142147	-1.09642
'ALOX15	-0.245116	0.0138128	0.373357	0.767304	-1.16103	2.14957	0.31531	-0.0150559	0.69147	-0.208474	-2.42559	-0.349174	0.238175	-0.335221	-0.608042	-0.206226
'ALOX15B	0.02292	-0.561066	0.366978	0.165236	-1.4103	1.80003	-0.352138	-0.0279771	0.218547	-0.22524	-2.22004	-1.47622	-1.41745	0.0361393	0.262929	-1.24391
'ALOX15P1	-0.446631	-0.865714	0.519342	0.237723	-1.26374	1.79155	0.012365	0.159895	0.472139	-0.157933	-1.93994	-0.631407	-0.629168	0.325791	0.386784	-0.523871
'ALOX5	-0.195481	0.7698	2.13431	-5.48007	1.19567	1.53781	1.00204	-0.0676921	0.28575	-1.04157	0.677134	-0.960087	-1.54619	0.386439	-2.47891	-0.976257
'ALOX5AP	0.432143	0.655704	-0.369726	-0.388695	2.5217	-1.42563	-1.76499	-1.47323	1.1921	1.64996	-1.88856	-2.79481	2.06136	-1.49107	-0.00270809	-0.796917
'ALOXE3	0.217984	-0.724392	0.321229	0.358533	-1.4103	1.92097	-0.352138	-0.0180182	0.218547	-0.442807	-2.49233	-0.715673	-1.41745	0.0359746	0.578389	-1.01252
'ALPI	-1.34658	-0.474749	-0.893333	1.88131	-0.570737	0.96133	-0.199174	-1.01896	1.41734	0.216537	1.48757	0.239438	0.0878284	0.269057	0.76272	0.728019
'ALPK1	-0.5842	0.35531	0.0622225	1.29449	0.78709	-3.08885	0.208861	-0.134767	1.14724	0.173862	-2.11656	-0.478303	0.89964	-1.37696	-2.68706	-1.4299
'ALPK2	3.42487	-3.34091	-0.332625	0.615248	-0.605801	-2.0168	1.01255	-0.84782	0.980474	-0.14366	-1.49094	-0.692885	-0.580254	-0.0102252	0.125929	-1.00771
'ALPK3	0.298532	-1.05909	2.0952	0.258247	2.19734	-2.86484	-2.48507	-1.18443	-1.63139	-0.570347	1.46983	-1.01232	0.575873	1.69229	0.35525	-0.48152
'ALPL	0.788727	-0.0514314	-1.57824	2.66492	-0.102639	1.36104	0.600433	-0.770724	1.87387	1.95482	-0.332117	0.437333	-0.617111	-0.10613	0.413	1.68752
'ALPP	-1.34658	-0.71865	-0.893333	1.55512	-0.570737	0.96133	-0.199174	-1.01969	1.41734	0.216537	1.46065	0.11217	0.079289	0.453962	0.806093	0.597555
'ALPPL2	-1.34658	-0.71865	-0.893333	1.55512	-0.570737	0.96133	-0.199174	-1.01969	1.41734	0.216537	1.46065	0.11217	0.079289	0.453962	0.806093	0.597555
'ALS2	-1.32939	-0.84513	0.369333	1.69238	-0.406626	1.6028	0.409373	-1.99188	0.643885	-1.46035	1.37576	1.46635	-0.962051	1.46086	0.922913	0.76123
'ALS2CL	-0.813904	-1.67895	-2.92133	1.72526	-1.39844	0.320251	-0.697572	-0.200102	0.521596	-0.29325	-1.48938	0.480635	0.999595	-0.399932	-0.0577188	-1.52421
'ALS2CR12	0.467237	-0.216815	0.711722	1.62952	0.512371	1.67584	0.647989	-1.99659	0.144714	-1.27258	1.2825	1.36005	-0.955183	1.59366	0.239136	1.50364
'ALX1	-0.65891	-0.88072	1.34282	1.17497	-0.499039	0.541188	-1.25062	0.839088	1.0632	1.35765	-1.61999	1.64288	-0.445864	-1.13584	-1.29245	0.0460553
'ALX3	1.04929	-1.21842	-0.850848	3.82148	-0.506056	2.42559	-0.422797	0.759004	0.977702	-3.17948	0.592263	0.993801	0.68126	-0.0580697	1.71588	1.75075
'ALX4	0.369172	-0.634012	-1.09894	1.19263	0.201592	-2.45596	1.18773	-0.48021	0.134127	-2.162	2.47383	-0.46323	-0.219406	-0.0575478	-1.16372	-0.820024
'ALYREF	1.43552	-0.719459	-2.79719	1.48336	-0.170581	4.55448	-0.584291	0.289684	0.337586	-1.80888	-1.6329	-0.692513	0.196872	0.25357	0.728723	0.225663
'AMACR	-0.895137	1.51762	1.76252	2.27428	-0.201529	-0.550011	1.47492	-1.23862	-1.14469	-1.97792	-2.53276	-0.311143	-0.301209	0.791839	1.73273	0.103513
'AMBN	-0.685651	0.385479	-1.46751	2.3396	0.199203	-2.40995	-0.627867	-0.666759	0.422267	0.362887	-1.88458	-0.666551	1.5813	-0.79581	-0.480847	-1.13473
'AMBP	-0.133341	-0.241301	0.922974	-0.545313	0.384038	-1.30113	-1.1614	-0.183613	-1.0994	0.318062	-2.45747	1.91378	1.27699	-0.46246	-0.260384	-0.782334
'AMBRA1	0.088225	-0.596519	-1.06323	1.49573	0.376238	-2.44433	1.11178	-0.276935	0.172224	-1.25512	3.31649	-0.430515	-0.320873	0.0963742	-0.944921	-0.174379
'AMD1	1.33425	1.11067	0.140383	-2.10774	0.0175838	2.38388	0.871841	0.212744	0.71564	0.15764	-2.0455	-0.827201	-1.73788	0.873596	-1.02203	0.020107
'AMDHD1	-0.489543	-1.0307	1.53195	1.34269	-0.229548	0.400265	-0.804836	1.01423	0.735194	1.78035	-1.50571	1.47227	-0.132532	-0.736087	-1.19821	0.555073
'AMDHD2	-1.62104	-0.310432	-3.49961	0.0608083	-0.632075	-2.12077	-1.70116	-0.216618	1.21787	-0.624789	2.50873	-0.407108	1.4912	-1.12515	-1.91834	-2.29758
'AMELX	-1.82121	1.12438	-0.921728	0.438893	-1.69139	1.30169	2.25916	2.47407	-1.19537	-0.771866	-1.16686	-1.53574	-0.831747	0.747985	-1.34375	-0.757422
'AMER1	-1.31265	-1.25412	-1.60603	-0.105808	-1.39892	2.93258	0.906162	-0.759952	-0.0724684	-1.05138	-0.0513376	-2.68703	1.93876	0.35501	-0.585087	-1.22703
'AMER2	-0.350564	-0.607038	-0.630548	-0.590654	3.40119	-0.850054	-1.18875	-0.92143	1.61938	1.0578	-2.02244	-2.81988	0.718338	-1.20699	-0.132014	-1.168
'AMER3	-1.2673	0.23682	-0.608847	0.537152	1.65306	1.90671	-0.742489	-1.00106	-1.55765	-0.11369	0.687392	-0.118197	-1.08812	-0.69832	0.106272	-0.534022
'AMFR	-0.533457	2.22447	-1.41754	-3.37908	1.33007	-3.5514	0.445158	0.124465	1.60101	-0.413633	1.852	-1.75669	-1.06299	2.34111	-0.570378	-0.714408
'AMH	1.26435	-0.317706	0.498122	-0.776254	-3.35	-2.51123	-0.146926	-0.330562	-1.87853	-0.156556	-2.07355	-4.27889	-0.286811	-0.776531	-0.0771	-3.92416
'AMHR2	-0.327738	0.254187	1.38882	1.24509	-0.0882341	0.282531	0.530994	0.395617	-0.681006	-0.731391	-0.372524	0.465335	-0.269933	0.667576	-0.216946	0.656438
'AMIGO1	0.927093	-1.39568	-0.865726	3.50643	-0.507282	2.62888	-0.569942	1.1721	1.06783	-2.25649	0.60177	0.843998	0.784512	-0.892654	1.34628	1.65018
'AMIGO2	0.428474	1.18667	1.41808	1.4902	-0.00686075	0.132222	1.30404	-0.181088	-1.66326	-0.106568	-0.94464	0.20056	0.0867411	0.210371	-1.31427	0.578539
'AMIGO3	0.192585	-1.66027	-1.53354	1.52067	-1.81393	0.306415	-0.457472	-0.759162	0.0116998	-1.17138	-1.22393	1.41429	1.14889	-0.518481	-0.0785971	-1.19345
'AMMECR1	-0.970075	-0.658686	0.145549	0.743463	1.37106	0.401907	-1.05019	-1.90098	0.104272	0.839637	-1.39149	0.0406684	2.90308	-0.0793791	1.90129	0.619709
'AMMECR1L	-1.5607	0.102403	-0.242194	0.61842	1.19891	2.0833	-0.296723	-1.54839	-1.51861	-0.0563705	0.817242	-0.129495	-1.45554	-0.567975	-0.310616	-0.740086
'AMN	0.0317623	-1.05197	0.903636	-1.14394	2.6073	-1.34084	0.67447	1.33343	0.0639619	-1.20708	-0.583658	0.35075	0.156338	1.09322	0.940984	0.73028
'AMN1	0.89315	1.25765	1.52479	1.16474	-1.59371	0.858308	0.120517	2.10744	-1.57554	0.61058	1.57213	-0.76861	-0.107237	0.473099	-1.03315	1.42117
'AMOT	0.144404	-0.972118	1.54629	0.60146	1.22659	0.386429	-1.1372	-1.79231	1.37817	1.62179	-0.741621	0.99046	1.55606	-0.164141	1.94217	1.70061
'AMOTL1	0.66885	1.55551	-1.20086	-2.16429	0.0106062	-2.23136	0.794211	-0.684271	1.05544	-1.14329	3.43314	0.946642	-0.355663	-1.24824	-0.727378	-0.333324
'AMOTL2	-0.987299	2.60253	1.27952	-0.681141	-0.392983	-1.0951	0.503792	0.382131	-0.599704	-0.206574	3.52666	-0.154628	-0.997457	0.458414	0.482506	1.06395
'AMPD1	0.605634	-1.23747	-1.26049	3.29478	-0.496529	2.50663	0.0962029	1.30166	1.08651	-2.11841	0.295432	1.6045	0.87943	0.153724	0.237682	1.7943
'AMPD2	1.0673	-1.45012	-0.852167	3.50883	-0.507282	2.56603	-0.487517	0.713901	1.06469	-2.48148	0.60177	0.843998	0.784512	-1.18817	0.842602	1.29794
'AMPD3	0.738034	-1.75216	-1.37019	1.93542	-0.661199	-1.48867	1.05297	0.14213	1.93112	-0.358882	1.21891	-0.567163	-0.322201	-1.51516	-1.97912	-0.773608
'AMPH	-0.542354	0.277639	1.87669	4.77268	0.589757	-0.160217	0.546781	0.692625	-0.861576	-0.864642	-2.2036	2.69284	-0.759947	0.321385	-0.338927	1.5593
'AMT	0.0846917	-1.65145	-1.48766	1.73164	-1.81396	0.432717	-1.49776	-1.03912	0.0116998	-1.13512	-1.22393	1.41504	1.19159	-0.476084	0.705889	-1.22692
'AMTN	-0.727597	0.676066	-1.46751	2.27992	0.18994	-2.81089	-0.649545	0.0612107	-0.00169822	0.233257	-1.88458	-0.643191	1.5813	-0.756138	-0.480847	-1.13615
'AMY1A	1.45555	-0.564953	-1.51316	3.57303	-0.792758	2.75187	-0.479235	0.897324	1.46989	-0.535987	0.625518	0.202039	0.431401	-0.68924	0.840517	1.98085
'AMY1B	1.45555	-0.564953	-1.51316	3.57303	-0.792758	2.75187	-0.479235	0.897324	1.46989	-0.535987	0.625518	0.202039	0.431401	-0.68924	0.840517	1.98085
'AMY1C	1.45555	-0.564953	-1.51316	3.57303	-0.792758	2.75187	-0.479235	0.897324	1.46989	-0.535987	0.625518	0.202039	0.431401	-0.68924	0.840517	1.98085
'AMY2A	1.45555	-0.564953	-1.51316	3.57303	-0.792758	2.75187	-0.479235	0.897324	1.46989	-0.535987	0.625518	0.202039	0.431401	-0.68924	0.840517	1.98085
'AMY2B	1.45555	-0.564953	-1.51316	3.57303	-0.792758	2.75187	-0.479235	0.897324	1.46989	-0.535987	0.625518	0.202039	0.431401	-0.68924	0.840517	1.98085
'AMZ1	0.441531	0.16871	1.96428	5.1113	1.53844	0.232796	-0.393382	0.083582	-1.3047	1.53212	-2.05778	0.483457	0.544585	1.22168	0.047616	2.48238
'AMZ2	0.0455178	1.91898	-3.24963	0.6276	0.862717	4.75515	0.674904	-0.10778	-0.795354	-1.41175	-2.23107	-0.674379	0.224042	-1.66408	1.58438	0.1444
'AMZ2P1	-0.0972062	0.659177	-3.01828	0.155047	0.885599	4.83925	-0.807281	-0.648855	-0.210057	-0.952322	-1.84582	-0.0831237	1.19604	-1.50682	1.06195	-0.0962298
'ANAPC1	-1.58216	-0.221169	-0.200829	0.767585	1.00374	2.5923	-0.151129	-1.54235	-0.315582	0.765141	0.761979	0.0718936	-0.886388	0.80631	0.464745	0.602657
'ANAPC10	0.661225	0.256987	-0.0460905	1.71068	0.569939	-3.7712	0.200471	0.136488	2.00504	-0.339938	-0.965492	-0.91176	1.3205	-1.79369	-0.93526	-0.49112
'ANAPC11	1.43552	-0.719459	-2.79719	1.48336	-0.170581	4.55448	-0.584291	0.289684	0.337586	-1.80888	-1.6329	-0.692513	0.196872	0.25357	0.728723	0.225663
'ANAPC13	-0.829802	2.59816	1.27369	-0.641819	-0.291432	-1.10233	0.480143	0.316648	-0.666144	-0.274069	3.49924	0.0033681	-0.997457	0.476952	0.496729	1.12107
'ANAPC15	0.124753	-0.934542	-1.0151	-1.99874	0.435359	-1.94404	0.841205	-1.4635	0.28298	-2.30064	3.61991	0.873027	-0.35034	0.476458	0.930574	-0.625524
'ANAPC16	0.265145	-1.50325	1.0504	-5.19151	0.752071	0.83433	0.264651	0.759242	0.799633	0.0906506	1.2606	1.39947	-2.13746	-1.15134	0.0470154	-0.635261
'ANAPC1P1	-1.89343	1.30648	0.0183494	-0.00493093	-0.770439	3.32806	1.0381	-0.565325	-0.140919	2.30838	1.81754	1.80226	-0.147473	0.0517464	0.315565	2.18539
'ANAPC2	0.32317	0.414807	1.21443	-0.817849	0.207521	-1.3282	-0.531805	-0.547379	-0.548857	-0.359036	-1.66037	1.21005	1.06205	-2.19815	-0.113374	-0.948365
'ANAPC4	-1.84513	-0.301664	-0.673968	3.50824	-0.803395	-2.47804	-1.42161	-0.549046	2.6133	0.697138	-0.731276	-0.805979	0.940103	-1.55894	-0.860873	-1.1028
'ANAPC5	0.0681519	-0.450138	1.69736	1.5371	-0.0584967	0.280673	-0.363019	0.157305	0.46052	-0.0281581	-0.922586	0.0624939	-0.699724	-0.427846	-0.690317	0.160938
'ANAPC7	-0.833826	-0.917035	2.22005	1.99313	-0.0938692	0.159182	-0.820624	1.03265	0.496498	0.709394	-1.02526	-0.101262	-0.188502	-1.10175	-1.18091	0.0898211
'ANG	1.19908	-4.02294	0.121848	-1.89627	0.425349	-0.766819	-0.0903787	-0.826771	-0.845143	-1.01654	0.223555	-0.972571	-0.671206	-0.336826	0.928401	-2.20689
'ANGEL1	0.779804	-3.28502	0.57766	-0.900717	1.1765	-0.901152	-0.380754	0.113702	-1.83319	-0.685671	-0.220739	-1.18982	-0.306854	0.945095	1.00225	-1.31911
'ANGEL2	-0.15332	-0.917849	0.386927	-1.65622	-0.943317	3.63289	-0.591031	0.378396	-1.3919	0.781375	1.19051	0.644005	0.649732	1.5122	0.277464	0.981121
'ANGPT1	0.293141	2.34738	-0.460006	-2.30501	-0.238393	1.23495	0.541117	0.112232	0.221752	0.915908	1.83179	2.06881	0.450814	0.374274	0.621201	2.06816
'ANGPT2	0.929666	-1.66839	0.230117	1.21367	-3.25868	-1.40433	-0.596785	-0.373054	-0.669582	0.947677	0.967924	-2.34267	-1.78641	-0.315718	0.824829	-1.8853
'ANGPT4	-1.26894	-2.21279	-0.275129	1.07937	-0.446356	-0.444168	1.22167	-0.0275009	1.82951	1.57764	-1.30508	0.752041	0.931371	0.875131	0.148225	0.628713
'ANGPTL1	0.618904	0.217538	-0.29339	-0.747646	-0.670128	3.80547	-0.267639	0.549961	-2.69504	-0.647509	1.43119	1.76422	-0.400597	-0.604777	2.38103	1.14681
'ANGPTL2	-0.0402948	0.597141	0.943509	-1.36733	0.11745	-1.67419	-0.301215	-0.468438	-0.634735	0.365916	-2.31596	1.06899	0.90941	-0.360656	0.269189	-0.746509
'ANGPTL3	0.39393	0.115211	-1.27045	3.56472	-1.13154	2.36188	-0.0940015	0.739865	1.71136	-0.443346	0.584237	-1.4888	0.719493	-0.154954	-0.831861	1.23309
'ANGPTL4	0.798624	0.130281	1.21925	-1.1526	-5.67134	-3.77059	-0.296258	-0.167636	-0.692505	-0.106195	-1.50028	-2.22361	0.304278	0.498649	-0.435402	-3.37345
'ANGPTL5	-0.598238	1.2934	-1.4183	-0.808147	-0.0639133	-1.74613	0.164794	-0.545459	0.662308	-1.40751	2.77971	0.330284	0.0461894	-0.839982	-0.335862	-0.642107
'ANGPTL6	0.387843	-0.255414	0.794509	-0.822289	-4.85834	-3.36509	-0.870122	0.878414	-0.778743	-0.638181	-1.62887	-2.01205	0.922343	0.319022	-0.0632013	-3.09585
'ANGPTL7	0.248346	-1.20898	-0.748608	2.9925	-0.694309	1.49169	-0.188908	-1.23828	1.39762	1.16991	-0.0679097	-0.961203	-0.90049	0.595461	0.325371	0.57119
'ANGPTL8	0.755835	-0.12981	0.902008	-0.936599	-3.56426	-3.19977	-0.84193	0.139511	-1.26336	-0.42775	-1.63188	-1.40856	1.01994	-0.612472	-0.0717218	-2.91012
'ANK1	-1.64035	0.73052	-0.168858	0.802755	-3.15677	0.107949	-0.871517	1.4462	-0.26759	2.11676	0.524756	-0.547903	-2.06588	0.504424	3.21543	0.188466
'ANK2	-0.849667	0.0310211	-0.0432637	0.894862	0.694587	-3.08786	0.358461	-0.123995	1.33276	0.547461	-2.11791	-0.606556	0.548173	-1.47523	-3.17696	-1.82653
'ANK3	-0.0223716	-1.42291	1.42448	-5.53142	0.60988	0.939959	0.349817	0.515233	0.221328	0.343163	0.994511	-0.71002	-1.83075	-0.0460387	1.64433	-0.650868
'ANKAR	-1.87665	-0.419753	-0.591315	0.861043	1.68569	1.19732	0.495676	-1.35594	-0.00557462	-1.46337	1.24438	0.102839	0.315445	0.911969	-0.248859	0.220219
'ANKDD1A	0.0445585	-2.00205	1.08536	0.0793775	1.51029	-2.53304	-4.75217	-0.66109	0.404737	0.405901	1.12069	-0.979845	0.698452	1.57939	-1.17009	-1.33476
'ANKDD1B	0.89591	-1.02535	-0.856877	1.06691	0.67889	-2.47326	1.2952	1.4493	1.33652	0.344056	-0.574456	-0.232024	-0.333954	-0.970715	-0.0960694	0.130154
'ANKEF1	-0.325537	-0.433946	-0.403592	1.22231	0.711636	-0.502596	1.54162	0.338528	1.58832	2.37864	-1.42878	0.695107	1.7695	0.232936	1.21346	2.21989
'ANKFN1	-0.688852	1.59297	-2.71956	0.702239	0.0402358	4.6633	-1.66875	-1.85002	-0.757569	-0.969726	-1.03674	-0.192112	1.18539	-1.13693	0.612748	-0.574072
'ANKFY1	-0.160711	0.0551435	0.535321	0.411336	-1.52459	2.03638	0.168564	-0.0239317	0.736714	-0.263172	-2.44582	-0.737769	-0.249872	0.0853679	-0.741945	-0.547117
'ANKH	-0.297582	1.19663	1.5916	1.97147	-0.529817	-0.415556	2.21531	-0.0230196	-1.32717	-2.35784	-2.07336	-2.08124	-0.0513861	-0.104575	1.07658	-0.312408
'ANKHD1	0.627341	0.338394	-2.26829	1.55114	0.991598	-1.71569	2.1753	1.11067	1.66955	0.819848	0.332208	1.72522	0.0471882	0.520666	0.337414	2.13338
'ANKHD1-EIF4EBP3	0.627341	0.338394	-2.26829	1.55114	0.991598	-1.71569	2.1753	1.11067	1.66955	0.819848	0.332208	1.72522	0.0471882	0.520666	0.337414	2.13338
'ANKIB1	-0.435878	-1.09577	3.04163	2.94668	1.47296	0.323258	0.190525	-1.03751	0.077599	0.583179	-1.18705	2.80898	0.476584	0.0965226	1.55243	2.534
'ANKK1	1.58207	0.917591	-1.68846	-0.918848	0.292826	-2.61952	0.706653	-0.344916	0.44708	-0.976443	3.21552	0.938485	-1.7198	-1.57845	-0.833739	-0.666139
'ANKLE1	0.59774	-0.328032	1.28147	-1.24721	-3.43742	-2.45116	-0.13448	-0.846016	-1.82842	0.609826	-1.59679	0.917803	1.05759	1.36817	0.212733	-1.5038
'ANKMY1	-1.40357	-1.49809	-0.184784	1.55583	-0.287922	0.584215	0.125763	-0.976845	0.647084	0.89685	2.30848	-0.979861	-0.390808	0.519885	0.366695	0.331253
'ANKMY2	0.392503	0.890303	2.17918	4.51433	1.24787	-0.23709	0.174273	0.265476	-1.21055	0.0815972	-2.02821	1.42513	-0.332493	0.15606	-0.436778	1.82846
'ANKRA2	1.32645	-0.832058	-0.891352	1.174	0.468442	-2.62777	0.662613	1.78722	2.0209	0.686204	-0.653196	-0.319471	-0.294831	-1.33328	-0.086886	0.280658
'ANKRD1	-0.835459	-0.257914	1.33258	-4.7759	-0.445053	0.532397	-0.767757	0.91374	1.07799	0.728938	0.260356	-0.775968	-2.07044	-1.43536	-1.16652	-1.98409
'ANKRD10	0.645915	-0.381662	1.24836	-1.11229	2.71545	-0.660708	0.119709	0.47132	0.575879	0.966949	-0.96331	-0.14051	0.989701	-0.480665	-0.211791	0.976597
'ANKRD11	-0.750971	1.4213	-2.55271	-0.940411	1.42497	-4.47041	0.747198	0.555931	1.06372	-0.784668	1.84336	-2.71889	-1.60453	0.382904	-1.13941	-1.94233
'ANKRD12	0.940433	-3.08172	0.339245	0.944455	-0.205805	-1.68801	-0.882203	0.500479	-0.157154	-1.42338	-1.07652	-1.41479	0.222814	0.940338	-1.69355	-1.99726
'ANKRD13A	-0.805558	-1.56555	2.22005	1.69331	-0.0938692	0.16381	-0.947725	1.27559	0.575923	1.09286	-1.02526	-0.266574	0.117859	-1.19763	-0.721476	0.133171
'ANKRD13B	-0.229675	0.415844	-2.30796	-0.101371	0.155285	3.85465	-2.31459	-1.41722	-0.285414	1.71372	-1.16609	-0.455631	-0.739902	-0.22487	0.254787	-0.735465
'ANKRD13C	0.859341	-0.519524	-2.18179	3.75968	-1.10712	2.82402	0.125259	-0.609928	1.65494	0.103943	0.590895	-2.64592	1.08782	-0.525578	-0.640726	0.716585
'ANKRD13D	1.00043	0.798748	-1.09589	-0.996705	0.367212	-1.2647	-0.610507	-0.985641	0.173368	-1.34412	3.46197	2.02148	-0.532656	1.55583	-0.935	0.416684
'ANKRD16	-0.629013	2.29378	2.32354	-5.72637	0.243166	2.18484	2.08282	0.0375066	1.03368	1.26364	-1.23236	-1.38281	-2.33897	-0.213693	-0.0866912	-0.0379372
'ANKRD17	-1.4651	1.30915	-1.07149	2.3474	-0.0830926	-2.62356	-0.562398	-0.78232	0.351594	1.13901	-1.86307	-0.794467	1.69852	-0.939289	-0.58315	-1.01272
'ANKRD18A	-1.27239	-2.26028	-0.390826	-0.891376	-0.94592	-1.65127	-0.769885	0.995072	-0.792798	-1.4773	-1.46902	-1.55755	-0.0629605	-0.981859	0.740347	-3.30185
'ANKRD18B	-0.811075	-1.75789	-0.754084	0.0668133	-0.795366	-1.78621	0.334409	2.16805	-1.12606	-1.22942	-1.99477	-0.272225	-1.35708	-0.260259	-0.171803	-2.51666
'ANKRD18CP	-0.526903	0.628481	1.44515	-0.909215	0.105363	-1.56673	-0.540404	0.888114	-0.965249	0.433575	-2.03129	1.39054	0.367657	0.256728	-0.835574	-0.480187
'ANKRD19P	-0.283385	-0.509873	1.31384	0.616738	0.312622	-1.54078	-0.856664	0.652724	-0.420027	-0.43108	-1.92031	1.46335	0.520872	-0.946322	-0.47614	-0.646643
'ANKRD2	-0.486571	-1.06161	1.51274	-4.97875	-0.59352	0.216056	-0.566862	0.301372	0.349901	0.448026	0.369692	-0.217104	-1.8998	-0.331672	-2.07964	-2.32837
'ANKRD20A1	0.890126	-1.53715	1.44267	-0.927896	-0.892169	-2.16064	-0.257269	-0.103991	-0.775787	-1.40873	-1.65329	-0.312841	-0.295559	-1.02349	0.0249062	-2.32149
'ANKRD20A12P	-0.584581	-0.707447	0.0996735	1.30637	-1.00294	3.69189	1.48198	-0.368664	-2.56029	-0.667044	1.69437	1.57286	2.0944	0.122918	2.47712	2.23358
'ANKRD20A19P	-0.249438	-0.593839	-0.640649	-0.464625	2.84511	-0.722338	-1.28012	-0.675209	1.77615	1.052	-1.95982	-1.96647	0.176952	-0.876095	-0.185765	-0.971899
'ANKRD20A2	0.890126	-1.53715	1.44267	-0.927896	-0.892169	-2.16064	-0.257269	-0.103991	-0.775787	-1.40873	-1.65329	-0.312841	-0.295559	-1.02349	0.0249062	-2.32149
'ANKRD20A3	0.890126	-1.53715	1.44267	-0.927896	-0.892169	-2.16064	-0.257269	-0.103991	-0.775787	-1.40873	-1.65329	-0.312841	-0.295559	-1.02349	0.0249062	-2.32149
'ANKRD20A4	0.890126	-1.53715	1.44267	-0.927896	-0.892169	-2.16064	-0.257269	-0.103991	-0.775787	-1.40873	-1.65329	-0.312841	-0.295559	-1.02349	0.0249062	-2.32149
'ANKRD20A5P	1.0994	-3.93296	0.429373	1.05055	-0.0502408	-1.68041	-0.980833	0.703926	-0.451965	-1.30171	-0.659012	-0.954239	0.615523	1.07555	-1.83272	-1.77377
'ANKRD20A8P	-1.84543	0.975495	0.231127	0.0166647	-0.00767479	2.6551	0.0166855	-0.687752	-0.824945	1.02644	1.07743	1.33864	-0.332292	2.14758	0.986558	1.74894
'ANKRD22	-0.125693	-0.675967	0.579706	-3.4548	-1.36506	0.536408	-0.747816	-0.261182	1.16391	0.842699	0.547424	0.18803	-3.22562	-0.790379	-1.03594	-2.02022
'ANKRD23	-2.07281	1.32178	0.498009	-0.0259957	0.206983	2.63325	-0.139999	-0.899131	0.205657	1.60421	0.643975	0.909769	-0.347682	1.36433	0.652264	1.69239
'ANKRD24	0.33346	0.261496	0.532268	-1.81538	-4.24301	-4.57227	-0.68144	-0.325005	-1.8194	-1.16785	-1.4876	-1.41512	0.390861	-0.386679	-0.841146	-4.45053
'ANKRD26	-0.274131	1.89506	3.00738	-5.89956	0.681168	1.87948	1.25067	0.299132	0.57256	0.946855	-0.716537	0.378872	-1.87387	-1.1371	-1.30112	-0.0751719
'ANKRD26P1	1.37136	0.933395	-2.37391	-1.99013	1.00333	-2.50902	0.0980168	0.0477912	0.851393	-1.38584	2.40992	0.597742	1.43341	0.858842	-2.01946	-0.173808
'ANKRD26P3	-0.320871	-0.884619	-0.932892	-0.926798	1.37251	-1.50165	-0.41812	0.106371	2.14607	1.60262	-2.47357	-1.85466	0.744502	-1.17934	0.0968449	-1.14217
'ANKRD27	-0.650063	2.30407	-2.67481	1.65196	-0.560099	-1.67114	0.391348	1.03562	-0.750712	1.84605	-1.14234	0.049576	1.91043	-0.0418776	-0.0144628	0.434692
'ANKRD28	-0.759464	0.488216	-3.29332	-0.719031	-2.21382	0.252267	0.494862	0.510505	0.303998	0.481284	-0.635931	2.04851	1.40354	-0.0735714	0.256235	-0.375866
'ANKRD29	0.127893	-3.59621	1.90333	1.03281	-0.931347	-1.2258	-0.0198715	-1.38397	1.55217	0.0873813	-2.03323	0.000382394	-0.200767	0.521094	-1.07542	-1.35336
'ANKRD30A	-0.683502	1.48991	1.86297	-5.57158	0.185718	2.77569	0.822014	-0.337197	0.230794	-0.413437	0.111396	-0.954492	-1.87475	0.0323128	-1.00732	-0.86018
'ANKRD30B	1.57377	-3.50088	2.22475	1.41231	-1.20155	-1.15235	-0.384949	-0.0703741	-0.0434807	-1.35007	-1.60795	-2.14567	0.671727	0.122935	-2.62696	-2.08592
'ANKRD30BL	-1.16144	0.802468	0.315629	0.215889	1.47427	1.9197	-0.670522	-1.22478	-1.40026	0.155578	0.687392	-0.134278	-0.994132	-0.943211	-0.284946	-0.320847
'ANKRD30BP3	-0.347107	0.742873	2.13431	-5.41291	1.18403	1.53781	0.94825	-0.0989386	0.297668	-1.22916	0.558433	-1.05089	-1.44973	0.566312	-2.34163	-1.02264
'ANKRD31	0.888756	-1.13902	-0.929873	1.12736	0.564307	-2.64362	0.591402	1.23339	1.49635	0.103102	-0.574456	-0.212961	-0.358152	-1.28753	-0.02642	-0.30141
'ANKRD33	-0.928078	0.256437	1.37302	1.57539	-0.0690471	0.0378206	1.46847	0.00316827	-0.667116	-1.25738	-0.244211	0.89861	0.772984	0.859371	-0.671277	0.879986
'ANKRD33B	-0.488723	1.05679	1.61813	2.4769	-0.168049	-0.329042	1.66344	-0.7399	-0.886586	-2.23623	-2.09615	-2.69265	-1.36773	1.21184	1.34496	-0.421635
'ANKRD34A	-0.584581	-0.707447	0.0996735	1.30637	-1.00294	3.69189	1.48198	-0.368664	-2.56029	-0.667044	1.69437	1.57286	2.0944	0.122918	2.47712	2.23358
'ANKRD34B	0.64291	-0.751602	-2.18229	1.35753	0.133328	-1.86342	0.299702	1.91744	1.29775	1.10536	-0.570337	-0.122493	-0.0158682	0.40311	0.027791	0.433494
'ANKRD34C	0.310409	-0.945144	1.89705	0.128577	1.49044	-2.8358	-2.5321	0.0833474	-0.816009	-0.247315	1.47397	-2.54708	0.415972	1.97024	0.155006	-0.515996
'ANKRD34C-AS1	0.310409	-0.827833	1.89939	0.128576	1.49044	-2.83578	-2.51704	0.240362	-0.817391	-0.226915	1.47397	-2.54708	0.412124	1.96633	0.255784	-0.411739
'ANKRD35	-0.584581	-0.707447	0.0996735	1.30637	-1.00294	3.69189	1.48198	-0.368664	-2.56029	-0.667044	1.69437	1.57286	2.0944	0.122918	2.47712	2.23358
'ANKRD36	-2.71964	1.79996	0.327701	-0.00503114	0.762012	2.58462	-0.137605	-0.783638	0.628642	1.32165	0.643975	1.28774	-0.357231	0.96868	0.849041	1.85151
'ANKRD36B	-2.71964	1.79996	0.327701	-0.00503114	0.762012	2.58462	-0.137605	-0.783638	0.628642	1.32165	0.643975	1.28774	-0.357231	0.96868	0.849041	1.85151
'ANKRD36BP1	0.49233	0.228556	-0.691263	-0.670721	-0.210946	3.83547	0.0636325	0.455823	-1.92827	-0.803472	1.19372	2.00227	0.311756	0.0811845	1.20795	1.43766
'ANKRD36BP2	-1.59186	2.14516	0.0775427	-0.288607	-1.29743	3.3353	0.758131	-0.609851	-0.446932	2.48552	1.42845	1.78552	-0.842063	0.378714	0.392697	1.99079
'ANKRD36C	-2.28807	2.09525	0.81915	0.0115381	0.625176	2.63325	-0.152254	-0.783511	-0.245338	1.12222	0.269909	2.1542	0.0881516	2.18548	0.981687	2.45724
'ANKRD37	-0.018509	-2.58102	-0.820903	1.29195	1.24022	-2.91068	0.253676	-0.176363	0.739511	0.363442	-0.60194	-1.9459	0.568556	-1.59965	-0.23454	-1.66077
'ANKRD39	-2.07281	1.33452	0.498009	-0.0259957	0.853985	2.63325	-0.139999	-0.899131	0.146561	1.50997	0.643975	0.909769	-0.347682	0.821781	0.652264	1.68306
'ANKRD40	-0.0957213	0.484489	-2.32989	0.986264	-0.309374	4.36595	-2.20677	-2.06737	-1.13976	-0.0249053	-2.0304	-2.69294	0.95269	-0.733702	0.696987	-1.58649
'ANKRD42	0.204835	-0.123666	-1.56893	-2.02324	-0.726189	-1.92177	0.737186	-1.18209	1.15762	-0.727741	4.13629	0.0467466	-0.611355	-1.02039	0.380566	-0.837119
'ANKRD44	-1.15917	0.0763065	0.505236	1.80551	-0.156694	1.95313	-0.0153745	-2.46177	-0.104416	-1.47828	0.971927	-0.622377	0.501986	1.76925	0.057863	0.424255
'ANKRD44-IT1	-1.16367	0.0726329	0.502946	1.79772	-0.231589	1.81855	0.592402	-2.65718	-0.27631	-1.54028	1.2825	-0.622377	0.286476	0.907755	0.0406782	0.209209
'ANKRD45	0.277255	0.473942	-0.0520146	-0.504286	-0.839931	3.74975	0.0925564	0.312745	-1.71095	-0.464805	1.43775	1.82027	0.165446	-0.342048	1.66826	1.57087
'ANKRD46	-1.72201	3.90864	-0.302697	-1.22163	-0.45515	1.55582	0.555941	0.595069	0.552278	1.67339	1.72521	1.9065	0.281061	0.50149	1.06062	2.74066
'ANKRD49	1.04593	0.892227	-1.20086	-2.1395	-0.547008	-2.23117	0.806442	-0.783834	1.11387	-1.04986	3.43314	0.902937	-0.457869	-0.869463	-0.583388	-0.430783
'ANKRD50	-0.490486	-0.00304551	-0.913837	1.00505	0.970841	-3.27129	0.139689	-0.0846348	1.28506	-0.414184	-1.07762	0.376114	0.599814	-0.927496	-3.48288	-1.62379
'ANKRD52	0.593382	1.82615	1.44137	0.322104	0.287753	0.153201	-0.678282	0.303395	-0.522483	-0.296042	-0.832864	-1.68383	0.372671	0.574239	-0.924463	0.241751
'ANKRD53	-2.01792	3.46132	-0.110779	-1.29459	-0.151156	3.02577	-0.536823	-1.18214	-1.14062	2.58315	1.19593	0.750258	0.545773	0.815238	0.101723	1.56085
'ANKRD54	-2.2618	-1.97578	-1.03792	-0.580557	0.419374	0.0464836	0.824455	-0.908133	-1.39445	0.0234263	0.714985	-2.94778	0.873331	-0.105166	0.440144	-2.03187
'ANKRD55	-0.463182	-0.779523	0.453026	1.49589	0.352385	-1.92767	-0.408889	-0.176149	1.02488	-0.528193	-0.0849798	-0.187371	0.105946	-1.1606	-0.431358	-0.701214
'ANKRD6	1.24693	0.331859	0.00105587	-2.51907	0.506636	2.81413	0.880985	0.475915	0.323062	-2.05251	-2.33798	-0.616078	-0.898721	1.97104	-0.593853	-0.120472
'ANKRD60	0.194272	1.83886	-0.289284	1.42083	0.843099	-0.146661	0.135623	-0.605053	-0.399598	0.759708	0.192477	1.77785	0.573404	0.46624	-0.151217	1.70684
'ANKRD61	-0.0538757	0.533748	1.99577	4.76716	1.72895	-0.209438	-0.0262699	0.185355	-1.58676	1.84713	-2.03586	1.08366	0.995918	0.862323	0.162289	2.64657
'ANKRD62	1.17781	-3.38294	0.900774	0.771115	-0.218565	-1.68307	-0.758956	0.736129	-0.3215	-1.87781	-0.421278	-1.13309	0.40324	1.03448	-2.12856	-1.78214
'ANKRD63	1.40472	-0.661299	1.36354	-0.650225	1.84283	-3.80767	-3.56752	-0.347376	-0.434456	-0.0698951	0.507859	-0.473649	-2.0579	2.41841	0.476008	-1.04742
'ANKRD66	-0.655207	-0.624901	-0.986095	-3.59109	-1.15146	0.363828	-0.468909	-0.390886	-1.72969	-1.5476	0.596344	-1.49837	1.2067	-0.398347	-0.503951	-2.93821
'ANKRD7	-1.11288	-1.56656	3.37009	2.6886	1.05432	0.190515	-1.53425	-0.12618	0.485461	-0.129845	0.484048	1.66243	1.4781	-1.84863	1.92466	1.81253
'ANKRD9	0.0854636	-1.29706	0.888303	-1.22991	2.51432	-1.35702	0.788516	1.40713	-0.609792	-1.38607	-0.583658	0.698458	0.157221	1.28629	2.11184	0.896991
'ANKS1A	-0.212708	0.152032	-0.69378	-3.56958	-1.98037	1.82592	0.0836972	-1.0532	-0.723408	-1.29649	-1.29216	0.53412	1.07537	-0.0716383	-0.302627	-1.9429
'ANKS1B	-0.839574	-1.13258	2.29358	0.950844	0.0460454	0.390375	-1.11803	1.08815	0.619412	1.66737	-1.50091	1.03108	-0.274823	-0.461266	-1.96489	0.205214
'ANKS3	-1.53541	-0.898404	-3.62311	-1.58538	-0.497502	-2.14733	-1.84721	-0.208474	1.05587	-0.419615	3.35977	0.538248	1.96395	-1.18538	-1.50947	-2.20487
'ANKS4B	-1.17424	-0.0810339	-3.36824	-2.21817	-0.606668	-2.55348	-0.944726	-0.155799	-0.293885	-1.01483	2.52454	1.04495	1.54494	-0.5508	-0.408385	-2.13165
'ANKS6	-0.942522	0.0757183	1.33801	-1.014	0.122151	-1.56385	0.00985127	0.802403	-0.827981	0.884626	-2.27104	1.47214	0.370448	-0.011434	-0.616616	-0.560833
'ANKUB1	-0.529155	1.67649	1.19756	0.25286	0.393793	-0.342644	0.360329	1.89292	-2.04642	-1.10702	4.22699	1.41884	-0.864324	0.732318	1.58146	2.28351
'ANKZF1	-1.75242	-0.773994	-0.474734	1.33679	-0.882631	0.923443	0.305424	-1.54272	1.63989	0.823082	1.30941	2.30756	0.731784	-0.455729	0.0228092	0.908336
'ANLN	0.981519	0.592013	2.04801	4.04638	0.513646	-0.169953	0.336949	0.518627	-0.982498	-0.529848	-2.07477	2.91007	-0.665304	0.183148	-0.455719	1.87253
'ANO1	0.650613	0.266805	-1.08357	-1.78402	1.47633	-2.00209	-0.773187	-0.398896	0.40685	-0.839279	2.77561	1.2922	0.760853	1.13155	0.452574	0.602208
'ANO1-AS2	0.727139	0.428234	-1.08357	-1.78402	1.45914	-2.00209	-0.889189	-0.334004	0.388763	-0.842586	2.77561	1.2922	0.884849	1.13155	0.452574	0.672505
'ANO10	0.262813	-1.37603	-3.67553	1.20875	-1.07457	0.417091	-1.2201	-0.388401	0.381409	0.236258	-1.00469	1.59134	1.14296	-0.237651	0.362879	-0.871024
'ANO2	0.858703	0.316685	1.30426	0.343913	-1.75503	1.46435	-0.417035	-0.73088	-1.33741	2.05138	-0.270829	-1.30075	1.25201	0.262548	-1.46566	0.148788
'ANO3	0.232783	-1.87925	-1.08181	1.07702	-0.654949	-2.53443	1.35477	-0.974177	0.507342	-1.87555	1.17078	-1.46775	-0.663868	-0.545084	-0.0896946	-1.91683
'ANO4	-0.626677	-0.532974	2.3415	1.66076	0.871051	0.375831	-1.39168	0.824431	0.932306	1.71926	-1.48868	1.28897	-0.406468	0.0289826	-1.34045	1.09894
'ANO5	0.763671	-0.581492	-1.46368	0.989405	-0.750699	-1.07722	1.39037	-0.825982	2.10791	-1.8316	1.55934	-0.0170594	-0.457912	-1.39507	-1.49012	-0.795287
'ANO6	-0.0781744	1.08755	1.34853	1.13004	0.365645	0.277963	1.82449	-0.475597	-1.4767	-0.0522624	-1.25892	-0.703568	0.107963	-0.776652	0.542297	0.480922
'ANO7	-1.26249	-0.967833	-0.20038	1.44413	-0.156684	0.579037	-0.135461	-0.234739	0.697843	0.679774	2.30968	-0.921767	-0.665975	0.722271	0.424482	0.596927
'ANO8	0.59774	-0.305262	1.28147	-1.24721	-3.43781	-2.45116	-0.0351564	-0.867249	-1.82842	0.430293	-1.59679	0.854152	1.05759	1.21401	0.21543	-1.57976
'ANOS1	-1.35918	1.27197	-1.38589	-0.674809	-1.1853	-0.0371236	0.249533	1.27927	-1.06798	-0.470512	-1.17306	-1.41053	-1.8827	0.368344	-1.04618	-2.20092
'ANP32A	0.21623	-1.22904	1.41677	0.0651381	1.76087	-3.08617	-4.69051	-0.437826	0.690367	0.0531207	1.06429	-1.88038	0.841322	0.875964	-0.0766066	-1.14033
'ANP32A-IT1	0.21623	-1.22904	1.41677	0.0651381	1.76087	-3.08617	-4.69051	-0.437826	0.690367	0.043673	1.06429	-1.88038	0.841322	0.875964	-0.0765178	-1.14274
'ANP32AP1	1.67961	-0.616682	1.39899	-1.03291	1.66551	-3.74345	-3.50018	-0.00725941	-0.393901	-0.653123	0.462515	-0.788494	-1.29311	0.0533208	-0.756474	-1.94311
'ANP32B	-0.942672	0.211015	1.44752	-0.929215	0.1206	-1.56972	-0.44724	0.830799	-0.996418	0.562983	-2.03475	1.32997	0.366956	0.116646	-0.916038	-0.735755
'ANP32C	-1.25022	-1.4131	-0.0577157	1.03032	0.592278	-2.46828	0.127973	0.228921	0.95752	0.502748	-0.674559	-0.834345	1.2	-1.78038	-1.35749	-1.34168
'ANP32D	0.5922	1.19537	1.43338	1.02798	-0.60254	-0.00319116	1.94654	-0.169812	-1.01589	0.284858	-0.882133	0.446621	0.0194014	0.346538	-0.397	1.0902
'ANP32E	0.747049	1.35526	-0.738134	-1.30146	-0.918993	3.81287	0.408746	0.312336	-2.33142	0.100819	1.15	1.73724	0.988861	0.189259	0.180355	1.46987
'ANPEP	0.351703	-2.05294	1.93874	-0.248847	2.37205	-1.6542	-1.73152	0.15064	-1.89761	-1.32565	1.5931	-1.70325	1.61916	-0.0190649	-0.319294	-0.755744
'ANTXR1	-1.30626	2.64563	-0.122924	0.556891	-0.120081	3.0244	0.00461011	-0.532637	-0.865019	2.16173	1.57723	-0.334376	0.530302	0.823527	0.281931	2.14949
[truncated: 23,375 more rows]

## Sheet: File S4E. Stage Mut
Gene	BLCA	BRCA	COADREAD	GBMLGG	HNSC	KIPAN	LIHC	LUAD	LUSC	OV	PAAD	PRAD	SKCM	STES	UCEC	Pan-cancer meta-Z
[truncated: 13,274 more rows]

[truncated: 3 more sheets: File S4F. Subtypes, File S4G. Subtype CNA, File S4H. Subtype Mut]
