# Supplementary material for: Systematic identification of mutations and copy number alterations associated with cancer patient prognosis
Source: eLife. 2018 Dec 11;7:e39217. doi: 10.7554/eLife.39217 (PMC6289580; doi:10.7554/eLife.39217)
Supplement: Supplementary file 5. [file elife-39217-supp5.xlsx]

## Sheet: File S5
	Table S5A. Z scores from multivariate Cox proportional hazards analysis comparing gene copy number and patient outcome, adjusted for TP53 mutation status.
	Table S5B. Z scores from multivariate Cox proportional hazards analysis comparing gene copy number and patient outcome, adjusted for total aneuploidy.

## Sheet: File S5A. TP53-adjusted Z
Gene	BLCA	BRCA	COADREAD	GBMLGG	HNSC	KIPAN	LIHC	LUAD	LUSC	OV	PAAD	PRAD	SARC	SKCM	STES	UCEC	Pan-cancer Meta-Z
'A1BG	-0.772919	1.5086	-0.811564	6.71226	-1.37936	-1.15101	-0.547126	0.755562	1.07693	1.62933	-0.289371	-1.10986	1.24458	1.10243	0.433375	-2.81076	1.39777
'A1BG-AS1	-1.21751	1.51632	-0.811564	6.71226	-1.37936	-1.15101	-0.547126	0.755562	1.07693	1.62933	-0.289371	-1.10986	1.24458	1.10243	0.433375	-2.81076	1.28855
'A1CF	-0.545524	-0.00951488	0.0212905	-9.63792	1.06216	2.10529	0.563676	0.45593	-1.08017	1.14972	0.23842	-1.20201	-0.488981	-2.48273	-0.756337	-0.990232	-2.89923
'A2M	-0.824022	0.416306	-1.56462	-1.96676	-2.27676	-0.313373	-1.15581	0.894575	-0.552855	0.620684	0.877111	-1.53856	1.72703	0.153904	1.26391	-0.968399	-1.30191
'A2M-AS1	-0.824022	0.416306	-1.56462	-1.96676	-2.27676	-0.313373	-1.14901	0.894575	-0.552855	0.620684	0.877111	-1.53856	1.72703	0.153904	1.26391	-0.968399	-1.30021
'A2ML1	-0.798544	0.366422	-1.56484	-1.92328	-2.05787	-0.347443	-1.57573	0.926992	-0.547665	0.415476	0.877111	-1.30479	1.4928	0.625377	1.24773	-0.968399	-1.28416
'A2MP1	-0.805615	0.551359	-1.14594	-1.93526	-2.38167	-0.320155	-0.812071	0.926211	-0.731321	0.61088	0.881772	-1.77663	1.93773	0.572493	1.15669	-0.98938	-1.06523
'A3GALT2	-0.0135194	-1.57279	-0.374827	8.60005	-1.00924	3.75885	0.250895	-0.882378	0.930389	-2.03787	-1.42258	-0.673263	2.35437	0.498282	-0.851844	0.197621	1.93804
'A4GALT	-1.82726	-1.94679	-1.32835	-2.97977	-1.1795	-1.25856	2.78642	1.26166	-1.16424	0.682004	-0.410725	-2.28305	0.638533	-0.251595	-1.42974	-0.984269	-2.91881
'A4GNT	-2.2322	1.29593	0.585299	3.11724	-0.555529	-0.209684	0.908092	0.620699	0.19614	-0.216943	3.16587	0.538044	1.30629	-1.38339	1.10903	0.116524	2.09035
'AAAS	-0.94311	1.65464	-0.17828	1.27387	0.211151	-0.117614	-0.345549	1.21964	-0.0234836	1.31251	0.425371	1.22017	-0.525548	0.0543762	0.998185	0.28823	1.63114
'AACS	-1.2056	0.735808	0.405165	-0.547271	0.807254	0.128165	0.0726452	1.17304	-0.0940989	0.0828089	0.587913	0.71424	0.500999	-0.779531	1.07515	-0.175988	0.870174
'AACSP1	1.64455	0.286216	-1.24484	0.0875023	1.97224	-0.189626	0.673733	0.447804	-0.412859	0.315959	1.75747	1.06421	-0.881797	-0.0407576	0.345531	0.00605729	1.45785
'AADAC	-2.92578	1.04265	0.430796	2.24636	0.30681	0.132031	0.596216	0.937307	-0.189689	-0.534974	4.27604	1.55573	1.74339	-0.322124	1.88634	-0.173989	2.75178
'AADACL2	-2.92578	0.738698	0.430796	2.18821	0.308384	0.130359	0.596216	0.937307	-0.189689	-0.700217	4.2655	1.55573	1.74339	-0.320646	1.71423	-0.173989	2.57462
'AADACL2-AS1	-2.92578	0.738585	0.430796	2.17409	0.308384	0.132031	0.596216	0.937307	-0.189689	-0.715377	4.2655	1.55573	1.74339	-0.322124	1.70118	-0.173989	2.56406
'AADACL3	-0.850248	-0.874917	-1.62385	9.83973	-0.633535	2.38145	-1.26999	-1.03887	0.326541	-0.0311781	-1.67213	0.0546403	3.425	-1.43901	0.211156	-1.18398	1.4052
'AADACL4	-0.850248	-0.876555	-1.62385	9.6733	-0.633535	2.38145	-1.26999	-1.00714	0.331323	-0.153104	-1.67213	0.0546403	3.34633	-1.43901	0.211156	-1.18923	1.32085
'AADACP1	-2.92578	0.738585	0.430796	2.24636	0.308384	0.132031	0.596216	0.937307	-0.189689	-0.699366	4.26974	1.55573	1.74339	-0.322124	1.89041	-0.173989	2.6345
'AADAT	0.511325	-0.463387	-1.41103	2.82826	0.283552	-3.56997	-1.1076	0.540583	0.303649	-0.861789	1.17008	0.407477	-2.46101	2.04237	-2.56961	-1.73412	-1.52281
'AAED1	0.0578298	0.524449	-0.963505	-0.258835	-0.365862	-3.88535	-1.30351	0.0329232	-0.348848	1.39798	-0.310997	2.33881	-0.630346	-0.147022	0.190714	0.20372	-0.866964
'AAGAB	1.52477	-0.854269	0.531364	-1.57212	0.753918	-3.11289	-0.890248	-0.256461	0.799367	0.965551	1.03232	-0.830182	-1.65199	-0.0324803	0.869445	0.250929	-0.618243
'AAK1	-1.93694	2.00459	-0.0572763	0.758623	0.241208	3.91004	0.280105	-0.116535	0.924397	0.666873	-0.201244	0.348465	-0.286517	0.153816	2.21354	0.691453	2.39865
'AAMDC	0.423539	0.700645	-0.976968	-4.69402	-0.829149	-2.30715	0.634142	-0.599902	1.38288	-1.35761	3.30817	1.99719	-0.731729	0.724709	-0.908891	0.316266	-0.729468
'AAMP	-1.27798	-0.661276	-1.52751	-0.00101643	-0.459451	1.92769	0.194479	-0.301226	0.660832	-0.620895	-0.0542726	2.04472	-1.0478	-0.0672131	-0.554364	1.89386	0.0371447
'AANAT	-0.74334	0.420454	-1.89524	2.01415	0.992889	3.91737	-0.0934114	-0.630133	0.860351	-0.339181	-0.625307	0.623115	-0.172486	2.02066	-0.463411	1.47738	1.84096
'AAR2	-0.810109	1.08206	1.7689	4.01326	0.89439	-0.237916	-0.634639	-0.160067	1.18665	2.41707	1.55066	-0.873943	1.32266	0.129549	1.16177	-0.768681	3.0104
'AARD	-1.50094	3.25169	0.595563	-2.44615	-1.42839	1.19809	1.12082	-0.196175	0.820152	0.432759	0.717251	1.95018	2.43705	0.949569	-0.131497	0.863165	2.15828
'AARS	1.46493	1.75057	0.12905	-3.02104	1.03871	-4.35381	-0.391438	0.476175	1.5118	0.229913	0.177922	-3.09382	0.148976	0.0699042	0.691022	-1.17162	-1.08569
'AARS2	-0.765879	-1.01085	0.385068	-2.6019	-1.26909	1.64805	-0.114024	-0.17661	0.374189	-2.09429	0.0201514	0.763878	2.51632	1.36468	-0.143891	0.907699	-0.0491228
'AARSD1	-0.385712	0.473461	-1.77763	-2.35604	0.286916	3.32822	0.267053	-1.7587	0.260819	1.53177	1.10994	-2.61395	-1.63938	0.192254	0.440889	-0.71991	-0.84
'AASDH	-1.67671	2.9088	-0.930734	2.27165	-0.53252	-3.46709	-0.969691	-0.672141	0.353974	-0.970067	0.394877	-0.389985	-1.17801	2.39198	-0.732475	-1.05339	-1.06288
'AASDHPPT	-0.266407	0.258458	-0.67319	-4.32176	0.810563	-2.71189	0.670395	-0.271628	-0.428715	-0.170679	1.63828	0.127149	0.623627	-1.57288	-1.80966	-0.290795	-2.09728
'AASS	-0.186166	-2.3193	3.06353	7.23967	0.533708	-0.903717	-0.183979	0.367151	0.234797	-1.04371	2.57812	1.07048	-0.217012	0.572676	-0.798599	1.068	2.76891
'AATBC	0.416626	2.931	0.371978	1.05004	0.188779	2.11826	-1.70573	0.501726	0.634432	1.13936	-0.791319	-2.43734	0.035866	-0.139984	0.331877	-0.803047	0.96063
'AATF	1.07425	1.60479	-0.523896	-2.94715	1.18322	3.95086	0.757184	-0.277571	-0.117471	1.52123	1.3399	0.676321	-0.73155	-1.24294	-0.509056	0.0115885	1.44243
'AATK	-0.380927	-0.269644	-1.61792	0.23525	0.559952	3.92218	-0.152311	-0.670194	1.81289	-0.868479	0.286481	-1.61985	-0.164188	1.33996	-0.253018	2.15496	1.07879
'AATK-AS1	-0.380927	-0.175203	-1.61792	0.23525	0.745543	3.92218	-0.152311	-0.608152	1.87453	-0.922787	0.286481	-1.61985	-0.0532732	1.33996	-0.201284	2.1671	1.20983
'ABALON	-0.911487	1.20809	1.28584	4.22099	0.421389	-0.153081	-0.744176	-0.0196991	1.26347	2.63424	1.16982	3.22095	1.02383	0.797048	1.03645	0.164408	4.15452
'ABAT	0.246169	-0.117468	-1.74733	-1.74604	0.170808	-2.09552	-1.50387	-1.13947	2.01549	-0.433611	0.753751	0.474865	-0.539126	1.97295	-2.05858	-3.11393	-2.21523
'ABCA1	0.482989	0.657545	-0.757768	-0.514547	0.843224	-3.89254	0.0483829	-0.133974	-0.276953	1.06017	-0.849074	2.14778	-1.24844	0.904647	0.438253	-0.183016	-0.318329
'ABCA10	-1.82363	0.769014	-2.16555	0.842174	2.09145	3.9229	0.583277	-0.844712	1.64296	0.0327673	-1.08778	-1.34712	-0.272403	2.26506	-0.691471	1.47503	1.34799
'ABCA12	-0.959298	0.085786	-1.56568	0.935856	-0.192004	1.67417	0.690248	-0.267758	0.572174	-1.81019	-0.167822	1.24623	-1.03251	-0.0541803	-0.0308173	0.299805	-0.144001
'ABCA13	1.18591	-0.474525	3.11243	8.22714	0.712259	-1.1925	-0.510364	0.28834	-1.19735	-0.67676	-0.800819	1.20924	1.04856	0.205048	0.674188	0.386429	3.04931
'ABCA17P	-0.597419	0.220191	-2.30233	-0.213228	-0.812604	-2.2283	-1.67665	-0.795633	1.49682	-0.508043	0.410242	0.536837	-0.556173	1.54446	-1.00424	-2.61206	-2.27453
'ABCA2	0.208156	1.17185	-0.264608	-0.296781	0.894824	-3.55733	-0.209114	-0.0862627	0.558214	-0.446744	-0.315525	1.97567	-1.10332	1.08681	-0.911073	0.835765	-0.114869
'ABCA3	-0.597419	0.278729	-2.29872	-0.213228	-0.812604	-2.28566	-1.67665	-0.795633	1.49682	-0.744552	0.409489	0.536837	-0.556173	1.65672	-1.00429	-2.61206	-2.3046
'ABCA4	1.61713	-1.97402	-1.37587	8.37471	-0.380841	4.50364	-0.489513	2.05739	-0.333077	-0.181227	-0.754107	-1.86225	1.26576	1.03607	0.347265	-1.69063	2.54011
'ABCA5	-1.82363	1.06549	-2.14081	0.842174	2.09145	3.9229	0.593323	-0.834114	1.64296	0.211942	-1.08778	-1.34712	-0.271521	2.26016	-1.20337	1.47503	1.34927
'ABCA6	-1.82363	0.769014	-2.16555	0.58062	2.09171	3.9229	0.593248	-0.844712	1.7738	0.0834842	-1.08778	-1.1797	-0.272403	2.26506	-0.518934	1.47503	1.41554
'ABCA7	0.649772	-0.732546	-0.0417897	0.453549	-1.17228	-2.52831	-0.0881928	-0.257723	-0.603395	-0.328463	-0.252317	-2.8024	0.62806	-0.145677	0.740143	1.67522	-1.20159
'ABCA8	-1.82363	1.03647	-2.16555	0.859147	2.09214	3.9229	0.593248	-0.850542	1.32395	0.0781745	-0.96246	-1.34643	-0.0715281	2.26506	-1.6868	1.59025	1.2136
'ABCA9	-1.82363	0.616264	-2.16555	0.58062	2.09171	3.9229	0.593248	-0.844712	1.64414	0.0834842	-0.96246	-1.34643	-0.0727962	2.26506	-1.69456	1.61993	1.1268
'ABCA9-AS1	-1.82363	0.616264	-2.16555	0.58062	2.09171	3.9229	0.593248	-0.844712	1.76753	0.0834842	-0.96246	-1.1797	-0.18001	2.26506	-1.69456	1.61993	1.17253
'ABCB1	0.382975	-1.69607	2.91762	9.49187	0.255158	-0.965698	-0.515952	-1.12936	-0.309261	0.0316484	-0.6953	2.08601	-0.28824	-0.0489301	2.72597	2.02495	3.56685
'ABCB10	0.498126	-1.73949	0.684999	1.1221	0.981053	4.85192	1.60932	0.332478	-0.354412	-0.426144	-0.135086	0.791995	-1.72187	1.51236	0.269502	1.09453	2.34285
'ABCB11	-1.54396	-0.280115	-1.0412	0.653673	0.95129	2.82076	-0.426432	-0.998455	-0.0364975	-0.189747	-0.54218	-0.409096	-1.70014	-0.210603	-0.888442	-1.89414	-1.43382
'ABCB4	0.382975	-1.61858	2.91762	9.37951	0.268871	-0.965698	-0.353657	-1.12936	-0.309261	-0.069415	-0.6953	2.08601	-0.28824	-0.0489301	2.72689	2.02495	3.5771
'ABCB5	1.08354	1.38086	3.46134	7.62726	0.452556	-1.18243	-0.787836	0.0291307	-0.236813	-0.509294	-0.48741	1.43903	1.0306	-0.0466459	0.413944	0.173962	3.46045
'ABCB6	-1.37643	-0.509897	-1.4931	1.18954	-0.430184	2.0721	0.637217	-0.301226	0.85014	-0.189263	-0.0542726	1.6722	-0.829071	-0.0725807	-0.714987	0.29971	0.187476
'ABCB7	0.244063	-1.77809	0.52151	-0.677775	-0.844092	0.439698	0.156605	1.23109	-0.202014	-1.4102	0.109688	-0.248221	-0.588951	-0.0468537	1.0185	0.791708	-0.320834
'ABCB8	0.762993	-1.78897	3.34918	6.66747	-2.04888	-0.871151	0.218479	-0.748758	-1.19011	-1.34203	2.40435	2.63283	-1.21374	0.68204	0.0797911	2.11982	2.42833
'ABCB9	-1.18228	0.130654	-0.0644087	0.091107	0.798494	0.187582	1.30048	0.986168	-0.829172	-0.374323	0.930848	0.0809945	0.187227	-0.329039	1.09208	-0.200362	0.701514
'ABCC1	0.167336	0.390141	-1.809	-2.30195	-0.452954	-2.73538	-1.35033	-0.776734	2.24896	-2.07921	0.0142281	1.28013	-0.602421	1.63441	-1.74652	-1.39325	-2.37813
'ABCC10	-0.801786	-0.649182	0.241533	-3.44151	-1.26828	1.69441	0.294257	-0.411617	0.491785	-1.74704	0.244486	0.630461	2.33538	1.44284	-0.354778	0.881288	-0.104439
'ABCC11	-0.761865	2.61674	-0.431753	-3.78455	0.430334	-3.993	-0.809633	1.31418	1.26751	-1.52859	-0.265699	-1.14652	0.162177	-0.18017	1.73467	-2.06032	-1.85912
'ABCC12	-0.6667	2.31576	-0.407243	-3.79412	0.428624	-3.993	-0.939516	1.12144	1.26751	-1.49942	-0.265699	-1.13189	0.330318	-0.0637852	1.73467	-1.9607	-1.88094
'ABCC13	-0.538014	2.4539	-1.17251	-0.175269	0.36975	1.28978	-1.02656	0.326651	-0.19191	0.0909104	-0.78245	-2.32113	-1.20017	-0.229934	-2.30911	-1.73363	-1.78742
'ABCC2	0.428154	-0.191381	0.632198	-9.81331	-1.09534	1.1492	-0.776413	0.996608	-1.25514	0.296783	-0.305636	1.7976	-1.01937	-2.65754	-0.278541	0.152596	-2.98488
'ABCC3	0.232843	0.732013	-1.49173	0.317724	0.903514	3.44482	-0.370651	-1.70009	1.16751	1.00928	-0.154752	-1.46413	-0.86456	1.164	-0.956289	0.595431	0.641237
'ABCC4	-0.0274996	-1.08882	1.63516	-3.47185	1.19625	0.396809	0.418821	-0.796652	1.06959	0.597284	-1.17832	-0.729728	-0.574948	1.5136	-0.0173679	-0.169729	-0.306851
'ABCC5	-2.25649	1.02324	1.16417	2.3945	0.496301	0.210433	0.471788	0.991626	-1.53068	-0.834123	3.58445	3.02482	-0.19224	-0.661954	1.7869	-0.369993	2.32568
'ABCC5-AS1	-2.25649	1.02324	1.16417	2.3945	0.496301	0.210433	0.471788	0.991626	-1.53068	-0.834123	3.58445	3.02482	-0.19224	-0.661954	1.7869	-0.369993	2.32568
'ABCC6	0.167336	0.390141	-1.809	-2.30195	-0.452954	-2.73538	-1.35033	-0.776734	2.24896	-2.07921	0.0142281	1.28013	-0.602421	1.63441	-1.74652	-1.39325	-2.37813
'ABCC6P1	0.167336	0.390141	-1.809	-2.30195	-0.452954	-2.73538	-1.35033	-0.776734	2.24896	-2.07921	0.0142281	1.28013	-0.602421	1.63441	-1.74652	-1.39325	-2.37813
'ABCC6P2	0.167336	0.390141	-1.809	-2.30195	-0.452954	-2.73538	-1.35033	-0.776734	2.24896	-2.07921	0.0142281	1.28013	-0.602421	1.63441	-1.74652	-1.39325	-2.37813
'ABCC8	0.930675	-1.35145	-1.4397	-1.52927	-0.590503	-1.4002	0.237151	-0.400611	0.825796	-0.728412	-1.09145	0.139068	-0.0658647	-0.80863	-0.84341	0.573559	-1.88581
'ABCC9	-1.01485	0.109473	-1.30175	-1.58951	-2.33583	-0.343717	-1.48543	1.75789	-0.785721	1.20474	2.46389	-0.292228	0.291923	1.80535	2.04224	0.115646	0.160533
'ABCD1	1.36011	-1.23717	0.127102	0.417483	-0.37784	-1.10954	-0.410719	0.204081	0.154747	-1.38565	0.984566	-4.53798	-0.477895	-0.09868	0.0657553	2.19372	-1.03197
'ABCD2	0.202403	1.61018	0.178634	-0.688225	-0.928278	-0.0842288	0.552789	1.86174	0.013853	0.395885	1.1741	0.703119	-0.913957	1.10173	1.39037	-0.862006	1.42703
'ABCD3	1.61714	-1.61235	-1.33204	8.57633	-0.259621	4.50364	-0.274205	1.46661	-0.344243	-0.276793	-0.758013	-1.40074	1.26936	1.06243	0.739065	-1.68897	2.8219
'ABCD4	-0.153695	-2.1833	-0.442038	-2.64169	-1.45362	-4.51387	-1.12346	-0.0190313	-1.92264	-1.12806	0.123175	-0.491872	-0.0175802	0.000251523	0.684565	-0.111575	-3.84861
'ABCE1	1.4431	0.96736	-0.52583	3.55254	0.188902	-4.36389	-0.691812	-0.704382	0.649581	-0.276647	-0.0726943	0.536886	-0.765748	2.12206	-1.25992	-1.40904	-0.152382
'ABCF1	-0.186509	1.30617	-0.0775142	-3.15859	-0.464158	2.61511	0.744152	-0.137852	1.42857	-2.99627	-0.286764	-1.45732	1.57376	1.57597	-1.04543	0.041702	-0.131243
'ABCF2	0.762993	-1.83464	3.32893	7.42084	-2.04888	-0.863661	-0.114822	-0.784211	-1.28659	-1.34203	2.40435	2.63283	-0.53123	0.54417	0.352516	1.83941	2.61999
'ABCF3	-2.2584	1.235	1.15774	2.41811	0.659645	0.377643	0.455161	0.988691	-1.20897	-0.834123	4.04567	2.5058	0.0737572	-1.02124	1.50496	-0.218021	2.47036
'ABCG1	0.305787	2.88616	-0.0329798	0.886715	0.845162	2.13025	-1.75006	0.642063	0.571326	1.11078	-0.788107	-1.14677	0.854683	0.139195	-1.36307	-0.395257	1.22397
'ABCG2	-0.794949	0.722048	-1.37954	3.7765	-0.164337	-4.61133	-1.04424	-1.51934	0.671807	0.875722	-0.416327	0.405121	-0.613932	1.53513	-0.997708	-1.30452	-1.21497
'ABCG4	0.649791	0.0135094	-0.500653	-3.78752	0.284672	-2.5982	0.373385	-0.416038	-0.293303	-1.37927	1.10298	1.65136	0.236549	-1.38199	-0.269579	0.529052	-1.44631
'ABCG5	-1.43833	0.756478	-0.646924	0.345594	0.992838	3.44445	-0.22783	0.362497	-0.549799	0.351747	0.594725	0.0527154	1.13793	0.458872	0.201833	-0.880176	1.23916
'ABCG8	-1.43833	0.657377	-0.646924	0.345594	0.992838	3.44445	-0.22783	0.362497	-0.767371	0.354225	0.594725	0.0527154	1.13793	0.458872	0.201833	-0.880176	1.16061
'ABHD1	-1.04416	0.477046	-0.441446	0.907352	0.747355	4.13636	1.00913	0.696481	-1.22118	0.309167	0.167669	-0.0159632	0.895354	0.438939	0.420256	0.137286	1.90491
'ABHD10	-2.1572	1.54974	-0.300805	2.09932	-0.769222	-1.44259	1.2081	0.11534	0.735238	1.01125	1.8073	1.98752	-0.736134	-0.703116	1.20912	0.855877	1.61744
'ABHD11	0.0969232	-0.901549	2.68845	10.2357	0.550707	-1.35075	-0.667714	-0.560119	-1.4041	-0.92398	2.73734	1.10175	-0.593372	0.420632	1.95036	1.33952	3.67994
'ABHD11-AS1	0.0969232	-0.901549	2.68845	10.2357	0.550707	-1.35075	-0.667714	-0.560119	-1.4041	-0.92398	2.73734	1.10175	-0.593372	0.420632	1.95036	1.33952	3.67994
'ABHD12	-0.0942675	0.766402	-0.526154	4.1189	-1.34783	-0.407933	-1.13432	-1.14336	1.05274	1.88541	2.03796	0.556865	0.828554	0.170407	1.49739	1.59826	2.46476
'ABHD12B	0.99564	-1.70528	-0.32143	-3.4352	-0.335466	-4.10483	0.348744	-0.62052	-1.43616	0.609643	0.582508	-1.56872	0.862873	0.267052	2.19566	-1.28948	-2.23874
'ABHD13	1.17303	-0.956429	1.80874	-2.99489	1.8339	0.240067	0.840531	-1.1389	0.20369	0.370873	-0.412987	-0.137253	0.274321	1.64098	0.721085	-0.712017	0.688686
'ABHD14A	1.8227	-3.05498	-1.51098	1.18221	-1.72829	-1.28959	0.0693934	0.787612	-0.827828	-0.149968	-1.50856	1.16586	0.372992	0.685173	-0.566212	0.245497	-1.07624
'ABHD14A-ACY1	1.8227	-3.05498	-1.51098	1.18221	-1.72829	-1.28959	0.0693934	0.787612	-0.827828	-0.149968	-1.50856	1.16586	0.372992	0.685173	-0.566212	0.245497	-1.07624
'ABHD14B	1.8227	-3.05498	-1.51098	1.18221	-1.72829	-1.28959	0.0693934	0.787612	-0.827828	-0.119906	-1.50856	1.16586	0.372992	0.685173	-0.538473	0.245497	-1.06179
'ABHD15	-0.477654	1.44358	-1.50947	-3.28579	1.00045	3.05715	-0.437002	-0.433059	0.731115	2.05265	0.889287	-1.37786	-1.10437	-1.87528	-0.59667	-0.38798	-0.577724
'ABHD16A	1.44843	1.65621	-0.359535	-2.86285	-1.27734	2.60977	0.743136	-0.395142	1.4022	-2.89326	-0.128634	-1.44688	1.46928	1.03468	-1.03193	0.525197	0.123332
'ABHD17A	0.704253	0.184982	-0.0965799	0.872229	-1.3622	-3.17153	-0.00704539	-0.990793	-0.864574	-0.275785	-0.624532	-1.44272	0.52869	-0.284355	0.755642	0.0389824	-1.50884
'ABHD17B	0.128934	-1.56078	-0.607656	-0.669342	0.928569	-3.90536	-1.38057	-0.866474	-0.120317	0.676697	-0.392475	0.722479	-0.497602	-0.147095	-0.154164	-0.364187	-2.05234
'ABHD17C	0.426657	-0.24221	1.02339	-1.04939	0.672932	-3.74613	-0.0270555	-0.435279	0.297395	-0.151993	1.35913	-1.42552	0.111914	0.348408	1.0328	0.167413	-0.409385
'ABHD18	0.375707	1.0107	-1.56369	3.4821	0.888448	-4.08284	-0.36588	-1.01691	0.489953	-0.264215	0.110111	-0.00993111	-0.881086	1.29738	-2.17299	-1.0244	-0.931885
'ABHD2	0.433352	-1.15257	1.10883	-0.947664	1.65562	-3.26956	0.17438	0.218912	-1.0156	-0.545984	1.43571	-1.82669	0.114856	0.86728	-0.329391	-0.0536735	-0.783049
'ABHD3	0.18996	-1.90678	0.0521835	1.94407	-1.1891	-2.36305	-0.39109	1.52398	1.47747	-1.58771	0.00518742	-0.135517	-0.131967	1.45519	-0.243191	-2.0373	-0.834416
'ABHD4	-0.298653	-1.50925	-1.36935	-4.81971	-1.49674	-3.75854	-0.00963644	0.129272	-0.8221	-0.281993	0.775335	-1.59871	1.91962	-0.259525	-0.261782	0.663001	-3.24969
'ABHD5	0.854427	-2.46345	-2.33226	0.423037	-0.858498	-1.02531	-0.927032	0.451733	-0.313914	-0.386755	-0.991047	1.35005	-0.336154	1.20033	-0.141692	0.359171	-1.28434
'ABHD6	2.12972	-3.14514	-1.41134	0.482777	-1.94332	-1.33226	0.42501	0.3575	-0.933745	0.854344	-1.3038	1.7383	0.0143732	0.294299	-1.64768	0.481369	-1.2349
'ABHD8	0.892577	-0.320308	0.705657	0.240432	-2.67989	-1.34299	-0.155984	-1.17978	-0.627104	0.913863	0.461304	0.235774	-1.53748	1.14901	1.40392	-0.755254	-0.649062
'ABI1	-0.110916	1.02328	1.6809	-9.55524	0.672828	3.27243	0.26967	-0.957475	-0.0787877	0.156258	-2.32543	-0.410233	0.131013	-2.31387	-0.44684	-0.402754	-2.34879
'ABI2	-1.23062	-1.36203	-1.62501	0.887905	0.909227	2.39619	-0.196585	-0.0970482	2.1494	-1.42703	0.250119	0.391684	-3.14352	0.00083912	0.0522004	0.133303	-0.477744
'ABI3	0.324985	1.01176	-1.5179	-0.27821	0.761545	3.36528	-0.164943	-0.762423	0.762744	1.84975	0.85247	1.29651	-1.12649	0.703333	1.5456	-0.327401	2.07415
'ABI3BP	-1.85496	1.75726	-0.156642	1.37063	-1.19767	-0.958206	1.25142	0.522205	0.600438	0.863926	-0.0534778	2.19458	0.410865	-0.281374	0.992741	2.20259	1.91608
'ABL1	0.268352	0.184755	-0.406528	-0.811725	0.372818	-3.76086	-1.04207	0.896773	0.413635	0.320463	-0.318153	1.48732	-2.42448	1.27708	-0.204132	0.214766	-0.882996
'ABL2	0.705926	-0.872983	0.794715	2.67358	-0.153371	4.95714	2.4974	0.391697	-1.45837	-0.717544	0.127899	1.52061	-0.896662	1.12599	-0.989757	1.45706	2.79083
'ABLIM1	-0.385716	-1.43907	0.686785	-9.0382	-1.28588	1.06687	-0.465462	0.219149	-0.826572	0.66404	-0.0419042	0.280853	-1.5346	-1.8047	-1.16627	0.658751	-3.60298
'ABLIM2	-1.71026	0.429168	-1.6473	2.36505	-1.67833	-3.96136	-0.860291	0.679645	3.57259	-0.281478	0.0913568	1.2528	0.547221	0.684477	-2.06063	-0.525622	-0.775742
'ABLIM3	1.38009	0.997634	-1.41462	1.26819	1.29478	0.185436	0.588901	-0.0375631	0.230861	1.15611	0.706274	0.995524	-0.58419	-1.36505	1.2909	0.202721	1.724
'ABO	0.367853	0.637534	-0.301479	-1.13742	0.699437	-3.61514	-0.262242	0.780175	0.46552	0.0263933	-0.400623	0.551731	-1.33646	0.895376	-0.330262	0.681975	-0.569406
'ABRA	-0.718657	2.60027	0.169278	-1.90567	-0.630344	1.8458	1.09097	0.366921	1.7178	1.05338	0.847858	1.50562	1.63728	0.842275	0.624338	1.49501	3.13553
'ABRACL	0.984933	1.62949	-1.82009	-3.74788	1.81425	2.99702	0.361183	-0.640109	0.237454	0.796736	-1.67792	0.63431	0.77425	-2.04181	0.180374	-2.51216	-0.507489
'ABT1	0.564865	0.639791	0.234155	-2.47348	-1.42325	2.66606	1.11554	-0.453055	0.455407	-2.7398	-0.424605	-0.413914	1.62739	1.78745	0.985219	-0.251502	0.474067
'ABTB1	-2.38436	1.49954	1.11513	1.96229	-0.480909	-0.503393	2.36914	0.62488	1.14325	1.14566	2.71996	0.0964661	0.594382	-1.3467	0.597977	0.804966	2.48957
'ABTB2	1.24378	-1.08429	-1.00002	-1.1092	0.0227171	-1.66727	0.441645	0.187611	-0.317639	-1.01083	0.411774	-0.668279	-1.65233	-1.38399	1.33092	0.0517509	-1.55092
'ACAA1	0.722966	-2.26477	-2.96469	0.694313	-1.2575	-1.5498	-0.469091	0.360381	-0.476547	-0.280817	-1.23785	1.5467	-0.866667	0.456407	0.238683	0.206511	-1.78544
'ACAA2	1.95328	-1.42239	-0.561912	1.71965	0.117144	-2.72613	-1.36725	0.225972	1.03991	-1.19204	0.0426834	-0.421953	-1.4324	0.156928	0.188939	1.10209	-0.644368
'ACACA	1.07425	1.89442	-0.523896	-2.94715	1.185	3.90582	0.510684	-0.214036	0.0499125	1.69395	1.22608	1.16973	-0.804961	-1.24294	-0.996793	-0.0298466	1.48756
'ACACB	-1.30589	-0.134219	0.693641	0.987547	0.571137	-0.0681713	0.125805	1.43137	0.545053	0.208495	0.72604	2.31614	0.675287	0.594908	0.414529	-0.45346	1.83205
'ACAD10	-1.16635	0.0754014	0.693641	1.50388	0.193079	-0.0825562	0.392457	1.05829	1.31099	0.101802	0.722967	0.629392	-0.214267	0.0910692	-0.291337	-0.468515	1.13749
'ACAD11	-2.70727	2.30332	0.586251	2.49399	-0.349278	-0.465423	2.78533	0.73941	0.848149	-0.697181	3.17865	0.600927	1.09443	-1.45126	0.611787	0.201099	2.44323
'ACAD8	0.376214	0.0932197	-0.137964	-4.80273	-0.447893	-2.86955	0.266799	-1.32183	-0.133356	0.232638	1.88143	0.580089	-1.06437	-1.62435	-1.89772	-1.04398	-2.97834
'ACAD9	-2.33828	0.934475	1.17706	1.6245	-0.538568	-0.461603	2.75722	0.488308	1.07091	0.478119	3.21064	0.606505	0.314778	-1.80854	0.78833	0.391504	2.17384
'ACADL	-0.599162	0.335273	-1.56638	0.958679	0.303752	1.83585	1.15143	-0.181534	-0.276024	-1.61917	-0.170985	0.713811	-1.47323	0.187062	-0.61224	0.0416113	-0.242814
'ACADM	0.782334	-2.1766	-2.08079	8.16461	0.0135386	4.51111	0.131193	1.19816	0.589177	-0.114848	-1.14102	-2.82025	2.72392	1.52825	-0.0794961	-1.82912	2.35004
'ACADS	-1.16573	0.965675	0.139101	0.771204	0.796307	-0.0537163	0.829448	0.672915	-0.657101	0.216886	0.914398	1.02348	0.497093	-0.190234	0.579719	-0.343182	1.24906
'ACADSB	-0.206796	-1.12432	0.572835	-8.95271	-0.901387	0.768377	-0.471008	0.944413	-1.44752	0.270151	-0.398999	0.57051	-1.43315	-1.67432	-0.500863	0.570756	-3.35351
'ACADVL	1.08675	-0.293985	-0.536866	-3.11859	-1.10718	0.762479	-1.68402	1.03987	-1.11869	-0.2239	-0.781082	-0.700556	0.464721	-1.57755	1.40375	-0.576915	-1.74044
'ACAN	0.458273	-1.33386	1.05949	-1.10873	1.68098	-3.76116	-0.245974	-0.055208	-0.724743	-0.602526	1.43571	-1.74596	0.407585	0.865637	-0.378299	-0.0551138	-1.02597
'ACAP1	1.14212	-0.335761	-0.594579	-3.24621	-1.09936	0.762479	-1.45677	0.720867	-1.32462	0.32213	-0.781082	-0.171729	0.640381	-2.09437	1.38292	-0.6113	-1.68622
'ACAP2	-2.42727	1.10448	1.06297	0.989082	0.262822	0.329886	-0.411684	0.580176	0.764434	-0.574071	3.68025	1.87037	0.181502	-0.991445	1.45934	-0.984111	1.72418
'ACAT1	0.375828	-0.0538045	-0.499597	-4.10544	0.549314	-2.20252	0.144808	0.265138	-0.587044	0.478682	1.94687	0.803501	0.820651	-1.47895	-1.82617	-0.457965	-1.45667
'ACAT2	1.84425	1.84465	-1.1975	-3.20418	0.580213	3.03902	-0.491403	0.378666	-0.707711	0.586881	-2.26471	-0.178809	0.0132389	-1.4716	-0.316009	-0.398761	-0.48594
'ACBD3	0.97896	-1.18251	0.626588	0.904272	0.993622	4.95383	1.23429	0.399152	-0.103455	-0.26583	-0.138915	1.08359	-1.15247	1.91094	-0.707876	1.05656	2.64769
'ACBD4	-0.270698	0.44614	-1.21793	-1.50232	0.703319	3.47642	0.284147	-2.00651	0.0734523	2.32166	1.4078	-3.01986	-0.751878	0.221784	0.459624	1.07149	0.424161
'ACBD5	-0.102934	1.24697	1.68171	-9.56473	0.402277	3.27275	0.268429	-0.785332	-0.11805	0.150189	-2.32543	-0.268415	0.209379	-2.65136	-0.534637	-0.456976	-2.39404
'ACBD6	0.802794	-1.12567	0.800053	2.22866	-0.10391	4.92407	2.54159	0.651307	-1.49967	-0.695465	0.152804	1.51189	-1.82975	1.26291	-1.16779	1.53776	2.4979
'ACBD7	-0.820494	0.202319	1.25527	-9.63782	-1.02644	3.2684	0.621049	-1.36193	-0.17023	0.324366	-1.94125	-2.22233	-0.00750715	-2.40464	-0.636693	0.147792	-3.60254
'ACCS	0.984415	-0.356366	-0.762398	-1.45357	-0.0942044	-1.92807	0.165873	0.542202	-0.876423	-1.20527	0.433242	-0.638579	0.103194	-1.11257	0.423303	0.949561	-1.20642
'ACCSL	0.984415	-0.642177	-0.762398	-1.45357	-0.210944	-1.92807	0.165873	0.542202	-0.888856	-1.20015	0.433242	-0.638579	-0.0971672	-1.11257	0.423303	0.949561	-1.35897
'ACD	1.45132	1.65824	-0.0241677	-3.13981	0.935905	-4.29866	-0.440928	0.838726	2.36576	0.374643	0.21648	-3.50663	0.61856	-0.426762	1.08164	-2.15016	-1.11146
'ACE	-1.89553	2.62289	-1.91367	0.477146	1.43224	4.0976	-0.548398	-0.647513	1.60335	0.483796	-0.480185	-1.1645	-0.372202	2.2182	-1.87834	0.251259	1.07154
'ACE2	-1.15078	1.75906	-1.03674	0.629742	-0.797829	2.99347	0.707376	0.883866	-0.0568018	-0.199651	-1.34782	1.04636	-0.874567	-0.70929	-0.447004	-2.42681	-0.256854
'ACER1	1.75744	-0.30047	0.573886	0.732921	-3.40279	-2.89162	-0.577022	-0.792537	-0.52997	0.695236	-0.0667843	-0.759621	-3.42172	0.304047	0.724482	-0.182537	-2.03426
'ACER2	-0.678368	-1.86977	-1.60641	-3.71746	1.20803	-3.94575	-0.294447	-1.40533	-1.57055	-1.76897	-0.862031	-1.71683	-0.225969	-2.24392	-0.338388	-0.919547	-5.48893
'ACER3	0.763439	0.161949	0.173695	-4.38719	-1.06411	-2.30325	0.405847	-1.20928	1.27427	-1.56739	3.01355	2.73911	-1.30741	0.790031	-0.755938	0.299853	-0.743203
'ACHE	-0.590634	-1.8015	3.27788	7.61216	1.09174	-0.807331	-1.22211	-0.592369	-0.742821	0.269668	1.30641	2.92901	0.203551	-0.407217	1.47372	1.14762	3.28694
'ACIN1	0.180107	-1.44654	-1.09191	-4.87296	-1.51427	-3.8589	0.0525069	-0.166505	-1.02209	-0.322743	1.11787	-1.86884	1.65919	-0.259959	0.295843	1.03557	-3.02091
'ACKR1	-1.12963	-0.245918	0.32362	2.47443	0.24999	4.88282	2.50988	0.254149	-0.72604	-1.25734	0.0858338	-0.306887	-0.618175	0.973515	0.140257	1.11283	2.18084
'ACKR2	1.06492	-2.47792	-2.37204	0.735719	-1.33672	-1.087	-1.19122	0.448965	-0.500199	-0.152672	-1.10115	1.34193	-0.502143	1.41006	0.225376	0.171936	-1.33054
'ACKR3	-0.543628	0.464259	-1.11471	0.50891	-0.210277	2.29377	1.32106	0.131924	-1.0105	0.651457	1.19457	-1.28949	-1.39097	0.306814	0.386352	0.0688483	0.442099
'ACKR4	-2.70727	2.27573	0.586251	2.49399	-0.349278	-0.327321	2.78533	0.73941	0.848149	-0.697181	3.17865	0.600927	1.09443	-1.45126	0.611787	0.201099	2.47086
'ACLY	0.287886	0.590399	-1.86096	-2.8153	0.84269	3.52355	0.799008	-1.73445	0.0407552	2.03294	0.122415	-4.02356	-2.34922	-0.272756	0.414741	-0.716476	-1.27959
'ACMSD	1.17211	0.749833	0.663118	0.386725	1.17936	3.38122	-1.10736	-0.396844	-0.796449	-0.263254	-1.5016	-1.35688	-2.78667	-1.5866	-0.714201	0.410765	-0.641682
'ACO1	-0.055622	-2.2152	-1.11772	-2.93511	0.259443	-3.96164	-0.824265	-0.0792274	-1.36473	-2.53592	-1.72662	-1.524	0.848496	-2.05246	-1.55898	-0.269199	-5.27819
'ACO2	-1.7634	-1.30675	-1.05913	-2.69707	-0.690729	-1.15467	2.02786	2.15853	-1.9113	0.651059	0.612028	-2.16141	0.549993	0.492086	-0.329424	-0.755736	-1.83451
'ACOD1	0.866853	-0.621801	1.31737	-3.4049	-0.295038	0.0796319	0.333084	-0.871117	0.495891	0.416404	-0.962035	-0.971649	-0.00232225	2.46216	-0.61803	0.0705757	-0.426232
'ACOT1	0.392414	-1.79865	-0.450086	-2.60518	-1.20862	-4.22896	-1.28355	0.329495	-1.84841	-0.852451	0.0418989	-0.547516	0.232071	0.0078786	0.717624	-0.0191779	-3.2803
'ACOT11	1.03162	-1.77931	-2.52215	8.44043	-0.366217	4.21118	0.513988	0.338976	1.05965	-0.558608	-0.694129	-0.488526	3.21692	1.27064	-0.96748	-0.962523	2.93611
'ACOT12	2.02043	0.351716	-0.839927	0.605102	1.09629	-0.344116	-0.847133	0.791445	-1.14925	1.42064	-0.161187	0.678435	-3.81693	-0.040221	0.437226	0.6875	0.222505
'ACOT13	-0.635746	0.0257026	-0.136418	-2.01605	-0.741794	2.63922	1.32445	-0.596454	0.657351	-2.80906	-0.524572	-0.305462	1.75852	1.69001	1.00478	-0.270685	0.26595
'ACOT2	0.392414	-1.79865	-0.450086	-2.60518	-1.20862	-4.22896	-1.28355	0.329495	-1.84841	-0.852451	0.0418989	-0.547516	0.232071	0.0078786	0.717624	-0.0191779	-3.2803
'ACOT4	0.392414	-1.79865	-0.450086	-2.60518	-1.20862	-4.22896	-1.28355	0.329495	-1.84841	-0.852451	0.0418989	-0.547516	0.232071	0.0078786	0.717624	-0.0191779	-3.2803
'ACOT6	0.479352	-1.91434	-0.450086	-2.60518	-1.20862	-4.22896	-1.56909	0.329495	-2.0268	-0.871805	0.0418989	-0.547516	0.137284	0.0078786	0.536439	1.49549	-3.09864
'ACOT7	-0.896858	-1.00743	-1.27502	6.48375	-0.486628	2.21581	-1.01587	1.06478	0.541238	-0.208244	-1.11816	-0.525035	2.75449	-1.22648	-0.255761	-1.91417	0.782604
'ACOT8	-0.687136	2.08572	1.48377	3.76067	1.19234	-0.197253	0.242876	-0.983868	0.948582	2.27553	1.72914	1.4853	0.442941	-0.173949	0.243856	-0.145092	3.42586
'ACOT9	-2.11234	0.969699	-0.940429	0.366191	-0.0135802	3.033	0.692762	-0.160428	0.138672	-0.515923	-0.725444	0.831444	-0.513825	-0.820087	-0.5179	-2.31534	-0.650885
'ACOX1	-1.13174	0.967468	-1.8849	1.81774	1.13916	3.91282	-0.359851	-0.630559	0.470556	0.0435926	-0.625307	0.697669	-0.195551	1.94811	-0.575136	1.41302	1.75177
'ACOX2	2.14728	-2.99462	-1.41903	0.968659	-1.69755	-1.34952	0.710251	0.3575	-0.937023	0.8108	-1.3038	1.7383	0.393126	0.0583212	-1.33635	0.892765	-0.740221
'ACOX3	-2.01802	0.484447	-1.6667	2.57088	-1.67833	-3.96463	-0.557382	0.680327	3.5714	-0.278027	0.0815083	0.871877	0.541143	0.600082	-1.82233	-0.375386	-0.739784
'ACOXL	-1.88511	0.394423	-0.871303	-0.335922	1.04613	3.92287	-2.733	-1.2324	1.30523	0.450122	-1.25732	-0.577595	-0.0554391	-0.829592	-0.593624	-1.87001	-1.28064
'ACOXL-AS1	-1.88501	0.0483795	-0.871303	0.27908	1.04124	3.92498	-2.37752	-1.30605	0.39701	0.838363	-1.31792	-0.266045	-0.337355	-0.921951	-0.531763	-1.94775	-1.3084
'ACP2	1.26111	-0.7889	-0.978208	-2.09333	0.3609	-2.12878	0.779572	0.825442	-0.446539	-0.770382	0.452707	-0.608093	-0.154379	-1.37057	-0.279492	1.23968	-1.17481
'ACP5	0.377485	-0.301604	1.06224	0.987097	-2.3304	-1.89018	-0.0569203	-0.492246	-0.338032	0.745517	0.00702684	-1.31768	-1.57271	0.937816	-0.361932	-0.426306	-1.24271
'ACP6	-0.725872	-0.818501	-0.472024	3.53274	0.624034	5.50416	1.77105	-0.276085	-1.40332	-0.701481	0.0529213	1.18931	-0.153101	2.13834	0.578279	1.8846	3.18126
'ACP7	-0.39223	0.695001	-1.13666	7.10815	-0.640957	-1.09623	-1.64508	-0.410337	-0.29648	2.7923	-0.488885	-0.00752118	0.390512	2.7223	-0.980434	-0.163533	1.61248
'ACPP	-2.70727	1.96813	0.640166	2.49399	-0.323012	-0.459611	2.74766	0.739124	0.445337	-0.793831	3.17865	0.407614	1.09443	-1.5711	0.780103	0.200395	2.21019
'ACPT	-2.31677	-0.559565	0.219306	6.66458	-0.0270636	-1.06113	-2.09884	0.956441	1.0248	0.908431	-0.611665	1.30823	2.33979	1.55766	-0.472737	-1.25877	1.64317
'ACRBP	-0.341159	-0.317832	-1.0075	-1.58983	-2.23922	-0.376095	-1.06461	0.964739	-0.667934	1.20199	0.175162	-2.21479	-0.207037	0.459363	1.79183	-1.55701	-1.74748
'ACRV1	1.11493	-0.480877	-0.400976	-5.0399	-0.0696079	-3.0358	0.204856	-1.37003	-0.60854	-0.00161189	1.11237	0.854759	-0.00850195	-1.321	-2.34836	-1.34881	-3.18677
'ACSBG1	0.754519	-0.578059	0.802096	-1.4019	1.18148	-3.7517	-0.328591	-0.0118522	0.388201	-0.225098	1.14578	-1.36724	-0.819606	0.162564	0.431944	0.466859	-0.787649
'ACSBG2	1.75744	-0.233506	0.592752	0.832252	-3.53214	-2.89162	-0.577498	-0.793374	-0.523983	0.527622	-0.0724867	-0.706515	-3.74301	0.489922	0.804418	-0.182537	-2.06307
'ACSF2	0.515268	0.94358	-1.46412	0.171692	0.641237	3.46146	-0.455984	-1.85537	1.16751	1.21405	-0.15355	-1.4582	-1.11199	1.39659	-0.365547	0.760935	0.851893
'ACSF3	-0.266674	1.33897	0.156047	-2.55949	0.283832	-5.00586	-0.515121	0.369032	0.527993	-1.52906	0.604226	-2.27974	-0.363325	-1.39474	1.92282	-1.02897	-2.43501
'ACSL1	0.443008	-1.27894	-1.01426	2.4124	0.976873	-3.63861	-1.152	-0.327669	0.509817	0.235149	0.381894	0.0412943	-2.05364	1.84781	-1.41892	-1.71846	-1.43857
'ACSL3	-0.746202	-1.05466	-1.59498	1.63882	0.0148128	2.08533	1.22336	0.14366	0.745262	-0.19536	0.0957044	-1.57623	-0.536573	-0.448088	-0.698561	-0.0421409	-0.236462
'ACSL4	1.33018	-0.693675	0.182507	-0.745642	0.486024	-0.636787	0.130822	-1.36751	0.0314786	0.297112	-0.347815	-2.37512	0.559722	0.607097	-0.309406	1.85829	-0.248183
'ACSL5	-0.280426	-1.53835	0.321242	-9.0181	-1.2933	1.07484	0.598953	0.449821	-0.765921	0.0646586	-0.0039011	0.462308	-1.48865	-1.91539	-0.932244	0.608864	-3.4139
'ACSL6	1.81046	0.623661	0.25141	0.960577	1.62652	-0.0292691	-0.839617	0.916076	-0.289231	1.58386	1.06925	1.19091	-1.9832	0.26369	1.27806	0.182083	2.15381
'ACSM1	0.365594	0.466002	-2.4761	-2.63895	-0.578035	-2.79284	-1.72643	-0.727934	1.4723	-2.0816	0.0374277	1.78088	0.22308	1.34731	-2.01617	-1.06017	-2.60141
'ACSM2A	0.365594	0.444275	-2.14833	-2.61467	-0.578035	-2.79284	-1.7984	-1.15435	1.80921	-1.97719	0.0374277	1.78088	0.265796	1.34293	-2.01617	-1.06017	-2.52351
'ACSM2B	0.365594	0.468261	-2.4761	-2.63001	-0.578035	-2.79284	-1.80468	-1.15435	1.71123	-1.96136	0.0374277	1.78088	0.265796	1.36995	-2.01617	-1.06017	-2.61865
'ACSM3	0.280468	0.574834	-2.4761	-2.77585	-0.578035	-2.79284	-1.87612	-1.38704	1.47631	-1.79548	0.0558328	1.88697	0.274497	1.34731	-2.01617	-1.06017	-2.71539
'ACSM4	-0.605184	0.169301	-1.01571	-1.49479	-2.12132	-0.40576	-1.29488	0.781699	-0.45405	1.1033	0.125482	-1.83558	0.928348	0.642199	1.45138	-1.34281	-1.34209
'ACSM5	0.366491	0.500921	-2.14833	-2.59786	-0.545762	-2.79275	-1.83506	-1.1562	1.79441	-1.61936	0.0123272	1.97024	0.232938	1.2028	-2.27414	-1.05856	-2.48698
'ACSM6	1.10496	-0.802792	0.589776	-9.88278	-0.893606	1.14718	-0.337517	0.807754	-1.29069	0.321006	-0.294314	0.902845	-1.55783	-2.43809	-0.33014	-0.0245246	-3.24469
'ACSS1	0.0844033	0.696252	-0.530306	4.18667	-1.35751	-0.407933	-1.3746	-1.25078	0.613364	2.09267	1.79547	0.537329	1.70019	0.285226	1.69598	1.05901	2.45636
'ACSS2	0.433276	1.38098	1.42467	3.93381	-0.0527852	-0.010462	-0.567383	-0.646462	1.75259	2.32089	1.96171	0.045824	2.51114	0.29264	1.19133	-0.0994372	3.96808
'ACSS3	-0.964378	0.719951	-0.43609	-0.529123	-0.10166	0.0866293	-0.0285395	0.468359	0.382758	1.43963	-0.434704	1.70075	2.5518	1.05972	-0.124788	-0.308484	1.37046
'ACTA1	0.504033	-1.74749	0.723039	1.12156	0.981053	4.85192	1.53328	0.332478	-0.354412	-0.215208	-0.135086	0.791995	-1.71038	1.66662	0.420053	1.09453	2.4645
'ACTA2	1.20244	0.0444655	-0.729077	-8.61059	-2.41597	1.55836	-0.950171	0.613763	-1.39731	1.04369	-0.186627	0.3984	-1.8472	-3.9129	-1.51318	-0.934407	-4.40908
'ACTA2-AS1	1.20244	0.0444655	-0.729077	-8.33579	-2.41597	1.55836	-0.950171	0.613763	-1.39731	1.0631	-0.186627	0.3984	-1.67551	-3.9129	-1.51318	-0.934407	-4.2926
'ACTB	1.22316	0.99419	3.23434	8.69956	1.30284	-1.16235	-0.630692	0.408921	-0.881908	0.156825	-0.806265	1.60104	1.36191	0.694283	0.567195	0.5062	4.31731
'ACTBL2	1.20208	-0.660433	-0.610405	0.974564	0.61562	-0.770342	-0.340306	-1.01368	-0.0133733	-0.670042	0.519974	-1.82512	-2.84748	-0.320474	-0.418008	0.426229	-1.4378
'ACTC1	1.03091	-0.114727	0.172078	-3.14843	0.818474	-4.64883	-2.33576	0.612897	-0.967516	-0.0559829	0.4551	0.366603	-1.94736	-1.28362	0.404844	-0.7203	-2.8404
'ACTG1	-0.380927	-0.506673	-1.62018	0.182386	0.737436	3.79381	-0.219329	-0.834334	1.76868	-0.998585	0.286481	-2.2293	-0.70384	1.5169	-0.146347	2.09937	0.686386
'ACTG1P17	1.43562	-0.307496	0.947792	-1.16149	1.52204	-3.75316	-0.262566	0.435251	-0.288003	-0.23939	1.36007	-0.866033	0.147628	0.409031	0.813778	0.27971	0.118198
'ACTG1P20	-1.2491	-0.0852919	-1.30759	8.05967	-1.00178	2.17104	-1.09251	-0.714169	1.29804	-0.0921765	-1.93951	-0.131548	2.90165	0.38847	0.518067	1.08258	2.20146
'ACTG1P4	2.08774	-1.23995	-1.96997	8.47974	0.601217	4.53003	0.460258	1.15189	0.168898	-0.339449	-0.894169	-1.33438	0.514694	1.44482	0.456029	-1.20605	3.22783
'ACTG2	-1.5548	0.795116	-0.0272996	0.453243	-0.402145	4.12871	-1.19577	-1.31791	0.672297	0.955346	-0.195988	-0.131817	0.171303	-0.467768	0.254656	-0.624292	0.378221
'ACTL10	-0.267549	0.721665	1.61541	3.9186	-0.681434	-0.27802	-0.0764247	-0.475611	0.49615	2.65699	1.78167	2.97572	1.04403	0.0537214	0.823798	0.329889	3.65965
'ACTL6A	-2.57944	0.501355	1.298	2.12388	0.934925	0.416255	0.422927	0.834615	-0.911849	-0.500293	4.03165	1.66185	0.73126	-0.076876	2.34188	-0.57787	2.66307
'ACTL6B	-0.590634	-2.30519	3.27781	7.68099	1.0837	-0.801093	-1.00704	0.262063	-0.904307	0.0702705	1.30641	2.89576	-0.149442	-0.161394	1.40214	2.16745	3.55687
'ACTL7A	0.0774643	-0.154637	-0.72968	-0.247127	0.886358	-3.89731	-0.619338	-0.85381	-0.589036	1.11439	-0.552401	2.84762	-1.89289	0.576301	0.18794	0.214096	-0.908015
'ACTL7B	0.0774643	-0.154561	-0.72968	-0.247127	0.886358	-3.89731	-0.619338	-0.85381	-0.589036	1.11439	-0.552401	2.84762	-1.89289	0.576301	0.18794	0.214096	-0.907996
'ACTL8	-0.817074	-1.6183	-2.71455	10.3826	-0.455784	2.41354	-0.397195	-1.03246	0.654774	0.520939	-1.75198	-1.49559	2.73893	-1.37637	-0.277424	-1.19057	0.895887
'ACTL9	0.279238	-0.222054	0.439473	0.935182	-4.23382	-1.71507	-0.0324757	-0.847906	0.287169	0.608586	-0.12278	-2.61941	-2.74286	0.819913	0.71836	-0.108217	-2.13917
'ACTN1	0.310165	-1.86434	-0.945957	-2.40027	-1.50156	-4.62467	-0.867804	0.293856	-2.09874	-0.503783	0.64021	-1.05202	-1.04632	-0.14041	1.05863	-1.02085	-3.94096
'ACTN1-AS1	0.771968	-1.74717	-0.945957	-2.35679	-1.50156	-4.62467	-0.619911	0.293856	-2.08015	-0.393671	0.64021	-1.36446	0.159966	-0.219795	0.784624	-0.435513	-3.40975
'ACTN2	0.56316	-1.89835	0.441493	2.26478	0.876342	4.75593	1.91481	0.851977	-0.051088	-0.00166369	-0.120362	0.702357	-1.77722	1.25164	0.373685	1.81198	2.98986
'ACTN3	-0.354868	0.941555	0.0478923	-3.00465	-0.623456	-1.69434	0.16921	-0.188455	0.130068	-0.354524	2.31144	4.55414	-1.11151	-0.589981	1.12707	0.440533	0.450033
'ACTN4	-1.34368	-0.674161	-1.13666	6.89663	-0.391146	-1.0973	-1.45586	-0.209359	-0.446089	2.49296	-0.135758	0.896613	0.851127	2.83029	-0.282259	1.81477	2.15253
'ACTR10	-0.0176024	-1.27477	-0.320278	-2.81823	-1.59493	-4.298	0.312005	0.817706	-1.60266	0.574354	1.41899	-1.08768	0.781232	-0.1192	0.819554	-1.289	-2.42462
'ACTR1A	-0.070466	-0.148803	0.822394	-9.68496	-1.11989	1.15079	-0.158622	1.23662	-1.22549	0.262247	-0.305636	1.30321	-1.91852	-2.51123	-0.104557	0.799189	-2.91843
'ACTR1B	-2.51138	0.837135	-0.353937	0.550031	-0.140454	3.97545	-1.67398	0.0343514	2.41229	0.0260512	-1.76596	1.21846	0.365053	-0.621471	-0.363055	0.180108	0.542174
'ACTR2	-1.31208	2.16129	-0.844845	0.372136	0.450468	3.65387	-0.677028	0.483429	1.07464	-0.444824	-0.102498	1.00028	-0.074743	-0.0589895	1.22244	-0.114276	1.69731
'ACTR3	-2.19284	-0.173911	-1.31085	0.0721073	0.899844	3.88554	-2.74307	-1.75215	0.0218296	0.0556141	-1.31792	0.10698	-0.830855	-1.05089	-0.375136	-0.278225	-1.74598
'ACTR3B	-0.485304	-1.40003	2.44799	7.28172	-1.54358	-1.22775	-0.0620806	-0.373838	-0.999528	-1.73171	2.32935	1.47159	-0.787663	0.500156	0.105266	1.14238	1.66674
'ACTR3BP2	-1.09459	1.61048	-0.824112	-0.227469	-0.197962	3.87284	-0.957972	-0.492035	0.872505	0.162645	-1.51402	1.07344	-1.5183	-0.524798	1.2442	-0.355614	0.282312
'ACTR3BP5	-1.27405	1.43929	1.35193	-9.41915	-1.06637	3.23143	0.454689	-0.903856	0.0706076	2.24873	-1.1439	-1.71553	0.905973	-3.01997	-2.43702	-0.624307	-2.97538
'ACTR3C	0.760231	-2.08039	3.32214	7.56063	-2.24558	-1.29185	-0.0287206	-0.644461	-0.927429	-1.20011	2.41741	2.72487	-1.23175	0.617076	-0.0652247	2.88929	2.64403
'ACTR5	-0.353158	0.684473	1.91128	3.63644	0.58165	-0.720746	-0.923748	-0.301368	1.06909	2.49426	1.55593	-1.00535	1.09097	0.0415513	1.28428	-0.134224	2.72783
'ACTR6	-0.865631	0.933038	0.823167	-0.593207	1.24869	-0.0833268	-0.41412	0.536001	0.343114	1.35621	0.0160423	2.39074	0.00343202	0.300166	1.68562	-0.620331	1.7649
'ACTR8	1.77837	-2.97972	-1.47105	0.577866	-1.74267	-1.3483	0.187224	0.677911	-0.637988	0.643331	-1.20427	1.14067	0.0669279	0.932298	-0.847018	0.572434	-0.913495
'ACTRT1	1.52276	-0.547197	0.906705	-0.939997	0.262215	-2.22966	-0.79674	-1.5544	-0.0918566	0.568542	-0.326628	-1.05941	0.653663	1.32956	0.43321	1.71557	-0.0384162
'ACTRT3	-2.12756	-0.13106	1.02623	1.76784	0.88066	0.696256	0.960191	0.916681	-1.02982	-0.416498	4.24316	0.573761	1.25315	-0.612768	2.00571	0.504669	2.62765
'ACVR1	-1.38819	-0.034146	0.182109	0.450312	1.0872	2.75795	-0.0362126	-1.00737	-0.102992	0.24552	-0.646185	0.180392	-2.07112	0.172813	-0.229532	0.362189	-0.0193159
'ACVR1B	-1.36483	1.9175	-0.226082	0.986284	0.237455	-0.1964	-0.354911	0.976811	0.250675	0.50879	1.23308	1.85863	-1.35746	1.10537	1.32173	-1.06968	1.45674
'ACVR1C	-1.59636	0.00565673	0.182109	0.450023	1.02209	2.66875	-0.0384667	-1.00737	0.169338	0.450089	-0.646195	-0.56162	-2.0364	-0.127311	-0.259	0.595097	-0.182392
'ACVR2A	-1.47888	0.817286	0.900415	0.56202	1.41816	3.38948	-0.989659	-2.14291	-0.786942	0.186079	-0.911156	0.491456	-1.111	-0.872763	0.736276	0.0307847	0.0596595
'ACVR2B	0.840708	-2.07247	-2.5934	0.690236	-1.80046	-0.852399	-0.43473	0.360532	-0.479763	-0.0632479	-1.23785	1.8259	-0.86532	0.48417	0.384262	0.173677	-1.41004
'ACVR2B-AS1	0.840708	-2.07247	-2.5934	0.690236	-1.80046	-0.852399	-0.43473	0.360532	-0.479763	-0.0632479	-1.23785	1.8259	-0.86532	0.48417	0.384262	0.173677	-1.41004
'ACVRL1	-1.35631	1.9176	-0.226082	0.986284	0.237455	-0.195194	0.181977	0.976811	0.250675	0.489124	1.23308	1.8042	-0.986459	1.16691	1.2889	-0.986371	1.69565
'ACY1	1.8227	-3.05498	-1.51098	1.18221	-1.72829	-1.28959	0.0693934	0.787612	-0.827828	0.0259775	-1.50856	1.16586	0.261495	0.685173	-0.794154	0.245497	-1.11712
'ACY3	-0.825356	1.45802	-0.559815	-4.08555	0.147117	-1.76078	0.149973	-0.386027	-0.810903	-0.890392	2.28156	4.39379	-1.21765	0.1392	1.4291	-0.425795	-0.240878
'ACYP1	-0.151851	-2.2603	-0.442241	-2.44207	-1.72486	-4.44038	-0.935182	-0.0211393	-2.14209	-1.38435	-0.0255415	-0.48893	0.460074	-0.03694	1.09989	0.297581	-3.65958
'ACYP2	-1.333	1.63241	-0.266065	0.327027	1.236	4.00125	0.0492873	-1.58433	0.00984579	1.06812	0.301685	-0.334927	0.95194	0.0209193	1.36835	-0.0807041	1.84195
'ADA	-0.538246	1.83953	1.39221	3.61067	1.54718	-0.18005	0.247556	-0.67527	0.646701	2.52113	1.71583	1.5381	0.131114	-0.203422	0.492568	0.3043	3.59748
'ADA2	-1.74795	-0.624732	-1.50032	-3.28572	0.248544	-2.11584	1.72988	0.402261	0.211601	-1.40584	-0.0859352	-1.50582	0.244688	0.438271	-1.31372	1.10851	-2.30053
'ADAD1	0.311595	-0.250211	-1.68297	4.29555	1.01318	-4.04406	-0.19274	-0.956689	0.70447	0.0417534	0.14484	0.761375	-1.08257	1.36199	-1.95733	-1.45943	-0.747809
'ADAD2	-0.365042	1.55278	0.152315	-2.59421	0.178904	-4.81171	-0.294535	0.545569	0.581292	-1.89143	0.663936	-2.0691	0.289016	-1.4587	1.45235	-0.843094	-2.22792
'ADAL	1.57918	-1.34018	0.421733	-2.30659	0.896434	-4.81392	-2.24009	0.222861	-0.736697	0.97727	0.492382	-1.33141	-2.06771	-1.59923	0.828411	-0.861174	-2.96968
'ADAM10	1.70619	-1.44238	0.568183	-2.27293	0.801952	-3.82931	-1.0355	0.297394	0.383243	1.26729	0.0505484	-2.55222	-2.05538	-0.121831	0.386348	0.315703	-1.88317
'ADAM11	-0.22199	0.339903	-1.17428	-1.43069	0.636086	3.47555	0.596763	-2.17375	0.0517451	1.85067	1.79814	-2.3053	-0.105571	-0.474798	0.000262987	0.706846	0.392396
'ADAM12	-0.986574	-1.18964	0.110321	-8.80893	-0.779148	0.895928	-0.425703	0.353177	-1.66395	0.588372	0.353138	1.22904	-1.30951	-1.70751	-0.40447	0.586921	-3.28963
'ADAM15	-0.8073	-0.507676	0.327208	2.11208	0.0462728	4.82112	1.59411	0.352081	-0.784176	-0.224899	0.260814	2.84087	-0.901859	1.51263	0.312919	0.643895	2.89952
'ADAM17	-0.959689	0.884998	-0.510204	1.79766	0.411368	3.88659	0.104412	-0.648802	-2.45078	-0.198007	0.122543	1.05885	0.662737	0.581955	-0.770701	-0.225526	0.936849
'ADAM18	-0.301648	0.474184	-1.19253	0.518597	-2.04808	0.769369	-0.526214	1.25397	-0.141929	0.211392	0.556914	-0.708902	0.000326874	-1.8946	1.18901	0.429167	-0.35274
'ADAM19	1.69271	-0.633436	-1.29338	1.13408	1.07285	-0.0319122	0.521166	0.467762	0.600394	-0.420282	1.56621	2.46984	-0.734644	-1.47945	1.25659	0.139222	1.58193
'ADAM1A	-1.15259	0.0891962	0.693641	1.29938	0.523992	-0.0825562	0.546392	1.05829	1.32471	0.248775	0.722967	0.669659	-0.369752	0.0910692	-0.617474	0.39031	1.359
'ADAM2	-0.380954	0.816315	-1.02708	0.518597	-2.06161	0.752619	-0.0204676	1.33021	-0.0097488	0.247995	0.625303	-0.863848	0.171104	-1.88743	0.795762	0.355443	-0.159448
'ADAM20	0.568095	-2.11512	-0.525956	-2.52737	-1.35824	-4.57061	-0.839012	0.732666	-2.0725	-0.142431	0.343274	-1.20876	0.278958	-0.22073	1.50775	-0.885899	-3.25897
'ADAM20P1	0.568095	-2.11512	-0.525956	-2.52737	-1.35824	-4.51984	-0.855437	0.732666	-2.0725	-0.095021	0.0232423	-1.20876	0.278958	-0.22073	1.48347	-0.885899	-3.32461
'ADAM21	0.568095	-2.11512	-0.525956	-2.52737	-1.35824	-4.51984	-0.855437	0.732666	-2.0725	-0.0322878	0.645335	-1.20876	0.115423	-0.22073	1.23857	-0.885899	-3.25551
'ADAM21P1	0.553946	-2.11512	-0.525956	-2.52737	-1.37519	-4.52297	-0.768831	0.585763	-2.05216	-0.309061	0.645335	-1.21776	0.28134	-0.0721576	1.23121	-0.980813	-3.29245
'ADAM22	0.0863229	-1.58956	2.60085	9.25782	0.243869	-0.977346	-0.317809	-1.03334	-0.581292	0.190235	1.58004	2.04082	-0.269041	-0.0489301	2.91758	2.02495	4.03129
'ADAM23	-0.607902	-0.411676	-1.48638	0.853752	-0.136925	1.88289	-0.72311	-0.673329	1.09313	-1.33676	-0.255143	0.83862	-1.64285	0.476284	-0.693597	0.0977981	-0.681302
'ADAM28	1.08222	-1.2532	-1.05132	1.24139	-1.68264	-1.38436	-1.12128	-1.56934	-0.159459	-1.15286	-0.509524	-2.48093	-0.978446	-1.7912	-0.552949	0.446924	-3.22924
'ADAM29	0.574159	-0.972764	-1.02142	2.22715	0.632679	-4.08401	-1.85926	0.582831	0.56154	0.0321729	1.53442	-0.713596	-2.41121	2.12212	-1.77369	-1.9361	-1.62624
'ADAM30	0.0618668	-0.415777	0.77784	7.81249	0.743077	4.88494	0.0435252	0.636887	-0.373932	-0.745807	0.504257	-0.0622314	0.850997	3.17943	0.329991	-0.489908	4.43441
'ADAM32	-0.246853	1.14747	-1.46936	0.518597	-2.25313	0.771306	-1.2438	1.2715	0.470657	0.291885	0.666467	-0.49162	-0.200227	-1.62388	0.951	0.36931	-0.267671
'ADAM33	0.0603913	0.504748	-0.145424	4.77629	0.138293	-0.928978	-0.432718	-0.578689	1.15379	0.823949	-0.4131	0.911241	1.30088	1.03255	1.34019	0.934934	2.61959
'ADAM3A	-0.301648	0.808894	-1.26886	0.518597	-2.08625	0.769369	-0.331165	1.33	-0.297387	0.229235	0.556914	-0.744018	0.123171	-1.67772	0.762186	0.429878	-0.294701
'ADAM5	-0.18549	1.17905	-1.2275	0.518597	-2.08625	0.752262	-0.908138	1.32974	-0.300223	0.0589224	0.666467	-0.744018	-0.257364	-1.57736	0.707554	0.429467	-0.411072
'ADAM7	1.08222	-1.40004	-1.05014	1.24139	-1.66852	-1.38436	-1.12128	-1.69134	-0.159459	-1.04363	-0.509524	-2.53223	-1.00279	-1.7912	-0.576638	0.446924	-3.29015
'ADAM8	-0.629804	-1.51306	0.55661	-8.58602	-1.08186	1.33944	-0.49643	0.244506	-1.90572	0.634889	0.341124	0.636553	-0.798632	-0.837372	-0.547873	0.434204	-3.05236
'ADAM9	-0.5204	1.43529	-1.48798	0.538132	-2.01864	0.840445	-1.05182	0.621054	0.721503	0.173439	0.575943	-0.508428	-0.0201185	-1.62388	0.996498	0.362661	-0.241577
'ADAMDEC1	1.08222	-1.40592	-1.05014	1.24139	-1.66852	-1.38436	-1.12128	-1.69134	-0.159459	-1.07426	-0.509524	-2.53223	-0.978446	-1.7912	-0.576638	0.446924	-3.2932
'ADAMTS1	-1.21619	2.2703	-0.307922	0.898986	1.43546	1.90849	-1.19077	0.410986	-0.271731	1.67409	-0.979305	-0.595307	-0.106256	0.902788	-0.979206	-0.775972	0.76961
'ADAMTS10	0.259615	-0.256208	1.02924	0.937097	-4.04378	-1.83688	-0.432695	-0.847906	0.287169	0.900702	-0.12278	-2.61941	-2.74286	0.820597	0.726476	-0.101126	-2.01069
'ADAMTS12	-0.151501	0.361071	1.17297	1.83278	-0.639107	0.0345651	0.205477	-0.662991	1.06277	-2.03913	-0.742556	-0.131871	-0.56186	-2.23373	-0.0725768	0.321519	-0.561045
'ADAMTS13	0.177374	0.657992	-0.44986	-1.07645	0.705396	-3.71879	-0.262242	0.854889	0.487073	0.102994	-0.400623	2.06193	-1.59027	0.898849	-0.314495	0.0202641	-0.461493
'ADAMTS14	-0.0907993	-0.968878	-0.0751136	-9.98787	1.16198	1.86764	-0.345608	0.958734	-0.434591	1.06611	0.251303	1.47659	-0.390799	-2.63851	-1.06531	-0.529213	-2.43608
'ADAMTS15	0.398297	0.0936204	-0.748094	-5.35855	-0.657043	-3.28307	0.0630097	-1.68331	-0.383319	0.0786848	1.11769	0.509963	0.196771	-1.60203	-2.24383	-0.452607	-3.48845
'ADAMTS16	0.450481	0.409163	1.26658	1.95235	0.232182	0.251844	0.236209	0.37729	0.961032	-1.8513	0.180642	-0.443503	0.515415	-1.44838	-0.192308	0.278618	0.79408
'ADAMTS17	0.386741	-1.014	0.75133	-1.06296	2.0027	-3.3291	0.0542978	-0.31927	-0.558692	-1.86179	1.1361	0.433063	-0.439015	0.222364	1.30864	0.0558935	-0.558426
'ADAMTS18	1.19336	1.76847	0.113345	-3.54217	0.558001	-4.40591	-0.463176	0.284828	0.997959	-1.27522	0.0585282	-2.20184	-0.604852	-1.11177	1.45546	-0.790104	-1.99127
'ADAMTS19	1.84164	0.666252	0.356785	1.15596	1.72228	-0.0493395	-0.952522	0.772512	-0.931669	1.28473	0.735929	0.915853	-1.98512	0.341343	1.17475	0.197266	1.81166
'ADAMTS19-AS1	1.84164	0.666252	0.356785	1.15596	1.72228	-0.0493395	-0.952522	0.772512	-0.931669	1.28473	0.735929	0.915853	-1.98512	0.341343	1.17475	0.197266	1.81166
'ADAMTS2	1.60803	1.32307	-1.24917	0.20593	1.97224	-0.192222	0.349703	0.576163	0.0430475	0.271159	1.75747	1.47609	-0.442251	0.0630785	0.629332	0.00432289	2.099
'ADAMTS20	-0.795386	1.11337	-0.0221956	0.568406	1.01336	0.12559	0.615563	0.708711	-0.366212	0.00161975	0.523495	-0.0842772	-0.416822	1.63654	0.175094	-0.787239	1.0024
'ADAMTS3	-1.19126	1.08218	-1.28952	3.84208	-0.952734	-4.25092	-0.324709	-1.14876	0.499987	0.109664	0.453175	0.594764	-0.95617	1.92135	-0.985462	-0.864555	-0.86522
'ADAMTS4	-1.57018	-0.0452969	0.333605	2.42807	0.305917	4.88916	2.52317	0.149997	-1.13054	-0.919099	0.0859152	0.2673	-1.57307	0.879652	0.62184	0.9708	2.05431
'ADAMTS5	-0.79722	2.2703	-0.307922	0.898986	1.43546	1.5388	-1.19077	0.410986	-0.271731	1.50949	-0.979305	-0.495616	-0.106256	0.820263	-0.812994	-0.775972	0.786624
'ADAMTS6	1.31986	-0.154067	-0.820515	0.877637	0.98093	-1.0516	-0.871023	0.0857196	-1.08301	0.0324583	-0.367858	-2.06837	-3.78053	0.149901	-0.0640678	2.62964	-1.04622
'ADAMTS7	0.233509	-0.247128	0.999276	-1.55043	1.03038	-3.75263	0.0119241	0.422147	0.393116	-0.307127	1.14578	-1.66045	-0.443985	-0.210835	0.460534	0.338325	-0.7844
'ADAMTS7P1	1.43562	-0.569146	1.00584	-1.3028	1.94761	-3.60404	-0.262566	0.398981	-0.070998	-0.137254	1.36007	-0.866329	0.193999	0.173332	1.16045	0.424389	0.321794
'ADAMTS8	0.398297	0.0381251	-0.748094	-5.35855	-0.657043	-3.28307	0.0630097	-1.68331	-0.383319	-0.0381716	1.11769	0.541483	0.196771	-1.60203	-2.24383	-0.452607	-3.52366
'ADAMTS9	2.03398	-2.34697	-1.28914	0.703921	-1.99555	-1.3212	0.940894	0.238302	-0.0235671	-0.408758	-1.39391	1.40779	-0.247081	0.272732	-1.13107	0.705106	-0.96363
'ADAMTS9-AS1	2.03343	-2.34697	-1.28914	0.703921	-1.99555	-1.28937	0.940894	0.238302	-0.0235671	-0.40697	-1.39391	1.40779	-0.247081	0.272732	-1.16052	0.705106	-0.962725
'ADAMTS9-AS2	2.03343	-2.34574	-1.30883	0.776418	-1.99555	-1.37731	0.940894	0.238302	-0.0235671	-0.5165	-1.39391	1.72226	-0.247081	0.272732	-1.16204	0.902996	-0.870871
'ADAMTSL1	-0.779347	-2.43246	-1.60666	-3.50316	1.19473	-3.93313	-0.344679	-0.44488	-1.46777	-1.99	-0.661949	-1.23124	-0.132752	-1.90734	-0.328281	-0.690077	-5.06474
'ADAMTSL2	0.177374	0.833458	-0.44986	-1.07645	0.705396	-3.71879	-0.262242	0.705934	0.487073	0.102994	-0.400623	2.00159	-1.43933	0.898849	-0.445296	0.166662	-0.428314
'ADAMTSL3	0.925196	-0.887269	1.08268	-1.20469	1.41747	-3.76188	-0.24986	0.173473	-0.322202	-0.123159	1.36007	-0.866033	-0.233166	0.0961561	0.730683	0.279662	-0.395717
'ADAMTSL4	0.413873	1.09726	0.250354	2.16471	0.364722	4.81905	1.02692	-0.062066	-1.03999	-0.371545	-0.0560224	2.95217	1.25074	1.51808	-0.0500106	-0.0151854	3.56576
'ADAMTSL4-AS1	0.384161	1.09726	0.250354	2.11827	0.364722	4.81905	1.19243	-0.062066	-1.03999	-0.371545	-0.0560224	2.95217	1.25074	1.51808	-0.0500106	-0.0151854	3.5881
'ADAMTSL5	0.666157	0.254503	-0.0417897	0.749921	-1.35047	-3.16412	0.0101689	-0.789025	-0.884673	-0.643082	-0.14509	-2.31761	0.499444	-0.679572	0.846964	0.0389824	-1.73732
'ADAP1	1.96238	-0.351083	3.17927	7.78663	1.17085	-0.99602	-1.04839	-0.0333359	-0.678614	0.119328	-0.389112	1.63147	0.37692	0.683735	0.602987	0.341055	3.58952
'ADAP2	0.264885	1.19421	0.63907	-3.38645	1.60793	3.05154	0.347197	-0.22764	0.210555	2.23299	0.0666845	-0.648193	-1.06924	-2.20116	0.35591	-0.182027	0.564064
'ADAR	-0.80625	-0.851778	0.327208	2.41777	0.014057	4.80335	1.42434	0.208178	-1.03554	-0.208477	-0.0263732	2.9878	-0.808287	1.67135	0.115048	0.969955	2.80059
'ADARB1	-0.488382	2.97556	0.320758	0.144364	0.125317	2.06018	-1.5962	0.421233	0.717961	0.823106	-0.783509	-2.23795	-0.385194	0.00205046	0.291576	0.272555	0.665859
'ADARB2	-1.05308	0.43959	-0.144237	-9.31565	-0.143063	3.08612	-0.155941	-1.29688	-0.602065	-0.116522	-2.71384	-3.01465	-0.380223	-2.04641	-0.766828	0.0452446	-4.54461
'ADARB2-AS1	-1.06358	0.542151	-0.143098	-9.42436	-0.265469	3.08124	-0.0127401	-1.73405	-0.548245	-0.283487	-2.41663	-3.02047	-0.26716	-2.03108	-0.897427	0.0604984	-4.60598
'ADAT1	1.05156	1.86523	0.105642	-3.29282	0.836671	-4.46973	-0.486331	0.26185	0.844004	-0.95158	0.0821005	-2.82276	-0.228274	-0.882775	1.34774	-0.713137	-1.86315
'ADAT2	1.16928	0.725969	-2.06154	-3.52073	1.21939	2.98805	0.361204	0.0112017	0.65659	0.869667	-1.85947	-0.629076	1.51429	-1.61682	-0.841104	-2.3629	-0.844001
'ADAT3	0.704253	0.346197	-0.112307	0.784791	-1.3622	-3.17153	-0.00704539	-0.990793	-0.918611	-0.39029	-0.624532	-1.44272	0.503068	-0.284355	0.759388	0.0389824	-1.54193
'ADCK1	-0.635317	-2.59808	-0.444432	-2.21755	-1.4871	-4.19583	-0.389615	0.0515756	-1.62759	-1.8148	-0.015087	-1.78649	0.139591	0.109286	1.30529	0.58545	-3.75518
'ADCK2	0.286955	-1.92879	3.35963	7.57936	-1.49415	-1.30229	0.759994	-0.135361	0.991349	-1.2797	2.20738	2.55965	-0.39817	-0.107896	-0.491845	1.56007	3.04155
'ADCY1	1.07556	-0.440708	3.15509	8.11285	-0.121037	-1.20423	-0.482532	0.679672	-1.16247	-0.742903	-0.77073	1.0834	1.24853	-0.0129625	1.42894	-0.273903	2.89314
'ADCY10	-0.350545	-1.06625	0.267552	2.76734	0.528221	4.73664	2.20873	0.487597	-1.04722	-1.09309	0.152019	0.327921	-1.03625	0.764395	-0.765762	0.351434	1.80818
'ADCY10P1	-0.905885	-1.20671	-1.00133	-2.42775	-2.20034	1.19294	0.166878	-0.458763	0.00278653	-1.39691	-0.260534	-1.98386	2.24343	1.70802	1.21886	0.309563	-1.24991
'ADCY2	0.61803	0.747964	1.24269	2.56306	0.270789	-0.0456695	0.697598	0.807475	1.01018	-1.91585	0.135162	-0.96544	0.524434	-1.33934	-0.119982	0.241139	1.11806
'ADCY3	-0.84178	0.82142	-0.439426	1.22544	0.746664	4.12571	0.730646	0.811036	-1.57088	-0.799777	0.177937	2.74223	0.945291	0.0865749	0.34051	-0.13511	2.24162
'ADCY4	-0.108053	-0.904457	-1.16276	-4.63523	-1.3481	-3.85764	-0.528434	-0.331392	-0.934584	-0.485761	2.18158	-0.807446	1.4684	-0.440636	0.609267	0.334585	-2.73767
'ADCY5	-2.38698	1.2504	1.04368	1.59704	-0.488636	-0.912094	2.22843	1.0282	0.697354	1.08897	2.78723	1.88452	-0.45116	-0.9429	0.698359	1.0733	2.54893
'ADCY6	-0.975933	2.64705	-0.24283	0.333098	0.191254	-0.208391	0.778385	0.968347	-0.539839	0.903354	0.0575386	-0.0477613	-0.587484	1.15037	0.95654	-0.841327	1.13559
'ADCY7	-0.553736	2.24435	-0.473725	-3.79552	0.621235	-4.27516	-0.541986	1.49708	1.2187	-0.245916	-0.265357	-1.81918	-0.446435	-0.934228	1.79621	-1.76596	-1.93491
'ADCY8	-0.902084	2.14654	0.88264	-2.61647	-1.26449	1.56354	1.35031	0.585308	0.451348	0.725393	0.204856	2.40254	2.06034	1.3991	-0.399022	0.16257	2.18811
'ADCY9	-0.550032	-0.784554	-2.06035	-1.17327	-0.566412	-2.25062	-1.79789	-0.779109	1.41991	-0.0396182	1.18031	1.19225	-1.13801	2.11151	-0.915693	-2.6886	-2.21005
'ADCYAP1	-0.124688	-3.42874	0.81381	0.837536	0.559559	-3.11409	-0.0295961	1.19395	-0.94873	-0.619206	0.242339	-0.398215	-0.686897	0.404635	1.10725	-1.48057	-1.41791
'ADCYAP1R1	-0.178254	-0.0760633	3.48581	7.80162	0.0488558	-1.12684	-0.653377	0.36157	-1.23697	-0.941634	-0.579265	2.58389	1.04477	-0.18886	1.30024	0.197318	2.9607
'ADD1	-1.86146	1.49464	-3.11157	2.59007	-1.63743	-4.25987	-0.538525	0.813665	3.2058	0.245121	0.456157	2.18435	0.774519	0.869006	-2.18155	0.745621	-0.0528637
'ADD2	-2.05721	2.02244	-0.0525808	0.353407	0.0731662	4.11851	-0.871903	-0.95906	0.737367	0.996974	-0.19979	0.226008	-0.448042	0.133542	1.24968	0.0196169	1.33553
'ADD3	-0.140166	-0.105595	0.118735	-9.56601	-1.29972	1.26063	-0.495461	0.904145	-0.412639	0.170611	-0.0235076	0.493167	-2.04503	-2.19186	-1.18509	0.640609	-3.4693
'ADD3-AS1	-0.140166	0.142452	0.118735	-9.57508	-1.29972	1.26063	-0.495461	0.904145	-0.412639	0.177113	-0.0235076	0.493167	-1.92292	-2.09087	-1.10911	0.640609	-3.33316
'ADGB	0.936565	0.735362	-1.71385	-3.19649	1.1801	2.92086	0.144192	0.00820686	0.521103	1.15838	-2.27176	0.44067	-0.521061	-1.41376	-0.627276	-2.30816	-1.00173
'ADGRA1	-0.461446	-1.16471	0.480504	-8.70206	-0.992234	1.38818	-0.656556	0.426145	-1.8325	0.531554	0.341124	0.636553	-0.596471	-2.05824	-0.558288	0.442761	-3.19392
'ADGRA1-AS1	-0.461446	-1.16471	0.480504	-8.70206	-0.992234	1.38818	-0.656556	0.426145	-1.8325	0.531554	0.341124	0.636553	-0.596471	-2.05824	-0.558288	0.442761	-3.19392
'ADGRA2	0.201374	0.736791	0.3388	0.490496	-1.97255	0.359853	-0.4158	0.544025	-0.86169	1.34983	0.701384	-0.256368	-0.520541	-0.949349	0.147477	1.04341	0.234285
'ADGRA3	-2.37711	1.15342	-1.49226	3.16293	-1.68549	-3.1023	-1.23909	-0.428064	3.39057	-0.310907	0.24693	-1.04186	0.264453	1.02036	-2.71154	-0.392967	-1.38573
'ADGRB1	-0.335747	1.84383	0.444373	-1.56601	-1.30214	1.57441	1.1213	0.98498	0.205534	-0.25427	0.442956	2.38433	2.72335	1.39917	0.713453	0.921621	2.82529
'ADGRB2	-1.15903	-0.491127	-0.397491	8.23515	-1.00195	3.47989	-0.870748	-0.621663	0.895573	-0.536429	-2.04895	1.46197	2.9932	0.639069	-1.39312	-0.102945	2.27035
'ADGRB3	0.100217	0.259948	-0.0866482	-2.43517	-0.740818	3.72627	0.413223	-0.433562	-0.323124	-0.649771	-0.754887	-0.383136	0.293993	-0.392916	1.15209	-2.00585	-0.565038
'ADGRD1	-1.47022	1.33737	0.082227	0.959139	0.0404337	0.235696	0.385898	0.565764	-0.0895861	0.271839	0.192391	-0.481859	0.223346	-0.518132	0.713393	-0.127044	0.580164
'ADGRE1	1.07152	-0.301827	1.48206	0.863974	-3.40279	-2.15568	0.0532819	-0.805049	-0.407593	1.00461	-0.710916	-1.62731	-2.90367	0.677391	0.672264	-0.279817	-1.69239
'ADGRE2	1.24766	-0.503306	0.327385	0.819558	-2.55375	-1.88116	0.299914	-0.773466	-0.480043	1.08661	-0.0795062	-1.38527	-1.68404	1.07869	-0.681414	0.0170225	-1.28628
'ADGRE3	1.22152	-0.688381	-1.92637	1.1571	-2.38533	-1.88321	0.299914	-0.773466	-0.517447	0.987638	-0.0795062	-1.12657	-1.68404	1.17121	-0.634245	-0.157265	-1.75461
'ADGRE4P	1.07152	-0.301827	1.48206	0.863974	-3.40279	-2.15568	0.0532819	-0.805049	-0.407593	1.00461	-0.710916	-1.62731	-2.90367	0.677391	0.672264	-0.279817	-1.69239
'ADGRE5	1.22611	-0.648967	-0.496223	1.16046	-2.76352	-1.88321	0.469034	-0.617149	-0.251862	1.08409	0.00189639	-1.12657	-1.52564	1.46962	-0.836291	-0.0757245	-1.20348
'ADGRF1	-0.435448	-0.652227	-0.820438	-1.97013	-0.055635	1.65053	0.81818	0.3786	-0.391362	-1.95627	-0.274327	-0.740225	2.03574	1.24533	-0.76566	0.1223	-0.452758
'ADGRF2	-0.355431	-1.12733	-0.763428	-2.71465	-0.686902	2.03516	0.653997	0.400964	-0.0770016	-2.23554	-0.564663	-1.52892	2.3516	1.03306	0.574902	0.180543	-0.705907
'ADGRF3	-1.06547	0.0797714	-0.441446	0.716384	0.753287	4.10031	0.923971	0.716542	-1.20394	-0.227126	0.180525	0.185077	1.18849	0.216048	-0.339685	0.500716	1.57086
'ADGRF4	-0.355431	-1.08621	-0.763428	-2.71465	-0.686902	2.04091	0.653997	0.436462	-0.0770016	-2.2401	-0.564663	-1.52892	1.93534	1.03306	0.580037	0.180543	-0.789239
'ADGRF5	-0.436404	-0.626154	-0.828853	-2.02573	-0.217292	2.0183	0.692588	0.331092	-0.391362	-1.9985	-0.274327	-0.740225	2.08789	1.2539	-0.618647	-0.0272367	-0.450241
'ADGRG1	-0.0818394	2.96458	-0.23183	-3.83154	1.46067	-4.61271	-0.341146	1.17345	1.05144	-0.278881	-0.329212	-4.1108	1.07616	-0.452603	1.53901	-2.22383	-1.80727
'ADGRG2	-1.27583	1.58073	-0.533296	0.414473	-0.402523	3.03905	0.681947	0.582075	0.0180267	0.0993709	-0.731625	1.84682	-0.0413077	-0.716423	-0.176929	-2.54247	0.460522
'ADGRG3	-0.0818394	1.7675	-0.23183	-3.83154	1.46067	-4.65291	-0.341146	1.17345	1.05144	-0.173181	-0.329212	-4.1108	1.07616	-0.568218	1.74829	-2.21346	-2.06416
'ADGRG4	0.283315	-0.772803	-0.0068467	0.758788	0.344268	-1.84181	-1.54535	-1.50057	0.252083	-0.897841	0.912746	-2.36445	-0.223938	0.611221	0.964819	1.17752	-0.962212
'ADGRG5	-0.0818394	2.27407	-0.23183	-3.88845	1.46067	-4.6395	-0.482414	1.17345	1.05144	-0.469798	-0.329212	-4.1108	1.07599	-0.452603	1.53901	-2.26392	-2.09394
'ADGRG6	1.47466	1.67152	-2.05983	-3.59131	0.932778	2.99772	0.548038	0.00639187	0.448724	0.355048	-1.86138	0.0824959	1.09559	-1.57901	0.598597	-2.36868	-0.312162
'ADGRG7	-1.88316	1.75354	-0.142428	1.3845	-1.2914	-1.01125	1.15325	0.522205	0.72338	0.682721	-0.0534778	2.19458	0.410865	-0.281374	0.992741	2.20259	1.83932
'ADGRL1	1.70036	-0.982859	-0.489304	0.829702	-2.02591	-1.91694	0.506837	-0.619302	-0.212159	1.48839	0.00189639	-0.348964	-1.9038	1.36781	-0.773182	0.785455	-0.647991
'ADGRL2	1.75801	-1.91596	-2.5439	8.11497	-0.516309	4.51792	0.132449	0.303101	0.68806	1.21495	-1.18001	-0.364719	2.44965	1.7222	0.196085	-1.80252	3.19349
'ADGRL3	-1.785	2.2811	-2.04491	1.63377	0.608948	-4.18048	-1.71046	-2.345	-0.0410953	-1.2721	0.818741	-0.745617	-1.73438	1.37941	-0.129486	-0.956477	-2.55576
'ADGRL3-AS1	-1.78712	2.15241	-1.98716	1.61968	0.633866	-4.21149	-1.92072	-2.3506	0.266606	-1.40281	0.818678	-0.11517	-1.86016	1.48788	-0.313649	-0.604395	-2.39354
'ADGRL4	0.906085	-1.22843	-2.29937	8.0718	-0.665268	4.5107	0.161382	1.45432	0.472253	0.110105	-1.0467	-0.332245	2.4549	1.5554	0.164541	-1.80349	3.1215
'ADGRV1	2.13682	0.720997	0.570206	0.00193608	0.714764	-0.0683093	-1.17446	0.57275	-1.02631	2.08525	0.374164	0.135246	-3.69508	0.201704	0.962863	0.528165	0.760175
'ADH1A	-1.20002	0.644704	-0.13409	3.79112	0.133733	-4.07186	-0.0984425	-0.601446	0.732905	0.653952	0.183582	0.955327	-1.42237	1.79125	-1.66639	-1.40114	-0.427299
'ADH1B	-1.20002	0.644704	-0.13409	3.79112	0.133733	-4.07186	-0.253336	-0.601446	0.732905	0.624852	0.183582	0.955327	-1.47508	1.79125	-1.66639	-1.40114	-0.486476
'ADH1C	-1.20649	0.635421	-0.13409	3.79115	0.133733	-4.07186	-0.999	-0.601446	0.592821	0.677628	0.183582	1.64895	-1.46099	1.79125	-1.66639	-1.40114	-0.521721
'ADH4	-1.20002	0.551636	-0.13409	3.79112	-0.0341887	-4.07186	-0.475079	-0.601446	0.732905	0.497313	0.183582	0.299083	-1.42237	1.79125	-2.15865	-1.40114	-0.91299
'ADH5	-1.20002	0.561448	-0.13409	3.78395	-0.0341887	-4.37102	-0.458654	-0.601446	0.733009	0.455825	0.183582	0.299083	-1.42237	1.79125	-2.13853	-1.40114	-0.988328
'ADH6	-1.20002	0.589249	-0.13409	3.79112	0.133733	-4.07186	-0.605108	-0.601446	0.732905	0.690075	0.183582	0.955327	-1.42237	1.79125	-2.15865	-1.40114	-0.681862
'ADH7	-1.20649	0.898276	-0.13409	3.79115	0.133733	-4.07186	-1.43925	-0.601446	0.896361	0.578857	0.183582	0.94412	-1.40124	1.78505	-1.81135	-1.40074	-0.71383
'ADHFE1	-1.92308	2.15361	0.249891	-0.256618	-1.15929	1.51186	1.07504	0.376717	1.24252	1.6843	0.57303	1.77532	3.44203	0.202919	0.491873	2.18304	3.40579
'ADI1	-0.779468	0.178794	0.109952	1.3661	0.299467	3.73915	0.137222	-0.381933	-1.10886	0.556599	0.102616	0.549673	0.631696	0.926637	-0.330196	-0.187784	1.45241
'ADIG	-0.353158	0.538169	1.91128	3.904	0.58165	-0.720746	-0.538678	-0.678704	1.07634	2.75187	1.55593	-1.00535	0.887256	0.0484317	1.28428	-0.214851	2.75693
'ADIPOQ	-2.1859	-0.261109	1.15184	0.719052	0.910079	0.267727	0.47258	0.564515	0.192178	-0.245287	4.04208	3.12684	-0.162264	-1.03072	1.49755	-0.195482	2.21592
'ADIPOQ-AS1	-2.1859	-0.261109	1.15184	0.719052	0.910079	0.267727	0.47258	0.564515	0.192178	-0.36854	4.04208	3.09418	-0.162264	-1.03072	1.49755	-0.195482	2.17694
'ADIPOR1	0.986814	-0.670835	1.13746	1.68863	0.388165	4.71341	2.6581	0.850126	-0.278327	-1.88532	0.0054105	3.11327	-2.00494	1.41475	0.420384	1.44553	3.49566
'ADIPOR2	0.338908	0.831291	-0.596722	-1.76031	-1.97558	-0.6113	-0.898144	2.0342	-0.688015	1.33382	0.526849	-2.71148	0.382802	1.99242	1.50405	0.459548	0.0405853
'ADIRF	0.759404	-0.137795	0.367885	-11.1621	-0.179812	1.41614	-1.23455	0.605706	-1.56076	1.2479	-0.487507	-1.57967	-1.50472	-2.8157	-1.08527	0.637332	-4.17837
'ADK	0.957266	-0.852919	1.66156	-9.9716	0.797221	1.84874	-0.674557	0.791331	-1.09634	0.0399005	0.251287	1.08013	-0.732448	-2.42169	-1.66346	0.0329935	-2.48815
'ADM	0.491392	-1.34381	-1.40263	-1.24237	-0.695752	-1.46457	0.264008	-0.554522	0.404231	-0.782738	-0.342465	-1.22852	-1.54419	-0.926392	-0.0687395	0.103153	-2.58348
'ADM5	-2.56266	0.364108	-0.682711	6.51338	-0.0854584	-1.05932	-1.82055	0.000198997	0.646201	1.25566	-0.660557	0.950694	2.01716	1.87153	0.246801	-1.31226	1.42056
'ADNP	-0.693974	0.883429	2.18956	3.79948	0.926468	0.00407612	-0.032548	-1.5151	0.484326	2.16736	1.63932	1.59663	0.92478	-0.439321	-0.363343	0.182326	2.93837
'ADNP-AS1	-0.693974	0.849334	2.20897	3.79948	0.926468	0.00407612	-0.032548	-1.69672	0.498491	2.04626	1.63932	1.59663	0.819455	-0.439321	-0.296039	-0.367184	2.71568
'ADO	-0.052133	-1.00253	-0.36536	-9.98728	-0.921361	1.99293	0.0882651	0.522251	-0.736516	0.109975	0.252502	-0.128194	-0.0207631	-2.33744	-1.21136	-0.828875	-3.65647
'ADORA1	0.986814	-0.753938	1.13448	1.13541	0.388117	4.71341	2.6581	0.850126	-0.0914615	-1.56131	0.0054105	2.73114	-2.31259	1.49393	0.487332	1.22803	3.27325
'ADORA2A	-0.20866	-1.62731	-0.908766	-3.5306	0.348042	-1.46448	1.83476	0.586157	-0.898673	-1.45869	-0.416888	-1.19322	0.891717	-0.517165	-0.311228	1.50862	-1.8416
'ADORA2A-AS1	-0.20866	-1.62731	-0.908766	-3.5306	0.348042	-1.46448	1.83476	0.586157	-0.898673	-1.45869	-0.416888	-1.19322	0.891717	-0.517165	-0.311228	1.50862	-1.8416
'ADORA2B	2.46546	-0.238405	-0.114655	-2.12163	0.0465487	1.23534	-1.80012	0.375506	-0.776941	1.10397	-0.960094	0.268977	-0.919776	-1.96609	0.336242	-0.26789	-0.833392
'ADORA3	1.62926	-1.65443	-0.442623	8.53849	0.756631	4.29567	0.300928	1.20043	0.398514	-1.46128	-0.939944	-0.483731	0.0338688	0.681502	-0.190573	-0.18083	3.12047
'ADPGK	3.31116	-0.352029	0.234659	-1.51295	1.40259	-3.75947	-1.39536	-0.481	-0.277512	0.0514245	1.03078	-1.43357	-0.829119	0.379987	0.581772	0.443136	-0.651373
'ADPGK-AS1	3.31116	-0.21686	0.234659	-1.51295	1.40259	-3.75947	-1.29649	-0.481	-0.277512	0.0514245	1.03078	-1.43357	-0.82277	0.379987	0.581772	0.443136	-0.591276
'ADPRH	-2.5789	1.21647	1.04256	1.61204	-0.466562	-1.24003	1.38923	0.47583	0.245741	1.2859	1.88025	2.00907	-0.276343	-0.998631	0.764673	0.906706	1.81699
'ADPRHL1	1.20055	-1.40959	1.97303	-2.73727	2.2191	0.477882	0.718377	-1.19874	0.727512	0.923764	-0.36451	-1.63421	0.672382	2.16763	0.296491	0.180911	1.05333
'ADPRHL2	0.00635526	0.0196182	-0.368947	8.56977	-0.879674	3.71251	1.47427	-0.771511	1.0168	-0.987239	-1.40813	-2.2897	2.38589	0.595316	-1.31471	0.154869	2.47887
'ADPRM	1.51472	-0.473924	-0.53005	-2.42611	-0.827926	0.699224	-1.59412	0.114082	-1.2824	0.186473	-0.845502	-0.457845	-0.757068	-2.50969	1.70403	-1.12636	-2.15312
'ADRA1A	0.932984	-1.3687	-1.07007	1.08373	-1.96474	-1.26233	-1.11637	-1.09899	0.102401	-1.36274	-0.261625	-1.78325	-1.12914	-2.24146	-0.407076	0.383664	-3.14093
'ADRA1B	1.42612	-0.67394	-1.30119	0.912479	0.963086	0.122678	0.670811	0.185666	0.67015	-0.257753	1.54064	1.86245	-0.127299	-1.1184	0.874914	0.148773	1.47479
'ADRA1D	0.0601164	0.654408	0.397115	5.05312	0.240332	-0.848225	-0.62187	-0.207802	0.731308	0.608203	-0.429661	-0.203567	1.20688	1.15358	1.34018	1.51519	2.66232
'ADRA2A	-0.140122	-1.17289	0.331327	-9.1529	-1.26944	1.11536	-0.438751	0.534377	-0.742488	-0.185643	-0.0235076	0.609633	-1.39772	-2.14143	-1.19396	0.622878	-3.66132
'ADRA2B	-2.40574	1.5857	-0.200416	0.545845	1.36061	3.98817	-1.6775	0.372921	1.90782	0.160979	-2.39593	1.74022	0.946495	-0.374057	1.14952	-0.0950135	1.65241
'ADRA2C	-2.17747	1.48813	-3.11366	2.7776	-1.74674	-4.23088	-0.709367	0.941181	3.22512	0.303171	0.859627	1.27803	0.591038	1.09176	-2.26774	-0.288128	-0.494582
'ADRB1	-0.324078	-1.31095	0.426653	-9.0382	-1.27687	1.04853	-0.467548	0.204124	-0.816639	0.457244	-0.0419042	0.236022	-1.87667	-1.80263	-1.16505	0.583817	-3.79104
'ADRB2	1.36714	0.823546	-1.41478	0.851561	1.30347	0.188493	0.587537	-0.292907	0.230861	0.90277	1.204	0.82964	-0.405909	-1.72696	1.51778	0.181981	1.53706
'ADRB3	0.145976	0.76245	0.868468	0.322562	-2.01659	0.359853	-0.528309	0.560157	-0.917169	1.12476	0.993073	-0.354259	-0.440365	-1.31702	0.300722	0.658233	0.130636
'ADRM1	-0.716614	2.01092	1.54231	3.73663	0.924309	-0.183685	-0.125708	-1.79901	0.201487	0.685964	0.800716	0.216016	0.601586	-0.417131	-0.296485	-1.18869	1.49816
'ADSL	-1.91123	-1.63079	-0.58949	-3.31488	-0.0799913	-1.39705	1.81711	1.55404	-1.8984	0.610699	0.311741	-1.46422	0.508541	0.626198	-0.830971	-0.37083	-2.01488
'ADSS	1.19582	-2.1107	0.398279	2.19007	0.625544	4.77892	1.93499	0.657239	-0.527642	-0.454505	-0.0974557	1.22926	-0.414136	1.44045	0.172704	1.71003	3.18222
'ADSSL1	-0.445332	-0.772311	-1.02979	-1.94109	-0.518131	-4.27958	-0.372362	0.779132	-1.05565	-1.33748	-0.183086	0.190305	0.305818	0.594543	-0.238821	1.96845	-2.08385
'ADTRP	1.35026	-0.0190464	1.0747	-1.79214	-1.32748	2.66684	0.598371	-0.387686	0.112552	-2.73651	-0.80424	-0.644942	2.74092	2.22392	0.848096	-0.913704	0.747476
'AEBP1	1.30927	0.00915074	2.97941	8.32536	-0.0457929	-1.2065	-0.00864945	0.664021	-1.02909	-1.37521	-0.772387	1.14621	0.756495	0.055557	1.26229	0.255243	3.08134
'AEBP2	-0.893729	1.32776	-0.238333	-1.22608	-2.80414	-0.447082	-1.03068	0.988995	-0.735856	1.59572	0.933862	0.0282953	-1.01454	0.953752	1.45711	0.072721	-0.258055
'AEN	0.458273	-1.33098	1.11971	-1.13579	1.65544	-3.76116	0.163341	-0.055208	-0.724743	-0.61433	1.43571	-1.74596	0.132365	0.873415	-0.252995	-0.0993483	-0.970563
'AES	0.710641	0.629177	-0.0987495	0.447822	-1.68656	-3.52215	-0.39694	-1.09373	-0.951898	-0.462808	0.361576	-1.02817	-0.876556	0.170612	-0.835372	-0.973851	-2.40174
'AFAP1	-1.70531	0.479326	-0.89147	2.32565	-1.68226	-3.96136	-1.03365	0.679645	3.77367	-0.571491	0.408169	1.2528	0.142281	0.684477	-2.62066	-0.62384	-0.836008
'AFAP1-AS1	-1.70531	0.479326	-1.98277	2.32565	-1.68226	-3.96136	-0.751199	0.679645	3.77367	-0.552453	0.408169	1.2528	0.463142	0.684477	-2.62066	-0.62384	-0.953246
'AFAP1L1	1.22018	0.792147	-1.41462	1.2681	1.0865	0.185436	0.588901	0.0371115	0.230861	1.0429	0.706274	0.995524	-0.626756	-1.28588	1.28928	0.201948	1.57948
'AFAP1L2	-0.263942	-1.40454	0.470778	-9.0382	-1.321	1.06687	-0.465462	0.218622	-0.826572	0.528153	-0.0419042	0.231869	-1.76357	-1.8047	-1.2532	0.658751	-3.75201
'AFDN	2.08488	2.62999	-2.6815	-4.05985	0.751029	3.0672	-0.264172	-0.404137	-0.580227	1.49214	-2.30414	-1.19498	-0.682817	-1.77415	0.138087	-0.411383	-1.04851
'AFDN-AS1	2.08488	2.62999	-2.6815	-4.05985	0.751029	3.0672	-0.264172	-0.404137	-0.580227	1.49214	-2.30414	-1.19498	-0.682817	-1.77415	0.138087	-0.411383	-1.04851
'AFF1	-1.48513	0.739126	-1.3792	3.64029	0.679229	-5.11663	-0.533476	-1.26455	0.33936	0.528703	-0.391059	0.944392	-0.881306	1.69387	-1.10973	-1.50274	-1.27471
'AFF2	0.417444	-0.835311	0.00474966	1.00942	-0.860249	-0.830427	0.37581	0.640574	0.293182	-1.2949	1.264	-0.670082	-0.672116	-1.14943	1.94228	1.1066	0.185383
'AFF3	-2.22637	0.53423	-0.205988	0.546826	1.3873	3.92834	-1.64747	-0.00479404	2.54264	0.166111	-2.42785	2.83817	-0.228702	-0.733827	0.44837	0.033488	1.23762
'AFF4	1.38981	0.85554	0.263556	1.13145	1.56632	0.0154801	-1.16469	0.873013	-0.30212	1.32673	1.20317	0.924529	-1.90596	0.0834997	1.52281	0.179525	1.99067
'AFG1L	1.46264	1.58959	-0.450729	-2.917	1.25115	3.49969	0.129687	-0.432807	0.211213	-0.0696617	-2.33711	-0.517939	0.607781	-1.71734	1.99122	-2.41804	-0.0294127
'AFG3L2	-0.601148	-2.54087	0.123311	1.32195	0.717094	-3.05593	-0.356067	1.01647	-1.41393	-1.92934	1.55888	-0.512124	-1.43875	0.635203	1.37408	-1.40803	-1.6273
'AFM	-1.68131	1.13074	-1.31266	4.27655	-0.74512	-4.19779	-0.193556	-1.14766	0.405468	0.488903	0.48505	2.12138	-0.587405	1.67527	-1.09177	-2.19944	-0.643334
'AFMID	-0.852096	0.753463	-1.63794	0.975358	0.397086	3.94862	-0.211751	-0.281307	1.00429	-0.256867	-0.490416	-0.847474	-0.00477518	1.41051	-0.678884	1.10981	1.08441
'AFP	-1.66737	1.05283	-1.308	4.27882	-0.74512	-4.19779	0.0936215	-1.14766	0.405468	0.495909	0.48505	2.12138	-0.587405	1.67527	-1.1099	-1.1861	-0.335247
'AFTPH	-1.78083	2.16354	0.200551	0.401313	0.409526	4.17974	0.22018	0.419652	1.50316	-0.593863	-0.398748	0.97937	-0.140945	0.249882	1.2505	0.000272264	2.26583
'AGA	0.120321	-1.29458	-0.553945	1.99888	1.10181	-3.65866	-1.06407	0.149485	0.283065	0.191512	1.5442	0.775184	-2.38126	2.05942	-1.04707	-1.92073	-0.924112
'AGAP1	-0.506166	0.267155	-1.19317	-0.0630912	-0.156236	2.28927	0.520879	0.247052	-0.695713	0.96	1.19036	-0.193818	-1.39479	0.143383	0.528897	-0.182234	0.440444
'AGAP1-IT1	-0.506166	0.267155	-1.19317	-0.140351	-0.156236	2.28927	0.520879	0.247052	-0.695713	0.904476	1.19036	-0.193818	-1.38998	0.143383	0.646472	-0.185464	0.437036
'AGAP11	0.759404	-0.137795	0.367885	-11.1621	-0.179812	1.41614	-1.23455	0.605706	-1.56076	1.2479	-0.487507	-1.57967	-1.50472	-2.8157	-1.08527	0.637332	-4.17837
'AGAP12P	-1.3096	0.636963	-0.00713983	-10.2997	0.889896	2.47498	0.740515	-0.123109	-0.645383	0.583725	0.23842	-0.849368	-0.692529	-2.1978	-0.468984	-1.12967	-3.03969
'AGAP2	-0.872468	1.79138	-0.159108	5.69778	-0.714453	-0.0845709	0.770209	1.43158	-0.102215	1.0492	-0.0454161	-0.472089	1.00457	-0.303888	-0.16399	-2.35645	1.61752
'AGAP2-AS1	-0.872468	1.79138	-0.159108	5.69778	-0.714453	-0.0845709	0.770209	1.43158	-0.102215	1.0492	-0.0454161	-0.472089	1.00457	-0.303888	-0.16399	-2.35645	1.61752
'AGAP3	0.762993	-1.98935	3.32893	6.666	-2.04888	-0.863645	0.0514424	-0.748758	-1.28659	-1.34203	2.40435	2.63283	-1.17047	0.68204	0.23977	2.11982	2.35961
'AGAP4	-1.62823	0.15468	0.120237	-10.2698	0.600524	2.52768	0.721088	-0.109454	-0.788834	0.645396	-0.0672882	-1.05374	-0.865303	-1.9263	-0.159532	-1.12469	-3.30589
'AGAP5	0.817164	0.00193104	1.21361	-9.96981	0.69249	1.84874	-0.968335	0.482461	-0.890383	0.619857	0.251287	1.35145	-0.481708	-2.49199	-0.784948	1.0884	-1.80495
'AGAP6	-0.622738	1.38591	0.0425	-10.2941	0.502709	2.36491	0.51806	0.195355	-1.6213	0.39954	0.23842	-1.91422	-0.521954	-2.11394	-0.20755	-0.990232	-3.15967
'AGAP7P	-1.01079	0.914942	0.0420187	-10.3014	0.763849	2.40051	0.749831	0.13886	-1.47354	0.192324	0.23842	-1.66551	-0.686923	-2.03692	0.374327	-1.13616	-3.12405
'AGAP9	-1.62823	0.15468	0.120237	-10.2698	0.600524	2.52768	0.721088	-0.109454	-0.788834	0.645396	-0.0672882	-1.05374	-0.865303	-1.9263	-0.159532	-1.12469	-3.30589
'AGBL1	0.360746	-0.53832	1.35822	-1.21569	1.73387	-3.75262	0.241034	0.131944	-0.722787	-0.378088	1.34675	-1.01005	-0.295543	0.200002	0.257521	0.284376	-0.499659
'AGBL1-AS1	0.305494	-0.682765	0.793308	-1.21569	1.78746	-3.75261	0.241034	0.0710337	-0.651373	-0.526888	1.34675	-1.0176	-0.419723	0.334956	0.0338656	0.284376	-0.767092
'AGBL2	1.10077	-1.06463	-0.942636	-2.06349	0.0215934	-2.12721	-0.790992	0.826304	-0.901197	-1.26479	0.452707	-0.924874	-0.76844	-1.25587	-0.407302	-0.536065	-2.66153
'AGBL3	0.272001	-1.90691	3.30814	7.08602	-2.04053	-0.898874	0.610977	0.356193	0.133741	-1.14125	2.39114	2.66858	-0.399542	-0.428884	-0.686456	1.11487	2.60981
'AGBL4	0.290218	-1.09519	-2.04587	8.82854	0.142404	4.07266	0.532508	0.636271	0.897759	-0.759772	-0.768788	-3.6597	2.57034	1.26494	-0.236767	-0.921822	2.43694
'AGBL4-IT1	1.53824	-1.0858	-2.05149	8.56077	0.123256	4.13634	0.561308	-0.0602803	0.834667	-0.883545	-0.772191	-2.08178	3.32909	0.759515	-2.04166	-0.911027	2.48885
'AGBL5	-1.04416	0.483957	-0.441446	0.907352	0.747355	4.12514	0.609025	0.716171	-1.22118	0.309167	0.167669	-0.0159632	0.895354	0.438939	0.420256	0.137286	1.80873
'AGBL5-AS1	-1.04416	0.485037	-0.441446	0.907352	0.747355	4.12514	0.609025	0.716171	-1.22118	0.309167	0.167669	-0.0159632	0.895354	0.438939	0.420256	0.137286	1.809
'AGER	1.44843	1.65621	-0.359535	-2.86285	-1.27734	2.60977	0.743136	-0.395142	1.4022	-2.89326	-0.128634	-1.44688	1.46928	1.03468	-1.03193	0.525197	0.123332
'AGFG1	-0.397575	0.856314	-1.22711	1.45377	0.248566	2.17079	0.502331	-0.10312	0.546412	0.226289	0.250005	-1.48186	-1.16122	-0.663419	-0.201159	0.205246	0.306062
'AGFG2	-0.590634	-2.30519	3.27781	7.68099	1.17713	-0.801353	-1.05967	0.262063	-0.904307	0.0702705	1.07832	2.89576	-0.0823934	-0.0938662	1.30697	2.16745	3.51984
'AGGF1	1.60123	-0.313557	-0.839615	0.102674	1.03841	-0.796569	-0.623112	0.67313	-1.325	0.173558	-0.160054	-0.224831	-3.63526	-0.265907	0.0355359	0.480496	-1.01972
'AGK	0.301412	-2.00903	3.5179	7.46666	-1.41317	-1.49529	0.766459	0.0320026	0.560284	-1.79406	2.21586	2.56272	0.27392	0.265352	-0.115044	1.538	3.16849
'AGL	2.23088	-0.781458	-1.24335	8.57873	0.2317	4.66073	0.605142	2.17756	0.00362458	-0.704977	-0.732696	-1.12459	1.63718	0.927866	0.256518	-1.53083	3.79801
'AGMAT	-0.970066	-1.39977	-2.64867	9.86982	-0.28208	2.51432	-0.855598	-0.983912	0.366092	0.165842	-1.80452	0.469234	3.30963	-1.34488	0.275634	-1.38247	1.32465
'AGMO	1.07082	0.597164	3.42395	7.81882	0.495908	-1.19956	-0.819471	0.062476	-1.18044	-0.438553	-0.473908	1.85309	0.44977	0.0552711	0.895665	0.130239	3.18531
'AGO1	0.00635526	-0.0773254	-0.677594	8.45012	-0.810913	3.75886	1.34356	-0.636717	1.10554	-1.48406	-1.40813	-2.2897	2.33153	0.595316	-1.50829	-1.16921	1.88234
'AGO2	-0.603771	1.89866	0.18738	-1.54707	-1.3338	1.60341	1.07372	0.687531	0.335553	0.234811	-0.0247082	2.31983	3.4965	0.999227	0.0772754	1.11534	2.62997
'AGO3	0.00635526	0.0475444	-0.368947	8.45012	-0.7605	3.75886	1.34356	-0.636717	0.952893	-0.981936	-1.40813	-2.2897	2.33153	0.595316	-1.50829	-0.487714	2.26106
'AGO4	0.00635526	-0.209716	-0.674122	8.45494	-0.810913	3.75886	1.34356	-0.743209	1.10554	-1.47698	-1.42753	-2.2897	2.33153	0.583215	-1.50829	-1.09813	1.83635
'AGPAT1	1.44843	1.65621	-0.359535	-2.86285	-1.27734	2.60977	0.743136	-0.395142	1.4022	-2.89326	-0.128634	-1.44688	1.46928	1.03468	-1.03193	0.525197	0.123332
'AGPAT2	0.21568	1.65886	-0.303224	-0.524207	1.37068	-3.54581	-0.892833	-0.400277	0.569566	-0.963187	-0.398224	1.64135	-1.232	0.760755	-1.17531	0.147798	-0.767596
'AGPAT3	-0.0653481	2.76728	0.371978	0.855779	0.239165	1.76007	-1.8838	0.501726	0.634432	1.0861	-0.791319	-2.42704	-0.385506	0.00124695	0.449082	-0.797332	0.579128
'AGPAT4	1.95224	2.30838	-1.38469	-3.37163	0.619732	3.07149	-0.569606	0.013579	-0.0308292	0.683655	-2.66005	-0.626111	-0.609666	-2.00436	-0.476817	-0.594676	-0.919837
'AGPAT4-IT1	1.95224	2.32836	-1.38421	-3.37163	0.619732	3.07149	-0.569606	0.013579	-0.0263613	0.683655	-2.66005	-0.626111	-0.394487	-2.00436	-0.788245	-0.590137	-0.936534
'AGPAT5	0.648899	-1.01197	-0.0427343	2.04413	-1.62846	-1.42345	-0.755363	-0.861366	-0.042479	0.250853	-0.186822	-2.13217	-0.463614	-1.48897	-1.54791	0.217605	-2.10595
'AGPS	-0.555141	-0.331647	-1.02462	0.651901	1.30309	2.32682	-0.233166	0.137505	-0.128702	-0.175786	-0.374585	-0.278128	-1.80648	-0.142023	1.31927	-0.60756	0.0201901
'AGR2	0.882025	0.507057	3.46075	8.0859	0.883612	-0.993492	-0.795213	-0.148631	-1.25871	-0.601203	-0.471385	2.26801	0.484467	-0.00308086	0.650391	0.0906156	3.26028
'AGR3	0.863106	0.506534	3.46075	7.95089	1.0453	-0.993492	-0.795213	-0.148631	-1.37386	-0.514503	-0.471385	2.26801	1.08084	-0.00308086	0.439008	0.0521486	3.34161
'AGRP	1.46054	1.68617	-0.0241677	-3.14542	0.935905	-4.29866	-0.631046	0.613752	2.17022	0.544248	0.21648	-3.50663	0.182547	-0.329032	0.764263	-1.90081	-1.31541
'AGT	0.165605	-1.88303	0.19678	1.31087	0.98714	4.84224	1.82828	0.647287	-0.288137	-0.467712	-0.360796	0.737455	-2.08735	2.00226	0.563309	0.988459	2.29566
'AGTPBP1	0.162286	-0.905779	-1.11353	-0.794916	1.01911	-3.8408	-1.42595	-0.195831	-0.902596	-0.296026	-0.278665	2.14044	-0.918607	-0.0894192	-0.596045	-0.389605	-2.10648
'AGTR1	-2.92567	1.11603	0.625512	2.65285	0.0344936	-0.0372313	0.451896	0.952502	-0.0325768	-0.459049	4.27758	1.44232	1.11994	-0.213881	1.64608	0.0497257	2.67513
'AGTR2	0.984903	-1.43486	1.42494	-0.40316	0.301948	-1.21861	-0.0456116	-1.43049	1.55842	1.0572	-0.290344	1.53801	0.941871	1.07555	0.590035	1.70103	1.58771
'AGTRAP	-0.81902	-1.16313	-1.63766	9.54023	-0.591316	2.38644	-1.33077	-0.921543	0.279541	-0.0623776	-1.67372	-0.667767	3.5109	-1.44866	-0.228193	-1.87609	0.824214
'AGXT	-0.709635	-0.112063	-1.04378	1.18488	0.102014	1.90349	0.991663	0.875984	-1.07911	0.843919	1.36988	-1.81357	-0.752272	-0.710505	1.00678	0.2722	0.582469
'AGXT2	-0.13423	1.05001	1.31541	2.17665	-1.03152	0.171347	0.114543	-0.625975	1.13429	-2.09349	-1.0819	-0.099923	-1.36819	-0.211503	-0.157952	0.395664	-0.111693
'AHCTF1	1.01475	-1.70227	0.553966	2.60171	0.132594	4.7615	1.89114	-0.03353	-0.649614	-0.603266	-0.0948043	1.0394	-0.883107	1.44848	0.645736	1.5836	2.92657
'AHCTF1P1	-1.57413	0.320215	0.0990066	0.198404	1.48392	3.03158	-0.144585	-0.867791	0.18788	0.107678	-0.646917	0.643348	-1.44485	-0.0201152	-0.247843	-0.158106	0.241922
'AHCY	0.632361	0.231949	1.58568	3.86674	-0.255857	-0.0153826	-0.340699	-0.120419	1.58176	1.82717	1.80878	0.829748	1.56388	0.366455	1.07505	0.51441	3.78791
'AHCYL1	2.41933	-2.24682	-0.604063	8.60731	0.526567	4.22603	0.456831	0.937601	0.435477	-2.09667	-0.923144	-0.0218596	0.774439	0.874997	0.440205	-0.529324	3.31922
'AHCYL2	0.295523	-1.06477	2.92131	6.26136	-1.25558	-1.09042	0.106754	-0.124083	0.292234	-0.872631	2.57008	2.18863	-1.03327	-0.0820463	-0.671369	0.829351	2.31777
'AHDC1	-1.2491	-0.304812	-2.06072	8.19516	-0.441838	2.17104	-1.18693	-0.624329	0.781706	-0.0025574	-2.06085	-0.150914	2.91909	0.226813	0.960985	1.04973	2.05562
'AHI1	1.38683	2.59246	-1.40628	-3.76011	1.68956	3.08455	0.338009	0.0127549	0.0575486	0.148672	-1.00394	0.195	0.876645	-2.21141	0.774878	-2.47581	0.074838
'AHNAK	0.156478	-0.184052	-0.541889	-3.4274	0.855501	-2.10944	0.265391	0.438504	-0.0448849	-1.18112	2.11665	2.62802	-0.720983	-0.59361	-0.708751	0.944682	-0.526727
'AHNAK2	-0.405975	-0.896325	-1.02979	-2.06854	-0.513465	-4.27958	-0.372362	0.77983	-0.894733	-1.47096	0.209297	0.254594	0.362136	0.594543	0.648486	1.84148	-1.81034
'AHR	0.620273	1.32513	3.46075	8.07099	0.828314	-1.21872	-0.795213	-0.0217	-1.37377	-0.658763	-0.471385	2.17756	0.993362	0.100305	1.08833	-0.0419401	3.52088
'AHSA1	-0.61369	-2.45684	-0.444689	-2.09034	-1.50668	-4.1465	-0.537238	-0.267621	-1.73629	-1.25132	0.115796	-1.33195	0.138245	0.109229	1.30631	0.484711	-3.55722
'AHSA2	-1.33955	2.06151	-0.197215	0.229191	1.30603	3.89917	-0.0247306	0.528008	1.44557	0.471229	0.0364148	-0.147596	-0.166652	0.390605	2.5592	0.0687799	2.77999
'AHSG	-2.1859	-0.253079	1.15184	1.11781	0.899461	0.272299	0.224987	0.564515	0.0316665	-0.632697	4.04208	3.0921	-0.177202	-0.834194	1.45415	-0.187607	2.14506
'AHSP	2.11279	0.899853	0.522157	-1.44501	0.0223671	-2.83162	-0.475121	-0.547269	1.48805	-1.21155	-0.192163	0.848937	0.158525	1.02866	-1.80026	0.633963	-0.196921
'AICDA	-0.798544	0.845271	-1.18858	-1.88741	-2.05742	-0.241383	-1.28051	1.169	-0.5611	0.626022	0.877111	-1.60848	0.698749	0.677141	1.26401	-0.968399	-1.10863
'AIDA	0.656733	-0.861852	0.513713	0.795003	1.34067	4.94967	1.61542	0.203053	-0.13621	-0.212605	-0.133873	1.14897	-0.794244	2.33011	-0.14915	0.947562	3.05324
'AIF1	1.44843	1.65621	-0.359535	-2.86285	-1.27734	2.60977	0.743136	-0.395142	1.4022	-2.89326	-0.128634	-1.44688	1.46928	1.03468	-1.03193	0.525197	0.123332
'AIF1L	0.178276	0.158126	-0.420287	-0.534438	0.286966	-3.83087	-1.03935	0.660766	0.416169	0.643291	-0.589972	1.42451	-2.09573	1.12256	-0.373924	0.196202	-0.949429
'AIFM1	0.474718	-1.66262	0.838536	0.660397	0.24634	-1.34815	-1.0568	-1.28504	-0.527517	0.632493	-0.320737	-2.25524	0.234546	1.62937	1.14797	1.6	-0.247933
'AIFM2	0.0262371	-1.78296	-0.947683	-9.98492	0.675677	1.99591	-0.352699	0.578316	-0.696984	1.14005	0.251303	1.91814	-0.492782	-2.64007	-1.3939	-0.516203	-3.05564
'AIFM3	-1.54915	-1.20234	-1.22699	-3.64336	0.484609	-2.12875	1.57544	0.339056	-0.913698	-1.6432	0.0363171	-1.73174	0.415428	0.44129	0.25187	1.11609	-2.34478
'AIG1	1.47927	0.879566	-2.06281	-3.81651	1.19917	2.99162	0.365838	0.00639187	0.64621	0.781768	-1.86161	-0.474455	1.51995	-1.62069	-0.377217	-2.45767	-0.700293
'AIM1	1.11605	0.983989	-0.487187	-3.10123	1.24999	4.24385	0.138123	-0.25724	0.858591	-0.0079143	-2.07608	-0.408112	1.35886	-1.67925	1.32875	-2.48583	0.19384
'AIM1L	-1.58238	-0.0596251	-2.23653	8.04546	-0.744923	2.36844	-0.975488	-1.06429	0.658777	-0.754795	-1.70269	0.130564	2.77031	0.357426	0.921454	-0.545443	1.39657
'AIM2	-1.06582	-0.49851	0.32362	2.07156	0.242217	4.88282	2.38524	0.306004	-0.802638	-1.25802	0.231469	-0.416174	-1.56657	0.876563	0.223619	1.11283	1.76205
'AIMP1	-0.754068	1.51782	-0.142262	3.85643	0.284356	-4.39924	-1.22883	-1.58418	0.52441	0.758705	0.184841	-0.442907	-1.01653	1.4386	-1.80467	-1.45848	-1.0665
'AIMP2	1.06626	0.561348	3.18422	8.48094	1.06243	-1.08891	-0.608451	0.319511	-0.878614	0.622931	-0.496887	1.75548	1.57201	0.663121	1.01994	0.36088	4.39905
'AIP	-1.29111	1.4126	-0.0227621	-3.25627	0.15509	-1.67891	-0.649046	-0.292963	-0.78614	-1.11191	2.34307	4.38467	-0.778005	-0.413095	1.02484	0.0594736	-0.225117
'AIPL1	1.11095	-1.45886	-0.562237	-2.58807	-0.911954	0.913967	-1.41714	0.544147	-1.11166	0.166464	-0.769019	-0.0792177	0.960134	-1.50158	1.27695	-0.0138338	-1.36024
'AIRE	0.0737417	3.33088	0.390623	0.179624	0.183096	2.10193	-1.77715	0.501726	0.574093	1.04407	-0.791319	-2.44002	-0.538801	-0.0257133	-0.594265	-0.651756	0.390188
'AIRN	1.98604	2.03728	-1.27128	-3.09514	0.573245	3.03902	-0.367132	0.378666	-0.363442	0.199605	-2.26471	-0.136846	0.117487	-1.97447	-0.372875	-0.523125	-0.509418
'AJAP1	-1.30563	0.179722	-1.34902	7.05974	-0.407314	2.23563	-0.635127	-0.36861	0.347613	0.331952	-1.4615	1.02985	2.7813	-1.28612	-0.341214	-1.7211	1.27255
'AJUBA	0.220819	-1.48895	-1.09191	-4.99718	-1.43164	-3.8589	0.0525069	-0.166505	-0.794909	-0.36099	1.11787	-1.86884	1.56781	-0.259959	0.315929	0.493288	-3.13789
'AK1	0.146179	-0.10544	-0.260115	-0.245875	0.806311	-4.06831	-1.18184	0.656051	-0.00336184	0.671835	-0.720656	2.5947	-2.1519	0.900862	-1.05476	-0.165404	-1.04543
'AK2	-0.00731611	-1.465	-0.445959	8.57382	-1.00924	3.75885	-0.399925	-0.882378	0.929253	-1.81567	-1.63358	-1.15835	2.80814	0.527979	-0.228615	0.475592	2.0069
'AK3	-0.574157	-3.12624	-1.73295	-3.40546	0.89734	-3.75271	1.13389	-1.19887	-0.661338	-2.18135	-1.07034	-1.41895	0.457541	-1.38547	-0.532187	-0.723382	-4.81866
'AK4	1.24332	-1.57141	-1.10116	8.49311	-0.308387	4.10952	0.300694	1.08833	1.44051	0.0812875	-0.635757	-2.41367	3.18668	1.11915	-1.08561	-0.315113	3.40787
'AK5	0.782311	-1.72497	-2.07695	8.40213	-0.455878	4.52098	0.0896971	1.92538	0.409451	0.397314	-1.14102	-1.17891	2.61528	1.67404	0.517577	-1.71001	3.2616
'AK6	1.62993	-0.153392	-0.708438	-0.950364	0.680736	-0.968083	-0.909311	0.280947	-1.03219	0.225001	-0.412015	-1.20253	-3.9593	-0.13457	-0.452038	0.757447	-1.82704
'AK7	-0.263968	-1.40222	-0.652038	-2.11091	-0.761434	-4.59578	0.185124	0.865198	-1.07345	-1.88617	0.276373	0.813726	-0.700714	0.366841	0.824432	0.895954	-2.30476
'AK8	0.242218	0.258069	-0.440897	-1.09306	0.714593	-3.73707	-0.258343	0.860557	0.222389	0.0367027	-0.42466	2.33314	-1.11524	1.00892	-0.0955542	0.387784	-0.275116
'AK9	1.52686	1.13428	-0.452303	-3.34422	1.08348	3.37842	0.193072	-0.245628	0.252814	-0.210322	-2.3371	-0.232209	0.613446	-1.27728	1.79047	-2.31698	-0.110804
'AKAIN1	-0.0891691	-2.82091	-0.300403	0.65492	1.1498	-3.32444	-0.405304	1.81031	-1.40565	-0.746739	0.942838	-1.26919	-1.48463	0.842064	1.19685	-1.89214	-1.78545
'AKAP1	-0.629503	2.48092	-1.98426	1.20768	0.782611	3.72752	0.156794	-0.986633	0.834493	0.618528	-0.749712	-1.47687	-0.881974	2.37603	-1.21471	0.6229	1.22095
'AKAP10	0.819825	0.362609	-0.539718	-2.56908	-0.461896	1.44763	-0.619574	-0.132629	-0.404357	0.411072	-0.574708	-0.742535	-0.475655	-1.26545	-0.976891	-0.388805	-1.52754
'AKAP11	0.588992	-0.360749	1.15549	-3.53406	1.08752	-0.514836	-0.934307	0.257954	0.0345789	1.60679	-1.81442	-2.59653	-0.0610052	2.38328	-0.670916	-0.306328	-0.919636
'AKAP12	1.86031	0.54519	-1.66091	-3.16775	0.561232	3.03019	0.138249	0.728713	0.225189	0.314327	-1.74036	-0.204051	0.0312974	-1.55761	-1.04427	-0.759106	-0.674843
'AKAP13	0.121874	-1.09728	1.38948	-1.38999	1.86418	-3.7523	0.281187	-0.0783192	-0.579174	-0.318476	1.34675	-0.786031	-0.273309	-0.140074	-0.0210113	0.23099	-0.800377
'AKAP14	0.662995	-0.745584	2.0993	-0.249448	0.302888	-0.550972	-0.0378846	-0.416548	1.66401	1.43911	-0.315188	-2.48644	1.04157	0.156665	1.46196	1.4541	1.37013
'AKAP2	-0.0112434	-0.569542	-0.718941	-0.266611	0.837142	-3.89128	-1.02686	-1.03135	-0.448295	1.0403	-0.565588	2.89575	-0.532186	0.401574	0.668236	0.686183	-0.633176
'AKAP3	-0.0340127	-0.404259	-0.704765	-0.5547	-2.01029	-0.338713	-1.04925	0.373286	-0.640723	1.61475	0.14034	-2.61873	1.25897	1.377	1.65352	0.786291	-0.287822
'AKAP4	-1.65583	0.314327	0.598656	0.106958	-0.0829201	1.03135	0.585364	0.921253	-0.146672	0.947835	0.136905	1.48295	-0.857697	-1.89543	-1.66198	-0.456118	-0.157762
'AKAP5	0.659191	-2.53717	-0.535931	-2.18557	-1.47191	-4.4566	-0.123009	0.859651	-1.15166	-0.627532	0.531333	-1.10442	0.588522	-0.361624	1.68738	-1.11065	-2.835
'AKAP6	1.4388	-0.177753	-1.19037	-4.09008	-0.227782	-4.12941	0.519932	-0.773094	-1.15376	0.12255	1.4472	-1.43337	1.10956	0.522914	0.0660343	-2.03181	-2.49511
'AKAP7	1.57727	1.10525	-1.14575	-3.91524	1.22813	3.08913	0.187475	-0.0635345	0.117032	0.123495	-2.32599	0.446314	0.17037	-1.9991	-0.0894541	-2.37729	-0.96797
'AKAP8	1.09657	-0.902764	0.46935	0.558647	-2.79737	-1.67356	-0.432223	-1.54773	-0.758974	1.693	0.690115	-0.345331	-2.01334	1.07671	-0.613928	-0.415729	-1.47914
'AKAP8L	1.0823	-0.924675	1.07269	0.558647	-2.82698	-1.67356	-0.432223	-1.58416	-0.758974	1.52489	0.690115	-0.345331	-2.0277	1.02979	-0.314862	0.0832009	-1.21171
'AKAP9	0.522168	-2.21377	3.23238	6.41411	0.648644	-0.83977	-0.431394	-1.14409	1.21004	0.404726	-0.279246	2.57914	-0.951439	-0.259787	1.04654	2.31198	3.06256
'AKIP1	0.675842	-1.83132	-1.43872	-1.46086	-0.993379	-1.47344	0.331807	-0.900227	0.131595	-0.506276	-0.443143	0.135665	-1.62557	-0.885808	-0.133111	0.0727003	-2.58606
'AKIRIN1	0.220098	0.767791	-0.692903	8.76486	-1.35071	4.34926	1.15726	-1.02378	0.130981	-0.832781	-1.60603	-1.10271	2.83082	0.888466	0.394756	-0.796897	3.02462
'AKIRIN2	1.67794	-0.34815	-0.631104	-3.09432	0.681791	3.99968	-0.477575	-0.127444	1.26684	-2.12948	-2.61275	-0.851239	1.69702	-1.15824	1.96536	-0.888704	-0.257593
'AKNA	0.0691924	0.0320358	-1.04377	-0.723472	1.27016	-3.79568	-1.00875	-1.01407	-0.297545	1.1521	-0.916846	2.85588	-0.929548	0.953565	0.531939	0.663	-0.550454
'AKNAD1	2.35691	-1.41191	-0.635932	8.55937	0.474432	4.40888	0.430714	0.348859	0.520562	-0.841621	-0.923144	-0.671693	0.617708	1.02442	0.0549156	-0.934378	3.34452
'AKR1A1	1.0191	-0.315718	-1.31061	8.72734	-0.632729	4.25415	0.997924	-0.472323	1.29208	-0.78211	-0.781856	-1.62319	2.84927	0.67225	-0.0801434	-0.0789195	3.43363
'AKR1B1	0.272001	-1.92081	3.30814	7.3675	-2.05032	-0.901016	0.208778	0.355536	0.135238	-1.06418	2.64407	2.76458	0.414287	-0.114808	-0.604588	1.11699	2.98285
'AKR1B10	0.272001	-1.92081	3.30814	7.327	-1.94463	-1.27861	0.560395	0.355536	0.135238	-1.02041	2.64407	2.76458	-0.217416	-0.212712	-0.596065	1.437	2.90333
'AKR1B15	0.272001	-1.92081	3.30814	7.3736	-1.94463	-1.27861	0.560395	0.355536	0.13554	-1.02041	2.64407	2.69296	-0.217416	-0.21797	-0.596065	1.437	2.89583
'AKR1C1	-0.160934	0.716251	1.51174	-9.3899	-0.519951	3.49402	0.693651	-1.6541	-0.286634	-0.0500357	-2.8147	-3.20269	-0.014061	-2.93384	-0.165438	0.197981	-3.64466
'AKR1C2	0.378319	1.19956	1.51174	-9.39068	-1.6118	3.37908	0.935964	-1.41655	-0.194276	-0.0288124	-2.8147	-3.20269	-0.014061	-2.80308	-0.421348	0.197981	-3.57384
'AKR1C3	0.378319	0.956251	1.49042	-9.40994	-1.46192	3.10775	0.935964	-1.63179	-0.185894	-0.0772682	-2.8147	-3.20269	-0.0141405	-2.14787	-0.446045	0.197981	-3.58139
'AKR1C4	0.20544	1.00553	1.47974	-9.38944	-0.319547	3.38198	0.808659	-1.65232	-0.353972	-0.0132886	-2.8147	-3.20269	-0.260664	-2.8483	-0.68547	0.197981	-3.61527
'AKR1C6P	-0.386604	0.708098	1.51174	-9.3899	-0.402386	3.37661	0.968258	-1.39647	-0.462206	-0.135614	-2.8147	-3.20269	-0.014061	-2.93384	-0.348324	0.197981	-3.68102
'AKR1C8P	0.377184	1.01482	1.47974	-9.38944	-0.319547	3.38198	0.681033	-1.49936	-0.395222	0.016727	-2.8147	-3.20269	-0.012052	-2.84822	-0.820976	0.197981	-3.53819
'AKR1D1	0.24465	-2.52035	3.34273	7.34384	-1.77923	-0.908212	0.502473	0.0608264	1.05532	-1.44033	2.5621	2.53905	-0.582062	-0.317951	-0.450977	1.50908	2.79024
'AKR1E2	-0.386604	0.724239	1.51174	-9.3899	-0.254253	3.37661	0.968258	-1.39647	-0.462206	-0.135614	-2.8147	-3.20269	-0.00629068	-2.93384	-0.438687	0.197981	-3.6606
'AKR7A2	-1.29571	-0.645418	-2.67856	10.6238	-0.466531	2.35069	-0.422722	-1.12323	0.302122	0.433602	-1.60045	-0.120652	2.67678	-1.52279	-0.457428	-1.14373	1.22744
'AKR7A2P1	1.75288	-1.78129	-1.0062	8.5286	0.397134	4.44392	0.443187	1.18269	0.0416912	-1.8165	-1.17867	-0.609245	0.610143	-0.0373727	0.247895	-0.968335	2.56263
'AKR7A3	-1.29571	-0.648178	-2.67856	10.6238	-0.466531	2.35069	-0.441811	-1.12323	0.302122	0.433602	-1.60045	-0.0433721	2.77761	-1.52279	-0.457428	-1.14373	1.2665
'AKR7L	-1.29571	-0.648178	-2.67856	10.6238	-0.466531	2.35069	-0.441811	-1.12323	0.302122	0.433602	-1.60045	-0.0433721	2.77761	-1.52279	-0.457428	-1.14373	1.2665
'AKT1	-0.445332	-0.773478	-1.02979	-1.90505	-0.518131	-4.27958	-0.372362	0.779132	-1.05565	-1.19639	-0.183086	0.190305	0.27693	0.594543	0.328643	2.02066	-1.89216
'AKT1S1	-2.22156	0.571702	-0.416598	6.67038	-0.0273125	-1.05946	-1.87022	0.000198997	0.971327	1.1465	-0.660557	1.11471	2.32349	1.83427	-0.251059	-1.26869	1.71428
'AKT2	-1.61756	-0.322919	-1.13518	6.95197	-0.811033	-1.09841	-1.65355	0.103465	0.476864	2.5496	0.184006	0.0490359	1.19392	2.41463	-0.400854	1.47156	2.08889
'AKT3	1.13705	-2.10187	0.403121	1.82296	0.768762	4.77231	1.93499	0.600568	-0.485681	0.0304475	-0.0974557	0.849451	-1.37835	1.15012	0.302845	1.71003	2.85482
'AKTIP	-0.879212	2.47162	-0.471593	-3.93596	0.763362	-4.6594	-0.729831	1.4857	1.41623	0.104443	-0.286827	-1.39724	-0.218028	-0.20994	1.63071	-1.58246	-1.62461
'ALAD	-0.167903	-0.134461	-1.10965	-0.32109	1.27368	-3.79646	-1.01179	-1.05253	-0.372854	1.24479	-0.912208	2.45356	-1.00699	0.621662	0.195737	0.367682	-0.932206
'ALAS1	1.89944	-2.67576	-1.43644	0.998639	-1.72829	-1.28959	-0.0263171	0.787612	-0.827736	0.137052	-1.50856	1.16586	0.225631	0.645485	-0.955976	-0.0984202	-1.17185
'ALAS2	-1.62982	-0.571333	1.67116	-0.551106	-0.74613	1.6579	-0.498501	1.1224	0.293376	-0.215967	-0.387692	1.36125	-1.11512	-0.185644	-0.729536	-1.69357	-0.554583
'ALB	-1.68003	1.03752	-1.308	4.27882	-0.74512	-4.19779	-0.0819494	-1.14766	0.405468	0.540015	0.48505	3.04107	-1.31754	1.67527	-1.1099	-0.690605	-0.203845
'ALCAM	-2.53344	0.542516	-0.302343	1.97784	-1.38166	-1.88332	1.24522	0.39823	0.858661	0.825248	-0.283809	2.81874	-0.658556	-0.123578	1.53449	0.805495	0.959932
'ALDH16A1	-2.24662	0.142872	-0.0235855	6.62609	-0.0288357	-1.05932	-1.92888	0.000198997	0.64607	1.24259	-0.660557	-0.141314	1.33409	2.05495	0.501326	-1.35206	1.27675
'ALDH18A1	1.10496	-0.936931	-0.0555513	-9.59323	-0.943349	1.14723	-0.218681	0.799173	-1.37969	0.387745	-0.294314	0.902262	-1.0052	-2.43891	-0.631687	-0.563957	-3.43003
'ALDH1A1	-0.164545	-1.49743	-0.603021	-0.562659	0.940345	-3.90676	-1.37296	-0.518193	-0.0444857	1.15086	-0.496044	1.67532	-0.97691	-0.0232452	-0.297418	-0.267622	-1.74119
'ALDH1A2	1.5506	-1.34757	0.567988	-2.18715	0.78696	-3.82528	-1.03013	0.297394	0.39483	1.19553	0.0505484	-2.5424	-1.90893	0.0798181	0.821808	0.314621	-1.69534
'ALDH1A3	0.369852	-1.42426	0.75154	-1.39644	1.68087	-3.3277	0.0291357	-0.530288	-0.511177	-1.97207	1.3976	0.46151	0.459303	0.90612	1.28991	0.0564891	-0.439899
'ALDH1B1	-0.820783	-1.80398	-0.74211	-3.45351	-1.17838	-4.01346	-1.13251	-0.138713	-1.74603	-2.63907	-0.848043	-1.33973	-0.804461	-0.661468	-1.00124	0.21495	-5.52714
'ALDH1L1	-2.38104	1.2871	0.985984	1.66572	-0.572926	-0.780884	2.9144	0.514206	1.03684	0.90911	2.78468	0.753174	0.893673	-1.18939	0.677574	1.12268	2.65522
'ALDH1L1-AS1	-2.38104	1.2871	0.985984	1.66572	-0.572926	-0.780884	2.9144	0.514206	1.03684	0.90911	2.78468	0.753174	0.893673	-1.18939	0.677574	1.12268	2.65522
'ALDH1L1-AS2	-2.38104	1.28769	0.985984	1.66572	-0.572926	-0.780416	2.7452	0.763762	1.18795	0.90796	2.78468	0.75297	0.893673	-1.48115	0.677574	1.09413	2.63294
'ALDH1L2	-0.780138	0.0998797	0.700925	-0.0984083	0.950307	-0.0678275	-0.58197	1.01273	0.650835	0.989775	0.307171	1.39923	-0.0473386	-0.412868	0.595809	0.422565	1.28517
'ALDH2	-1.15639	0.0895335	0.693641	1.47961	0.523992	-0.0825562	0.546392	1.05829	1.32471	0.15765	0.722967	0.662723	-0.174469	0.0910692	-0.322574	-0.633554	1.24526
'ALDH3A1	0.665962	-0.216009	-0.586014	-2.87002	-0.342688	1.5438	-0.763174	0.137139	-1.61531	-0.0755316	-0.506464	-0.191975	-0.349442	-1.15169	-0.796935	-1.2026	-2.08024
'ALDH3A2	0.660354	-0.202588	-0.313014	-2.95836	-0.342688	1.44644	-0.458914	0.137139	-1.61531	0.0310485	-0.585543	-0.090395	-0.40576	-1.14507	-0.91683	-1.1265	-1.9715
'ALDH3B1	-0.921016	1.77405	-1.08288	-3.03285	1.06711	-2.34719	-1.1309	-0.386027	-0.428192	-0.724241	2.28156	4.39379	-0.977971	0.0348522	0.7011	-0.430825	-0.302405
'ALDH3B2	-0.825356	1.45802	-0.559815	-4.08555	0.147117	-1.76078	0.149973	-0.386027	-0.810903	-0.890392	2.28156	4.39379	-1.21765	0.1392	1.4291	-0.425795	-0.240878
'ALDH4A1	-1.15454	-1.33171	-2.70779	10.6814	-0.466531	2.3507	-0.456079	-1.34116	0.304195	0.553737	-1.59994	-0.973677	2.64422	-1.37637	-0.293991	-1.37783	0.863651
'ALDH5A1	-0.447335	0.130816	-0.138881	-1.71967	-0.741794	2.63922	1.32445	-0.597773	0.430264	-2.66156	-0.524572	-0.305462	1.97405	1.71871	0.840721	-0.265595	0.413899
'ALDH6A1	0.635348	-2.27101	-0.442038	-2.6501	-1.1668	-4.22778	-1.13381	0.553885	-1.92019	-0.983396	0.123175	-0.516318	-0.0644398	0.000251523	0.684565	-0.116626	-3.37382
'ALDH7A1	1.84357	1.00916	0.457695	1.47589	1.86495	0.203529	-0.824958	0.713432	-0.822875	2.02954	1.07909	-0.204817	-2.69564	0.56415	1.25729	0.198877	2.03722
'ALDH8A1	1.13576	1.70355	-1.44148	-3.76635	1.32616	3.06853	0.307108	0.0877356	-0.290252	0.516538	-1.01424	-0.241907	0.910856	-2.28574	-0.0639831	-2.46509	-0.628202
'ALDH9A1	-0.647633	-0.0613707	0.349266	2.55652	0.516991	4.90415	2.58448	0.485743	-1.19074	-1.09563	0.0451054	-0.100262	-1.30801	0.623732	-0.380411	0.128296	1.85256
'ALDOA	0.767624	1.01845	1.08042	-1.75613	-0.138275	-2.88924	-1.22943	-0.0903106	1.46558	-1.24698	-0.192163	0.46375	0.509601	1.29785	-1.42513	-1.08021	-0.861148
'ALDOB	0.150688	1.1853	-1.07843	-0.990497	0.728048	-3.89062	-1.54079	0.0273376	-0.0355329	1.04496	-0.311996	2.15862	-0.510034	0.248044	-0.0253108	0.220014	-0.655052
'ALDOC	0.0970327	1.03406	-1.71284	-3.29074	1.6457	3.04716	-1.30734	-0.0135906	0.0980724	2.614	0.345391	-1.39615	-1.38744	-0.853022	-0.19187	-1.19896	-0.617636
'ALG1	-0.211709	-0.316894	-2.45641	-1.10113	-0.196775	-2.22582	-1.67563	-0.877159	2.24451	0.281654	1.64308	0.867211	-1.0238	2.12382	-1.08776	-2.7723	-1.69628
'ALG10	-0.423191	0.573977	0.026338	-0.49392	-1.57618	-0.0570162	-0.370622	2.13199	-0.294436	-0.836058	0.782717	1.45212	-0.521928	0.91488	0.99423	-1.04096	0.315486
'ALG10B	-0.423191	0.573977	0.026338	-0.49392	-1.57618	-0.0570162	-0.370622	2.13199	-0.294436	-0.836058	0.782717	1.45212	-0.521928	0.91488	0.99423	-1.04096	0.315486
'ALG11	-0.538845	-0.659623	1.5328	-4.13557	1.25922	-0.466487	-0.278324	-0.494108	0.166838	0.929846	-2.11983	-2.51257	-0.237081	2.29537	-0.449198	0.00226875	-1.42633
'ALG13	1.25411	-0.565714	0.191277	-0.673046	0.371614	-0.405241	0.104927	-1.33242	0.512145	1.16881	-0.291856	-0.533144	1.75551	0.605358	-0.472045	1.76996	0.865058
'ALG14	1.615	-1.66022	-0.72365	9.04224	-0.233637	4.30921	-0.197747	1.7861	-0.0911642	-0.255752	-0.751239	-1.7383	1.3133	1.06058	0.209156	-1.45042	3.05836
'ALG1L	-2.38104	1.4467	0.985969	1.88129	-0.572926	-0.656762	2.18895	0.485145	1.05184	1.15755	2.78468	1.54185	0.893673	-0.976754	0.706491	1.09409	2.90769
'ALG1L2	-2.31891	1.71084	1.24421	2.18495	-0.492156	-0.58373	2.6545	0.139624	1.03308	0.372224	3.21064	-0.145372	0.415913	-1.9473	0.961933	0.0709118	2.12784
'ALG1L9P	-0.6779	-0.0101804	0.299741	-4.69254	1.37881	-2.27615	0.618992	-1.02666	0.166764	-2.04217	1.90777	1.94226	-0.302704	-0.546222	-0.563805	0.61957	-1.3011
'ALG2	0.048845	0.566074	-1.05576	-0.114933	0.651251	-3.89133	-1.00119	0.0414292	0.329231	1.52543	-0.311996	2.35338	-0.40659	-0.157603	0.910017	1.17169	0.164487
'ALG3	-2.2584	1.25776	1.15774	2.6986	0.680292	0.508107	0.455161	0.988691	-1.00887	-0.870126	4.04567	2.5058	-0.0599628	-1.02517	1.50496	-0.218021	2.59056
'ALG5	0.641897	0.29637	1.38295	-4.00374	2.72418	-0.460773	-0.788203	-0.131015	-0.268156	0.535149	-2.33645	-4.25974	0.410231	2.87021	-0.16853	0.032098	-0.880883
'ALG6	0.944225	-1.36966	-1.09987	8.34975	-0.294053	4.09632	0.276453	1.28714	1.27364	-0.0916906	-0.652067	-1.29743	3.27291	0.871237	-0.475842	-0.501887	3.64729
'ALG8	0.346208	0.111895	-1.36163	-4.97726	-0.691808	-2.30715	0.4135	-0.579538	1.37501	-1.4023	3.30497	2.96395	-1.24435	0.78654	-0.254007	0.317942	-0.79951
'ALG9	0.214828	-0.342687	-0.494849	-4.52108	0.0770105	-2.67528	0.48155	-0.207046	-0.846467	0.459602	1.81386	0.930728	0.841475	-1.28647	-1.67766	-0.496229	-1.93218
'ALK	-0.762563	0.668105	-1.16765	0.454602	0.669109	4.09394	0.786779	-0.470503	-1.09928	0.508332	-0.368364	-0.0170463	0.6461	0.230065	1.01507	0.113021	1.32493
'ALKAL1	-1.6212	1.44266	0.0662002	-0.16332	-1.47286	1.68056	0.87681	1.40229	0.972947	0.761974	0.263564	0.124842	3.17613	-0.181038	0.89376	1.49192	2.42881
'ALKBH1	-0.643746	-2.43542	-0.444432	-2.21755	-1.4871	-4.19583	-0.899095	0.0515756	-1.62759	-1.70491	0.115796	-1.33012	0.139591	0.109229	0.93246	0.54232	-3.77371
'ALKBH2	-1.30589	-0.134219	0.693641	0.987547	0.63173	-0.0681713	0.914179	1.61595	0.545053	0.127408	0.72604	2.11437	0.85063	0.249835	0.465853	-0.427472	1.99662
'ALKBH3	0.618944	-0.342206	-0.762398	-1.50472	-0.29399	-1.74028	0.165873	0.786931	-0.639692	-1.22749	0.433242	-0.604073	-0.0614092	-1.13937	0.385377	0.949561	-1.24393
'ALKBH3-AS1	0.618944	-0.410056	-0.762398	-1.50472	-0.288967	-1.74028	0.165873	0.786931	-0.641091	-1.0452	0.433242	-0.604073	-0.0614092	-1.12502	0.385406	0.949561	-1.21081
'ALKBH4	-0.561885	-2.04383	3.29287	7.91937	0.481291	-0.828903	-1.06775	-0.039816	-0.773928	1.06607	1.68845	2.27332	-0.599318	-0.493211	1.61361	1.02069	3.23676
'ALKBH5	1.32044	-0.34171	-0.256895	-1.85455	0.0349307	1.43536	-0.632264	-0.160985	-0.561309	0.476879	-0.7608	-0.934368	-0.785594	-1.33157	-0.43196	-1.28801	-1.5181
'ALKBH6	0.511684	-0.904597	-1.0101	7.10029	-1.10272	-1.37776	-1.19989	-0.100733	-0.68357	1.23247	-0.528184	0.385378	1.88231	2.24347	0.349083	2.40311	2.30006
'ALKBH7	1.51941	-0.323632	0.597231	0.756769	-3.40279	-2.89162	-0.577022	-0.792537	-0.52997	0.338985	-0.0667843	-0.759621	-3.42172	0.304047	0.724482	-0.210756	-2.18388
'ALKBH8	0.378563	0.0622164	-0.644597	-4.58745	0.178999	-2.20309	0.155787	0.242758	-0.400337	0.378559	1.5974	1.48943	0.102438	-1.47895	-2.09821	-0.456795	-1.82082
'ALLC	-0.790132	0.178799	0.135574	1.3659	0.290399	3.73915	0.0813501	-1.31466	-1.0491	0.471237	0.102616	0.549673	0.665321	0.808774	-0.346166	-0.187784	1.17524
'ALMS1	-1.52887	1.85643	-0.0492645	0.0591663	-0.405812	4.12871	-0.709942	-0.970113	0.672297	0.96936	-0.195988	0.676969	0.195933	-0.207504	0.240961	-0.405825	1.08163
'ALMS1-IT1	-1.41316	1.90716	-0.0492645	0.0591663	-0.405812	4.12871	-0.709942	-0.970113	0.672297	0.96936	-0.195988	0.676969	0.195933	-0.207504	0.29249	-0.405825	1.13612
'ALMS1P1	-1.36846	1.3318	-0.0492645	0.478344	-0.406094	4.12871	-0.709942	-1.31791	0.672297	0.792218	-0.195988	0.71473	0.171582	-0.258998	0.261908	-0.624292	0.90516
'ALOX12	1.10548	-0.532801	-0.548903	-3.01564	-1.10718	0.911595	-1.68402	0.707977	-1.11869	-0.0826979	-0.771588	-0.244727	0.422856	-1.31013	1.28675	-0.440666	-1.60559
'ALOX12-AS1	1.10548	-0.533333	-0.548903	-3.18621	-1.10718	0.911595	-1.68402	0.707977	-1.11869	-0.0880648	-0.771588	-0.244727	0.500339	-1.31013	1.28675	-0.440666	-1.63034
'ALOX12B	1.52675	-0.435362	-0.504464	-3.23415	-1.09114	0.914131	-1.57424	0.714761	-1.32442	0.358455	-0.794723	-0.535617	1.49813	-2.15739	1.56099	-0.425054	-1.37584
'ALOX12P2	1.10548	-0.539566	-0.548903	-2.78724	-1.10718	0.888444	-1.60195	0.707735	-1.11869	-0.0937106	-0.771588	-0.388931	0.366898	-1.31013	1.28675	-0.440666	-1.58831
'ALOX15	1.09727	-0.182402	-0.636723	-2.94043	-0.889674	1.12591	-1.31884	0.473923	-0.976947	0.554044	-0.78641	-0.112007	1.15493	-0.178858	0.287385	-0.848947	-1.04444
'ALOX15B	1.53158	-0.304065	-0.291826	-3.45357	-1.09114	0.914131	-1.57424	0.714761	-1.32442	0.65093	-0.794723	-0.597814	1.21378	-2.15739	1.5611	-0.416493	-1.35485
'ALOX15P1	1.3994	-0.725304	-0.559202	-2.92547	-0.911954	0.913967	-1.35916	0.822921	-0.424703	0.475302	-0.266867	-0.382115	0.413539	-1.14532	1.28675	-0.0138338	-0.850513
'ALOX5	-0.64944	0.659038	0.633153	-9.95913	0.536472	2.74446	1.08044	-0.892982	-1.06813	0.377354	-0.151078	-0.841794	-0.619787	-2.20937	0.348329	-1.2786	-2.82277
'ALOX5AP	0.949248	1.00582	1.18838	-3.47137	1.31265	-0.486216	-1.21769	-0.492786	0.123885	0.545233	-1.69298	-2.74738	0.558666	2.66698	-0.624039	-0.0897582	-0.61784
'ALOXE3	1.52675	-0.435362	-0.504464	-2.9507	-1.09114	1.34307	-1.57424	0.703944	-1.32442	0.358455	-0.794723	-0.564627	1.69013	-2.15739	1.56099	-0.425054	-1.15969
'ALPI	-0.221203	0.167123	-1.13992	0.416895	-0.362528	2.25482	0.547862	0.197951	-0.175141	-0.107956	0.578161	-0.606647	-0.930362	0.102789	0.0354194	-0.253366	0.125975
'ALPK1	-0.561499	1.42058	-0.137819	3.61033	0.0594007	-4.11541	-1.2644	-1.09592	0.719674	-0.0841523	0.0961708	0.942644	-1.16146	1.03907	-1.95796	-1.46176	-0.988127
'ALPK2	1.42781	-2.88754	-1.30635	1.68313	0.815537	-3.01496	-0.37774	-0.339768	0.195997	-0.469194	-0.0996099	0.678436	-0.655503	0.12445	-0.886049	1.00139	-1.02749
'ALPK3	0.370035	-0.500877	1.23661	-1.30782	1.74087	-3.75359	-0.00502956	-0.0769529	-0.537023	-0.357408	1.34778	-0.786079	-0.518437	-0.170067	0.306015	0.282083	-0.68247
'ALPL	-1.16757	-0.0127263	-2.64666	9.64129	-0.255811	2.67103	-0.336355	-1.12655	0.446982	0.594657	-1.90197	0.802633	2.64538	-1.3454	-0.188705	-1.24231	1.64448
'ALPP	-0.221203	-0.0669943	-1.13992	-0.118826	-0.362528	2.25482	0.547862	0.197951	-0.175141	-0.107956	0.54505	-0.606647	-0.874993	0.102789	0.0354194	-0.200394	-0.0476771
'ALPPL2	-0.221203	-0.0669943	-1.13992	-0.118826	-0.362528	2.25482	0.547862	0.197951	-0.175141	-0.107956	0.54505	-0.606647	-0.874993	0.102789	0.0354194	-0.200394	-0.0476771
'ALS2	-1.25998	-0.906289	-1.59279	0.874125	0.300437	2.54715	-0.917709	-0.292704	1.05852	-1.7249	0.250585	0.854184	-2.7947	-1.02127	0.242925	1.92764	-0.613693
'ALS2CL	1.32673	-2.94299	-1.84608	0.876465	-1.29156	-1.1823	-0.156942	0.386813	0.379172	-0.456723	-1.67667	0.0251264	0.132416	0.941966	-0.0949941	0.215612	-1.34099
'ALS2CR12	-1.286	-0.380007	-1.53539	0.870019	1.25146	2.64154	-0.696857	-0.284758	-0.0171345	-1.40252	-0.0166786	0.588853	-2.93189	-1.01805	0.613341	0.668674	-0.733848
'ALX1	-0.967401	0.852997	-0.475163	-0.193518	0.19752	0.124134	-0.0240175	0.647564	0.972032	1.63921	-0.368605	1.68049	3.24348	-0.245905	-0.21004	-0.430069	1.61068
'ALX3	2.41933	-2.05926	-0.604063	8.55007	0.526567	4.22603	0.463953	0.935389	0.435477	-2.22602	-0.937834	-0.0218596	0.169827	0.888008	0.61485	-0.529324	3.21278
'ALX4	0.984415	-1.02428	-0.762398	-1.45357	0.41326	-1.92758	0.14733	0.542202	-0.876423	-1.13957	0.433242	-1.26201	0.0762561	-1.13885	0.0180086	0.949561	-1.5051
'ALYREF	-0.304482	-0.851115	-1.6179	0.221507	0.637038	4.0057	-0.00344078	-0.748312	1.83075	-0.76225	0.286481	-0.703914	-0.769209	1.11125	-0.0191217	1.11757	0.857634
'AMACR	-0.102868	0.754405	1.26727	2.55732	-0.515803	0.0791844	0.206628	-0.757261	1.07354	-2.0513	-0.758637	-0.139876	-0.896376	-0.668779	-0.129679	0.341199	0.0647429
'AMBN	-1.04577	0.492587	-1.24688	3.89807	-0.466664	-4.08499	-1.12966	-1.61964	0.709443	-0.432169	0.453175	0.916688	-1.27389	1.70458	-1.30882	-0.743227	-1.29429
'AMBP	0.0761766	0.0918986	-1.06401	-0.140091	1.2289	-3.78987	-0.92738	-1.01513	-0.297157	1.26762	-0.916846	2.85465	-1.2308	0.827324	0.586807	0.661362	-0.446637
'AMBRA1	1.42395	-0.802788	-1.02424	-1.55174	0.617762	-2.12889	0.0883856	0.770621	-0.962973	-0.679435	0.522909	-1.35209	-0.0933828	-1.22992	-1.20763	0.806396	-1.70077
'AMD1	1.52506	0.656434	-0.251742	-3.33186	1.08313	3.35466	0.432158	-0.0544107	0.315032	0.0222479	-2.33787	-0.39335	1.46306	-1.66507	1.34523	-2.41849	-0.0639459
'AMDHD1	-1.17207	-0.049717	-0.230962	-0.168224	0.114964	-0.081833	0.498705	0.655755	0.41121	1.12177	0.0134784	1.54391	-0.341732	0.45414	0.729032	-0.332624	0.791448
'AMDHD2	-0.597419	0.217549	-2.30233	0.116618	-0.812604	-2.24054	-1.88668	-0.804996	1.5245	-0.722476	0.434621	0.536837	-0.524067	1.54446	-0.657035	-2.60032	-2.19347
'AMELX	-1.20961	1.71276	-0.748582	0.638421	-0.571837	2.96526	0.345586	0.578119	0.14222	-0.541739	-1.33635	0.183393	-1.16885	-0.290781	-0.494439	-1.92008	-0.429127
'AMER1	-0.635053	-2.55522	-0.464658	-1.91256	-0.402586	4.06682	0.149693	1.30979	0.206167	-1.19069	0.404778	-0.869998	-1.33586	1.19256	-0.432613	-0.063636	-0.63327
'AMER2	0.999232	-0.220886	1.00691	-3.0895	2.75859	-0.503538	-0.386695	-0.118052	-0.204741	0.229447	-1.54862	-1.21745	0.645628	1.25946	-0.436712	-0.0947829	-0.230427
'AMER3	-0.945752	0.259374	-1.04822	0.53995	1.14216	3.27699	-1.91936	-1.04223	-1.11218	0.278005	-1.48772	-0.00956642	-2.16709	-1.61763	-0.460179	1.20483	-1.27715
'AMFR	0.120933	1.88748	-0.25302	-4.0818	0.868978	-4.65228	-0.561437	1.48964	1.48536	-0.328487	-0.323207	-2.05233	0.883015	-0.440727	1.89397	-1.06117	-1.28127
'AMH	0.0817213	0.37858	-0.0976757	0.879668	-1.85505	-3.22684	-0.451428	-0.671573	-0.79711	-0.0953587	-0.624532	-2.48762	-0.140256	-0.119086	-0.8837	-0.0625621	-2.5432
'AMHR2	-0.94311	1.8315	-0.17828	1.03729	0.217384	-0.117614	-0.37287	1.21964	-0.0234836	1.38447	0.799953	1.22017	-0.709158	0.0555608	1.74572	0.291691	1.86472
'AMIGO1	1.4044	-2.16469	-0.604063	8.55103	0.526567	4.41717	0.451153	0.993728	0.435745	-1.33399	-0.923144	-0.0225213	0.48741	0.874951	0.347411	-0.984041	3.11428
'AMIGO2	-0.944241	2.37135	-0.203384	0.0806736	0.0785644	-0.104064	-0.133422	0.458577	-1.0023	0.192989	0.499993	0.329787	-0.417587	1.76632	0.513722	-1.41613	0.51771
'AMIGO3	1.42127	-2.66116	-0.927891	0.594466	-1.71904	-1.2865	0.358162	0.744307	-0.273797	0.0680898	-1.33056	1.11309	0.207467	1.10336	-0.54569	0.0656125	-0.767203
'AMMECR1	-0.513437	-0.577491	0.273479	-0.99953	0.479958	-0.648818	0.126344	-1.36833	0.0314786	0.282095	-0.347815	-2.37289	0.594469	1.64564	-0.331702	1.26863	-0.61448
'AMMECR1L	-2.06163	0.257041	-0.825282	0.749915	1.89817	3.64532	-1.6761	-0.955574	-0.4318	-0.439234	-1.31004	-0.50988	-1.37968	-1.90611	-0.299831	0.139623	-1.27627
'AMN	-0.203837	0.101289	-0.383365	-2.03642	0.432566	-4.5264	0.128979	0.995628	-0.756677	-0.798246	-0.13288	0.131377	0.393442	0.398484	1.02143	0.828153	-1.10162
'AMN1	-0.29389	0.797443	-0.941828	-0.528882	-2.53468	-0.311145	-1.00042	1.45573	-1.0593	0.413866	2.9286	-0.0587226	0.504232	0.59581	0.944346	-0.254572	0.164148
'AMOT	1.82282	-0.545048	1.45328	-0.815529	0.353104	-0.690135	0.0661912	-1.32518	0.728825	1.834	-0.291856	-0.137451	1.42808	0.570168	-0.378086	1.77198	1.46129
'AMOTL1	-0.0645167	1.20594	-0.243684	-5.27878	-0.491244	-2.92745	0.542761	0.00514867	-0.402558	-0.744788	2.41389	1.89562	0.919872	-0.318508	-2.00419	0.6855	-1.20175
'AMOTL2	-2.63033	2.01223	0.615289	2.28915	-0.0136184	-0.659374	0.805139	0.611773	0.746355	-0.183979	3.16615	0.715132	0.871832	-1.23515	1.04557	0.740228	2.2241
'AMPD1	1.88918	-1.50827	-0.95189	8.3203	0.127372	4.44793	1.06336	1.29543	-0.167034	-1.79068	-1.17867	-0.337877	0.64901	0.254636	0.509213	-1.2229	2.84978
'AMPD2	1.4044	-2.20043	-0.604063	8.55055	0.526567	4.39686	0.451153	0.993728	0.431536	-1.33633	-0.923144	-0.0225213	0.48741	0.874951	0.07616	-0.987528	3.02982
'AMPD3	0.596265	-1.34704	-1.40263	-1.24237	-0.932817	-1.22189	0.221372	-0.4669	0.0259344	-0.610261	-0.342465	-0.766219	-1.43568	-0.926392	-0.214823	0.106589	-2.48983
'AMPH	-0.0699797	0.610036	3.14458	8.20317	-0.150657	-1.12729	-0.225378	0.554478	-1.15062	-1.23767	-0.757968	3.2082	0.700741	-0.379549	1.80948	-0.085615	3.26149
'AMT	1.42127	-2.61234	-0.927891	0.637302	-1.71904	-0.999605	0.351553	0.281299	-0.273797	0.0374812	-1.33056	1.11309	0.0114049	1.14667	-0.607901	0.168688	-0.825596
'AMTN	-1.15449	0.700166	-1.24688	3.8796	-0.482138	-4.22756	-1.17807	-1.30354	0.709443	-0.432169	0.453175	0.943664	-1.27389	1.70458	-1.30882	-0.743227	-1.24004
'AMY1A	2.08774	-1.23995	-1.96997	8.47974	0.601217	4.53003	0.460258	1.15189	0.168898	-0.339449	-0.894169	-1.33438	0.514694	1.44482	0.456029	-1.20605	3.22783
'AMY1B	2.08774	-1.23995	-1.96997	8.47974	0.601217	4.53003	0.460258	1.15189	0.168898	-0.339449	-0.894169	-1.33438	0.514694	1.44482	0.456029	-1.20605	3.22783
'AMY1C	2.08774	-1.23995	-1.96997	8.47974	0.601217	4.53003	0.460258	1.15189	0.168898	-0.339449	-0.894169	-1.33438	0.514694	1.44482	0.456029	-1.20605	3.22783
'AMY2A	2.08774	-1.23995	-1.96997	8.47974	0.601217	4.53003	0.460258	1.15189	0.168898	-0.339449	-0.894169	-1.33438	0.514694	1.44482	0.456029	-1.20605	3.22783
'AMY2B	2.08774	-1.23995	-1.96997	8.47974	0.601217	4.53003	0.460258	1.15189	0.168898	-0.339449	-0.894169	-1.33438	0.514694	1.44482	0.456029	-1.20605	3.22783
'AMZ1	1.58575	-0.414749	3.15475	7.94194	0.782893	-1.13631	-0.985818	0.351461	-0.76534	0.041174	-0.560706	1.49819	1.30247	0.51695	0.726877	0.0942867	3.53345
'AMZ2	-1.73818	3.12709	-2.17414	1.18628	2.09014	3.82534	0.318217	-1.02393	1.68178	-0.0432001	-0.96246	-1.04085	0.109493	1.03935	-1.67299	1.17217	1.47353
'AMZ2P1	-1.88784	1.41799	-2.16927	0.342986	1.57685	4.08931	-0.536872	-0.57639	1.70736	0.444648	-0.38983	-0.90479	-0.306147	2.28322	-1.50456	0.339182	0.981465
'ANAPC1	-2.32378	-0.442496	-0.871303	0.177068	1.04124	3.88773	-2.44494	-1.67924	0.91651	0.670069	-1.31792	-0.54213	-0.255149	-1.29152	-0.298051	-1.56078	-1.58367
'ANAPC10	1.4431	1.04467	-0.829378	3.55254	0.214063	-4.36389	-0.463412	-0.704382	0.649581	-0.500925	-0.0726943	0.539728	-1.02305	2.12206	-1.08605	-1.40904	-0.221766
'ANAPC11	-0.304482	-0.851115	-1.6179	0.221507	0.637038	4.0057	-0.00344078	-0.748312	1.83075	-0.76225	0.286481	-0.703914	-0.769209	1.11125	-0.0191217	1.11757	0.857634
'ANAPC13	-2.63033	2.00845	0.615289	2.15097	-0.0136184	-0.666323	0.825481	0.627518	0.623533	-0.231692	3.16615	0.82283	0.855679	-1.23515	0.978803	0.740228	2.15945
'ANAPC15	-0.76346	-1.159	0.299925	-4.6171	-0.184258	-2.33571	0.737653	-1.2134	0.535899	-1.98531	2.35893	2.16619	-0.224119	0.971743	0.895182	0.647084	-0.96744
'ANAPC16	-0.13607	-1.34676	-0.427433	-9.91146	0.701042	1.87668	-0.00925408	0.829383	-0.578852	0.522477	0.251287	1.31696	-0.701048	-2.75972	-1.63462	0.887584	-2.77995
'ANAPC1P1	-1.89803	0.332182	-1.01836	0.854936	-0.854921	4.28161	0.250995	-0.791343	1.41627	0.787221	0.069165	0.882795	-1.86269	-0.474164	0.197457	-0.432179	0.435235
'ANAPC2	0.203351	0.919062	-0.264608	-0.712121	0.897081	-3.62741	-0.295492	-0.224533	0.558214	-0.419982	-0.0895117	1.97943	-1.13762	1.08724	-0.520126	-0.272646	-0.479918
'ANAPC4	-1.66991	1.20747	-1.54206	2.84324	-1.74809	-3.13323	-0.683398	-1.21564	3.43742	-0.0657841	0.59861	-1.1574	0.739172	0.90125	-2.53192	-0.290962	-1.0778
'ANAPC5	-1.15141	0.248528	0.138439	-0.0339886	0.81708	-0.0322447	0.86798	0.779859	-0.697691	-0.0628798	0.933558	0.980845	1.77466	-0.187091	1.14241	-0.194808	1.33081
'ANAPC7	-1.30214	0.398792	0.693641	1.05887	0.577367	-0.126703	-0.0907962	1.18065	0.317161	-0.0085082	0.722967	0.706399	-0.182837	0.283753	0.528006	-0.186591	1.14251
'ANG	-0.130445	-2.63573	-1.31902	-4.38449	-1.2417	-3.49729	-0.476589	-0.325153	-0.328536	-0.372097	0.488886	-0.246121	1.0966	-0.412068	-0.411244	0.470361	-3.43116
'ANGEL1	-0.712676	-2.38335	-0.456134	-1.82549	-1.65362	-4.22831	-0.805502	-0.185275	-1.97764	-1.00738	0.120834	-1.88134	0.148982	0.0884719	1.8655	-0.279843	-3.79319
'ANGEL2	1.15009	-0.992032	0.871007	1.06293	0.679119	4.83594	1.80889	0.577041	-0.252133	0.222139	-0.279297	0.116298	-0.763839	1.83934	0.912606	1.05782	3.21148
'ANGPT1	-1.25044	2.24813	0.0408135	-1.78265	-0.526769	1.81351	1.1448	0.46813	0.921851	1.0639	1.03292	1.84097	1.82662	0.842593	0.59803	1.53749	2.95497
'ANGPT2	0.604785	-0.650644	-0.0839577	2.04133	-1.69789	-1.42412	-0.75505	-0.668838	-0.0352914	0.53321	-0.0785822	-2.13393	-0.40077	-1.42959	-1.58321	0.217605	-1.88624
'ANGPT4	-0.0304448	-1.02578	0.649473	4.70318	-0.366029	-0.994172	0.218564	-0.499007	0.769015	1.10887	-0.357796	0.492629	0.51303	1.06943	1.13441	0.380316	1.94142
'ANGPTL1	0.685639	-0.685767	0.794715	2.68426	0.412061	4.8146	2.59998	0.391697	-1.45837	-0.393845	0.127562	1.5574	-2.07229	1.10244	-1.18888	1.45706	2.70707
'ANGPTL2	0.17233	0.544624	-0.531412	-0.427452	0.817498	-4.0695	-1.01856	0.303861	-0.00336184	1.14408	-0.782139	2.59505	-1.73908	0.47223	-0.376131	0.525433	-0.593132
'ANGPTL3	0.741442	-1.6907	-1.07877	8.33803	-0.29413	4.03803	0.597035	2.18597	0.887737	-0.392573	-0.676882	-1.32179	3.93653	0.999266	-0.218053	-0.736824	3.82858
'ANGPTL4	0.29636	0.144984	1.02924	0.812774	-3.75306	-2.1635	0.117393	-0.821606	0.566517	1.24905	-0.0891133	-2.60143	-3.25424	0.428507	0.433611	-0.0458242	-1.91258
'ANGPTL5	0.0960239	0.678168	-0.620007	-4.28523	-0.565586	-2.33109	-0.0847373	-0.360111	0.205625	-0.702052	1.98833	0.589733	0.23741	-0.341029	-1.36042	0.463971	-1.59775
'ANGPTL6	0.266697	-0.791822	0.271789	0.838606	-2.97364	-2.05155	0.0529344	-0.45264	0.448578	0.233007	0.0103007	-2.00622	-1.78771	0.634766	0.5755	1.38783	-1.33589
'ANGPTL7	-0.868792	-1.28511	-1.64552	9.66774	-0.966563	2.3851	-0.811447	-0.932317	0.35483	0.362976	-1.67372	-0.26288	3.26216	-1.34236	0.128883	-1.88986	1.12078
'ANGPTL8	0.268286	-0.152712	0.437963	1.1282	-2.20389	-1.89033	0.818827	-0.497311	-0.0524627	0.323753	0.00285394	-1.31992	-1.74842	0.811919	-0.621182	-0.237396	-1.23296
'ANK1	-0.949029	0.67241	0.336482	0.671043	-1.67	0.296133	0.0731979	1.65251	-0.851727	1.88068	-0.956318	-0.636719	0.685981	-2.06707	0.688938	1.47777	0.32607
'ANK2	-0.558716	1.088	-0.137819	3.57138	0.025515	-4.11979	-1.14533	-1.09306	0.719674	0.20711	0.0943107	0.158157	-1.52735	1.039	-1.99445	-1.46171	-1.28377
'ANK3	0.0542373	-0.551902	0.154911	-10.1388	-0.954153	1.99462	0.227313	0.449328	-0.702728	1.2786	0.724378	0.0989804	0.0735691	-2.17934	-0.588334	0.0757981	-2.49588
'ANKAR	-1.1139	-0.7347	-1.5475	1.1026	1.04595	2.08228	-0.287678	-0.00298786	1.22417	-1.05164	-0.512777	-1.14903	-3.07678	-0.146913	-0.539495	-0.473861	-1.29556
'ANKDD1A	1.57083	-1.04189	0.0926569	-1.79071	1.43057	-2.67101	-1.06805	0.254744	0.513189	0.921946	1.03232	-1.16063	-1.59829	-0.186791	0.781952	-0.10477	-0.755981
'ANKDD1B	1.65278	-0.721568	-0.890023	0.407286	1.14274	-0.844219	-0.125657	0.52664	-1.10855	0.719474	-0.177723	-0.397707	-3.83515	-0.112908	-0.512241	0.315455	-0.990344
'ANKEF1	-0.0102888	0.415522	0.510858	4.77523	0.827322	-0.835565	0.297932	-0.261148	0.292192	1.27836	-0.0804473	1.38732	0.762678	1.19098	1.29942	0.89982	3.18754
'ANKFN1	-0.633862	1.94973	-1.94587	0.942062	0.746366	3.73645	-0.107202	-1.08222	0.74522	0.429635	0.301224	-0.50464	-1.17932	2.11725	-0.831428	0.819735	1.37578
'ANKFY1	1.10798	-0.13398	-0.268373	-2.96325	-1.39093	1.15454	-1.45848	0.404126	-1.06459	0.774923	-0.821414	-0.0472493	1.23188	-0.75191	0.49715	-0.901928	-1.15787
'ANKH	1.21405	0.0232478	1.39321	1.96642	-0.0909046	-0.180993	0.622884	0.0364608	0.184201	-2.25599	-0.23932	-1.92968	0.534476	-0.566358	0.0854136	0.174879	0.243
'ANKHD1	1.89849	1.04403	-1.06738	1.93993	1.64166	0.0817675	0.16972	-0.22317	-0.0607046	0.695746	1.51877	1.38293	-1.03107	-0.953108	0.77749	-0.396235	1.85472
'ANKHD1-EIF4EBP3	1.89849	1.04403	-1.06738	1.93993	1.64166	0.0817675	0.16972	-0.22317	-0.0607046	0.695746	1.51877	1.38293	-1.03107	-0.953108	0.77749	-0.396235	1.85472
'ANKIB1	0.522168	-2.2406	3.23238	5.37228	0.680598	-0.83977	-0.410912	-0.266211	1.21004	0.030696	-0.279047	3.09527	-0.951439	-0.260649	1.52813	2.00626	3.1073
'ANKK1	0.227098	0.220361	-0.510817	-4.41069	0.341835	-2.93034	0.261247	-0.0433602	-0.639977	-0.375534	1.99603	0.161116	0.618418	-1.35054	-1.36887	-0.456453	-2.06512
'ANKLE1	0.892577	-0.320308	0.705657	0.240432	-2.67989	-1.34299	-0.155984	-1.14313	-0.627104	0.847027	0.461304	0.235774	-1.53748	1.14901	1.39336	-0.755254	-0.659248
'ANKMY1	-0.709635	-0.385234	-1.04378	1.17139	0.211271	1.90689	0.991663	0.575449	-0.646855	0.874644	1.36988	-1.81357	-0.940419	-0.903183	0.67778	0.164154	0.375108
'ANKMY2	0.887738	0.59847	3.43828	8.04421	0.780619	-1.01279	-0.795213	-0.0184284	-1.23275	-0.707816	-0.471385	2.27483	0.994841	-0.0613536	0.983913	0.0990079	3.45054
'ANKRA2	1.59195	-0.492298	-0.907617	0.425163	0.972463	-1.01544	-1.20513	0.454398	-0.342716	0.638557	-0.41202	-0.423305	-3.83915	-0.0677759	-0.592043	1.19555	-1.00485
'ANKRD1	1.17034	0.770747	0.402685	-9.50068	-1.12448	1.56029	-1.16607	0.522233	-1.15251	1.15375	-0.471565	0.389839	-0.817688	-2.69631	-1.16117	0.0515008	-3.01727
'ANKRD10	1.11382	-0.965677	2.44767	-2.96984	2.12719	0.385067	0.380995	-1.0143	0.857572	0.61909	-0.3764	-0.330356	-0.087265	1.6358	0.0831305	0.0743209	0.995206
'ANKRD11	-0.252622	0.997787	0.103908	-2.55949	0.226651	-5.05794	-0.45223	0.369579	0.511163	-1.66908	0.604226	-2.20065	0.306062	-1.19626	1.70028	-1.02897	-2.3994
'ANKRD12	-0.0934213	-2.52422	-0.135491	1.12889	0.39222	-3.2364	-0.556159	1.30918	-1.1448	-1.14175	1.13433	-1.14167	-0.479138	0.582377	0.879603	-0.539314	-1.39144
'ANKRD13A	-1.30214	-0.255764	0.693641	0.640158	0.577367	-0.0967466	0.115939	1.6162	0.489807	0.286893	0.722967	0.605389	-0.00744877	0.675935	0.237805	-0.665646	1.08359
'ANKRD13B	-0.518039	1.43013	-1.2106	-3.28579	1.00045	3.05715	-0.437002	-0.433059	0.731115	2.00525	0.889287	-1.37786	-1.12126	-1.87528	-0.59667	-0.301684	-0.510961
'ANKRD13C	1.04826	-1.83054	-2.59377	10.3693	-0.151312	4.27006	0.11829	1.12496	1.49295	0.341176	-0.647752	-1.43796	2.98279	1.94021	0.198369	-0.206292	4.25467
'ANKRD13D	-0.162487	1.00098	-0.0211208	-3.06825	-0.13214	-1.67891	-0.814494	-0.390104	-0.670651	-1.04176	2.34329	4.37048	-0.789911	-0.387696	1.0707	-0.0227032	-0.0986922
'ANKRD16	-0.466782	1.23312	1.69736	-9.61324	0.0865336	3.37211	0.713851	-1.33588	-0.322551	0.161826	-2.80033	-3.13105	-0.422596	-2.84448	-0.215303	0.0585509	-3.45722
'ANKRD17	-1.67754	0.958333	-1.308	4.21046	-0.74512	-3.9791	-0.352842	-1.14766	0.40704	0.619767	0.48505	0.37912	-1.31754	1.8314	-0.910015	0.300274	-0.561594
'ANKRD18A	-0.826141	-1.42098	-0.56552	-3.32915	-0.656308	-4.01305	-1.11619	-0.138713	-1.84626	-2.31601	-0.872057	-1.33819	-0.756591	-0.699208	-0.944355	0.298826	-5.13497
'ANKRD18B	-0.382549	-2.34165	-1.10928	-2.39605	-1.00984	-3.99822	-0.791489	0.512606	-0.504321	-2.07404	-1.36603	-0.98624	0.0456604	-1.91113	-1.13682	-0.220644	-4.91751
'ANKRD18CP	0.0578298	1.29761	-0.955347	-0.254087	0.649906	-3.88498	-1.19017	0.0332728	0.00952847	1.27211	-0.310997	2.35897	-1.32929	-0.147022	0.457449	0.20372	-0.432876
'ANKRD19P	-0.000601051	-0.364535	-0.952192	-0.197238	0.890585	-3.87361	-1.59574	-0.0224868	-0.184772	0.311424	-0.37581	2.27929	-1.11207	-0.143462	-0.973717	-0.040194	-1.58878
'ANKRD2	0.791305	-0.203506	0.676066	-9.65623	-0.937131	1.14617	-1.09124	0.978185	-1.32234	0.570845	-0.287486	2.01112	-1.74892	-2.72735	-0.49986	-0.720516	-3.25522
'ANKRD20A1	0.326509	-1.25111	-0.575188	-2.6279	-0.13126	-3.93827	-1.08622	-0.35197	-0.0592497	-2.22824	-0.883462	-0.122359	-0.962723	-0.815218	-0.193937	-0.582751	-3.87084
'ANKRD20A12P	-0.725872	-0.818501	-0.472024	3.53274	0.624034	5.50416	1.77105	-0.276085	-1.40332	-0.701481	0.0529213	1.18931	-0.153101	2.13834	0.578279	1.8846	3.18126
'ANKRD20A19P	1.00682	0.0117584	0.922976	-2.97695	2.24198	-0.655828	-0.443607	0.375173	-0.241481	0.426528	-1.4352	-0.148079	0.16639	0.751798	-0.233015	-0.0727545	-0.0758726
'ANKRD20A2	0.326509	-1.25111	-0.575188	-2.6279	-0.13126	-3.93827	-1.08622	-0.35197	-0.0592497	-2.22824	-0.883462	-0.122359	-0.962723	-0.815218	-0.193937	-0.582751	-3.87084
'ANKRD20A3	0.326509	-1.25111	-0.575188	-2.6279	-0.13126	-3.93827	-1.08622	-0.35197	-0.0592497	-2.22824	-0.883462	-0.122359	-0.962723	-0.815218	-0.193937	-0.582751	-3.87084
'ANKRD20A4	0.326509	-1.25111	-0.575188	-2.6279	-0.13126	-3.93827	-1.08622	-0.35197	-0.0592497	-2.22824	-0.883462	-0.122359	-0.962723	-0.815218	-0.193937	-0.582751	-3.87084
'ANKRD20A5P	-0.459955	-3.08768	-0.326695	1.94357	0.619928	-3.05537	-0.466648	0.831463	-0.847115	-1.89915	1.65678	-0.517871	-0.930136	1.019	0.928576	-1.39385	-1.49629
'ANKRD20A8P	-2.49037	0.0435836	-0.191302	0.500827	-0.684096	4.03481	-1.66742	0.49616	0.365921	0.263001	-1.46682	0.293437	0.552701	-0.504527	1.54882	-0.0912143	0.250877
'ANKRD22	1.20244	0.0517041	-0.667834	-8.11088	-2.41597	1.55836	-1.21657	0.613763	-1.69053	1.06231	0.109339	0.0266165	-0.868897	-3.9855	-1.8202	-0.934407	-4.27156
'ANKRD23	-1.82248	0.557362	-0.200416	0.550031	-0.140626	3.98817	-1.67795	0.0532477	2.08825	0.764215	-1.76596	1.27082	0.55592	-0.620366	0.235648	-0.374795	0.865268
'ANKRD24	0.799735	0.6358	-0.0952149	0.936064	-2.04142	-3.69955	-0.257776	-1.05367	-0.159457	-1.08704	0.16063	-1.55893	-3.39527	0.341964	0.125946	-0.373068	-2.68031
'ANKRD26	-0.102934	1.09777	1.6809	-9.56544	0.61851	2.68876	0.596129	-0.785671	-0.0837564	0.121917	-2.32543	-0.409977	0.231038	-2.2414	-0.544827	-0.461308	-2.37143
'ANKRD26P1	0.935572	0.805558	-1.12884	-1.61186	0.829694	-2.99725	-1.23417	0.69673	1.44033	-1.47823	0.0630244	0.672254	-0.124152	2.01303	0.520002	-0.838136	-0.359108
'ANKRD26P3	0.77646	-0.337134	0.587082	-3.47241	0.1195	-0.581439	-0.352095	0.747848	0.484697	1.09848	-2.07367	-0.38083	-0.569234	1.19493	-0.55766	-0.0723267	-0.84695
'ANKRD27	-1.5369	1.71376	-1.33874	6.44316	-1.32857	-1.81712	-0.703162	-0.467576	-0.0973448	1.34908	-0.926892	0.885545	2.63065	2.51494	-2.54655	0.675203	1.36237
'ANKRD28	-0.782339	-0.127324	-2.51235	0.281788	-1.89565	-1.10133	-0.39763	1.10438	-0.506832	0.597311	-0.697914	2.58579	0.581154	0.80284	0.092454	-0.160509	-0.534039
'ANKRD29	-0.0787047	-2.99231	0.412722	1.71493	-0.232985	-2.35968	-0.338976	0.34887	1.16675	-0.415843	-0.730537	0.502403	-0.076193	0.704082	-0.979997	-0.550882	-0.976588
'ANKRD30A	-0.055757	1.7989	1.32358	-9.62212	-0.72823	3.63109	0.339816	-1.53485	0.248368	0.642731	-0.988978	-2.22824	1.10496	-2.80004	-1.18909	-0.931552	-2.74735
'ANKRD30B	-0.0937267	-2.8976	0.626339	2.13613	-0.275303	-2.63613	-0.410874	0.531614	-0.43084	-1.79135	0.292554	-1.61065	-1.49859	1.70952	0.180628	-1.7823	-1.98764
'ANKRD30BL	-0.892136	0.810848	-0.075383	0.294627	1.32749	3.31383	-1.91936	-0.96564	-0.851784	0.416185	-1.48772	-0.643599	-2.86502	-1.46993	-0.744936	0.404691	-1.33696
'ANKRD30BP3	-1.13754	0.645688	0.633153	-9.90132	0.454372	2.74446	0.732989	-0.965607	-1.18331	0.446745	-0.151078	-0.694697	-0.442733	-2.11368	0.550225	-1.12523	-2.87689
'ANKRD31	1.78527	-0.827066	-0.938788	0.394356	1.1361	-1.0424	-0.945088	0.412004	-0.82539	0.566362	-0.177723	-0.331765	-3.83276	-0.139834	-0.928503	0.590844	-1.27609
'ANKRD33	-1.35631	1.9176	-0.226082	0.986284	0.237455	-0.195194	0.181977	0.976811	0.250675	0.489124	1.23308	1.8042	-0.986459	1.16691	1.2889	-0.986371	1.69565
'ANKRD33B	0.884105	0.0891303	1.46271	2.39971	0.33633	0.00333665	-0.329726	0.0774494	0.293195	-2.23859	-0.185872	-2.40469	0.059841	-1.73024	-0.206775	0.305481	-0.296148
'ANKRD34A	-0.725872	-0.818501	-0.472024	3.53274	0.624034	5.50416	1.77105	-0.276085	-1.40332	-0.701481	0.0529213	1.18931	-0.153101	2.13834	0.578279	1.8846	3.18126
'ANKRD34B	2.05573	-0.101316	-0.832852	0.598402	1.09986	-0.301587	-1.37528	0.844108	-1.23017	1.41123	-0.161187	-0.243869	-4.03932	0.127509	0.418569	0.678114	-0.263014
'ANKRD34C	0.424616	-0.455674	1.02472	-1.55041	0.827725	-3.75254	-0.0431973	0.206007	0.396061	0.166975	1.35922	-2.38385	-0.293616	-0.0955778	0.470802	0.255671	-0.860767
'ANKRD34C-AS1	0.424616	-0.343136	1.02472	-1.55043	0.986949	-3.75252	0.0120336	0.425492	0.393116	0.166975	1.35922	-2.38385	-0.293616	-0.0996174	0.472802	0.330007	-0.706808
'ANKRD35	-0.725872	-0.818501	-0.472024	3.53274	0.624034	5.50416	1.77105	-0.276085	-1.40332	-0.701481	0.0529213	1.18931	-0.153101	2.13834	0.578279	1.8846	3.18126
'ANKRD36	-2.51138	0.837135	-0.353937	0.550031	-0.140454	3.97545	-1.67398	0.0343514	2.41229	0.0260512	-1.76596	1.21846	0.365053	-0.621471	-0.363055	0.180108	0.542174
'ANKRD36B	-2.51138	0.837135	-0.353937	0.550031	-0.140454	3.97545	-1.67398	0.0343514	2.41229	0.0260512	-1.76596	1.21846	0.365053	-0.621471	-0.363055	0.180108	0.542174
'ANKRD36BP1	-0.423563	-1.00781	0.267552	2.77221	0.511752	4.73531	2.31601	0.481634	-0.994733	-1.03281	0.152019	1.2646	-0.929886	1.06569	-0.721562	0.374908	2.20783
'ANKRD36BP2	-1.12948	1.26857	-0.988933	0.061923	-0.700634	4.29205	0.0576039	-0.819437	0.394899	0.827713	-0.586958	1.23934	-1.66608	-1.13992	0.219683	-0.323355	0.251744
'ANKRD36C	-2.34795	1.36885	0.228211	0.545845	0.928338	3.98817	-1.6775	0.498765	1.13501	0.201356	-2.39593	1.74022	0.897762	-0.131105	1.17835	-0.093526	1.51622
'ANKRD37	-0.285121	-1.33921	-0.770847	2.34064	0.686192	-3.83096	-1.09743	0.146709	0.435467	0.250952	0.942848	-0.460635	-1.91663	1.84781	-1.55712	-1.71787	-1.5813
'ANKRD39	-1.82248	0.557362	-0.200416	0.550031	0.885075	3.98817	-1.67795	0.0532477	1.98936	0.632932	-1.76596	1.27082	0.55592	-0.620366	-0.244084	-0.374795	0.944217
'ANKRD40	0.232843	1.06402	-1.49173	0.174885	0.903514	3.44482	-0.296551	-1.38306	1.16751	1.07468	-0.154752	-1.46413	-0.910456	1.28506	-0.826034	0.595431	0.854015
'ANKRD42	-0.610104	-0.714174	-0.223386	-4.28839	-1.51169	-2.51994	-0.0158304	-0.972367	0.321487	-0.185156	3.3165	1.40226	-0.0474189	0.136816	-0.479552	0.387572	-1.50084
'ANKRD44	-0.890682	-1.15346	-1.60475	0.881826	0.406358	2.97197	-0.503176	-0.991009	1.333	-1.36732	-0.356249	-0.639241	-2.18436	-0.238389	0.759881	-0.353736	-0.982333
'ANKRD44-IT1	-0.900561	-1.15374	-1.60883	0.906153	0.396759	2.88558	0.0886438	-0.991009	1.05118	-1.30689	-0.0166786	-0.639241	-3.05184	-0.19007	-0.0192918	-0.391952	-1.23545
'ANKRD45	0.452942	-0.667666	1.084	2.80952	0.438567	4.86496	2.9514	0.311728	-0.608492	-0.426665	0.15042	0.591738	0.0027773	0.766232	-0.844444	0.945714	3.20568
'ANKRD46	-2.54354	3.61159	0.217482	-1.30268	-0.558345	1.98234	1.52815	0.194475	0.798831	2.34015	0.958786	2.31196	1.59527	0.676475	0.152577	0.977702	3.23531
'ANKRD49	-0.227206	0.677072	-0.243684	-5.19329	-1.30236	-2.92712	0.440358	0.0197952	-0.327634	-0.716753	2.41389	1.95426	1.12536	-0.300894	-1.15322	0.685549	-1.26897
'ANKRD50	0.48801	0.52521	-1.59571	3.32541	0.66821	-4.03721	-0.650001	-0.640445	0.813605	-0.317424	0.102828	0.834315	-0.942886	1.32072	-2.13541	-2.63765	-1.21961
'ANKRD52	-0.749499	3.20244	-0.1478	-0.026137	0.487593	-0.121701	0.620877	0.756397	0.163798	1.17495	-0.00969018	-0.564066	-0.540152	0.802638	0.588228	-0.118663	1.3798
'ANKRD53	-1.72419	2.46681	-0.0525808	-0.213241	0.0691482	4.12081	-1.08643	-1.01649	0.885065	0.994161	-0.199821	0.224683	-0.434229	0.154727	1.59959	0.0196169	1.45191
'ANKRD54	-2.24831	-2.29312	-1.2167	-3.51549	0.0156087	-1.02961	1.02261	0.355207	-1.73168	-0.20971	-0.00623711	-3.17543	0.133073	0.187139	-1.67144	-0.212093	-3.89904
'ANKRD55	1.31053	-0.68293	0.471835	0.569765	0.943089	-0.641672	-0.405765	-0.963427	0.0116653	-0.280476	0.523519	-0.712765	-2.68133	0.167845	-0.408467	0.508793	-0.567446
'ANKRD6	1.37476	-0.0308678	-0.619123	-3.08987	0.63533	4.04523	-0.124225	0.387791	0.211906	-1.83065	-2.61876	-0.897432	1.17702	-1.39156	1.39635	-0.85715	-0.557811
'ANKRD60	-0.649533	2.15545	1.64392	3.60514	0.875079	-0.15618	-0.542074	-2.39062	-0.0936253	1.11609	0.95422	1.60804	1.35517	-0.143732	0.599366	0.10684	2.51089
'ANKRD61	1.06626	0.561294	3.18422	8.47799	1.06243	-1.29556	-0.608451	0.319511	-0.878614	0.624128	-0.496887	1.75548	1.57201	0.663121	0.90145	0.470599	4.34475
'ANKRD62	-0.587544	-2.62047	0.125775	1.13271	0.632777	-3.05593	-0.356067	1.12233	-1.67024	-1.99105	1.39519	-0.733886	-1.52399	0.765171	0.875793	-1.40687	-1.97408
'ANKRD63	1.4512	-0.218439	0.256577	-3.17721	1.17177	-4.65632	-2.84087	0.53458	-1.03184	0.649569	0.498793	-0.831804	-2.40176	-1.52368	1.46784	0.845975	-2.4514
'ANKRD66	-0.436404	-0.895005	-0.828853	-2.27403	-0.228479	2.02445	0.692588	0.164501	-0.391362	-1.87665	-0.274327	-0.740225	2.158	1.39711	-0.765638	-0.00937391	-0.570924
'ANKRD7	0.0789338	-2.26008	3.25068	7.50859	0.877441	-0.761322	-1.27339	1.33475	0.782938	-0.411279	2.20206	0.299943	0.048058	1.03663	-0.922941	1.17694	3.24199
'ANKRD9	-0.0470044	-0.118673	-0.383365	-2.1082	0.200466	-4.53767	-0.283975	1.09558	-0.756217	-0.882604	-0.13288	0.687657	0.219558	0.399523	1.6013	1.84165	-0.801213
'ANKS1A	0.442107	0.0559588	-0.696701	-2.28799	-1.28532	2.66185	0.596539	-0.116971	1.19555	-2.67682	-1.34641	0.0205546	2.10624	1.42977	-1.82248	0.0743618	-0.412439
'ANKS1B	-0.940901	0.348675	0.671305	-0.889659	0.387891	-0.118589	-0.064389	0.708629	0.613225	1.05636	0.0160423	1.1456	0.243516	0.348599	0.890369	-1.30794	0.777184
'ANKS3	-0.175725	-0.449294	-2.43041	-1.4261	-0.850882	-2.23824	-1.6413	-0.796742	2.50773	-0.375952	1.65696	1.1499	-1.66875	2.06603	-1.78361	-2.70143	-2.28945
'ANKS4B	-0.25571	0.477346	-1.9438	-2.95767	-0.582306	-2.79377	-1.21186	-0.747856	1.31145	-1.6235	0.0403765	1.88506	0.249034	1.76822	-2.10094	-1.06106	-2.38675
'ANKS6	-0.190545	0.671849	-1.05564	-0.480751	0.651251	-3.87842	-0.317742	-0.0556067	0.319165	1.66659	-0.429443	2.25834	-0.932014	-0.144248	0.914764	0.192608	-0.20246
'ANKUB1	-2.92567	0.859256	0.501543	2.62385	0.204362	-0.107893	0.756504	0.925376	-0.272501	-0.424112	4.26553	1.70813	1.7246	-0.23568	1.50415	-0.0552432	2.76305
'ANKZF1	-1.37643	-0.509897	-1.4931	0.859371	-0.430184	2.0721	0.637217	-0.301226	0.85014	-0.189263	-0.0542726	1.6722	-0.829071	-0.0725807	-0.600618	0.29971	0.133525
'ANLN	0.636065	0.900043	3.45042	7.9036	-0.12072	-1.13046	-0.221884	0.617384	-1.00186	-0.999475	-0.579879	2.96425	0.732385	-0.433391	1.46472	-0.224415	3.4892
'ANO1	-0.10957	0.707447	-0.077288	-3.92349	2.46516	-2.06723	-1.32656	-0.325058	1.23649	-0.11588	1.66124	3.14274	-0.790846	0.45357	2.11647	0.448304	0.873876
'ANO1-AS2	-0.10957	1.05558	-0.077288	-3.92349	2.46516	-2.06723	-1.43657	-0.236276	1.23649	-0.126958	1.66124	3.14274	-0.790846	0.548787	2.11647	0.448304	0.976637
'ANO10	0.854427	-2.39696	-2.33226	0.591939	-0.860393	-0.883918	-0.966124	0.45239	-0.312278	-0.0425776	-0.991047	1.34193	-0.322364	1.19393	-0.146196	0.359171	-1.11508
'ANO2	-0.0341345	-0.587072	-0.247157	-1.58591	-2.42237	0.0312933	-1.00347	0.563183	-0.686156	1.80623	0.111494	-2.14284	1.11888	1.68814	1.68692	0.618277	-0.27117
'ANO3	0.563372	-2.38098	-0.868142	-1.47472	-1.00698	-2.13609	0.695658	-0.212911	-1.02997	-1.14272	-0.298038	-2.84673	-1.0013	-1.20067	0.52188	0.307488	-3.37771
'ANO4	-0.865631	0.683974	0.679032	-0.565001	1.24869	-0.087494	-0.422276	0.194633	0.640128	1.49957	0.0160423	2.39223	0.0549015	0.184737	1.68571	-0.812806	1.63161
'ANO5	1.01226	-0.585574	-1.45857	-1.55127	-1.02414	-1.33915	0.737655	-0.612299	0.855817	-0.626001	-0.0171749	0.304258	-1.59757	-0.754588	-0.453882	0.385646	-1.68115
'ANO6	-0.93159	1.73	-0.246659	0.190317	0.626579	0.108591	0.655902	-0.0761622	-0.893831	0.0283522	-0.174553	-0.152098	-0.193808	1.00909	0.139053	-0.686675	0.283127
'ANO7	-0.709305	0.102836	-1.04312	0.466959	0.208353	1.85747	0.99996	0.89024	-1.06324	0.830577	1.37077	-2.1333	-0.719502	-0.442816	1.00426	0.388648	0.5022
'ANO8	0.892577	-0.34688	0.705657	0.240432	-2.67989	-1.34299	-0.155984	-1.17978	-0.627104	0.875667	0.461304	0.131625	-1.82249	1.14901	1.42449	-0.755254	-0.757401
'ANOS1	-0.296434	1.74182	-1.46805	-0.0171044	-0.317452	-0.367909	0.37201	0.180365	0.113832	-0.701547	-1.35101	0.190906	-1.30879	0.449039	-1.18889	-1.61036	-1.39489
'ANP32A	1.52282	-0.460022	0.266273	-1.47515	1.51473	-3.32632	-1.09035	-0.345745	0.672857	0.325697	0.940346	-2.83389	-1.49588	0.369471	0.239673	0.250354	-1.23129
'ANP32A-IT1	1.52282	-0.460022	0.266273	-1.47515	1.51473	-3.32632	-1.09035	-0.345745	0.672857	0.325697	0.940346	-2.83389	-1.49588	0.369471	0.239673	0.250354	-1.23129
'ANP32AP1	1.07883	-0.192893	0.179094	-2.8983	0.640483	-4.64526	-2.70425	0.612897	-0.698214	-0.0760809	0.4551	0.0801077	-2.10305	-1.31098	-0.00412779	-0.748699	-3.08384
'ANP32B	0.0578298	0.766437	-0.956619	-0.441188	0.649526	-3.88583	-0.99421	-0.154908	-0.0289224	1.38494	-0.314668	2.2258	-1.28545	-0.147394	0.372164	0.143018	-0.65237
'ANP32C	-0.123655	-0.0876388	-0.941096	2.4597	0.0453981	-3.3811	-0.658685	0.260506	0.301589	0.606384	-0.0847903	0.482218	-3.3121	2.03886	-1.76475	-1.33818	-1.37433
'ANP32D	-0.937582	2.80402	-0.237248	0.0906194	-0.401503	-0.210268	0.58992	0.97844	-0.492043	0.831388	0.50494	0.183203	-1.12616	0.397002	-0.0960334	-0.885281	0.498353
'ANP32E	0.0662956	0.486981	0.250354	2.58865	0.306187	4.8189	1.54091	-0.0150723	-0.893874	-0.506257	-0.0560224	2.44726	1.42977	1.0682	0.0964498	0.185821	3.45364
'ANPEP	0.413071	-1.78037	1.05414	-1.22214	1.73665	-2.34956	0.158348	-0.14442	-1.01922	-0.695122	1.43571	-1.76376	-0.412216	0.958875	-0.226456	-0.0144512	-0.967728
'ANTXR1	-1.97404	1.77478	-0.0554203	0.0257463	0.241151	4.11616	0.0550706	0.0659037	0.924397	0.362603	-0.201244	-0.55202	-0.390981	0.153234	1.6491	0.663905	1.71459
'ANTXR2	-1.42193	1.43922	-1.42994	3.91941	0.176044	-4.91936	-0.154449	-0.446175	1.31503	0.477797	0.379862	2.03856	-1.11991	0.773106	-1.24158	-1.63334	-0.461911
'ANTXRL	-1.62823	0.15468	0.120237	-10.2698	0.600524	2.52768	0.721088	-0.109454	-0.788834	0.645396	-0.0672882	-1.05374	-0.865303	-1.9263	-0.159532	-1.12469	-3.30589
'ANTXRLP1	-1.62823	0.15468	0.120237	-10.2698	0.600524	2.52768	0.721088	-0.109454	-0.788834	0.645396	-0.0672882	-1.05374	-0.865303	-1.9263	-0.159532	-1.12469	-3.30589
'ANXA1	-0.168042	-1.34222	-0.603021	-0.366407	0.937955	-3.90733	-1.37888	-0.552545	0.01704	1.17889	-0.28723	2.35994	-0.951142	-0.0232452	-0.402541	-0.37372	-1.46562
'ANXA10	-0.0618328	-1.08742	-1.37394	2.34381	0.331168	-3.68714	-1.10926	0.237973	0.354752	-0.380554	0.997739	1.17309	-2.23736	2.04821	-1.66216	-0.225979	-1.08472
'ANXA11	1.11565	-0.00159577	1.53289	-9.82204	-0.542443	1.61773	-0.418991	0.492622	-1.37145	-0.563543	0.0895671	0.677785	-0.370747	-2.80191	-0.550225	0.746459	-2.54256
'ANXA13	-1.20086	2.56534	0.274929	-2.20812	-1.46859	1.54003	1.19555	0.863256	0.181903	0.36909	0.324721	2.26522	3.96563	1.38286	-0.996975	0.566593	2.40515
'ANXA2	1.60863	-0.883948	0.426912	-2.78494	0.838964	-3.00816	-1.03042	-0.398624	0.305913	1.73938	0.44729	-2.10398	-1.66974	-0.410192	-0.092619	-0.933693	-1.98731
'ANXA2P1	-0.848396	0.761096	-1.23777	3.17853	0.210584	-3.77589	-0.729949	-0.264102	0.665966	0.726827	-0.0117657	0.548704	-1.42893	1.96646	-2.27818	-1.42397	-0.985195
'ANXA2P2	-0.32485	-1.81044	-1.10928	-2.64499	-1.24224	-3.99423	-0.791489	0.416698	-0.504321	-1.87733	-1.35785	-0.950736	0.0374888	-1.91092	-1.06061	-0.22719	-4.83807
'ANXA2P3	-0.118889	-0.68685	-0.354618	-10.0226	0.45891	1.96515	-0.421713	0.453147	-0.791691	0.250319	0.263056	-0.312441	-0.288714	-2.50944	-1.47614	-0.797697	-3.59755
'ANXA2R	-0.663395	0.972464	0.790059	1.69862	0.0631273	0.100749	0.0448307	-0.401208	1.1248	-1.35239	-0.334872	0.45138	-0.346139	-2.19843	0.658103	0.50285	0.277638
'ANXA3	-1.56837	0.912802	-1.13757	3.85728	-0.103194	-4.91147	-0.695481	-0.132919	1.09443	-0.00352372	0.379862	2.12639	-0.930978	0.745895	-1.95839	-1.62983	-0.988764
'ANXA4	-1.97388	2.00497	-0.154727	0.0323292	0.152575	3.91004	-0.826908	-0.116336	0.657502	0.260994	-0.19979	0.348465	-0.286517	0.153816	1.09072	-0.156701	1.22414
'ANXA5	0.582263	0.194349	-1.68297	3.68256	1.01307	-4.04872	-1.48656	-1.11532	0.698784	0.220258	0.144046	1.25001	-1.37721	1.23561	-2.15376	-1.45943	-1.07575
'ANXA6	1.2319	0.498197	-1.43047	0.845927	1.08982	0.173242	0.508849	0.306639	0.259994	0.569551	1.23015	0.78359	-0.141672	-1.78354	0.956216	0.344893	1.36082
'ANXA7	0.405328	-0.256706	1.21348	-9.96981	0.690888	1.84874	-0.671028	0.482461	-0.667985	0.711114	0.251287	1.33768	-0.87199	-2.49199	-1.75485	0.38763	-2.33894
'ANXA8	-1.62823	0.15468	0.120237	-10.2698	0.600524	2.52768	0.721088	-0.109454	-0.788834	0.645396	-0.0672882	-1.05374	-0.865303	-1.9263	-0.159532	-1.12469	-3.30589
'ANXA8L1	-1.62823	0.15468	0.120237	-10.2698	0.600524	2.52768	0.721088	-0.109454	-0.788834	0.645396	-0.0672882	-1.05374	-0.865303	-1.9263	-0.159532	-1.12469	-3.30589
'ANXA9	0.147622	0.0708642	0.249582	2.06172	-0.0400676	4.80909	0.827855	-0.000548458	-0.964911	-0.132179	-0.0560224	3.52312	0.709977	1.31301	-0.313812	0.166817	3.09303
'AOAH	0.370643	0.872549	3.45282	7.78346	-0.12072	-1.12852	-0.223799	0.617384	-1.00186	-0.861741	-0.579879	2.79034	0.185529	-0.416621	1.47692	-0.224415	3.24802
'AOAH-IT1	0.370643	0.872549	3.45282	7.89036	-0.12072	-1.12852	-0.223799	0.616777	-1.00186	-0.807745	-0.579879	2.79034	-0.0906595	-0.417125	1.47693	-0.224415	3.21892
'AOC1	0.762993	-1.97941	3.34918	7.62723	-1.99747	-1.28079	-0.415702	-0.674176	-1.19011	-1.32812	2.40435	2.63283	-1.16345	0.678749	0.0801181	2.11982	2.40651
'AOC2	-0.285902	0.547716	-1.77763	-2.43131	0.421124	3.39455	0.560709	-1.7587	0.105029	1.24852	0.490617	-3.0271	-1.71159	0.0710133	0.478898	-0.722193	-1.09906
'AOC3	-0.285902	0.553552	-1.77763	-2.64152	0.421124	3.39455	0.579394	-1.7587	0.105029	1.24852	0.490617	-3.0271	-1.8078	-0.0304968	-0.713867	-0.722193	-1.49311
'AOC4P	-0.285902	0.501246	-1.77763	-2.64152	0.421124	3.39455	0.0506884	-1.7587	0.105029	1.24852	0.490617	-3.0271	-1.63102	-0.0304968	-0.707631	-0.722193	-1.5926
'AOX1	-1.26646	-0.876964	-1.58966	0.867861	0.677319	2.76664	-0.509082	-0.308538	0.627648	-1.34569	-0.0166786	1.14149	-2.59884	0.325252	0.293016	0.608042	-0.30116
'AP1AR	-0.561499	1.09954	-0.137819	3.339	0.0594007	-4.11541	-1.2644	-1.09592	0.719674	-0.0235075	0.0961708	0.942644	-1.12551	1.03048	-1.95796	-1.46176	-1.11422
'AP1B1	-2.15052	-1.27689	-0.669543	-3.12384	1.07555	-1.40024	1.73798	0.211782	-1.71978	-0.823979	-0.927574	-1.43704	-0.167758	-1.17015	0.105761	-0.314626	-3.01272
'AP1B1P1	-2.336	-2.0138	-1.24141	-3.35371	0.462642	-1.69558	1.651	0.70689	-1.71748	-0.139656	-0.703716	-1.7115	0.296459	0.404786	0.67064	-0.617987	-2.83461
'AP1G1	1.32501	2.3346	0.126791	-2.92169	1.03501	-4.49774	-0.626948	0.118231	1.53365	-0.517134	0.198117	-2.49785	0.00223597	0.0794641	0.916705	-1.3913	-1.19572
'AP1G2	-0.0990439	-1.11838	-1.08739	-4.92043	-1.17056	-3.85772	-0.348326	-0.329298	-1.26287	-0.587135	1.78342	-0.916283	1.28842	-0.333316	0.279777	0.0372993	-3.16046
'AP1M1	1.56681	-1.0512	0.244202	0.367573	-1.69288	-1.40386	-0.450062	-1.75511	-0.796601	1.0358	0.711765	-0.850741	-2.31564	1.01144	-0.950846	-0.429982	-1.68983
'AP1M2	0.171358	0.0276732	1.00172	1.14541	-2.87192	-2.05309	-0.112479	-0.340307	0.0297515	0.638285	0.0100894	-1.60731	-1.38387	0.611124	-0.373795	-0.448328	-1.38892
'AP1S1	-0.204158	-2.05079	3.27788	7.62175	0.679658	-0.69329	-1.01084	-0.517467	-0.580094	0.640772	1.53619	1.91519	0.0562149	-0.413817	1.51102	1.2806	3.2622
'AP1S2	-1.05906	1.73973	-0.712373	0.580651	-0.773656	2.99797	0.703617	0.150822	0.0994236	-0.139129	-1.34782	2.23636	-0.629793	-0.546475	-0.340815	-2.40855	0.137724
'AP1S3	-1.06975	-0.535827	-1.24309	1.09772	-0.0703916	2.16278	0.894176	-0.096607	0.700688	-0.0706067	0.341477	-0.980886	-0.57078	-0.370892	-0.497031	-0.0405997	-0.0874077
'AP2A1	-2.22156	0.347808	-0.416598	6.62489	-0.0273125	-1.06211	-1.87022	0.000198997	0.780135	1.34565	-0.660557	0.950694	2.01716	1.85942	0.171606	-1.29464	1.63614
'AP2A2	-0.0822256	-0.219701	-1.25376	-1.05176	-1.13305	-1.40339	-0.61656	-0.742152	0.642552	-0.505125	-1.01165	-1.02845	-1.50062	-1.17952	-0.325818	0.177794	-2.80836
'AP2B1	0.433192	0.89209	-1.32128	-3.38684	1.33589	3.09746	0.831248	-1.17364	0.0101452	1.61676	0.965116	0.684711	-1.67962	-1.68299	-1.07451	-0.355453	-0.201929
'AP2M1	-2.25649	1.02324	1.16417	2.3945	0.496301	0.210433	0.471788	0.991626	-1.53068	-0.834123	3.58445	3.02482	-0.19224	-0.661954	1.7869	-0.369993	2.32568
'AP2S1	-3.29862	0.285816	-0.597004	6.68518	-0.529318	-1.06442	-1.86432	0.493316	-0.0548181	1.14889	0.300372	-0.685356	1.06293	1.28936	-0.692939	-1.7641	0.178742
'AP3B1	1.83159	-0.495649	-0.83978	0.742837	1.16187	-0.795978	-1.26735	0.705706	-1.13045	0.503345	-0.161187	-0.162049	-4.06744	-0.207366	-0.0801853	0.681444	-0.89516
'AP3B2	1.43562	-0.305411	1.02209	-1.16149	1.52204	-3.75316	-0.262566	0.43767	-0.50696	-0.295145	1.36007	-0.866033	0.147628	0.2569	0.813778	0.27971	0.031187
'AP3D1	0.112287	0.0603619	-0.447332	0.923874	-1.3622	-3.28209	-0.00704539	-0.715392	-0.530083	0.112058	-0.624532	-1.53386	-0.43078	-0.139698	0.185174	0.474214	-1.80126
'AP3M1	1.04506	-0.852919	1.15761	-9.96727	0.690034	1.84874	-0.674557	0.791331	-1.12311	0.0399005	0.251287	2.11616	-0.482451	-2.42169	-1.26845	0.0329935	-2.20433
'AP3M2	-0.980178	0.242828	0.626618	0.666769	-1.43145	0.298405	0.764733	1.69183	-0.647939	0.57485	-0.0757123	0.0259164	0.507769	-2.22424	0.305842	1.82291	0.54224
'AP3S1	1.14218	0.160526	0.131166	1.13674	0.459949	0.0665575	-0.640823	0.909481	-1.07597	2.57898	1.34576	-2.85174	-1.60739	0.666977	0.733992	0.175598	0.832995
'AP3S2	0.413071	-1.77165	1.05414	-1.22214	1.70828	-2.34956	0.158348	-0.14442	-1.01922	-0.834705	1.43571	-1.76376	-0.412216	0.897431	-0.283584	-0.0144512	-1.03718
'AP4B1	2.23885	-1.64129	-0.935585	8.53097	0.238425	4.43996	1.06297	1.17984	-0.167698	-1.79926	-1.17867	-0.541781	0.303049	0.0123439	-0.397364	-1.90243	2.36058
'AP4B1-AS1	2.23885	-1.64129	-0.935585	8.53097	0.209333	4.43996	0.982546	1.17984	-0.167698	-1.93585	-1.17867	-0.541781	0.356187	-0.12645	-0.397364	-1.90243	2.27764
'AP4E1	2.57134	-0.971373	0.97283	-2.84693	1.18511	-3.57447	-1.80017	-0.247945	-0.679238	0.647917	0.0760841	-1.54568	-1.18535	0.049892	0.916823	-0.959884	-1.84776
'AP4M1	-0.598523	-2.47504	3.26632	8.07083	1.05838	-0.789685	-1.34704	0.532173	-1.16406	0.328457	1.07699	2.57887	-0.244635	-0.0528064	1.00145	2.96472	3.5516
'AP4S1	0.704283	-0.143378	-0.846054	-4.01218	-0.777357	-3.8816	-0.472924	-0.848888	-0.901104	-0.218551	1.48823	-1.50786	1.54596	0.414218	1.09404	-1.64111	-2.50107
'AP5B1	-0.343871	0.585235	0.0280607	-3.34852	-1.00677	-1.9352	0.707891	0.933468	-0.710884	-1.07939	2.34187	2.46031	-0.82201	-0.144242	0.78319	0.470001	-0.270216
'AP5M1	0.28727	-1.83782	-0.319257	-3.03094	-1.68901	-4.33154	0.289241	0.981603	-1.43618	0.782217	1.02499	-1.6654	0.740723	-0.019524	1.41898	-1.2071	-2.50294
'AP5S1	0.0601164	0.590234	-0.276411	4.96583	0.18095	-1.00803	-0.452455	-0.355312	1.12603	0.787214	-0.429661	0.27918	1.44257	0.75502	1.32435	1.47901	2.61716
'AP5Z1	0.875941	0.418521	3.13556	8.61689	1.13238	-1.17249	-0.631788	0.422645	-0.437928	0.0133328	-0.806265	1.45639	1.44159	0.720808	1.11071	0.399832	4.17403
'APAF1	-0.940901	0.732427	0.650453	-0.889659	0.284907	-0.118589	-0.064389	0.421198	0.613225	1.29776	0.0160423	1.09957	0.216337	0.348599	0.887311	-1.4889	0.766345
'APBA1	0.116239	-1.07548	-0.581635	-0.761177	0.877474	-3.89052	-1.30871	-0.872998	-0.161641	1.04085	-0.422766	0.716504	-0.724147	0.668235	-0.0301631	-0.443662	-1.7134
'APBA2	1.07108	-0.518429	-0.149235	-2.9989	0.0809987	-3.33406	-2.35082	1.89952	-0.821954	-0.164816	0.142617	-0.351461	-1.81419	-0.754341	0.902949	-1.31399	-2.61876
'APBA3	0.755588	0.992336	-0.0952149	1.10858	-2.17968	-3.35583	-0.53189	-1.06379	-0.838178	-1.32326	0.369834	-1.17009	-2.68513	0.391679	-0.0821506	-0.365802	-2.51825
'APBB1	0.678352	-0.786359	-1.26078	-1.06987	-0.992864	-1.16573	0.449118	-1.08334	-0.0655166	-0.623516	-0.715006	0.822347	-1.7857	-0.913915	0.311375	0.094778	-2.02666
'APBB1IP	-0.23868	1.06889	1.6809	-9.31644	0.644306	3.2719	0.26967	-1.24266	0.177535	0.260763	-2.32543	-0.324252	0.128273	-2.71124	-0.299664	-0.457839	-2.35349
'APBB2	-1.62427	0.0358353	-2.36294	2.53379	-0.632233	-2.9818	-0.639514	-1.03953	2.84048	0.32233	-0.491319	-0.493915	-1.58979	2.07294	-2.53807	-0.653021	-1.81026
'APBB3	1.89849	1.1226	-1.35705	1.93993	1.64166	0.0817675	0.453613	-0.22317	-0.0607046	0.818421	1.51877	1.38293	-0.969875	-0.955292	0.914517	-0.293118	1.97838
'APC	1.46564	0.359878	0.12437	0.944578	0.865532	0.0234391	-0.993816	1.0589	-1.27963	2.83947	1.34665	-3.25197	-2.24197	-0.0163214	0.157192	0.19741	0.399839
'APC2	0.666157	0.261466	-0.0417897	0.749921	-1.35047	-3.16412	0.0101689	-0.789025	-0.884673	-0.721847	-0.561636	-2.32422	0.793382	-0.508841	0.895128	0.0389824	-1.73285
'APCDD1	-0.763214	-2.42615	-0.0888333	0.988904	0.580056	-3.28539	-0.430662	1.14482	-1.51997	-1.83365	1.1791	-1.10443	-1.3789	0.864282	0.893088	-1.24377	-2.10618
'APCDD1L	-0.750179	2.15915	1.4447	3.67742	0.875079	-0.157541	-0.542185	-2.19134	-0.0395965	0.707337	0.927767	1.60804	1.05481	-0.692622	0.617035	0.0204312	2.17958
'APCDD1L-AS1	-0.750179	2.16966	1.48854	3.88756	0.890424	-0.157541	-0.542185	-2.19134	-0.0395965	0.816232	0.927767	1.60804	1.05481	-0.551438	0.60618	0.0204312	2.30934
'APCS	-1.17569	0.0927654	0.32362	2.50484	0.242683	4.88942	2.48817	0.311029	-1.01136	-0.966181	0.0858393	-0.389332	-0.749498	1.21011	-0.248264	0.985764	2.14848
'APEH	1.42127	-2.66116	-0.927891	0.594466	-1.71904	-1.19729	0.358162	0.744307	-0.273797	0.0962843	-1.33056	1.11309	0.123827	1.10336	-0.294958	0.0448148	-0.701278
'APELA	-0.123655	0.134411	-0.734197	2.642	0.320757	-3.65947	-1.01747	0.151642	0.377806	0.677805	0.367694	0.987073	-3.31386	2.03112	-1.74724	-1.36611	-1.06792
'APEX1	-0.131867	-2.78483	-1.31963	-4.30799	-1.35098	-3.43991	-0.483325	-0.337653	-0.981533	-0.570923	0.207151	-0.246121	1.62813	-0.416764	0.0481487	0.339528	-3.53714
'APEX2	-1.62982	-0.571333	1.67116	-0.551106	-0.74613	1.6579	-0.498501	1.1224	0.293376	-0.215967	-0.387692	1.36125	-1.11512	-0.185644	-0.729536	-1.69357	-0.554583
'APH1A	0.0662956	0.262921	0.250354	2.58865	0.306187	4.81905	1.49998	-0.0150723	-0.893874	-0.339832	-0.0560224	2.44726	1.23442	1.0682	0.0980385	0.177188	3.37844
'APH1B	1.53747	-0.881575	-0.132863	-1.86784	1.067	-2.6381	-0.781953	0.09217	0.578684	1.20884	0.937422	-2.09487	-1.88939	-0.188613	0.906822	0.304106	-0.960673
'API5	0.680186	-0.545863	-0.792258	-1.37393	0.482445	-1.90871	0.165873	0.523622	-1.1596	-0.689054	0.433242	-0.825235	-0.033441	-1.3463	0.28647	1.03304	-1.26738
'APIP	1.08523	-2.3849	-0.794716	-1.3895	-0.703587	-1.66709	0.430334	0.183879	-0.613744	-1.07947	0.411542	-0.274138	-0.707321	-1.48012	1.94861	0.0206957	-1.75357
'APITD1-CORT	-0.706975	-0.235883	-1.64654	7.98346	-0.351138	2.38498	-0.620907	-0.938821	0.303113	0.321856	-1.52827	-0.240118	3.48051	-1.29892	-0.581097	-2.15941	1.04146
'APLF	-1.70324	1.79577	-0.0582469	0.191166	0.169183	4.10827	-0.969719	0.363902	0.861207	0.349509	-0.202859	1.17998	-0.308932	-0.159691	1.80977	0.640871	2.01673
'APLN	0.0887188	-1.71993	0.88724	0.693615	0.26661	-2.41832	-1.02056	-1.28093	-0.0972378	0.551181	-0.320737	-1.12895	-0.0469585	1.56014	0.612051	2.67316	-0.175224
'APLNR	0.236784	-0.674067	-0.762186	-3.30187	0.990807	-1.64128	0.562989	0.680754	-0.515552	-1.63557	2.34596	0.523873	-0.720774	0.413834	-0.695976	0.147434	-1.01121
'APLP1	-0.139888	-0.762112	-1.0101	7.07121	-1.16318	-1.39161	-1.19989	0.358735	-0.68357	1.35787	-0.528184	0.385378	1.96884	2.24347	0.250507	2.35234	2.27745
'APLP2	0.398297	0.301433	-0.829855	-5.35855	-0.633745	-3.26942	0.0630097	-1.68331	-0.709467	-0.0422348	1.03323	0.811803	-0.475047	-1.5997	-1.94176	-0.394189	-3.58238
'APMAP	0.0975969	0.699224	-0.530306	4.18759	-1.35751	-0.407933	-1.3746	-1.25078	0.613364	1.99054	1.79547	0.537329	1.76325	0.474614	1.69598	1.05901	2.49821
'APOA1	0.961412	0.983744	-0.53051	-3.25865	-0.0732091	-2.61614	0.371288	0.00536091	-0.572447	-0.552002	1.98971	0.138714	0.458892	-1.21599	0.00143194	-0.191998	-1.0251
'APOA1-AS	0.961412	0.983744	-0.53051	-3.25865	-0.0732091	-2.61614	0.371288	0.00536091	-0.572447	-0.552002	1.98971	0.138714	0.458892	-1.21599	0.00143194	-0.191998	-1.0251
'APOA2	-1.57018	-0.0293991	0.333605	2.42807	0.305917	4.88916	2.443	-0.181084	-1.13054	-0.919099	0.0859152	0.35587	-1.58343	0.879652	0.62184	0.9708	1.97502
'APOA4	0.961412	0.990004	-0.53051	-3.53522	-0.0732091	-2.61614	0.371288	0.00536091	-0.572447	-0.549051	1.98971	0.0168079	0.458892	-1.21599	-0.113698	-0.191998	-1.1512
'APOA5	0.817757	0.99843	-0.531469	-3.50991	-0.070747	-2.426	0.294698	0.00850325	-0.650939	0.0592629	1.99122	0.0176024	0.458888	-1.21599	0.0256031	-0.186772	-0.979964
'APOB	-0.868161	-0.0180471	-0.41085	1.35178	0.565451	3.73318	0.273297	0.795418	-2.28154	-0.243038	0.204671	1.99339	0.696145	0.194509	0.652551	-0.174666	1.61602
'APOBEC1	-0.605184	0.538196	-0.906133	-1.44031	-2.05863	-0.278091	-1.29488	0.692462	-0.451	0.963424	-0.00914236	-1.74452	0.751773	0.633133	1.23108	-1.33539	-1.3283
'APOBEC2	-0.905885	-1.12555	-1.00133	-2.84094	-2.20034	1.20097	0.516106	-0.490054	0.144658	-1.39309	-0.260534	-1.38443	2.53457	1.70802	1.21886	0.309563	-0.992353
'APOBEC3A	-2.15	-2.02819	-0.593499	-3.61958	-0.0424306	-1.02955	1.42109	1.22016	-1.64738	0.0682221	0.244093	-2.45679	0.34264	0.480169	-0.886569	-0.299726	-2.74433
'APOBEC3A_B	-2.15	-2.02819	-0.593499	-3.61958	-0.0424306	-1.02955	1.42109	1.22016	-1.64738	0.0682221	0.244093	-2.45679	0.34264	0.480169	-0.886569	-0.299726	-2.74433
'APOBEC3B	-2.15	-2.02819	-0.593499	-3.61958	-0.0424306	-1.02955	1.42109	1.22016	-1.64738	0.0682221	0.244093	-2.45679	0.34264	0.480169	-0.886569	-0.299726	-2.74433
'APOBEC3B-AS1	-2.15	-2.02819	-0.593499	-3.61958	-0.0424306	-1.02955	1.42109	1.22016	-1.64738	0.0682221	0.244093	-2.45679	0.34264	0.480169	-0.886569	-0.299726	-2.74433
'APOBEC3C	-2.15	-2.02902	-0.671378	-3.7057	0.182002	-1.04861	1.42631	1.22208	-1.64738	0.071571	0.244093	-2.45679	0.34264	0.652143	-0.886569	-0.299726	-2.68858
'APOBEC3D	-2.15	-2.02902	-0.672847	-3.7057	0.221676	-1.69207	1.45789	1.23103	-1.64738	0.00361944	0.244093	-2.45679	0.34264	0.652143	-0.886569	-0.340323	-2.8569
'APOBEC3F	-2.15	-2.02902	-0.595557	-3.7057	0.0829579	-1.03074	1.45789	1.22022	-1.64738	0.00361944	0.244093	-2.45679	0.38275	0.652143	-0.886569	-0.340323	-2.6996
'APOBEC3G	-2.15	-2.02902	-0.595557	-3.70858	0.0829579	-0.778861	1.45789	1.22022	-1.64738	0.0537192	0.244093	-2.45679	0.38275	0.652143	-0.886569	-0.283591	-2.61064
'APOBEC3H	-2.14833	-2.02902	-0.595557	-3.71194	0.00455779	-0.844312	1.45789	1.22022	-1.64738	0.0538225	0.244093	-2.45679	0.334001	0.572152	-0.886569	-0.292676	-2.68146
'APOBEC4	0.372412	-0.250363	0.994314	2.60225	0.464524	4.90796	2.32115	0.285995	-0.785186	-0.907502	0.151482	2.82497	0.280624	1.28157	-1.07669	1.52869	3.74905
'APOBR	1.68527	1.1636	0.99191	-2.42759	-0.127341	-3.31555	-1.326	-0.754934	1.43783	-2.83372	-0.255712	1.98256	0.178354	2.0192	-2.01071	-1.10092	-1.17344
'APOC1	-2.10712	1.04417	-1.00858	6.6467	-0.46244	-0.610572	-1.20506	0.67794	0.605442	1.38755	-0.414679	-0.362789	0.398709	1.88048	-0.809881	-1.76237	0.974374
'APOC1P1	-2.10712	1.0503	-1.00858	6.60787	-0.46244	-0.610572	-1.20506	0.67794	0.605442	1.38755	-0.414679	-0.362789	0.367591	1.88048	-0.717737	-1.76237	0.981455
'APOC2	-2.10712	1.05277	-1.00858	6.37612	-0.46244	-0.610572	-1.20506	0.67794	0.921254	1.41593	-0.414679	-0.362789	0.55552	1.88048	-0.585297	-1.76237	1.09028
'APOC3	0.961412	0.982938	-0.53051	-3.53522	-0.0732091	-2.61614	0.371288	0.00536091	-0.572447	-0.552002	1.98971	0.138714	0.458892	-1.21599	0.00143194	-0.191998	-1.09444
'APOC4	-2.10712	1.05277	-1.00858	6.60787	-0.46244	-0.610572	-1.20506	0.67794	0.820221	1.404	-0.414679	-0.362789	0.4374	1.88048	-0.542857	-1.76237	1.10105
'APOC4-APOC2	-2.10712	1.05277	-1.00858	6.60787	-0.46244	-0.610572	-1.20506	0.67794	0.820221	1.404	-0.414679	-0.362789	0.4374	1.88048	-0.542857	-1.76237	1.10105
'APOD	-2.54649	1.126	1.17328	1.20828	0.186991	0.175303	-0.288869	0.337297	0.8071	-0.247253	3.70652	1.89814	0.277086	-1.09402	1.54393	-1.05588	1.80185
'APOE	-2.10712	1.04417	-1.00858	6.6467	-0.46244	-0.610572	-1.20506	0.67794	0.605442	1.42173	-0.414679	-0.362789	0.398709	1.88048	-0.472353	-1.77115	1.06511
'APOF	-0.922502	2.88612	-0.1478	0.169671	0.237833	-0.121701	0.348379	0.756397	0.534116	0.988374	-0.00969018	-0.564066	-0.486503	0.796691	-0.110477	0.0110745	1.09148
'APOH	-1.80519	1.50139	-2.0917	0.512987	1.57644	4.09375	-0.578038	-0.735492	1.61711	0.191915	-0.655672	-1.07185	0.058105	2.59035	-0.959819	0.262896	1.1268
'APOL1	-2.71428	-1.57185	-1.20239	-3.55287	0.114806	-1.01333	1.94556	0.423824	-1.61479	0.0900421	0.216074	-2.3826	-0.0672313	-1.13573	-1.44099	0.294843	-3.40273
'APOL2	-2.71428	-1.57185	-1.20239	-3.55287	0.114806	-1.01333	1.94556	0.423824	-1.61479	0.0900421	0.216074	-2.3826	-0.0672313	-1.13573	-1.44099	0.294843	-3.40273
'APOL3	-2.70321	-1.46441	-1.20239	-3.51871	0.0266207	-1.0117	1.56839	0.780208	-1.59067	0.150643	0.216074	-2.3516	-0.265523	-0.812168	-1.45695	0.289973	-3.33636
'APOL4	-2.70321	-2.88062	-1.20239	-3.58279	0.0266207	-1.01333	1.56839	0.423824	-1.58447	0.142726	0.216074	-2.3516	-0.216753	-1.02495	-1.45695	0.274362	-3.84127
'APOL5	-2.95786	-1.98639	-1.20239	-3.43869	-0.242046	-1.24336	2.0705	0.652039	-1.61343	-0.202056	-0.0968216	-3.05725	-0.226622	-0.798974	-1.10788	1.39629	-3.51374
'APOL6	-2.95786	-1.82709	-1.20239	-3.29719	-0.242046	-1.24336	2.0705	0.734478	-1.61343	-0.239093	-0.0968216	-3.05725	-0.219921	-0.726704	-1.10788	1.39629	-3.40744
'APOLD1	-0.912415	0.867053	-1.21193	-1.76561	-1.54372	-0.457052	-1.0353	1.32509	-0.879047	1.04983	1.66032	-1.05828	-0.566841	1.74389	1.03271	-1.6737	-0.85625
'APOM	1.44843	1.65621	-0.359535	-2.86285	-1.27734	2.60977	0.743136	-0.395142	1.4022	-2.89326	-0.128634	-1.44688	1.46928	1.03468	-1.03193	0.525197	0.123332
'APOO	-1.83568	0.784937	-1.07429	0.360209	-0.000861964	3.02915	0.82954	-0.215991	0.138741	-0.0231651	-0.757293	0.771153	-0.778126	-0.819219	-0.292027	-2.31384	-0.549189
'APOOL	2.68618	0.383801	0.123306	-1.64916	0.142766	-1.99731	0.0272297	-1.72434	-1.18102	0.746779	-0.317238	-2.64539	1.19942	0.0465531	0.250371	1.91484	-0.498305
'APOOP5	0.628103	1.49687	-0.261562	-4.41919	1.17488	-4.44449	-0.182998	1.2476	1.54372	1.38901	-0.0462361	-3.64967	0.0174088	-0.182884	1.44762	-2.03601	-1.56946
'APOPT1	0.0121275	-1.31355	-0.435014	-1.93618	-0.559024	-4.52279	-0.206993	0.0560661	-0.832634	-0.956138	-0.13288	0.140634	0.210728	0.38586	1.35049	0.842946	-1.97409
'APP	-1.23998	1.75127	-0.285902	0.631751	1.56979	1.57979	-1.18963	0.504081	-0.261349	1.47359	-0.979305	-0.594185	0.71787	0.449392	-0.872295	-0.775846	0.61976
'APPBP2	-0.0103876	2.00087	-1.62473	0.78677	1.31861	4.11136	-0.223799	-1.03732	1.5441	0.670817	-1.27127	0.187737	-0.0370727	2.113	-1.30393	0.471235	1.924
'APPL1	2.00064	-2.60585	-1.38968	0.920335	-1.7408	-1.27982	0.933107	0.365801	-0.735752	0.568392	-1.30635	1.08007	0.172094	0.574243	-1.22202	0.4949	-0.792675
'APPL2	-0.780138	0.0998797	0.700925	-0.0817296	0.966684	-0.0672751	-0.496685	1.01273	0.650835	0.987475	0.307171	1.38744	-0.0921059	0.479193	0.868162	0.422565	1.59128
'APRT	-0.266674	1.33897	0.156047	-2.55949	0.283832	-5.00586	-0.515121	0.369032	0.527993	-1.52906	0.604226	-2.27974	-0.363325	-1.39474	1.92282	-1.02897	-2.43501
'APTR	0.506733	-0.834832	2.62774	9.52115	0.114733	-1.24784	-0.279592	-0.650255	-0.766164	-0.623139	2.48699	1.11979	-0.538238	-0.0307679	2.29043	1.88372	3.89512
'APTX	-0.0478131	-3.14817	-1.06496	-2.40613	-0.525569	-3.96796	-0.858056	0.557522	-1.52938	-2.06289	-1.72774	-0.873448	-0.0292715	-2.32783	-1.33742	0.086605	-5.31562
'AQP1	-0.178254	0.0491189	3.48319	6.70412	0.0472931	-1.12684	-0.772935	0.36157	-1.23697	-0.934167	-0.579265	2.58389	1.2247	-0.202331	1.30024	0.377366	2.77518
'AQP10	-0.834567	-0.429651	0.282663	2.54202	0.172227	4.80335	1.17852	0.208178	-1.03554	-0.134612	0.264276	2.97352	-0.245552	1.50776	0.0757142	0.590345	2.97967
'AQP11	0.43855	0.722955	-0.979355	-4.78584	-0.839451	-2.30715	1.09101	-0.599902	1.38288	-1.37973	3.30817	1.99719	-0.709492	0.743952	-0.906076	0.362155	-0.615036
'AQP12A	-0.709635	-0.117508	-1.04378	0.575224	0.0925735	1.82942	0.991663	0.573234	-0.64938	0.933449	1.36988	-1.81357	-0.752765	-0.811636	0.983319	0.218987	0.417367
'AQP12B	-0.709635	-0.117508	-1.04378	0.575224	0.0925735	1.82942	0.991663	0.573234	-0.64938	0.933449	1.36988	-1.81357	-0.752765	-0.811636	0.983319	0.218987	0.417367
'AQP2	-1.01098	2.26856	-0.208662	0.683897	0.210618	-0.207712	0.244067	0.803686	0.287616	0.730593	0.971215	-0.996451	0.233084	1.52735	0.352183	-0.942453	1.23665
'AQP3	-0.424106	-2.40013	-1.10928	-2.5188	-1.00984	-3.98337	-1.00535	0.54767	-1.0402	-2.02441	-1.36603	-0.979494	0.0599106	-1.69561	-1.09783	-0.225056	-5.06798
'AQP4	0.04585	-2.49402	-0.213244	1.97158	0.195842	-2.73808	-0.758376	0.190907	-0.0212844	-0.586944	-0.470238	0.363294	-0.501842	0.574413	-0.780618	-0.565387	-1.44704
'AQP4-AS1	0.04585	-2.49402	-0.213244	1.97158	0.195842	-2.73808	-0.758376	0.0710318	-0.170365	-0.593173	-0.468194	0.363294	-0.488779	0.574413	-0.780618	-0.472867	-1.48893
'AQP5	-1.01098	2.39275	-0.208662	0.683897	0.210618	-0.207712	0.244067	0.803686	0.287616	0.708939	0.971215	-0.996451	0.233084	1.52735	0.352183	-0.942453	1.26229
'AQP6	-1.01098	2.39275	-0.208662	0.683897	0.210618	-0.207712	0.244067	0.803686	0.287616	0.761538	0.971215	-0.996451	0.233084	1.52735	0.352183	-0.942453	1.27544
'AQP7	-0.424106	-2.35801	-1.10928	-2.39465	-0.951817	-3.98337	-1.00416	0.54767	-1.18545	-2.12427	-1.36603	-0.979494	0.0599106	-1.69561	-0.97082	-0.225056	-5.04114
'AQP7P1	0.326509	-1.25111	-0.575188	-2.6279	-0.13126	-3.93827	-1.08622	-0.35197	-0.0592497	-2.22824	-0.883462	-0.122359	-0.962723	-0.815218	-0.193937	-0.582751	-3.87084
'AQP7P3	0.326509	-1.25111	-0.575188	-2.6279	-0.13126	-3.93827	-1.08622	-0.35197	-0.0592497	-2.22824	-0.883462	-0.122359	-0.962723	-0.815218	-0.193937	-0.582751	-3.87084
'AQP8	0.364206	0.806385	1.66967	-3.27859	-0.298468	-3.0122	-1.67788	-1.79508	0.210311	-2.92113	-0.24193	1.448	0.0858631	0.669138	-1.54675	-1.08821	-2.65167
'AQP9	1.54733	-1.24432	0.567988	-2.18963	0.78696	-3.82528	-1.03205	0.297394	0.245995	1.06241	0.0505484	-2.59712	-1.92762	-0.527359	0.542501	0.314621	-1.98191
'AQR	1.03091	-0.0967502	0.172078	-3.16844	0.849504	-4.64883	-2.706	0.612897	-0.913709	-0.119835	0.4551	0.366603	-1.8157	-1.28362	0.403373	-0.748699	-2.90278
'AR	1.07509	0.0758455	-0.975785	-1.70063	0.100901	2.01148	0.16559	1.30268	-0.157667	-0.98482	1.43411	-2.59174	-0.294115	1.36254	0.804252	-0.0555961	0.393034
'ARAF	-1.65629	0.73167	0.0534505	0.177701	-1.472	2.01654	0.55883	0.961765	-0.0989467	0.538828	-0.293621	1.96792	-0.0608318	-0.448142	-1.00943	-1.15524	0.203051
'ARAP1	-0.652069	-0.356733	0.0616314	-4.23209	-0.793233	-2.15361	0.466034	-1.18095	1.25451	-2.30198	2.60343	1.99414	-0.301776	0.931141	1.14159	0.627212	-0.723186
'ARAP2	-1.73069	0.197289	-2.36008	1.79908	-1.40178	-2.97829	-0.949475	-0.745678	3.73519	-0.451492	0.465424	-2.19725	0.249394	0.857372	-2.56731	-0.399712	-2.1195
'ARAP3	1.49324	1.19411	-1.34449	1.39021	2.00938	0.0992648	-0.727255	0.0481598	-0.252004	0.946527	1.5204	0.99953	-0.661873	-1.65598	1.32401	-0.107881	1.56884
'ARC	-0.335747	2.12575	0.444373	-1.2164	-1.28963	1.57441	1.0834	0.837478	0.218353	-0.222865	0.42151	2.38433	3.12588	1.47383	0.76403	0.921621	3.07758
'ARCN1	0.678382	-0.0305503	-0.683896	-3.59258	0.13962	-2.59685	0.387758	-0.392269	-0.269349	-1.50181	1.10298	0.565915	0.401207	-1.30488	-0.49956	0.487144	-1.77718
'AREG	-1.79776	2.44446	-1.27982	4.13138	-0.67067	-4.88276	-0.141882	-1.06959	1.0691	0.627421	0.384656	1.05925	-0.57688	1.77219	-1.58964	-2.19424	-0.678695
'AREL1	-0.151851	-2.62723	-0.442241	-2.6745	-1.43893	-4.44225	-0.856573	-0.0211393	-2.05443	-1.31555	-0.0255415	-0.623108	-0.0212886	0.00832606	0.814769	0.577947	-3.8234
'ARF1	0.492908	-1.52274	0.484042	1.46865	0.979223	4.82954	1.34463	0.325121	-0.354861	-0.0400856	-0.135458	0.739184	-2.25418	2.04192	0.826148	0.666441	2.47262
'ARF3	-0.643788	2.8386	-0.24283	0.191627	-0.0147208	-0.20794	0.812243	1.05759	-0.539839	0.844146	0.210391	-0.24388	-0.35186	1.08576	0.103761	-0.423738	1.11888
'ARF4	2.00064	-2.63267	-1.38968	0.73386	-1.87486	-1.47908	0.502573	0.354624	-0.735752	0.36733	-1.30635	1.08007	-0.0719671	0.573193	-1.22164	1.12289	-0.994205
'ARF4-AS1	2.00064	-2.61139	-1.38968	0.73386	-1.87486	-1.47908	0.502573	0.354624	-0.735752	0.380346	-1.30635	1.08007	-0.0719671	0.573193	-1.22164	1.13561	-0.982449
'ARF5	-0.29281	-2.17172	2.34589	7.19403	-0.382996	-0.978845	0.15943	-0.214958	-0.0899551	-1.04162	2.76431	1.12288	-0.0774695	-0.132855	-0.416476	1.03065	2.20437
'ARF6	0.853131	-1.48274	-0.322	-3.38099	-0.955368	-4.11028	0.59765	-0.6205	-1.3665	-0.0829297	0.910655	-1.33956	1.06968	0.490336	1.88324	-1.5897	-2.36147
'ARFGAP1	-0.773077	1.49881	1.31276	3.66239	0.924309	-0.18082	-0.552285	-1.43599	0.521124	0.677083	0.800306	0.231826	0.604624	-0.153311	0.0495301	-0.827426	1.58996
'ARFGAP2	1.26111	-0.902958	-0.94673	-2.09333	0.630485	-2.12878	0.459454	0.825442	-0.740636	-0.77047	0.452707	-0.608093	-0.324262	-1.37057	-0.26363	1.23968	-1.32014
'ARFGAP3	-1.82595	-2.09929	-1.37976	-2.98034	-1.17846	-1.26888	2.77779	1.26192	-1.48422	0.661662	-0.410725	-2.23631	0.64079	-1.02367	-1.36782	-0.976374	-3.22241
'ARFGEF1	-1.63752	2.49742	-0.0429358	-0.417463	-1.11274	1.11373	1.07504	0.364611	1.0801	1.45628	0.714875	2.05672	3.35408	0.677134	0.336085	2.003	3.3796
'ARFGEF2	-0.245743	0.759195	1.97807	3.70679	0.925462	-0.100148	0.251319	-1.46961	0.695067	1.90923	1.72785	0.230865	0.4561	-0.259838	0.000494752	-0.202495	2.59065
'ARFGEF3	1.09347	1.34258	-1.50362	-3.81648	2.12444	2.96923	0.340203	0.102421	0.256478	0.771093	-1.1594	1.15547	1.98634	-2.17422	-0.700359	-2.46584	0.0804539
'ARFIP1	-0.772115	0.132554	-1.35208	3.06189	0.121985	-3.9444	-0.717537	-0.858471	0.665966	1.07218	-0.0117657	-0.250904	-1.4619	1.83044	-2.38393	-1.42907	-1.57429
'ARFIP2	0.676404	-0.421637	-1.26078	-1.0719	-0.992864	-1.16573	0.283105	-1.08334	-0.0719709	-0.409689	-0.715006	0.822347	-1.7857	-0.913915	0.318356	0.0820883	-1.92756
'ARG1	1.794	1.03529	-1.1464	-4.04886	1.22813	3.08913	0.347653	-0.0650903	0.118165	0.120734	-2.32599	0.368435	0.975726	-2.19939	-0.135185	-2.39538	-0.809757
'ARG2	0.900376	-2.45646	-0.503774	-2.32082	-1.0417	-4.53519	-0.905897	0.617639	-1.29079	0.120278	0.500609	-1.39062	0.40909	-0.244832	1.33093	-0.99052	-2.95042
'ARGFX	-2.43957	0.901977	1.0399	1.50523	-0.542207	-0.918571	1.37604	0.705968	0.721958	0.39808	2.42645	1.25674	-0.270532	-1.08577	0.64382	0.574368	1.57347
'ARGFXP2	-0.322211	2.35052	-1.35498	-3.28611	0.781315	3.03631	0.253981	-0.371157	0.0361599	2.60444	0.446578	-0.905135	-1.43184	-1.48299	0.319033	-0.0496519	0.156066
'ARGLU1	1.4251	-1.31635	1.81826	-3.03261	1.75553	0.351384	0.957126	-1.13286	0.631945	0.310474	-1.18521	0.0280957	0.241941	1.51522	-0.0556521	-0.664178	0.412055
'ARHGAP1	1.30378	-1.01425	-0.996496	-1.6494	0.809269	-2.12889	0.37229	0.865606	-0.613503	-0.631009	0.452707	-0.772083	0.128963	-0.955272	-0.196967	0.685348	-1.08498
'ARHGAP10	0.830222	1.25894	-1.03766	2.79571	-0.0109646	-3.95782	-0.675188	-1.02605	0.648936	-0.300883	-0.0392614	-1.10494	-0.829917	2.1966	-0.156323	-1.57818	-0.746697
'ARHGAP11A	1.32919	-0.81217	-0.149705	-3.1814	0.980526	-3.55702	-2.31314	0.0247122	-0.758293	-0.229075	0.45532	0.27821	-2.51476	-1.40506	0.662322	-1.09063	-3.07024
'ARHGAP11B	1.07108	-0.518429	-0.149235	-2.9989	0.0809987	-3.33406	-2.35082	1.89952	-0.821954	-0.164816	0.142617	-0.351461	-1.81419	-0.754341	0.902949	-1.31399	-2.61876
'ARHGAP12	0.0648924	1.78846	0.605837	-9.74847	0.24989	3.29755	0.176761	-1.86636	0.0691104	1.09345	-1.69739	-1.44848	0.740151	-2.20273	-1.10187	-0.0983942	-2.5194
'ARHGAP15	-1.10748	0.0890569	0.463949	0.621089	1.23174	3.30696	-0.486697	-1.59147	-0.642871	0.329258	-1.25495	0.524841	-1.34183	-1.56351	0.244151	0.0657286	-0.278009
'ARHGAP17	0.153928	0.808982	1.90767	-2.92975	-0.298468	-3.01506	-1.68528	-1.90152	1.1557	-3.03031	-0.24193	1.55167	0.257797	0.700387	-1.54675	-1.07775	-2.29767
'ARHGAP18	1.46366	0.57681	-1.1869	-3.93627	1.21008	2.99921	0.558851	-0.247035	0.3094	0.142447	-1.15074	-0.14137	0.45675	-2.04993	-0.38112	-2.3852	-0.940336
'ARHGAP19	0.791305	-0.918126	0.622064	-9.72894	-0.937131	1.14617	-1.20268	0.781517	-1.34863	0.566694	-0.287486	2.34418	-1.3765	-2.72776	-0.22896	-0.530313	-3.25865
'ARHGAP19-SLIT1	0.792061	-0.921325	0.622064	-9.70174	-0.937185	1.14672	-1.20268	0.781473	-1.34853	0.665024	-0.287486	2.33559	-1.813	-2.72776	-0.235734	-0.530313	-3.34071
'ARHGAP20	0.208721	0.0221396	-0.672037	-4.75313	0.547482	-2.67233	0.319636	-0.245269	-0.573355	0.654688	1.94687	0.710233	0.506926	-1.07403	-1.90806	-0.47623	-1.86444
'ARHGAP21	-0.30686	0.723501	1.36331	-9.0391	-0.559738	3.26642	0.249687	-0.346967	0.614282	0.797798	-2.34924	-0.25137	0.149075	-2.35542	-1.08514	-0.657061	-2.44671
'ARHGAP22	-1.57839	0.776068	-0.00713983	-10.1968	0.885914	2.35118	0.751969	0.543928	-0.516173	0.332178	0.23842	-0.873704	-1.02433	-2.18364	-0.0283927	-1.05551	-2.89611
'ARHGAP23	-0.241933	0.433526	-0.580297	-2.95962	2.26752	3.46866	0.935086	-1.21041	-0.0498173	1.75594	1.08761	-0.665078	-1.76351	-0.964091	0.138638	0.149419	0.450411
'ARHGAP24	-2.07866	0.895467	-1.38749	3.68746	0.231737	-4.93723	-0.622117	-1.2928	0.706467	0.751655	-0.419485	1.19553	-0.605748	1.28082	-1.60539	-1.58504	-1.44621
'ARHGAP25	-1.97404	1.79822	-0.0582469	0.177087	0.170422	4.11428	0.0613502	0.0659037	0.815899	0.564537	-0.202859	-0.581126	0.149039	-0.159691	1.80977	0.640871	1.84785
'ARHGAP26	1.45011	1.5463	-1.3452	1.37309	1.68159	0.150882	-0.176066	0.0482925	0.194509	0.81022	1.61943	1.14567	-1.21411	-1.55105	1.75401	0.201554	1.92231
'ARHGAP26-AS1	1.43812	1.13457	-1.3452	1.37309	1.68159	-0.00582827	-0.176066	0.108202	0.194509	0.867701	1.61943	1.14567	-1.04773	-1.52005	1.549	0.201478	1.80462
'ARHGAP26-IT1	1.26286	1.12073	-1.34547	0.958083	1.54563	0.0707166	0.631096	0.0451799	0.163969	0.666183	1.51687	0.946111	-0.996799	-1.46481	1.92899	0.23794	1.82182
'ARHGAP27	-0.270698	0.674616	-1.20012	-1.3748	0.703319	3.4385	0.711241	-2.00836	0.687293	2.32488	1.79561	-3.00333	-0.826284	0.221611	-0.458767	1.0411	0.613952
'ARHGAP27P1	-1.86746	1.55399	-2.02686	0.335902	1.5894	4.10115	-0.616728	-0.573921	1.71667	-0.0801308	-0.603499	-1.12125	-0.322777	2.2848	-1.73755	0.303543	0.733818
'ARHGAP28	-0.0527332	-2.63403	-0.502459	1.0048	-0.0395957	-3.32885	-0.366116	1.55105	-0.656476	-1.23021	0.291134	-0.592423	-0.500361	0.865823	0.929548	-1.88154	-1.78561
'ARHGAP29	1.61713	-1.98201	-1.37552	8.36276	-0.259621	4.50364	-0.492761	2.05739	-0.321676	0.0187301	-0.758013	-1.59785	1.27588	1.03292	0.629826	-1.86842	2.7106
'ARHGAP30	-1.20335	-0.0165403	0.333605	2.42807	0.305917	4.73135	2.50183	0.112108	-1.13054	-0.94408	0.0859152	0.812031	-1.48657	0.71905	0.0316398	1.00397	2.0711
'ARHGAP31	-2.5789	1.20766	1.04256	1.61204	-0.470232	-1.10866	1.38923	0.439843	0.470261	1.20999	1.90875	1.89688	0.260643	-0.936155	0.776361	0.943356	2.01591
'ARHGAP31-AS1	-2.5789	1.20764	1.04256	1.61204	-0.470232	-1.10886	1.38923	0.47583	0.470261	1.23552	1.88025	1.83763	0.0424478	-0.938047	0.764673	0.906706	1.94218
'ARHGAP32	0.715194	0.362177	-0.595273	-5.581	-0.654872	-2.88902	0.137037	-1.94309	-0.34566	-0.0413838	1.03477	0.534653	-0.600289	-1.43325	-1.95881	-0.698176	-3.48925
'ARHGAP33	-0.139888	-0.760953	-1.0101	7.05224	-1.19329	-1.39161	-0.704167	-0.16853	-0.68357	1.33648	-0.528184	0.385378	2.00023	2.10021	0.353765	2.3876	2.2589
'ARHGAP35	-3.46114	-0.308985	-0.597004	6.68394	-0.371306	-1.06604	-1.86432	0.185519	0.166795	0.761921	0.301336	-0.685356	1.00588	1.28936	-0.998762	-2.04335	-0.25038
'ARHGAP36	0.333038	-1.15024	0.838398	0.688312	0.295792	-1.33028	-1.05998	-0.568187	-0.593264	0.301443	-0.335109	-2.27558	-0.309374	1.62487	1.1676	1.709	-0.16589
'ARHGAP4	1.18984	-1.28864	0.127102	0.414844	-0.591859	-1.1267	-0.662772	0.159312	0.140583	-1.27642	1.30492	-1.93529	-0.461215	-0.09868	-0.0574355	1.98501	-0.544348
'ARHGAP40	-0.353158	0.527751	1.91128	3.904	0.58165	-0.720746	-0.530248	-0.678704	1.07634	2.75187	1.55593	-1.00535	1.09097	0.0484317	1.28428	-0.214851	2.80736
'ARHGAP42	-0.0986402	0.937356	-0.265609	-4.86692	-0.913987	-2.34994	0.203442	-0.137416	-0.59511	-0.46016	2.03241	0.694276	0.100154	-0.204307	-1.1935	0.1279	-1.74752
'ARHGAP44	1.437	-1.20937	-0.508898	-1.6858	-0.718322	0.909144	-1.13791	0.232059	-0.552536	0.855018	-0.879297	-0.28013	-1.17812	-2.45691	1.2164	-1.08521	-1.76072
'ARHGAP45	0.712253	-0.752476	-0.0417897	0.172295	-1.17228	-2.52151	-0.0881928	-0.257723	-0.603395	-0.328463	-0.252317	-2.8024	1.38688	-0.145677	0.931032	1.68706	-1.01918
'ARHGAP5	1.1032	-0.322555	-1.12588	-4.09008	-0.74031	-4.12941	0.442322	-0.599473	-0.983609	-0.461011	1.4472	-1.43337	1.24865	0.479841	0.00680699	-2.24066	-2.84959
'ARHGAP5-AS1	1.1032	-0.322555	-1.12588	-4.09008	-0.74031	-4.12941	0.442322	-0.599473	-0.983609	-0.461011	1.4472	-1.43337	1.24865	0.479841	0.00680699	-2.24066	-2.84959
'ARHGAP6	-1.20961	1.71442	-0.748582	0.914605	-0.86139	2.97659	0.345586	0.77026	0.14222	-0.576532	-1.33635	0.223839	-0.961853	-0.290781	-1.24263	-1.92008	-0.515074
'ARHGAP8	-1.78541	-1.63215	-1.04148	-2.92192	-1.10742	-0.984262	2.60803	1.10873	-0.871834	0.570878	0.569667	-1.66443	0.326637	-0.576138	-0.644403	-0.627012	-2.16812
'ARHGAP9	-0.548944	1.07072	-0.159658	2.05528	-0.714453	-0.240002	0.929177	1.2807	-0.102215	0.80255	-0.0454161	-0.354109	1.10329	-0.407915	-0.128638	-2.41226	0.532026
'ARHGDIA	-0.51328	-0.833813	-1.6179	0.293567	0.636271	4.0057	-0.00344078	-0.834334	1.83075	-0.693645	0.286481	-0.457141	-0.769209	1.11125	-0.0183694	1.04623	0.867277
'ARHGDIB	-0.53489	1.07918	-0.930027	-1.69452	-1.47705	-0.451004	-1.63306	1.07238	-0.899406	0.942366	2.03903	-1.29869	-0.472094	0.815205	0.994853	-0.0499002	-0.624408
'ARHGEF1	-0.754739	0.601537	-0.683264	6.6765	-0.920363	-1.09468	-1.57201	0.571273	0.396566	1.12738	0.0365622	0.311625	0.796677	1.70896	0.730682	-2.35892	1.39345
'ARHGEF10	0.229321	-1.3187	-0.198637	1.62681	-1.68388	-1.58294	-0.499538	-0.460915	-0.0431036	-0.383911	0.383284	-2.3379	-1.21831	-2.83471	0.290934	0.00300593	-2.5073
'ARHGEF10L	-0.667383	-1.61883	-2.7187	10.4043	-0.455784	2.41361	-0.38617	-1.03246	0.945718	0.5209	-1.75642	-1.49517	3.017	-1.37637	-0.846206	-1.17472	0.943337
'ARHGEF11	-0.0345851	-0.773045	0.34616	1.98844	0.312138	4.88133	1.72889	0.418683	-1.14971	-0.524366	0.272358	0.452629	-0.00811672	1.46465	0.67938	1.28012	2.83374
'ARHGEF12	0.280072	0.33303	-0.523539	-3.69663	0.520486	-2.59412	0.35383	0.128958	-0.25626	-1.13168	1.10322	0.707322	0.626322	-1.20347	-1.0487	-0.029237	-1.6076
'ARHGEF15	1.55014	-0.347967	-0.504464	-2.76644	-1.12392	0.919973	-1.57415	0.458818	-1.32442	0.77206	-0.794723	-0.227796	0.395549	-2.15333	1.54793	-0.561857	-1.43365
'ARHGEF16	-1.37023	-1.04757	-1.217	8.03857	-0.46051	2.25527	-0.713262	-0.0286747	0.431559	0.588471	-1.02597	1.19626	2.70684	-1.16443	-0.443806	-1.73498	1.50264
'ARHGEF17	-0.0227676	-0.748778	0.204281	-4.4645	0.510818	-2.15361	0.868572	-1.0802	1.46678	-1.55037	2.91325	2.6772	-0.357126	1.23041	1.23079	-0.0502908	0.168616
'ARHGEF18	0.0604548	-0.725457	1.70966	0.901269	-3.37645	-2.15897	0.0659845	-0.817781	0.5831	0.756811	-0.792071	-1.20195	-2.93655	0.704855	0.815716	-0.491737	-1.72578
'ARHGEF19	-1.32053	-2.03098	-2.72475	10.1018	-0.316584	2.427	-0.832733	-0.984472	0.410353	0.380734	-1.80452	0.460284	3.3073	-1.33012	0.667918	-1.72545	1.1713
'ARHGEF2	-0.767472	-0.755438	0.327208	1.96479	0.00888364	4.8221	1.48639	0.678652	-1.03498	0.136053	0.257299	-0.152202	-0.448162	1.55081	1.01596	1.02472	2.52866
'ARHGEF25	-0.872468	1.33224	-0.159658	4.44865	-0.714453	-0.10298	0.786244	1.50426	-0.102215	0.803135	-0.0454161	-0.484587	1.32087	-0.549886	-0.16399	-2.54281	1.11424
'ARHGEF26	-2.7913	0.804727	0.481168	2.25795	0.15978	-0.122255	0.624387	0.921419	0.182	-1.03357	4.26489	1.57707	2.16904	0.243084	1.85307	0.114235	2.92642
'ARHGEF26-AS1	-2.7913	0.620012	0.481168	2.25795	0.0221183	-0.0423708	0.624387	0.921419	0.182	-0.81358	4.26489	1.56465	2.16039	0.243084	1.88313	0.114235	2.92305
'ARHGEF28	1.59195	-0.492298	-0.907617	0.439976	1.03271	-1.07871	-1.20479	0.454398	-0.832214	0.638345	-0.565089	-0.423305	-3.83915	-0.0855311	-0.60384	1.19555	-1.1699
'ARHGEF3	1.94851	-2.46275	-1.40211	0.906772	-1.74162	-1.2845	0.930217	0.365179	-0.924311	0.0616329	-1.30635	1.1411	0.172094	1.02358	-1.33146	0.0584821	-0.961382
'ARHGEF3-AS1	1.94851	-2.96808	-1.38987	0.906772	-1.7253	-1.20997	0.977853	0.365179	-0.74143	0.270588	-1.30635	1.1411	0.172094	1.02358	-1.4066	0.638218	-0.825928
'ARHGEF33	-1.22399	-0.360153	-0.238393	0.36834	0.802238	3.39686	-0.532676	-0.634576	-1.31243	0.549642	0.0946036	0.562105	1.63559	0.584339	0.367558	0.171992	1.05776
'ARHGEF34P	0.348351	-2.03437	3.32102	7.39723	-1.80855	-1.23475	0.425225	-0.534587	0.818254	-1.48558	2.44444	2.96688	-0.8239	-0.0760961	0.132118	1.53306	2.84719
'ARHGEF35	0.348351	-2.03437	3.32102	7.39723	-1.80855	-1.23475	0.425225	-0.534587	0.818254	-1.48558	2.44444	2.96688	-0.8239	-0.0760961	0.132118	1.53306	2.84719
'ARHGEF37	0.893543	1.01165	-1.41462	1.27816	0.828158	0.25988	0.588901	0.307978	0.230861	1.18087	0.706274	0.9893	-0.335577	-1.55548	1.26451	0.190488	1.60622
'ARHGEF38	-0.420831	1.95652	0.0997989	3.88405	0.1758	-3.92049	-1.42781	-1.30827	0.551388	0.345515	0.184841	0.00130057	-0.956731	1.24333	-1.53597	-0.0300148	-0.289393
'ARHGEF38-IT1	-0.414383	1.95658	0.0997989	3.88405	0.1758	-3.92049	-1.42781	-1.30827	0.551064	0.344474	0.184841	0.00130057	-0.956731	1.24333	-1.41855	-1.07691	-0.520476
'ARHGEF39	-0.696119	-1.74566	-1.08377	-2.50251	-0.483602	-3.99075	-1.29646	0.62548	-0.39041	-1.61768	0.795521	-0.032873	-0.17904	-1.52983	-0.551899	-0.314514	-3.74853
'ARHGEF4	-0.945752	0.331126	-1.04822	0.778064	1.2717	3.31279	-1.91936	-1.04223	-0.969056	0.289516	-1.48772	-0.00956642	-2.74544	-1.61652	-0.459012	1.20483	-1.26371
'ARHGEF40	-0.0364549	-2.37036	-2.03051	-4.53782	-0.514311	-3.55721	-0.2885	-0.0334048	-1.02187	-0.101463	0.488886	-0.246121	2.15193	-0.41976	-0.135683	0.316933	-3.08393
'ARHGEF5	0.348351	-2.03437	3.32102	7.39723	-1.80855	-1.23475	0.425225	-0.534587	0.818254	-1.48558	2.44444	2.96688	-0.8239	-0.0760961	0.132118	1.53306	2.84719
'ARHGEF6	0.314617	-1.5325	-0.00514298	1.16792	0.348069	-1.85054	-1.52922	-1.26241	0.228887	-0.485223	0.912746	-2.35745	-0.257713	0.542531	0.965519	2.3049	-0.623751
'ARHGEF7	1.11382	-0.926013	2.44767	-3.15408	2.2534	0.463012	0.380995	-1.0143	0.0487665	0.652898	-0.3764	-0.343418	-0.268133	1.77676	-0.0236012	0.049062	0.770111
'ARHGEF7-AS1	1.11382	-0.926013	2.4409	-3.15408	2.2534	0.463012	0.380995	-1.17255	0.0487665	0.646061	-0.3764	-0.522664	-0.271294	1.77676	-0.0236012	0.049062	0.681544
'ARHGEF7-AS2	1.11382	-0.926013	2.44767	-3.15408	2.2534	0.463012	0.380995	-1.0143	0.0487665	0.652898	-0.3764	-0.343418	-0.268133	1.77676	-0.0236012	0.049062	0.770111
'ARHGEF9	-0.577274	-2.8829	-1.23349	-1.87138	-0.394918	3.27202	0.111076	1.64305	-0.268665	-1.05138	0.403673	-2.35402	-1.09315	1.17655	0.0598162	0.101264	-1.23993
'ARID1A	-1.42743	-0.572998	-2.23653	8.20343	-0.744575	2.24679	-0.966733	-1.69238	0.65273	-0.599167	-1.70269	0.140741	2.86934	0.784071	0.874562	-0.597228	1.30798
'ARID1B	1.33921	1.81264	-1.24002	-3.39666	0.80031	3.0252	0.164973	0.0907368	-0.788268	0.571437	-2.26787	-0.80949	0.263298	-1.97273	-0.60879	-0.660087	-0.919027
'ARID2	-0.751089	1.4577	-0.275174	1.15263	0.191029	-0.0973224	0.777931	-1.86379	-1.15246	0.619821	-0.087841	-0.075849	-0.0918	1.08768	0.505843	-1.15301	0.0610787
'ARID3A	0.669994	-0.0498058	-0.0417897	0.215666	-1.17228	-2.52626	-0.0497842	-0.244943	-0.998994	-0.141287	-0.243898	-2.78782	0.516378	-0.405689	0.519323	0.711307	-1.50747
'ARID3B	2.80463	-0.600854	0.249772	-1.30794	1.24369	-3.34502	-0.795129	-0.712905	-0.128312	0.0357089	1.01292	-1.9369	-0.961515	0.585824	-0.330691	0.256503	-0.982556
'ARID3C	-0.579506	-1.22624	-1.11935	-2.48208	-0.797242	-3.97432	-0.946953	0.453351	0.0171737	-1.77283	-0.758623	-0.260935	0.116864	-1.39836	-0.683381	0.367338	-3.76127
'ARID4A	-0.0176024	-1.2697	-0.320278	-2.6097	-1.67856	-4.298	0.312005	1.05523	-1.60266	0.539936	1.41899	-1.08768	0.781232	0.194883	1.11791	-1.22056	-2.17114
'ARID4B	0.0418815	-1.18574	-0.0185015	1.50038	0.85029	4.83442	1.81292	0.323245	-0.230794	0.470948	-0.158425	-0.182037	-1.62338	0.96321	-0.716193	1.42158	2.02595
'ARID5A	-1.82248	1.31294	-0.200416	0.550031	-0.000282163	3.98817	-1.6775	0.251007	1.47081	0.3745	-2.39593	1.67889	0.555045	-0.377688	0.559585	-0.374795	0.97297
'ARID5B	-0.388194	-0.389511	-0.343164	-10.1216	-0.95294	2.00158	0.720903	0.522251	-0.722634	0.316867	0.252502	-0.309142	-0.457938	-2.3406	-1.09951	-1.0731	-3.59606
'ARIH1	3.31059	-0.483183	0.234659	-1.51318	1.38005	-3.75341	-1.34475	-0.480622	-0.306124	0.737339	1.03078	-1.59548	-0.683917	0.459669	0.481293	0.257239	-0.567262
'ARIH2	1.53894	-2.7148	-1.95916	1.09456	-1.39256	-1.0878	0.485489	0.26949	-0.0703895	0.541774	-1.33056	0.0627231	0.110487	1.09821	-0.195962	0.17467	-0.84372
'ARIH2OS	1.53894	-2.7148	-1.95916	1.09456	-1.39256	-1.0878	0.485489	0.26949	-0.0703895	0.541774	-1.33056	0.0627231	0.110487	1.09821	-0.195962	0.17467	-0.84372
'ARL1	-0.865631	0.75509	0.70434	-0.691766	1.00292	-0.0856258	0.00910871	0.72338	0.702801	1.52716	0.0151262	1.15393	-0.0522817	-0.0167365	1.68572	-0.812563	1.43874
'ARL10	1.9255	0.515823	-1.23986	0.92785	1.49729	-0.147178	0.368474	0.962004	0.906573	0.203057	1.76674	2.63038	-0.779701	0.347675	1.06223	-0.076917	2.71749
'ARL11	-0.300501	-0.275177	1.55936	-3.94021	1.35038	-0.267362	-0.871277	-0.582049	-0.101391	1.36157	-1.48188	-1.95389	-0.151868	1.80251	-0.521353	0.200542	-1.04315
'ARL13A	1.86567	0.0203643	0.0285884	-1.53157	0.721573	-1.06601	-1.07395	-1.33536	0.576522	0.800766	-0.201477	-2.60522	-0.518311	1.06799	0.882315	1.98086	-0.0968099
'ARL13B	-0.866841	-0.0018663	-1.1002	0.914059	-1.58895	-1.44668	1.46628	-0.157254	1.7476	-0.119107	0.771679	1.44428	-0.484993	0.651427	-1.04896	2.06157	0.560511
'ARL14	-2.53583	-0.299623	0.940888	2.29195	0.344313	-0.384257	1.02745	0.534997	0.319508	-2.02195	3.28721	1.18072	0.972246	-0.232294	1.61303	-0.120501	1.72946
'ARL14EP	1.1737	-2.62398	-1.26353	-1.25616	-1.22096	-1.93073	0.702418	0.0710961	-0.747972	-0.620184	-0.24063	-0.722479	-1.63763	-1.54577	1.19946	0.0589533	-2.6511
'ARL14EPL	1.33253	0.149465	0.120454	1.02464	0.459949	0.0665575	-0.915046	0.909481	-1.07597	2.54249	1.34576	-3.0279	-1.7356	0.681057	0.733992	0.176165	0.697003
'ARL15	0.317795	-0.0834787	0.720236	0.751946	1.70304	-0.538507	-0.927631	-0.301235	-0.291782	-0.133977	0.466313	-0.564852	-2.97935	0.21085	-0.25738	0.479502	-0.357129
'ARL16	-0.484115	-0.578335	-1.6179	0.173979	0.737436	4.0057	-0.231155	-0.834334	1.76183	-0.863575	0.286481	-1.19676	-0.90525	1.09671	-0.132281	2.06271	0.820281
'ARL17A	-0.00126092	1.06844	-1.20012	-1.39067	1.15185	3.4385	0.724982	-1.98108	0.413565	2.79186	0.753939	-3.57795	-0.472165	0.23145	0.223804	0.937028	0.778043
'ARL17B	-0.00126092	1.06844	-1.20012	-1.39067	1.15185	3.4385	0.724982	-1.98108	0.413565	2.79186	0.753939	-3.57795	-0.472165	0.23145	0.223804	0.937028	0.778043
'ARL2	-0.343871	0.585235	0.0280607	-3.34852	-1.00677	-1.9352	0.707891	0.933468	-0.710884	-1.07939	2.34187	2.46031	-0.82201	-0.144242	0.78319	0.470001	-0.270216
'ARL2-SNX15	-0.343871	0.585235	0.0280607	-3.34852	-1.00677	-1.9352	0.707891	0.933468	-0.710884	-1.07939	2.34187	2.46031	-0.82201	-0.144242	0.78319	0.470001	-0.270216
'ARL2BP	-0.0818394	2.27363	-0.219211	-3.98567	1.45415	-4.64046	-0.478963	1.17345	1.07787	-0.470138	-0.323207	-4.03803	1.01072	-0.543671	1.82865	-2.21895	-2.04542
'ARL3	-0.0867151	0.0493656	0.822394	-9.1981	-0.664354	1.15079	-0.150099	1.23662	-1.22549	0.209315	-0.305636	1.1872	-1.61214	-2.51123	-0.317219	0.799189	-2.65403
'ARL4A	1.07113	0.290867	3.1478	9.11974	0.645841	-1.20649	-0.805093	0.0275227	-1.4718	0.097456	-0.47395	1.79272	0.753928	0.146338	1.1347	0.00573047	3.56911
'ARL4C	-0.646847	0.450651	-1.20052	0.593294	-0.314058	2.28206	0.723784	0.247052	-0.479151	0.841763	-0.708849	0.451367	-0.982787	-0.45305	0.394215	-0.158608	0.260079
'ARL4D	-0.376344	-0.0310092	-1.63095	-2.44531	0.388422	3.12439	0.859218	-2.17098	0.365727	2.13236	0.950549	-1.76078	-1.52731	0.155318	0.90557	-0.794492	-0.463905
'ARL5A	-1.48621	0.290311	-0.0132305	0.386988	0.922037	2.91501	-1.01548	-1.20542	-1.19464	0.156253	-0.228533	0.187216	-1.13542	-0.770626	0.192723	1.47014	-0.132221
'ARL5B	-0.429964	0.256655	1.28746	-9.60853	-0.396333	3.23727	0.628005	-1.26828	0.172674	0.324249	-2.78946	-2.02872	0.175208	-3.17788	-0.88469	0.261097	-3.56031
'ARL5C	-0.711921	-0.202764	-0.262686	-3.19652	2.22691	3.58499	1.24439	-1.47352	-0.254338	2.13056	1.8207	-1.63508	-1.70664	-0.525078	0.46906	-0.016815	0.372816
'ARL6	-1.95116	0.521881	-0.0471335	1.66744	-1.09834	-1.02837	1.15188	0.2817	-0.0577145	1.11024	-0.050181	2.20125	0.755796	0.397635	1.09202	1.85022	1.69929
'ARL6IP1	0.167336	0.390141	-1.809	-2.30195	-0.452954	-2.73538	-1.35033	-0.776734	2.24896	-2.07921	0.0142281	1.28013	-0.602421	1.63441	-1.74652	-1.39325	-2.37813
'ARL6IP4	-1.18228	0.403062	-0.0644087	0.21947	0.768993	0.187582	0.706039	0.986168	-0.829172	-0.329603	0.930848	0.0809945	0.187227	-0.329039	0.806533	0.362678	0.726274
'ARL6IP5	1.72302	-2.81554	-0.908749	0.908873	-2.70536	-0.803601	1.2292	0.857923	-0.110073	-0.591139	-1.15781	1.99058	-0.336217	0.332619	-1.78164	0.453573	-0.928587
'ARL6IP6	-1.46128	0.0620654	0.179177	0.714725	0.928465	3.10479	-0.720153	-0.448818	-0.867815	0.00107718	-0.232549	0.744214	-1.49389	-0.824226	0.0357632	0.777399	0.124736
'ARL8A	0.356976	-1.43809	0.196971	2.51699	0.386048	4.8255	2.56728	0.897181	-0.278327	-1.6262	-0.0269562	2.13068	-2.46115	1.3634	-0.00288733	1.91626	2.83092
'ARL8B	-0.576944	1.60389	-2.59363	1.42185	-1.1766	-0.999959	0.72352	1.20304	-0.405325	1.27215	-0.697615	1.8021	0.0170135	0.730987	-1.09985	-0.388219	0.209102
'ARL9	-1.67671	3.22689	-0.930734	2.28242	-0.843904	-3.78468	-0.950774	-0.550356	0.0253573	-0.851444	0.152267	-0.389985	-1.18189	2.33709	-0.72398	-1.05339	-1.22846
'ARMC1	-1.98263	2.22628	0.244556	-0.277252	-1.31076	1.34301	1.19778	0.37609	1.36013	0.639507	0.271275	1.75493	3.41748	0.592247	0.308628	2.31853	3.11995
'ARMC10	-0.561885	-1.91091	3.29818	8.11475	0.450392	-0.820781	-1.06775	1.02685	-0.404264	0.665439	1.67082	2.09498	-0.328354	-0.487801	2.42961	1.20279	3.84302
'ARMC12	0.0918623	-0.115397	-0.723042	-1.13486	-1.29196	2.73744	0.460773	-0.0967048	1.08295	-2.36404	-1.38343	-1.57554	2.83159	1.69641	-1.35092	0.0143562	-0.280131
'ARMC2	1.36256	1.44336	-0.449431	-3.07451	1.25118	3.4984	0.126385	-0.544966	0.2146	-0.142086	-2.33711	-0.609983	1.26683	-1.67123	1.81401	-2.32748	-0.0448646
'ARMC2-AS1	1.36256	1.17311	-0.449431	-3.07451	1.25118	3.4984	0.126385	-0.544966	0.2146	-0.0379176	-2.33711	-0.609983	1.1444	-1.67123	2.02111	-2.32748	-0.065217
'ARMC3	-0.206132	0.372769	1.34415	-9.43787	-0.358583	3.27816	0.281513	-0.300947	0.199093	0.711145	-2.24451	-1.08377	-0.130302	-2.59415	-0.209093	0.388247	-2.49757
'ARMC4	-0.0861495	1.30849	1.71881	-9.56344	-0.0442283	3.27271	0.244183	-0.785332	-0.128693	0.199206	-2.32543	-0.464589	-0.107404	-2.2622	-0.595568	-0.549147	-2.5422
'ARMC5	1.95257	0.881334	0.522157	-1.39885	0.0223671	-2.83162	-0.475121	-0.547269	1.40226	-1.36829	-0.192163	0.848937	0.258674	1.02866	-1.80026	0.633963	-0.265665
'ARMC6	1.37863	0.117629	0.325336	0.538749	-1.31094	-1.71372	-0.913882	-1.22715	0.518067	0.506147	0.307712	-0.224821	-1.12608	0.595766	1.03281	0.0160904	-0.294913
'ARMC7	-1.22191	0.645844	-1.83667	1.31837	1.12664	3.9043	-0.0422742	-0.5513	0.699535	-0.149623	-0.668972	0.0966893	-0.0100162	2.13918	-1.46654	1.22573	1.30224
'ARMC8	-2.2322	1.29569	0.585299	3.17285	-0.532855	-0.0564881	0.908092	0.56185	0.0578501	-0.331091	3.16587	0.596034	1.30629	-1.38339	0.905957	0.116524	2.03407
'ARMC9	-0.44555	-0.314574	-1.17923	1.50546	0.230272	2.07614	0.755854	1.29147	0.274387	0.0401499	0.298767	-0.273157	-0.397866	0.568526	-0.994741	-0.224473	0.802858
'ARMCX1	2.27987	0.0999987	0.0552326	-1.53313	0.721573	-0.685899	-1.07395	-1.21704	-0.0352534	0.744453	-0.201477	-2.59861	-0.349311	1.78905	0.643855	2.0069	0.161565
'ARMCX2	2.27987	0.0999987	0.0552326	-1.53313	0.721573	-0.685899	-1.07395	-1.21704	-0.0352534	0.744453	-0.201477	-2.59861	-0.741192	1.62508	0.643855	2.0069	0.0226038
'ARMCX3	2.27987	0.0999987	0.0552326	-1.53313	0.721573	-0.685899	-1.07395	-1.21704	-0.0352534	0.744453	-0.201477	-2.59861	-0.741192	1.62508	0.643855	2.0069	0.0226038
'ARMCX4	2.27987	0.0999987	0.0552326	-1.53313	0.721573	-0.685899	-1.07395	-1.21704	-0.0352534	0.739303	-0.201477	-2.59861	-0.349311	1.78905	0.643855	2.0069	0.160277
'ARMCX5	1.5384	-0.312591	0.0424017	-1.51004	0.414522	-1.28971	-0.692829	-1.02343	0.195058	0.375754	-0.201477	-2.62032	-0.866747	0.600764	0.0483665	2.00759	-0.823573
'ARMCX5-GPRASP2	1.5384	-0.312591	0.0424017	-1.51004	0.414522	-1.28971	-0.692829	-1.02343	0.195058	0.375754	-0.201477	-2.62032	-0.866747	0.600764	0.0483665	2.00759	-0.823573
'ARMCX6	2.27987	0.0999987	0.0552326	-1.53313	0.721573	-0.685899	-1.07395	-1.21704	-0.0352534	0.744453	-0.201477	-2.59861	-0.741192	1.62508	0.643855	2.0069	0.0226038
'ARMS2	-0.208242	-0.383004	0.659709	-10.194	-0.904176	0.798027	-0.642494	0.630109	-1.46761	0.16591	-0.298967	1.42185	-1.3866	-1.69512	-0.299653	0.329853	-3.3686
'ARMT1	1.65182	0.647594	-1.71733	-2.93956	0.547378	3.03177	0.138249	0.728713	0.405862	0.202469	-1.74036	-0.602252	0.28133	-1.58271	-0.880426	-0.731167	-0.639656
'ARNT	0.253846	0.708153	0.249582	2.39014	-0.0400676	4.80909	1.4084	-0.000548458	-0.940505	-0.136832	-0.0560224	3.14529	0.807032	1.47963	-0.13646	0.0858208	3.50664
'ARNT2	0.424616	-0.369225	1.02339	-1.45616	0.671828	-3.74613	-0.0272522	0.449733	0.297395	0.0268791	1.35913	-1.42033	0.109756	-0.0300826	0.994609	0.163287	-0.382139
'ARNTL	0.948409	-1.43846	-1.42404	-1.25657	-0.837007	-1.46294	0.33966	-0.573064	-0.363783	-0.0770312	-0.474118	0.260783	-1.31281	-1.1619	-0.860876	1.13394	-2.13995
'ARNTL2	0.35213	1.38517	-1.42498	-1.46137	-2.98785	-0.635616	-1.32557	0.531874	-0.553328	1.13096	3.17025	-0.675573	0.880771	1.16814	0.495757	0.0640462	0.0287071
'ARNTL2-AS1	0.35213	1.38653	-1.42498	-1.46137	-2.98785	-0.687921	-1.32557	0.531874	-0.553328	1.01469	3.17025	-0.675573	0.70829	1.16814	0.594794	0.0640462	-0.0314563
'ARPC1A	-0.919796	-2.40169	3.15435	8.04858	1.10662	-0.685279	-0.937267	0.355721	-1.18637	0.252297	-0.499905	2.40461	0.528785	0.147432	0.998707	1.70772	3.01863
'ARPC1B	-0.921052	-2.40169	3.15435	8.03311	1.10662	-0.791586	-0.9751	0.355721	-1.19483	0.174234	-0.659598	2.40461	0.528785	0.147432	0.998707	1.70772	2.91686
'ARPC2	-1.27798	-0.344401	-1.52751	-0.00101643	-0.531698	1.92769	0.194479	-0.301226	0.660832	-0.607028	-0.0542726	2.04472	-1.0478	-0.0672131	-0.407244	1.47593	0.0340659
'ARPC3	-1.30214	0.382485	0.693641	0.968142	0.577367	-0.126703	0.0794961	1.18065	0.509759	0.0637922	0.722967	0.299145	0.00912602	0.283753	0.364967	-0.186591	1.12996
'ARPC4	-0.105601	1.64621	-2.54902	0.972016	-1.34931	-1.08735	-0.605439	1.4945	-0.29267	1.58715	-0.750023	2.15799	0.206413	1.1022	0.391089	-0.365519	0.613157
'ARPC4-TTLL3	-0.105601	1.64621	-2.54902	0.972016	-1.34931	-1.08735	-0.605439	1.4945	-0.29267	1.58715	-0.750023	2.15799	0.206413	1.1022	0.391089	-0.365519	0.613157
'ARPC5	0.372412	-0.251127	0.994314	2.6152	0.464524	4.90796	2.32115	0.285995	-0.785186	-0.879839	0.151482	2.85944	0.280624	1.28157	-1.07668	1.52869	3.76763
'ARPC5L	0.214431	1.06024	-0.459816	-0.655141	0.849121	-4.07662	-1.50646	0.495076	-0.0739245	0.605829	-0.827562	1.95987	-1.27397	0.757969	-0.437194	0.525107	-0.71076
'ARPIN	0.417223	-1.74717	1.05414	-1.22214	1.70828	-2.34956	0.158348	-0.14442	-1.01922	-0.834705	1.43571	-1.75598	-0.107333	0.897431	-0.312788	-0.0144512	-0.959157
'ARPP19	1.33859	-0.676429	0.97544	-2.24201	0.822957	-4.02902	-1.45814	0.310257	-0.484984	0.750315	0.0715664	-2.08665	-1.48344	-0.692686	0.971838	-0.92445	-2.20921
'ARPP21	0.447111	-2.25344	-2.39087	0.338843	-1.7934	-0.938596	0.00881931	0.359728	-0.262422	0.217267	-0.927983	1.84747	-0.549411	0.290168	0.308559	0.239722	-1.26461
'ARR3	-0.568255	0.167866	-1.20303	-1.38688	-0.13036	0.849475	0.171956	2.0435	0.259608	-1.65331	2.47906	-2.22564	-0.968489	0.701798	0.265446	0.378268	-0.204748
'ARRB1	0.240347	0.166468	0.177042	-4.88051	-0.378208	-2.0813	0.780641	-1.39116	0.472593	-1.51851	3.00476	2.75493	-1.49731	0.842166	1.07317	0.260954	-0.493483
'ARRB2	1.154	-0.195866	-0.613312	-2.92048	-0.901286	1.14108	-1.18503	0.473923	-1.10498	0.363966	-0.747643	-0.207876	1.08292	-0.461307	0.443558	-0.848947	-1.13182
'ARRDC1	0.130158	1.14568	-0.269396	-0.996049	1.00525	-3.62764	-0.296905	-0.184211	0.702987	-0.504455	-0.0906482	1.97943	-0.713189	0.808232	0.0866647	0.0619309	-0.190538
'ARRDC1-AS1	0.130158	1.14568	-0.269396	-0.996049	1.00525	-3.62764	-0.296905	-0.184211	0.702987	-0.504455	-0.0906482	1.97943	-0.713189	0.808232	0.0866647	0.0619309	-0.190538
'ARRDC2	0.833388	-0.792751	0.257433	0.302186	-1.80929	-1.71808	-0.969668	-0.674267	-0.00563671	-0.333114	0.531237	0.131625	-2.07168	0.707214	0.99001	-0.295675	-1.22927
'ARRDC3	1.94184	0.540364	0.558646	0.281853	0.490209	0.0760183	-1.19344	0.44355	-0.216576	1.883	0.374164	-0.185618	-3.41728	0.270821	1.18398	0.494817	0.881588
'ARRDC3-AS1	1.94184	0.540364	0.558646	0.281853	0.490209	0.0760183	-1.19344	0.581327	-0.216576	1.883	0.374164	-0.185618	-3.41728	0.270821	1.18398	0.494817	0.916032
'ARRDC4	0.469508	-1.74035	0.810672	-0.816908	1.94968	-3.2899	0.0529228	-0.0917662	-1.23267	-1.76763	1.23643	0.260434	-0.205159	0.343731	0.69501	0.0786622	-0.811836
'ARRDC5	1.50777	-0.788011	-0.494574	0.962451	-1.88472	-3.41919	-1.17139	-0.898295	0.15741	-0.677257	0.0229161	-1.09604	-3.81805	0.369858	0.824124	-0.816105	-2.80478
'ARSB	1.7554	-0.387107	-0.841697	0.771184	1.19335	-0.715781	-1.13636	0.70558	-1.18463	0.977551	-0.161187	-0.431213	-4.0696	0.0498808	0.404406	0.537821	-0.633102
'ARSG	-1.73818	2.8186	-2.17414	1.18628	2.2033	3.92062	0.427872	-1.02393	1.68178	-0.0432001	-0.96246	-1.06803	0.109493	1.03885	-2.02267	1.54043	1.47366
'ARSI	1.08804	0.92431	-1.43694	0.835052	1.08005	0.257837	0.59225	0.281394	0.23126	1.13871	1.2059	0.953478	-0.194068	-2.03486	1.10317	1.26908	1.82367
'ARSJ	-0.167417	0.406508	-0.138922	3.57157	0.36305	-4.11165	-1.15463	-1.2982	0.76796	-0.0344882	0.0943107	1.47734	-1.14369	1.33466	-1.89896	-1.45924	-0.847953
'ARSK	2.06744	0.360678	0.467248	0.624137	0.654047	0.366285	-1.23981	1.14983	-0.145484	1.35951	0.861906	-0.654659	-2.66569	0.289384	1.22829	0.451381	1.29362
'ART1	0.466764	-0.675597	-1.19858	-1.0696	-1.4452	-1.58398	0.31756	-1.23307	0.615005	-0.123602	-1.01882	0.42579	-1.90572	-1.42378	0.240567	0.148737	-2.36588
'ART3	-1.68046	2.15361	-1.13736	4.05194	-0.835339	-4.9056	-0.440729	-0.849515	0.736664	0.681945	0.531487	1.22812	-0.20087	1.8199	-1.85151	-2.20132	-0.72476
'ART4	-0.53489	1.10066	-0.987618	-1.59867	-1.47705	-0.451004	-1.63306	1.36468	-0.899406	0.982067	1.8119	-1.56263	0.0357377	0.815205	1.03808	-0.0626173	-0.514656
'ART5	0.466764	-0.675597	-1.19858	-1.0696	-1.4452	-1.58398	0.31756	-1.23307	0.615005	-0.123602	-1.01882	0.42579	-1.90572	-1.42378	0.240567	0.148737	-2.36588
'ARTN	0.352246	-0.608603	-1.09965	8.66186	-0.820219	4.32146	0.979577	-0.307774	0.987541	-0.910101	-0.785706	-2.63945	3.20365	0.816171	-1.07021	-1.06709	2.50342
'ARV1	0.165605	-1.77356	0.211289	0.973296	0.988515	4.84289	1.53899	0.663795	-0.289301	-0.334932	-0.38868	0.801379	-1.83794	1.67235	0.521442	0.94802	2.17579
'ARVCF	-1.54915	-1.20234	-1.22699	-3.64336	0.484609	-2.12875	1.57544	0.339056	-0.913698	-1.6432	0.0363171	-1.73174	0.415428	0.44129	0.25187	1.11609	-2.34478
'ARX	-1.8045	0.977145	-0.927693	0.416236	-0.0730341	2.99125	0.669948	0.783386	0.14655	-0.497002	-0.754193	0.803568	-0.682162	-0.795315	-0.455145	-2.31375	-0.378677
'AS3MT	-0.11668	0.0570858	0.823272	-9.26951	-0.664354	1.15079	0.0032147	1.23662	-1.22549	0.195174	-0.313852	1.22298	-1.87365	-2.51077	-0.211502	0.818321	-2.66959
'ASAH1	0.811475	-1.27282	-1.06013	1.6467	-1.31006	-1.33809	-0.903449	-2.58411	-0.214993	-0.141744	-0.365417	-2.43154	-1.38455	-1.78209	-0.13298	0.200392	-3.06585
'ASAH2	-0.622738	1.38591	0.0425	-10.2941	0.502709	2.36491	0.51806	0.195355	-1.6213	0.39954	0.23842	-1.91422	-0.521954	-2.11394	-0.20755	-0.990232	-3.15967
'ASAH2B	-0.545524	-0.00942941	0.0355074	-9.63015	1.01843	2.1069	0.50583	0.45593	-1.08017	1.15085	0.23842	-1.20201	-0.532095	-2.48273	-0.756337	-0.990232	-2.9292
'ASAP1	-0.919743	2.03344	0.898707	-2.57137	-1.26021	1.56254	1.26955	0.543701	-0.178097	0.659148	0.206765	2.3973	2.21718	1.38499	-0.673899	1.34138	2.22784
'ASAP1-IT1	-0.959289	1.88804	0.88264	-2.35677	-1.26449	1.56354	1.26955	0.514785	0.46927	0.63553	0.206765	2.66649	2.29679	1.38542	-0.568421	1.34919	2.49476
'ASAP1-IT2	-0.919743	2.22207	0.898707	-2.35677	-1.26021	1.56254	1.26955	0.543701	0.46927	0.701159	0.206765	2.3973	2.21718	1.38499	-0.569637	1.34138	2.52706
'ASAP2	-0.840704	0.473862	0.125745	1.9115	0.34297	3.88341	0.12882	-0.358139	-2.45078	-0.370477	0.122543	0.86947	0.69118	0.925015	-1.28091	-0.247838	0.981416
'ASAP3	-1.53424	-0.282796	-2.66481	7.60044	-0.566827	2.86362	-0.232717	-1.22471	0.764628	0.568155	-2.03254	0.430399	2.46734	-1.01746	-0.284466	0.538201	1.34806
'ASB1	-0.813931	-0.630799	-1.1568	0.652126	0.145759	2.23267	0.863434	2.18286	-0.202212	0.72134	1.38316	-1.28898	-1.24936	-0.358835	-0.0337023	0.0361301	0.620715
'ASB10	0.762993	-1.83467	3.32893	7.42084	-2.04888	-0.863661	-0.114822	-0.784211	-1.28659	-1.34203	2.40435	2.63283	-0.53123	0.54417	0.352516	1.83941	2.61998
'ASB11	-1.15078	1.75906	-1.03674	0.629742	-0.797829	2.99347	0.707376	0.883866	-0.0568018	-0.199651	-1.34782	1.04636	-0.874567	-0.70929	-0.447004	-2.42681	-0.256854
'ASB12	-0.635053	-2.52427	-0.588363	-1.91256	-0.402586	4.06682	0.149693	1.30979	0.206167	-1.31239	0.404778	-0.827586	-0.751335	1.19256	-0.888828	-0.063636	-0.644199
'ASB13	-0.942556	1.34869	1.47974	-9.38985	0.197452	3.38198	0.713851	-1.48151	-0.242546	0.0483121	-2.80033	-3.19188	-0.42365	-2.85226	-0.589612	-0.0115475	-3.68893
'ASB14	2.00064	-2.56172	-1.38968	0.920335	-1.7408	-1.27982	0.933107	0.365801	-0.735752	0.513704	-1.30635	1.08007	0.172094	0.574243	-1.24537	0.4949	-0.801152
'ASB15	-0.179612	-2.35234	3.04419	7.13772	0.221897	-0.80276	0.201936	-0.372877	-0.0890591	-1.28692	2.5649	1.0572	-0.00918346	-0.136597	-0.529125	1.14043	2.40245
'ASB16	-0.618081	-0.453359	-1.16839	-1.53755	0.364293	3.1272	0.618881	-2.42072	-0.0409103	1.37601	1.61346	-1.51083	-0.869511	-0.952974	-0.111198	-0.32841	-0.728021
'ASB16-AS1	-0.618081	-0.453359	-1.16839	-1.53755	0.364293	3.1272	0.618881	-2.42072	-0.0409103	1.45579	1.61346	-1.51083	-0.869511	-0.952974	-0.12804	0.0434939	-0.619309
'ASB17	0.782334	-1.98371	-2.08489	8.13905	-0.245919	4.51111	0.126409	1.15656	0.586144	0.130509	-1.14102	-1.77398	2.49982	1.58914	-0.0794961	-1.71187	2.62505
'ASB18	-0.497741	0.470535	-1.17869	0.65624	-0.0910693	2.29832	0.690368	0.245827	-0.491056	0.734823	1.19457	-1.28949	-1.3857	0.398236	0.522607	0.0688483	0.586658
'ASB2	-0.0424008	-2.04249	-0.607063	-2.54372	-0.660032	-4.56719	-0.333869	0.715775	-1.05276	-1.16117	0.381901	0.968935	-0.130131	0.324063	1.17654	0.0970892	-2.36913
'ASB3	-1.36292	1.91446	-0.304277	0.338194	1.19353	4.00125	0.0492873	-1.12111	-0.178768	0.860041	0.301685	0.953963	0.932571	-0.126255	1.1984	-0.0807041	2.14234
'ASB4	-0.431134	-1.68323	3.69622	8.28916	0.916182	-0.712461	-0.382034	0.120921	-0.592099	0.13929	2.46181	2.49999	-0.179977	-0.00507001	2.75109	1.96289	4.71289
'ASB5	0.228782	-1.57545	-0.618079	2.10038	1.0195	-4.08444	-1.14804	0.576077	0.421954	0.0776626	1.5421	-0.16571	-2.07825	2.04039	-1.35398	-1.93614	-1.23831
'ASB6	0.25664	0.350262	0.127943	-1.09205	0.535195	-3.88816	-0.935916	0.690845	0.162347	-0.130424	-0.336006	1.41536	-2.77292	0.821369	-0.40872	0.914235	-1.0725
'ASB7	0.371385	-1.1471	0.765615	-1.06907	1.89685	-3.32781	0.0291357	-0.31927	-0.462861	-2.12403	1.14262	0.43369	0.140186	0.688379	1.27145	0.0558935	-0.413737
'ASB8	-0.985512	2.37069	-0.261017	0.0510415	-0.28087	-0.210268	0.658996	0.687359	-0.492043	1.06132	0.499993	0.479509	-1.326	0.818146	-0.431308	-0.966624	0.418352
'ASB9	-1.15078	1.75906	-1.03674	0.629742	-0.797829	2.99347	0.707376	0.883866	-0.0568018	-0.199651	-1.34782	1.04636	-0.874567	-0.70929	-0.447004	-2.42681	-0.256854
'ASB9P1	1.01699	-1.69222	0.817875	-1.1313	2.03232	-3.32379	0.157676	-0.162804	-1.12667	-0.504273	1.43096	-0.334567	-0.996728	0.70985	0.137115	-0.100952	-0.767627
'ASCC1	-0.13607	-1.48751	-0.460126	-9.98187	-0.832264	1.88009	-0.0337175	0.829383	-0.578852	0.593033	0.251287	1.31696	-0.701048	-2.65228	-1.40672	0.987491	-3.10305
'ASCC2	-2.11001	-1.55037	-0.669543	-3.42382	0.934676	-1.40075	1.49436	-0.58669	-2.04802	0.105397	-0.219658	-0.984488	-0.153522	-0.782766	0.167029	-0.63311	-2.96532
'ASCC3	1.68838	0.612619	-0.487513	-3.83956	1.306	3.75651	-0.131677	0.384478	0.837075	-1.23096	-1.14641	-1.5978	3.19741	-2.19348	0.469404	-1.97146	-0.0867478
'ASCL1	-0.795361	0.792052	0.681527	-0.168315	0.764637	-0.0744329	0.058837	0.696833	0.706366	1.37929	-0.0272538	0.818927	0.8367	0.159239	1.48327	-0.817834	1.62362
'ASCL2	0.32479	-1.05972	-1.36196	-1.08288	-1.42972	-1.40771	0.196979	-1.32909	0.614183	0.107989	-1.0079	-0.646081	-1.63276	-1.64835	-0.58039	0.385955	-2.88917
'ASCL3	0.675842	-1.65499	-1.43872	-1.39689	-0.993379	-1.47344	0.331807	-0.843218	0.131595	-0.473575	-0.443143	0.135665	-1.62557	-0.885808	-0.133111	0.0727003	-2.50356
'ASCL4	-1.0477	-0.0726116	0.695864	0.58759	0.615964	-0.070583	-0.303099	0.82228	0.553454	0.800424	0.323652	2.3062	0.291159	0.356617	0.600178	-0.382085	1.51933
'ASCL5	0.188733	-1.28783	-0.170521	1.83086	0.514186	4.7732	2.64905	0.883869	-0.290388	-1.54591	0.00473164	2.98531	-1.9987	1.14901	0.449282	1.32948	2.86608
'ASF1A	1.13239	1.34931	-0.640518	-4.37256	0.862305	3.08473	0.75525	0.264056	0.732648	-0.0983973	-2.33549	-0.313925	0.906042	-2.22241	0.475914	-2.4964	-0.729262
'ASF1B	1.70036	-1.00041	-0.489304	0.829702	-2.08986	-1.91694	0.47144	-0.433405	-0.212159	1.43986	0.00189639	-0.348964	-1.77193	1.35966	-0.459037	0.427143	-0.622986
'ASGR1	1.02715	-0.292686	-0.548903	-3.39184	-1.10718	0.912599	-1.68402	0.918575	-1.11869	-0.20226	-0.77995	-0.739689	0.427608	-1.36984	1.40375	-0.557344	-1.77568
'ASGR2	0.903533	0.413571	-0.548903	-3.10795	-1.10718	0.911595	-1.68402	0.707977	-1.11869	-0.0799144	-0.888416	-0.575706	0.38762	-1.36984	1.40375	-0.447321	-1.54997
'ASH1L	-0.780677	-0.573732	0.327208	1.38572	0.00888364	4.82257	1.89528	0.174326	-0.798674	-0.754348	0.260814	0.787576	-1.47318	1.6959	0.471943	0.534182	1.99595
'ASH1L-AS1	-0.80586	-0.170895	0.327208	2.71908	0.00888364	4.8221	1.85191	0.188277	-0.798756	-0.396454	0.256543	0.597903	-0.327852	1.78845	0.332237	0.906111	2.82472
'ASH2L	0.452274	0.706765	0.479638	0.549381	-1.80821	0.706303	-0.993504	0.374865	-0.616707	0.947631	0.993073	-0.291994	0.0697964	-1.22833	0.276637	0.658233	0.318963
'ASIC1	-1.01098	2.25635	-0.208662	0.981401	0.210618	-0.207054	0.244067	0.817365	0.287616	0.566859	0.971215	-0.996451	0.233084	1.66766	0.379832	-0.942453	1.31262
'ASIC2	0.424655	2.99251	-1.01824	-4.29553	1.61605	3.09685	0.603651	-0.477718	-0.0988102	2.76586	0.373571	-0.149305	-2.26868	-1.60581	0.00107206	-0.362142	0.399499
'ASIC3	0.762993	-1.78058	3.34918	6.666	-2.04888	-0.863645	0.218479	-0.748758	-1.28659	-1.34203	2.40435	2.63283	-1.19741	0.68204	0.23977	2.11982	2.45189
'ASIC4	-1.37643	-0.669084	-1.49296	1.34977	-0.429494	1.96057	0.637217	-0.303273	0.662527	0.251954	-0.0542726	0.0180496	-0.829915	-0.200292	-0.599858	1.2329	0.0393508
'ASIC5	-0.0992679	0.571329	-1.33258	2.79059	0.216706	-4.0082	-0.664318	0.0227594	0.567172	0.50851	-0.0115796	1.44759	-2.27821	1.8999	-1.89744	-1.32616	-0.898301
'ASIP	0.632361	0.22589	1.58568	3.86674	-0.264118	-0.168252	-0.340699	-0.120419	1.40809	1.82717	1.80878	0.829748	1.60214	0.366455	1.07505	0.51441	3.71226
'ASL	-0.24954	0.147836	3.24453	10.0086	-0.403233	-1.03371	-0.908438	-0.916016	-0.518689	1.78208	2.71721	2.11815	-0.763652	0.209743	1.68161	2.29698	4.85336
'ASNA1	0.577947	0.451038	-0.325136	1.33279	-2.12575	-1.90352	0.744024	-0.55335	-0.348029	0.928385	-0.162265	-1.98045	-1.78255	0.930578	-0.482154	-0.221035	-1.22987
'ASNS	-0.919796	-2.04361	3.70889	8.18869	0.847696	-0.813338	-0.613318	0.472145	-0.83319	0.0204588	0.777709	3.10544	-0.00442403	0.421975	2.60889	1.88638	4.20265
'ASNSD1	-1.1139	-0.735309	-1.54194	1.1026	1.04595	2.08228	-0.287678	-0.00298786	1.22417	-0.961312	-0.512777	-1.14903	-3.03587	-0.146913	-0.539495	-0.473861	-1.26152
'ASPA	1.10063	0.0554364	-0.191115	-2.97456	-1.39093	1.14776	-1.71046	0.535921	-0.969063	0.857329	-0.83149	-0.197221	0.823702	-1.85562	0.824552	-0.750234	-1.38134
'ASPDH	-2.59936	0.367307	0.300357	6.82768	-0.0273125	-1.0618	-1.94726	0.491499	1.0248	0.925917	-0.660557	0.937161	2.23486	1.56473	-0.400925	-1.25882	1.67957
'ASPG	0.00943107	-1.16768	-0.442526	-1.77565	-0.219513	-4.32664	-0.140032	0.600305	-0.934846	-1.39359	-0.160732	0.34846	0.548721	0.490514	1.08181	1.53976	-1.48555
'ASPH	-1.41278	2.02736	0.0118414	-0.147623	-1.02679	1.17912	0.853944	0.57459	1.02445	1.16512	-0.144937	1.78955	3.16368	0.430762	-0.185839	1.53455	2.70925
'ASPHD1	0.767624	1.01845	1.08042	-1.75613	-0.138275	-2.88924	-1.22943	-0.0903106	1.46558	-1.24698	-0.192163	0.46375	0.509601	1.29785	-1.42513	-1.08021	-0.861148
'ASPHD2	-0.617937	-1.42014	-0.873538	-3.54349	0.169764	-1.36575	1.82605	-0.571696	-1.29468	-1.09663	-0.636192	-1.51359	1.1349	0.240858	-0.280567	0.445396	-2.34931
'ASPM	-0.063927	-2.02387	1.25773	3.20446	0.504173	4.79458	2.31441	0.925721	-0.565358	-1.60236	0.300953	3.1323	-2.46224	0.976407	-0.0757341	1.44764	3.01622
'ASPN	0.00220881	0.119002	-0.952192	-0.00313684	0.895493	-3.87361	-1.59507	-0.0224868	-0.110036	0.181813	-0.607366	2.30527	-1.1099	-0.361241	-0.808672	0.14096	-1.44974
'ASPRV1	-2.07278	1.84507	-0.0525808	0.146398	0.239486	4.1174	-0.378299	-0.115314	0.764492	0.437154	-0.19979	-0.414787	-0.4094	0.132059	1.23859	-0.0867813	1.29773
'ASPSCR1	-0.608469	-0.824107	-1.6179	-0.4959	0.637038	3.89341	0.0366706	-0.748312	1.82294	-0.941767	0.286481	-0.703914	-1.06728	1.11125	0.45892	1.34158	0.645161
'ASRGL1	0.51673	0.305545	-0.541889	-3.46496	0.51139	-2.1088	0.185076	0.198114	-0.250812	-1.11439	2.08866	2.62802	-0.854249	-0.89813	-0.880654	-0.216681	-0.97426
'ASS1	0.26688	0.0628735	0.0919276	-0.569727	1.03719	-3.82547	-0.98437	0.890324	0.434883	0.247872	-0.318153	1.42334	-2.3273	1.12758	-0.255014	0.09726	-0.649977
'ASTE1	-2.70481	1.55653	1.21589	2.21726	-0.234231	-0.18749	2.64884	0.433089	0.808081	0.096231	3.21456	-0.203009	0.577842	-1.74553	0.917106	0.206994	2.20434
'ASTL	-2.40574	1.5857	-0.200416	0.545845	1.36061	3.98817	-1.6775	0.372921	1.90782	0.160979	-2.39593	1.74022	0.946495	-0.374057	1.14952	-0.0950135	1.65241
'ASTN1	0.866517	-0.720971	0.808722	2.44815	0.381207	4.61941	2.78144	0.193671	-1.23475	-0.605831	0.143041	0.261708	-1.24555	0.895688	-1.34753	1.33737	2.39557
'ASTN2	0.0691438	-0.682751	-0.507893	-0.57905	0.574226	-3.80957	-1.5367	-0.680776	-0.0818856	0.917551	-0.611581	2.21007	-0.618497	0.969413	0.824694	0.715699	-0.706978
'ASTN2-AS1	0.084482	-0.706998	-0.586593	-0.577545	0.545851	-3.80957	-1.5367	-0.680776	-0.0818856	0.856222	-0.611581	2.21007	-0.618497	0.969413	0.829411	0.715699	-0.749751
'ASXL1	-0.408269	1.29222	1.52382	4.08569	-0.25871	-0.152607	-0.432828	-0.0348844	0.737395	1.98439	1.16982	3.26582	1.41599	0.344955	0.785308	0.250662	3.89219
'ASXL2	-1.05793	1.03638	-0.439336	0.92003	0.76177	4.13744	0.618638	0.811036	-1.20394	-1.20733	0.180525	0.947301	0.988407	0.0223583	0.111431	-0.13511	1.62292
'ASXL3	2.91062	-2.15857	-1.69751	2.88006	-0.53318	-2.74465	-1.02113	-0.107242	1.21301	-0.650169	0.291467	0.593863	-0.715489	1.19882	0.425723	0.563138	0.112193
'ASZ1	0.0789436	-2.23178	3.29325	8.09351	0.86134	-0.763105	-1.2067	2.44623	0.781281	-0.313418	2.13594	-0.18759	-0.332644	0.781668	-0.148125	2.05911	3.83698
'ATAD1	1.19226	-0.373335	0.747247	-9.22964	-0.179812	0.624335	-1.41551	0.605706	-1.12314	0.588361	-0.606327	0.0721405	-0.628336	-1.59862	0.208875	-2.44288	-3.38967
'ATAD2	-1.20064	2.56638	0.428197	-2.28587	-1.59838	1.53075	1.12259	0.85	0.14412	0.371889	0.275149	2.14337	3.62985	1.51199	-0.846528	0.685232	2.33202
'ATAD2B	-0.685586	0.167452	-0.439426	0.525835	0.392762	4.12551	0.618351	0.925633	-2.11818	-0.0834742	0.188248	2.70901	1.10922	0.0154602	0.0368564	-0.134862	1.8382
'ATAD5	0.168189	0.882485	-0.87199	-3.62513	0.865886	3.05154	0.177047	0.337922	0.0406146	2.68053	-0.0118828	-0.648193	-0.931519	-2.37137	-0.551254	-0.289452	-0.274144
'ATAT1	-0.186509	1.4241	-0.0775142	-3.15859	-0.464158	2.61511	0.797583	-0.137852	1.42857	-2.88973	-0.286764	-1.45732	1.60533	1.57597	-0.865719	0.0354516	-0.0105093
'ATCAY	0.755588	-0.0133265	-0.0952149	0.847613	-2.0093	-3.70126	-0.53189	-1.06379	-0.172412	-1.43537	0.16063	-1.38	-3.01935	0.35444	0.290332	-0.345589	-2.83972
'ATE1	-0.455199	0.136885	0.65699	-9.01991	-0.705565	0.766622	-0.3005	0.181597	-1.52341	0.395239	-0.469369	0.859191	-1.65191	-1.76433	-0.991003	0.249165	-3.40888
'ATE1-AS1	-0.0374081	0.931539	0.972516	-9.01991	-0.705565	0.76521	-0.555148	0.199246	-1.47496	0.440708	-0.376625	1.4223	-1.65191	-1.68627	-0.986067	0.474903	-2.82186
'ATF1	-1.16331	2.52823	-0.184587	0.953573	0.199114	-0.207898	0.162863	0.789448	0.216729	0.504302	1.23245	0.215217	0.373434	1.24417	0.203885	-0.989809	1.51945
'ATF2	-0.573778	-0.736403	-0.937612	0.7738	1.08278	2.19807	-0.268958	-0.0220634	0.327008	-0.39775	-0.573901	0.562802	-1.30551	-0.244741	-0.312754	-0.42368	-0.213175
'ATF3	1.15301	-1.47196	0.870532	1.31977	0.678719	4.83582	1.83831	0.517161	-0.252133	0.231929	0.0534131	0.362098	-0.732132	2.00598	0.90979	0.950743	3.31776
'ATF4	-2.04746	-1.47449	-0.595426	-3.56415	-0.377472	-1.2914	1.4914	1.31381	-1.64802	-0.0117794	0.709495	-2.45679	0.424716	0.217594	-0.828187	-0.398416	-2.63414
'ATF5	-2.22156	0.619041	-0.416598	6.67038	-0.0273125	-1.05946	-1.86467	0.00111129	0.81877	1.39046	-0.660557	1.11471	2.24639	1.58821	-0.251059	-1.28378	1.66602
'ATF6	-1.30646	-0.130628	0.337088	2.42707	0.495696	4.88978	2.52903	0.163287	-1.10518	-0.941303	0.0776951	0.30793	-1.4885	0.704969	0.693189	1.09429	2.18699
'ATF6B	1.44843	1.65621	-0.359535	-2.86285	-1.27734	2.60977	0.743136	-0.395142	1.4022	-2.89326	-0.128634	-1.44688	1.46928	1.03468	-1.03193	0.525197	0.123332
'ATF7	-0.94311	1.84936	-0.17828	0.55036	0.439878	-0.117614	-0.170573	1.21769	-0.0234836	1.42696	0.684149	1.39704	-0.800916	0.0555608	1.61432	1.05291	2.01356
'ATF7IP	-0.843645	0.67488	-0.634547	-1.81176	-1.5252	-0.446243	-1.07469	1.3511	-0.899764	0.964294	1.24466	-2.56903	0.410386	1.14516	1.07063	-1.24743	-1.0478
'ATF7IP2	-0.171812	-0.187762	-1.56231	-1.64752	-0.13823	-2.41655	-1.96902	-1.0333	1.97834	-0.533895	0.0326615	0.710241	-0.749651	2.52761	-1.16861	-3.01525	-2.33626
'ATG10	1.80532	0.248202	-0.839927	0.592809	1.23934	-0.116041	-0.584823	0.834843	-1.23746	0.844057	-0.0209749	0.0379479	-3.73413	-0.0408159	0.442277	0.687214	0.0394568
'ATG101	-0.938823	1.60829	-0.251149	1.20103	0.178913	-0.321439	0.182731	1.23613	0.165486	0.377096	1.23308	2.18709	-1.29683	0.94947	0.807251	-1.06968	1.56216
'ATG12	1.14218	0.160526	0.120493	1.13674	0.459949	0.0665575	-0.640823	0.909481	-1.07597	2.65612	1.34576	-2.85174	-1.60739	0.666977	0.733992	0.175598	0.84961
'ATG13	1.30378	-1.02691	-0.996496	-1.56478	0.658749	-2.12889	0.351051	0.865606	-0.881052	-0.60487	0.452707	-1.27713	0.128963	-0.629854	-0.405088	1.26223	-1.123
'ATG14	0.886882	-1.2698	-0.352233	-3.37055	-1.8394	-4.10738	0.199873	0.689973	-1.41336	0.874333	1.02499	-1.77077	1.44662	-0.23149	1.58729	-1.23844	-2.22086
'ATG16L1	-0.408906	0.311902	-1.20052	0.0747663	-0.282182	2.13767	0.579591	0.195694	-0.174429	0.402308	0.0350379	-0.979433	-1.072	-0.088907	0.497315	-0.257822	-0.0574781
'ATG16L2	-0.652069	-0.764991	0.203408	-4.03169	-0.788613	-2.15361	0.428678	-1.18095	1.1922	-1.64852	2.60343	1.99414	-0.301776	0.925374	1.62408	0.490231	-0.515168
'ATG2A	-0.343871	0.585235	0.0280607	-3.34852	-1.00677	-1.9352	0.707891	0.933468	-0.710884	-1.07939	2.34187	2.46031	-0.82201	-0.144242	0.78319	0.470001	-0.270216
'ATG2B	-0.263968	-1.08056	-0.652038	-2.07093	-0.761434	-4.59578	0.0770783	0.865198	-1.07345	-1.83258	0.276373	0.775237	-0.696206	0.366841	1.67933	0.867321	-2.02989
'ATG3	-2.1572	1.50171	-0.284883	1.46077	-0.761328	-1.45173	1.2312	-0.0374813	0.542468	0.5083	1.83429	1.95514	-0.574397	-0.981645	0.798696	0.855877	1.10995
'ATG4A	1.40279	-0.603022	0.217096	-0.803859	0.494428	-0.0470278	-0.0414985	-1.36751	-0.581533	0.611936	-0.104329	-2.35833	0.863991	0.624843	-0.0444526	1.84978	0.0283264
'ATG4C	1.20703	-1.18727	-1.07877	8.33653	-0.29413	4.03803	0.583293	2.03121	1.27851	-0.297705	-0.676882	-1.32179	3.93465	1.00534	-0.219518	-0.736824	4.15043
'ATG4D	0.171358	-0.207584	1.00172	1.08465	-3.05326	-2.05309	-0.5487	-0.3636	0.203205	0.491649	0.0100894	-1.60731	-1.38387	0.610434	-0.350195	1.68106	-1.07836
'ATG5	1.1798	1.361	-0.524776	-2.55547	1.24999	4.0962	0.136367	-0.25724	1.08131	0.108767	-2.27397	-0.404894	1.80988	-1.66982	1.90619	-2.52673	0.67915
'ATG7	-0.399129	0.681326	-2.34531	0.386025	-1.86766	-1.21899	-0.429838	1.04097	-1.19555	1.52517	-0.74993	0.993319	0.408672	0.975535	-1.15986	-0.737866	-1.02328
'ATG9A	-1.37643	-0.509897	-1.4931	1.18954	-0.430184	2.0721	0.637217	-0.301226	0.85014	-0.189263	-0.0542726	1.6722	-0.829071	-0.0725807	-0.7158	0.29971	0.187273
'ATG9B	0.762993	-1.78897	3.34918	6.66747	-2.04888	-0.83372	-0.00195852	-0.748758	-1.19011	-1.34203	2.40435	2.63283	-1.09196	0.68204	0.0797911	2.11982	2.41302
'ATIC	-1.12334	0.0704229	-1.56568	0.936114	-0.203782	1.83356	0.693756	-0.269804	0.572174	-1.80463	-0.168348	2.13019	-0.892921	-0.746384	-0.254685	0.352534	-0.110206
'ATL1	0.99564	-1.72611	-0.32143	-3.42372	-0.335466	-4.10132	0.208867	-0.62052	-1.6076	0.101561	0.582508	-1.56872	1.02791	0.46679	2.52275	-1.27497	-2.26846
'ATL2	-0.907373	0.0517109	0.604641	0.36834	0.801184	3.41217	-0.532523	-0.634576	-1.65034	0.391179	-0.313247	-0.30121	1.41851	0.618515	0.364712	0.293799	0.996372
'ATL3	-0.465213	0.33353	0.0493956	-3.22351	-0.332107	-1.94564	0.827763	0.430964	-0.0168766	-0.907221	2.38378	1.77712	-0.816625	-0.494271	-1.09651	-0.185264	-0.92017
'ATM	0.0554651	-0.00260898	-0.499597	-4.50515	0.482866	-2.36323	0.144808	0.265138	-0.587044	0.443118	1.94687	0.513938	1.10954	-1.47399	-2.22011	-0.457438	-1.78685
'ATMIN	0.670976	1.62073	0.280472	-2.6708	0.0318718	-4.62183	-0.651899	0.317627	0.285405	-1.75643	0.143204	-2.18619	0.0540045	-1.10839	1.27859	-0.795838	-2.27712
'ATN1	-0.647951	-0.145845	-0.553321	-1.38069	-2.13332	-0.40576	-0.534506	0.961074	-0.475098	1.06582	0.171065	-1.83558	0.969621	1.17686	1.07839	-1.4251	-1.02858
'ATOH1	-1.42389	1.00095	-1.86104	3.94731	0.248808	-4.5085	-0.56398	-1.03463	0.879699	0.367805	-0.416345	0.726436	-2.18403	1.80789	-1.91187	-1.39683	-1.58055
'ATOH7	-0.377291	-1.74372	-0.419834	-9.95725	1.00842	2.09439	-0.432831	0.604027	-0.62368	1.39685	0.263056	1.6663	-0.64262	-2.57774	-1.02586	-0.701521	-2.86733
'ATOH8	-2.12662	0.517921	-1.01436	0.487393	-0.649122	4.27626	0.0494214	-0.246653	1.42756	0.580944	-0.0447302	1.80311	-1.42601	-0.822315	-0.181381	-0.0870581	0.63609
'ATOX1	1.52757	0.450677	-1.42942	0.772713	1.00277	0.310765	0.508986	0.298102	0.264202	0.639727	1.23015	1.46934	-0.130594	-1.82404	1.04184	0.229516	1.59057
'ATP10A	0.498105	0.249077	-0.174489	-2.49	-0.181064	-3.30272	-3.34229	1.85179	-0.943501	0.783764	1.05235	-0.851746	-1.62131	-0.949726	1.21383	-1.43263	-2.41014
'ATP10B	1.36091	-0.594854	-1.30049	0.971203	0.963086	0.126588	0.670811	0.283576	0.668965	-0.0926776	1.54572	1.88251	-0.195025	-0.83217	0.605248	0.146679	1.55252
'ATP10D	-1.4752	-0.272643	-0.876525	2.6286	-0.326642	-3.1201	-0.731448	-0.694312	1.31945	-0.806111	0.11975	-0.362455	-0.580095	1.9142	-2.56559	-0.844038	-1.66829
'ATP11A	0.988438	-1.53027	2.47277	-3.12662	2.20526	0.469141	0.720572	-1.23837	0.687061	0.765369	-0.368951	-1.39792	0.302198	1.65749	0.433353	0.257925	0.824362
'ATP11A-AS1	1.16792	-1.50868	1.97303	-3.12662	2.20526	0.50822	0.720572	-1.23837	0.268572	0.765369	-0.368951	-1.39792	0.242124	1.80322	0.433353	0.257548	0.676165
'ATP11AUN	0.988438	-1.53027	2.47277	-3.12662	2.20526	0.469141	0.720572	-1.23837	0.687061	0.644933	-0.368951	-1.39792	0.224503	1.64124	0.433353	0.257925	0.770766
'ATP11B	-2.24017	0.500199	1.24454	2.27093	0.801965	0.347221	0.591051	0.964057	-1.72093	-0.52959	3.58581	2.91174	0.135756	-0.224824	2.22884	-0.385663	2.62023
'ATP11C	0.662166	-1.67622	0.0259774	0.813881	0.317734	-1.89733	-0.49558	-0.486173	-0.0235788	-0.450881	1.26967	-0.077366	-0.456216	0.575327	2.15679	1.31287	0.392768
'ATP12A	0.621486	-0.125899	0.927782	-2.91649	3.04384	-0.533917	-0.38156	-0.104616	-0.202338	0.357446	-1.54862	-1.01582	0.497191	1.25946	-0.63096	-0.0738467	-0.206717
'ATP13A1	0.85339	0.66496	1.58864	0.574541	-1.31515	-1.71755	-1.30996	-1.52838	-0.316225	-0.825172	0.307712	1.0981	-1.3387	0.31278	1.08915	-0.0245154	-0.471597
'ATP13A2	-0.96012	-1.68204	-2.69931	10.3456	-0.34421	2.41337	-0.667832	-1.01151	0.568218	0.386174	-1.91089	0.0179158	3.29285	-1.3291	0.350795	-1.76298	1.25172
'ATP13A3	-2.06399	1.66571	1.16516	0.610572	0.348244	0.506721	-0.242551	0.353716	0.747958	-0.498779	3.65721	1.88766	-0.755619	-1.02002	1.51079	-1.01488	1.71447
'ATP13A4	-2.13532	0.988464	1.2173	0.859892	0.548379	0.351809	-0.163224	0.375879	0.74842	-0.592086	3.65722	2.3465	-0.0629803	-1.04275	1.56984	-0.149649	2.12942
'ATP13A4-AS1	-2.28597	1.36888	1.2173	0.867433	0.548379	0.59612	-0.163224	0.371439	0.74842	-0.583514	3.65722	1.29079	-0.442296	-1.02728	1.4772	-0.149649	1.87281
'ATP13A5	-2.13532	0.988464	1.23975	0.859892	0.548379	0.48572	-0.163004	0.380966	0.718767	-0.629021	3.65722	2.3465	0.238936	-0.829864	1.56984	-0.110668	2.29164
'ATP13A5-AS1	-2.13532	0.988464	1.23975	0.859892	0.548379	0.48572	-0.0665314	0.380966	0.74842	-0.592086	3.65722	2.3465	-0.0629803	-0.968907	1.56984	-0.110668	2.22217
'ATP1A1	1.5972	-1.24542	-0.867831	7.98754	0.395415	4.43655	1.41888	1.17748	0.130596	-1.40075	-1.03662	-1.48164	0.912424	0.307897	0.126335	-1.23496	2.80578
'ATP1A1-AS1	1.5972	-1.24621	-0.867831	7.98754	0.395415	4.46594	1.41888	1.17748	0.130596	-1.40123	-1.03662	-1.48164	0.912424	0.307897	0.113504	-1.23496	2.8096
'ATP1A2	-1.24465	-0.0338807	0.32362	2.82877	0.071301	4.89418	2.51987	0.136915	-1.11347	-0.74591	0.0858393	0.0559718	-1.01422	1.27369	-0.157262	0.945381	2.20653
'ATP1A3	-0.754739	0.537892	-1.05798	6.71601	-0.920363	-1.09467	-1.57358	0.574391	0.396566	1.27393	0.0365622	0.361562	0.405691	1.70896	0.554028	-2.35892	1.20133
'ATP1A4	-1.24476	0.12392	0.321468	2.84925	0.071301	4.89418	2.51987	0.112036	-1.10762	-0.558717	0.0858393	-0.0917251	-1.05274	1.27369	-0.178496	0.945381	2.24072
'ATP1B1	-0.595819	-0.63591	0.791436	2.78007	0.477987	4.73578	2.71962	0.157325	-1.00361	-0.682884	0.152019	0.871895	-0.182942	1.04654	-0.630783	1.13823	2.78474
'ATP1B2	1.50186	-0.336005	-0.918909	-3.5773	-0.84201	0.917924	-1.62574	0.721869	-1.32442	0.697299	-0.681235	0.155675	-0.342243	-2.10077	1.48634	-0.418947	-1.67165
'ATP1B3	-2.29353	0.215148	-0.221522	3.21964	-0.390351	-0.211132	0.599218	0.389371	-0.256237	-0.0809029	3.61729	0.972972	1.27176	-0.910118	1.21281	-0.105548	1.75722
'ATP1B4	1.13728	-0.664639	2.0993	-0.263852	0.112527	-0.5827	-0.0370935	-0.689145	1.35488	1.30359	-0.315188	-2.47984	0.92654	1.89457	0.574565	1.62887	1.49992
'ATP23	-1.07215	1.38894	-0.130907	4.85794	-0.822709	-0.0851139	0.482421	1.14058	-0.0844766	0.964144	-0.0454161	-0.266758	1.43764	-0.270917	-0.487569	-2.35645	1.1623
'ATP2A1	1.60827	1.20317	0.573789	-1.84983	-0.0355509	-3.31555	-0.840702	-0.606843	1.82117	-2.72815	-0.255712	1.85192	0.221019	2.10885	-1.98288	-1.17025	-0.849314
'ATP2A1-AS1	1.60827	1.20317	0.573789	-1.84983	-0.0355509	-3.31555	-0.840702	-0.606843	1.82117	-2.72815	-0.255712	1.85192	0.221019	2.10885	-1.98288	-1.17025	-0.849314
'ATP2A2	-1.30214	-0.686493	0.693641	0.895197	0.577367	-0.139796	0.241491	1.25291	0.301309	-0.0699495	0.722967	0.872476	-0.033148	0.462129	0.748199	-0.791782	0.936094
'ATP2A3	1.10798	0.195099	-0.273414	-2.96973	-1.39093	1.15478	-1.59963	0.405999	-0.969093	0.661691	-0.821414	-0.116229	1.25271	-0.737423	1.05308	-0.821086	-0.966902
'ATP2B1	-0.909345	0.890477	-0.435017	-1.01249	-0.0415388	-0.0827513	0.127294	0.411072	0.309576	1.36166	-1.16425	2.64346	1.09134	0.365495	0.658255	-0.294305	0.979733
'ATP2B1-AS1	-0.897684	0.939615	-0.435017	-0.666612	-0.0415388	-0.0833517	0.127294	0.411072	0.309576	1.56977	-1.18194	2.64346	1.05104	0.365495	0.648221	-0.406527	1.08822
'ATP2B2	-0.103935	1.85075	-2.53738	0.418108	-1.81277	-1.09174	-0.792355	1.35086	-0.44625	1.29863	-0.750023	2.06759	0.228048	0.964299	0.207585	-0.30366	0.136939
'ATP2B2-IT2	-0.0731807	1.17721	-2.52006	0.506055	-1.80382	-1.03538	-0.424193	1.35086	-0.192619	1.40357	-0.750023	1.96253	0.440916	1.11405	-0.525216	-0.317789	0.0782285
'ATP2B3	1.36011	-0.606708	0.00564628	0.241339	-0.37784	-1.1505	-0.37509	0.389128	0.123178	-1.37417	0.984566	-3.81037	-0.515127	-0.333686	-0.325237	2.32838	-0.859095
'ATP2B4	1.00619	-0.910554	1.13438	2.42652	0.729269	4.71747	2.26359	0.479644	-0.0899888	-1.6589	0.0054105	2.18379	-1.81668	1.47826	0.511152	1.0226	3.37054
'ATP2C1	-2.31989	1.49957	1.21589	2.21726	-0.280238	-0.409981	2.64884	0.615743	1.07956	0.0704021	3.11846	-0.222641	0.692634	-1.74553	0.771341	0.201637	2.28826
'ATP2C2	-0.365042	1.55278	0.152315	-2.59421	0.178904	-4.81171	-0.294535	0.545569	0.581292	-1.89143	0.663936	-2.0691	0.289016	-1.4587	1.45235	-0.843094	-2.22792
'ATP4A	-0.153489	-0.854512	-1.0101	6.89917	-1.04804	-1.9831	-0.707339	-0.022032	-0.597822	1.32329	-0.528184	0.385378	2.26311	2.28003	0.0710798	2.38773	2.17629
'ATP4B	1.20204	-1.67541	1.97303	-2.8794	2.13129	0.482794	0.716344	-1.19235	0.581139	0.881094	-0.354225	-1.66971	0.65535	1.34095	0.496474	0.134934	0.706083
'ATP5A1	2.34882	-1.8225	-1.26615	1.80241	-0.171749	-2.64644	-0.868263	0.0256602	2.39029	-0.743232	-0.0224672	0.247389	-0.273123	0.158411	-0.0238034	1.19282	0.0820157
'ATP5B	-0.919214	2.58761	-0.1478	0.104495	0.48752	-0.00718653	0.740597	1.65801	0.142557	0.892781	-0.0779231	-0.564066	-0.357273	-0.185801	0.176107	-1.7173	0.703277
'ATP5C1	-0.224399	0.711774	1.31758	-9.65949	-0.095261	3.39299	0.673978	-1.45976	-0.443133	0.304912	-2.84366	-2.35529	0.324405	-2.84646	-0.715261	0.331419	-3.39642
'ATP5D	0.666157	0.0932359	-0.0417897	0.467584	-1.09207	-2.71393	-0.152926	-0.760688	-0.497738	-0.403086	-0.179718	-2.54961	1.17792	0.00432382	1.27867	-0.46906	-1.29318
'ATP5E	-0.76689	2.40734	1.48854	3.864	0.893649	-0.159886	-0.439799	-1.67174	-0.101811	0.876103	0.928053	1.60855	0.829215	-0.487258	-0.214968	0.0770901	2.28255
'ATP5F1	1.62926	-1.65443	-0.442623	8.58287	0.752934	4.29567	0.463663	1.20043	0.489869	-1.45055	-0.939944	-1.13854	0.0338688	0.681502	-0.190573	-0.454473	2.96473
'ATP5G1	0.335811	1.10631	-1.51515	-0.27821	0.761545	3.47112	-0.209583	-1.07086	0.768023	1.94937	0.329889	1.90275	-0.599956	0.0934099	1.20925	0.960646	2.30359
'ATP5G2	-0.924876	1.93291	-0.178274	0.669741	0.701956	-0.117823	-0.170573	1.42229	-0.0103497	0.962305	0.43403	1.39704	-0.607582	0.0724045	1.56717	0.969343	2.02993
'ATP5G3	-0.573778	-0.746402	-0.937612	0.7738	1.08278	2.19807	-0.268958	-0.0220634	0.32734	-0.500322	-0.573901	0.737697	-1.30551	-0.244741	-0.263372	-0.41895	-0.183983
'ATP5H	-1.22191	0.674562	-1.83667	0.938102	1.95319	3.9043	-0.0781417	-0.5513	1.00954	-0.0802318	-0.668972	0.0966893	0.067016	2.09602	-1.3161	1.16202	1.53703
'ATP5J	-1.11092	1.76638	-0.285902	0.435222	1.39723	1.82258	-1.18963	0.60138	-0.261349	1.38293	-0.979305	-0.537762	0.299043	0.832053	-1.65382	-1.15837	0.339939
'ATP5J2	-0.921052	-2.40169	3.15474	8.07083	1.10662	-0.791586	-0.9751	0.355721	-1.19483	0.174234	-0.621042	2.39519	0.264286	-0.0514242	0.991865	1.70772	2.81613
'ATP5J2-PTCD1	-0.921052	-2.40169	3.15474	8.03313	1.10662	-0.791586	-0.9751	0.355721	-1.19483	0.174234	-0.621042	2.38277	0.528785	0.147432	1.06855	1.70772	2.9386
'ATP5L	0.676984	0.100789	-0.683896	-4.81209	-0.0575698	-2.59685	0.790255	-0.392269	-0.269349	-1.01483	1.10147	0.58664	0.452514	-1.20115	-0.730211	0.68691	-1.84066
'ATP5L2	-1.82726	-1.90756	-1.32835	-2.97977	-1.14663	-1.25856	2.78642	1.28715	-1.16424	0.330145	-0.410725	-2.28361	0.793976	-0.251751	-1.42542	-0.984269	-2.94262
'ATP5O	-0.731883	1.27726	0.0922895	0.56386	0.817807	1.96547	-1.22918	0.556994	0.645135	0.898573	-0.674768	0.972506	1.4811	0.635658	-0.277286	-1.07903	1.47863
'ATP5S	0.983942	-1.738	-0.320016	-3.42372	-0.894407	-4.10791	0.168882	-0.62052	-1.44612	-0.382207	0.579842	-1.33853	0.806832	0.609392	1.95084	-1.65309	-2.7062
'ATP5SL	-0.573471	-0.294619	-1.05448	6.7621	-0.559826	-1.08681	-1.57313	0.504117	0.183251	0.438714	-0.165149	0.315952	-0.0399363	2.46469	0.524716	-1.98416	0.96549
'ATP6AP1	1.17558	-0.939947	0.134471	0.764138	-1.11	-1.37607	-0.864251	0.614498	0.128148	-1.32282	1.30492	-0.584692	-0.650581	-0.09868	-0.613455	1.86679	-0.392986
'ATP6AP1L	2.03647	0.255867	-0.839927	0.592222	1.23942	-0.116373	-1.39919	0.834843	-1.20646	0.835514	-0.0209749	-0.513023	-3.89517	-0.0393936	0.443989	0.687214	-0.276242
'ATP6AP2	-1.95993	1.55767	-0.855986	0.936537	0.349551	2.26527	0.27933	0.545113	-0.00953537	0.771009	-0.658986	3.44056	0.0783071	-0.711513	-0.680553	0.485783	1.45815
'ATP6V0A1	0.758579	0.855588	-1.88633	-1.82786	0.825795	3.32775	0.940906	-1.59256	0.110393	1.8732	0.122415	-2.90121	-1.52203	-0.345954	0.525775	-0.745396	-0.370234
'ATP6V0A2	-1.18228	0.0506671	0.399403	0.201375	0.84213	0.20379	0.481963	0.915752	-0.743107	0.036485	0.931272	0.33626	1.19149	-0.247883	0.732146	0.0738228	1.05582
'ATP6V0A4	0.24465	-2.51187	3.36676	7.57437	-1.47564	-0.91587	0.895647	0.0506918	1.0589	-1.32207	2.5621	2.4215	-0.677579	0.00272469	-0.754326	1.4955	3.00387
'ATP6V0B	0.352246	-0.608603	-1.09965	8.61657	-0.820219	4.32146	0.977086	-0.296751	0.987541	-0.850564	-0.785706	-2.63945	3.20365	0.816171	-1.07021	-1.06709	2.50912
'ATP6V0C	-0.597419	0.215571	-2.30233	0.116618	-0.812604	-2.24054	-1.88668	-0.804996	1.5245	-0.722476	0.289835	0.536837	-0.524067	1.54446	-0.657035	-2.60032	-2.23016
'ATP6V0CP3	-0.638539	-1.36846	0.284818	-3.45925	-1.14159	1.12509	0.11438	-0.0403503	0.46456	-1.67344	-0.0265446	-0.838484	3.54773	1.44619	-0.169155	0.932284	-0.360188
'ATP6V0D1	1.36898	1.6468	-0.0238209	-3.14542	0.935905	-4.29866	-0.577014	0.613752	2.17022	0.551092	0.21648	-3.50663	0.182547	-0.329032	0.909687	-1.90112	-1.29656
'ATP6V0D2	-0.80553	2.11483	-0.248337	-0.400068	-0.70622	1.15338	1.27501	0.861853	1.03544	2.06828	0.404411	2.16973	2.42438	1.13448	-1.005	1.91934	3.349
'ATP6V0E1	1.92448	0.51744	-1.28412	0.304468	1.3504	-0.0255726	0.648165	0.530417	0.424286	-0.121139	1.51642	2.08909	-1.00389	-0.0836453	0.813021	0.41354	2.00334
'ATP6V0E2	0.760231	-1.5285	3.31954	7.77087	-1.99712	-1.28677	-0.0583701	-0.0862762	-0.825742	-1.13949	2.41741	2.72487	-1.23175	0.70613	0.0219683	2.88929	3.11407
'ATP6V0E2-AS1	0.760231	-1.5285	3.31954	7.77087	-1.99712	-1.28677	-0.0583701	-0.0862762	-0.825742	-1.13949	2.41741	2.72487	-1.23175	0.70613	0.0219683	2.88929	3.11407
'ATP6V1A	-2.13291	1.27171	-0.287455	1.47055	-0.636415	-1.56605	1.20318	0.11365	0.530821	1.0137	1.83274	1.93947	-0.780514	-0.315569	1.05681	0.965753	1.41987
'ATP6V1B1	-1.72419	2.20327	-0.0525808	-0.213241	0.0731662	4.11984	-1.08643	-1.01649	0.885065	0.932468	-0.199821	0.224683	-0.434229	0.154881	1.59959	0.0196169	1.3714
'ATP6V1B1-AS1	-1.72419	2.20327	-0.0525808	-0.213241	0.0731662	4.11984	-1.08643	-1.01649	0.885065	0.932468	-0.199821	0.224683	-0.434229	0.154881	1.59959	0.0196169	1.3714
'ATP6V1B2	1.15557	-1.37065	-1.05139	1.65724	-1.29762	-1.42753	-1.62238	-2.02815	-0.166083	-0.626198	-0.379376	-2.99485	-1.14017	-1.83733	-0.955232	0.183313	-3.47521
'ATP6V1C1	-1.19161	2.31314	0.404127	-1.17903	-0.629829	2.07112	1.55096	-0.263577	1.18674	2.41656	0.878893	2.87549	3.14742	0.91973	0.552519	1.33216	4.0962
'ATP6V1C2	-0.879063	0.190632	-0.490029	1.85936	0.325169	3.73491	0.588994	-0.653205	-2.28336	-0.19378	0.122543	2.00149	0.66073	0.525444	0.470253	-0.180085	1.45
'ATP6V1D	0.900376	-2.67708	-0.798386	-2.29788	-1.02819	-4.6318	-0.684789	0.617639	-1.57286	-0.0690877	0.497051	-0.545172	0.470468	-0.127943	1.13786	-0.991355	-2.95029
'ATP6V1E1	-1.34015	-0.983537	-1.50586	-3.54002	0.440364	-2.13654	1.21288	0.37425	0.12775	-1.16947	-0.0858839	-1.50582	0.304804	-0.105943	-1.28434	0.998165	-2.54984
'ATP6V1E2	-1.5805	1.75198	-0.694292	0.574845	1.16464	3.44585	-0.486334	-0.707645	-0.716264	0.527086	0.598812	1.45939	1.12257	0.53628	0.371158	-1.64596	1.4304
'ATP6V1F	0.329053	-0.923825	2.92131	6.68541	-0.397773	-1.09748	0.089759	-0.0659975	0.00437295	-0.859835	2.57008	2.02219	-1.01943	-0.295188	-0.75184	0.593837	2.45116
'ATP6V1G1	0.0691924	-0.247009	-1.04377	-0.352433	1.26792	-3.80206	-1.06445	-1.00583	-0.188435	1.09476	-0.916846	3.3206	-0.956544	0.886442	1.14806	0.663156	-0.281808
'ATP6V1G2	1.44843	1.65621	-0.359535	-2.86285	-1.27734	2.60977	0.743136	-0.395142	1.4022	-2.89326	-0.128634	-1.44688	1.46928	1.03468	-1.03193	0.525197	0.123332
'ATP6V1G2-DDX39B	1.44843	1.65621	-0.359535	-2.86285	-1.27734	2.60977	0.743136	-0.395142	1.4022	-2.89326	-0.128634	-1.44688	1.46928	1.03468	-1.03193	0.525197	0.123332
'ATP6V1G3	-0.021795	-2.36261	1.59212	3.16332	0.504988	4.79443	2.65392	1.02055	-0.319103	-1.27317	0.300821	3.88452	-1.65418	1.27961	-0.0975867	1.51906	3.74622
'ATP6V1H	-0.974199	1.55437	-0.0869135	-0.57848	-1.50262	1.13502	0.991406	0.93302	1.43453	0.396032	-0.0743352	0.788316	3.11456	-0.120165	0.85048	0.751873	2.15322
'ATP7A	0.888248	-1.19755	0.218897	-0.412248	-0.809634	-1.8413	0.11374	-0.390931	-0.637005	-0.569546	0.112312	-2.19055	1.21831	0.514452	0.519714	1.38361	-0.769871
'ATP7B	-0.538845	-0.657653	1.5328	-3.94913	1.25922	-0.402382	-0.513121	-0.494108	0.166838	0.929846	-2.11983	-1.99783	-0.236776	1.95444	-0.449198	-0.00450367	-1.38006
'ATP8A1	-1.75636	0.823678	-2.35871	2.16957	0.0475338	-3.00461	-0.474124	-0.971463	3.11412	0.288461	-0.75792	-0.635004	-1.71562	1.42417	-1.99019	-0.645564	-1.61051
'ATP8A2	0.578008	0.0400977	1.0023	-3.05804	2.75471	-0.508416	-0.386695	-0.123049	-0.0571724	0.104811	-1.54862	-1.38406	0.391623	1.43145	-0.26294	-0.0936881	-0.279923
'ATP8B1	2.18076	-2.94331	-1.30635	1.52064	0.5347	-3.02152	-0.578533	-0.095927	0.192018	-0.889049	-0.0996099	0.348611	-0.57863	0.121844	-0.276588	1.32541	-0.891383
'ATP8B2	-0.834567	-0.429651	0.282663	2.54202	0.172227	4.80335	1.17852	0.208178	-1.03554	-0.134612	0.264276	2.97352	-0.245552	1.50776	0.0757142	0.590345	2.97967
'ATP8B3	0.673383	-0.00288552	-0.0417897	0.872229	-1.3622	-3.17153	0.0232939	-0.990793	-0.881267	-0.361902	-0.52592	-1.4357	0.553402	-0.292636	0.756439	0.0389824	-1.53723
'ATP8B4	2.42194	-0.487886	0.972872	-3.13443	0.648504	-4.09258	-1.88503	-0.10179	-0.641276	0.318673	0.0320408	-1.44804	-2.28505	-0.891733	1.01554	-0.991109	-2.63734
'ATP8B5P	-0.659742	-2.15679	-1.11851	-2.72033	-0.518132	-4.14024	-1.23232	0.617404	-0.186168	-1.58213	0.736102	-0.032873	0.0101464	-1.50796	-0.667322	-0.2235	-3.84559
'ATP9A	-0.944134	1.14316	2.17854	3.80121	0.926468	0.0451127	-0.032548	-1.58931	0.268815	2.15376	2.0589	1.88787	1.13729	-0.196703	0.51831	-0.518878	3.20947
'ATP9B	1.10556	-2.36148	-0.712085	1.49013	-0.294457	-2.89861	-0.31619	-0.0492935	0.485912	-0.296041	0.454325	-0.194633	-0.133466	-0.0679813	0.0334137	0.94247	-0.703107
'ATPAF1	1.21268	-0.826339	-1.63	8.73959	-0.242574	3.85655	0.538278	-1.05319	1.25294	-0.749602	-0.776223	-1.35383	3.26397	0.842192	-0.225244	0.793625	3.41071
'ATPAF2	1.45722	-0.434203	-0.256895	-1.81168	0.28726	1.41422	-0.759226	-0.40277	-0.985162	0.502411	-1.0254	-0.907102	-1.02525	-1.36677	-0.38472	-1.22244	-1.73012
'ATPIF1	-1.24987	-0.132481	-2.06127	8.10632	-0.485543	2.26655	-1.06375	-0.573209	1.03786	-0.291036	-2.05111	-0.649043	2.9508	0.434952	1.01576	0.275026	1.88248
'ATR	-2.29353	0.416771	-0.221522	2.85126	-0.310673	0.00325324	0.591947	0.453437	0.0864087	-0.0948851	3.61729	0.686329	2.35094	-0.444338	1.36322	-0.0762142	2.24492
'ATRAID	-0.749486	0.546367	0.476926	0.662164	0.7267	4.09862	1.00992	0.696481	-1.22118	0.174723	0.167669	-0.0159632	0.814521	0.438939	0.421894	0.137286	2.0964
'ATRIP	1.4026	-2.71832	-1.96784	1.15872	-1.38978	-1.05531	-0.261642	0.600114	0.551378	-0.315617	-1.33056	0.126638	-0.073731	1.08655	0.0292127	0.0408046	-1.0292
'ATRN	0.0603913	0.737025	-0.145424	4.77629	0.143397	-0.928832	-0.459754	-0.578689	1.16404	0.789075	-0.429632	0.435499	1.45965	1.03221	1.34233	1.38467	2.69556
'ATRNL1	-0.298777	-3.76491	0.416546	-9.04582	-1.28607	1.01353	-0.450573	0.205727	-0.826572	0.535063	-0.0368036	0.918515	-1.74118	-1.90872	-1.27967	0.658092	-4.2229
'ATRX	-0.111209	-1.15675	0.176171	-0.956608	-0.963619	-1.05484	0.11374	-0.457913	-0.636939	-1.12732	0.112312	-2.14281	0.230199	0.492532	0.444706	1.38126	-1.41427
'ATXN1	-0.173457	-0.263506	0.92492	-2.44035	-0.848986	2.65472	0.866296	-0.0490797	0.0646878	-1.81292	-0.804789	-1.23527	2.40183	2.24443	1.28315	0.37998	0.797917
'ATXN10	-1.80633	-1.55903	-0.850153	-2.89771	-1.00087	-0.964664	2.18471	1.26883	-0.933149	0.424649	-0.526595	-2.21217	0.868625	-0.289409	-0.525874	-0.490708	-2.32746
'ATXN1L	1.32883	2.03227	0.126791	-2.92169	1.03501	-4.49774	-0.733015	0.102453	1.53365	-0.543915	0.198117	-2.49785	-0.0141149	-0.460871	0.904667	-1.3913	-1.44968
'ATXN2	-1.16924	0.140848	0.693641	0.97068	0.583959	-0.080994	0.392457	1.03302	0.520675	0.302958	0.722967	0.820215	-0.224746	0.297506	-0.102432	-0.609512	1.073
'ATXN2L	1.60827	1.20317	0.573789	-1.84983	-0.0355509	-3.31555	-0.840702	-0.606843	1.82117	-2.72815	-0.255712	1.85192	0.221019	2.10885	-1.98288	-1.17025	-0.849314
'ATXN3	-0.0549398	-2.08376	-0.64306	-2.52711	-0.217077	-4.43899	-0.312236	0.924493	-1.65605	-1.51124	0.342259	-1.06284	-0.0630402	0.200219	0.641313	0.0931424	-3.09223
'ATXN3L	-1.40171	2.2511	-1.04897	0.57776	-0.431306	2.9873	0.684447	0.466065	-0.0566491	-0.479334	-0.804025	0.262889	-1.33422	-0.821362	-0.599469	-2.40724	-0.538682
'ATXN7	2.03254	-2.33972	-1.29026	0.558015	-2.19833	-1.26946	0.963205	0.239668	-0.025408	-0.242038	-1.39391	1.35855	-0.0139677	0.9811	-1.76127	0.935845	-0.866365
'ATXN7L1	-0.559778	-2.31578	3.22931	7.7603	-0.159512	-0.788612	-0.993499	0.749364	-0.820081	0.619763	1.40259	1.4678	-0.088408	-0.231916	1.5013	1.24986	3.00567
'ATXN7L2	1.4044	-2.1656	-0.604063	8.55103	0.526567	4.41717	0.451153	0.993728	0.435745	-1.33399	-0.923144	-0.0225213	0.48741	0.87213	0.195457	-0.973207	3.07807
'ATXN7L3	-0.618081	-0.453359	-1.16839	-1.53755	0.364293	3.1272	0.618881	-2.42072	-0.0409103	1.45579	1.61346	-1.51083	-0.522288	-0.952974	-0.0223922	-0.0545903	-0.530612
'ATXN7L3B	-0.850584	0.932245	0.707595	0.909176	-0.0321174	0.069058	0.595102	0.737443	0.683465	2.18912	0.0668141	1.16942	-0.522252	-0.890369	0.807029	-1.29179	1.31984
'ATXN8OS	-0.58864	0.0766149	1.6872	-3.71333	0.864306	-0.0459138	0.238147	-1.12934	0.584152	0.426633	-1.11776	-0.49841	-0.0209083	2.47328	-0.591652	0.19997	-0.288914
'AUH	0.0135235	-0.261329	-1.1156	-0.776547	1.16226	-3.8695	-1.30829	-0.726013	-0.467178	-0.0843313	-0.60908	2.33487	-1.30221	-0.404844	-0.939042	0.140698	-2.05315
'AUNIP	-1.58746	-0.129462	-2.65927	7.89931	-0.673349	2.36844	-0.994889	-1.03701	0.658777	-0.216202	-1.21496	0.410293	2.31141	0.22038	0.839994	0.527813	1.68095
'AUP1	-1.55484	1.38554	-0.072517	0.0681789	-0.400218	4.13087	-0.3055	-1.34969	0.634047	1.45246	-0.195988	-0.551868	-0.290841	-0.4468	0.307949	-0.47627	0.583626
'AURKA	-0.861024	1.43368	1.68917	3.67274	0.877688	-0.163515	0.0503096	-0.872925	0.423627	1.04885	2.30271	0.772062	0.623077	-0.131906	0.555703	-0.600502	2.70493
'AURKAPS1	1.04609	-1.22917	0.517695	0.82849	1.03043	4.94797	1.49061	0.672964	-0.77388	-0.0821331	0.0583233	2.10076	-1.38295	2.47723	-0.10075	0.957535	3.1398
'AURKB	1.5478	-0.403751	-0.504464	-2.94987	-1.09978	0.915005	-1.58346	0.68729	-1.32442	0.0856102	-0.794723	0.0202868	1.06953	-2.15333	1.55863	-0.425054	-1.33868
'AURKC	-2.46497	0.961539	-0.574626	6.84337	-0.588642	-1.08173	-0.484774	0.632216	1.55727	0.629846	-0.323743	1.39507	2.47128	2.09378	0.217635	-3.09225	2.04782
'AUTS2	-0.719448	-0.103227	2.94045	9.11635	0.375609	-1.06412	-0.70335	-0.549754	-0.176938	0.71471	2.50659	1.4655	0.397444	0.696658	1.62767	2.6422	4.79158
'AVEN	1.02292	-1.15865	0.148191	-3.49044	0.928465	-3.30619	-2.33282	0.794494	-1.08105	0.0796877	0.4551	-0.0365155	-2.26851	-1.33817	0.189679	-0.948641	-3.08561
'AVIL	-1.07215	1.61286	-0.159108	5.32207	-0.714453	-0.0842036	0.904771	1.14058	-0.102215	1.0492	-0.0454161	-0.472089	1.45191	-0.529368	-0.462819	-2.35645	1.37078
'AVL9	0.400536	-0.401955	3.47902	7.96308	-0.231261	-1.16193	-0.969549	0.356292	-1.25804	-1.06093	-0.574596	2.96292	0.268247	-0.116614	1.10356	0.135591	2.72359
'AVP	0.0603913	0.557379	-0.402583	4.85144	0.159577	-0.868277	-1.10777	-0.570118	1.06092	0.642246	-0.432772	0.471954	1.39925	1.03221	1.56877	0.824803	2.31186
'AVPI1	0.791305	0.275642	0.620719	-9.68439	-0.937131	1.14614	-1.09124	0.978391	-1.32234	0.415789	-0.287486	2.1712	-1.3623	-2.60933	-0.49983	-0.799796	-3.04867
'AVPR1A	-1.43427	2.02624	-0.211489	-0.343375	-0.0526533	-0.0544473	0.588548	0.359415	-0.0737055	1.20895	-0.267482	0.162727	-1.00538	0.802231	0.273272	-1.49369	0.12122
'AVPR1B	0.829416	0.0625484	1.14987	2.48516	0.700659	4.9146	2.23316	0.79275	-0.0593478	-0.465649	0.00498487	3.14092	-0.664475	1.20906	-0.101891	0.735301	4.24177
'AVPR2	1.18984	-1.29158	0.127102	0.414844	-0.591859	-1.1267	-0.662772	0.159312	0.140583	-1.27642	1.30492	-1.93529	-0.461215	-0.09868	-0.0574355	1.98501	-0.545084
'AWAT1	-0.457456	0.449311	-1.20303	-1.38688	-0.13036	0.849475	0.171956	2.0435	0.259608	-1.70776	2.47906	-2.22564	-0.968489	0.701798	0.265446	0.378268	-0.1203
'AWAT2	-0.457456	0.843885	-0.925893	-1.38769	-0.13036	1.31735	0.171956	2.0435	0.259608	-1.76236	2.49014	-2.22564	-0.609166	1.05005	0.217887	0.710497	0.401573
'AXDND1	0.766487	-0.771677	0.794046	2.68339	-0.115969	4.93785	2.42089	0.38906	-1.45452	-0.647542	0.152804	1.74944	-0.681211	0.754595	-0.971498	1.46069	2.86671
'AXIN2	-1.87616	1.74235	-2.0862	0.340928	1.57746	4.09855	-0.228228	-0.773877	1.70736	0.419261	-0.39178	-0.587382	0.142101	2.63456	-1.45213	0.344922	1.40294
'AXL	-0.573092	-0.238899	-1.02889	6.75557	-0.837818	-1.08418	-1.57313	0.85907	0.258287	0.100289	-0.404222	0.30665	-0.185436	2.15399	0.621907	-1.98416	0.786485
'AZGP1	-0.611049	-2.21757	3.21206	8.07083	1.06031	-0.79627	-1.15969	0.532173	-1.13417	0.336061	1.07699	2.2978	0.117411	-0.0514242	0.884006	2.80926	3.60668
'AZGP1P1	-0.611049	-2.21757	3.21206	8.07083	1.05699	-0.79627	-1.15969	0.532173	-1.13417	0.293732	1.07699	2.2978	0.117411	-0.0514242	0.884006	2.80926	3.59527
'AZI2	0.0638456	-1.2312	-0.529231	-0.0181726	-1.79703	-0.923383	-0.252028	0.556857	-0.378886	0.54414	-0.83945	1.53306	0.147725	0.717843	-0.138064	-0.314472	-0.714613
'AZIN1	-1.82423	2.29752	0.346056	-1.17903	-0.629829	2.07354	1.7356	-0.2037	1.1941	2.38103	0.965516	2.87579	3.32516	0.797275	0.710756	1.35378	4.05483
'AZIN1-AS1	-1.15558	2.29752	0.346056	-1.17903	-0.629829	2.07354	1.55963	-0.202502	1.1941	2.38103	0.965516	2.87549	3.32516	0.797275	0.710756	1.35378	4.17823
'AZIN2	-0.00731611	-1.4845	-0.441048	8.60655	-1.00924	3.75885	-0.361966	-0.882378	0.929253	-1.95725	-1.42258	-1.15835	2.46951	0.527979	-0.543326	0.200825	1.80625
'AZU1	0.669994	-0.0699245	-0.0417897	0.215666	-1.17228	-2.59598	-0.0342043	-0.367108	-0.998994	-0.355589	-0.244508	-2.8056	0.516378	-0.339704	0.460295	0.711307	-1.61301
'B2M	1.58033	-0.752139	0.892126	-2.74678	1.1289	-4.59573	-2.89431	0.521751	-1.39481	1.60907	-0.0889862	-0.879707	-2.49471	-1.56887	1.66136	-1.12059	-2.78577
'B3GALNT1	-2.52911	-0.228351	0.940888	2.82326	0.74754	-0.159201	1.02835	0.851124	0.140279	-2.00435	3.28721	0.331881	1.06052	-0.431109	1.6142	-0.120498	1.83816
'B3GALNT2	0.450734	-1.67468	-0.0185015	1.64097	0.85029	4.81988	1.81417	0.323245	-0.231244	0.264539	-0.120362	0.0455103	-1.90423	0.622623	0.176973	1.63054	2.17261
'B3GALT1	-1.39073	-0.21479	-1.03989	0.652099	0.922054	2.82104	-0.440364	-1.00924	-0.0811642	0.246357	-0.54218	-0.466908	-1.52203	-0.381151	-0.776793	-1.89387	-1.27939
'B3GALT2	1.65808	-1.14773	1.62308	2.08008	0.315746	4.86573	2.44354	0.940286	-0.56291	-1.6905	0.404522	1.63802	-1.97224	1.16744	-0.0585939	1.47133	3.29397
'B3GALT4	0.697949	0.304729	-0.180701	-2.54047	-1.03978	2.79428	0.613759	0.334737	1.7618	-2.56744	0.334876	-1.43577	1.54793	1.18405	-1.57155	1.19602	0.358603
'B3GALT5	0.470993	2.59586	0.146299	0.628728	1.40114	2.02275	-1.72807	0.702193	0.342232	0.0126468	-0.476785	-0.329731	1.69593	0.438175	-0.551124	0.123178	1.8736
'B3GALT5-AS1	0.470993	2.59586	0.146299	0.628728	1.40114	2.02275	-1.72807	0.702193	0.342232	0.0126468	-0.476785	-0.329731	1.69593	0.438175	-0.551124	0.123178	1.8736
'B3GAT2	0.362704	0.636324	-0.0685613	-2.44996	-0.500883	3.96587	0.118017	-0.482491	-0.316503	-1.40879	-0.638019	-1.65046	0.225025	-1.40145	1.05859	-1.47508	-1.00642
'B3GAT3	0.114311	0.0640077	-0.541889	-3.07671	0.301253	-2.12902	0.466956	0.430902	-0.195989	-0.693801	2.11665	2.62802	-0.21386	-0.598597	-0.742217	0.983266	-0.271679
'B3GLCT	0.850523	0.367866	0.951071	-3.46889	1.55998	-0.522929	-0.989221	-0.492163	-0.0217136	0.250818	-1.61859	-2.9241	1.07957	2.11256	-0.734799	-0.0852956	-0.921328
'B3GNT2	-1.35536	1.27556	-0.158662	-0.0100391	0.519799	4.0132	-1.12077	0.814464	1.96656	0.416223	0.0758563	0.490614	-0.188915	0.534393	1.18061	0.0530541	2.12665
'B3GNT3	0.84421	-0.699415	0.236935	0.106474	-1.80731	-1.72008	-0.1904	-0.800986	-0.189254	0.880901	0.531142	0.131625	-2.01586	0.707359	1.28027	-0.412179	-0.779141
'B3GNT4	-1.14575	0.0985052	-0.277432	-0.0362251	0.804413	0.191134	0.0311755	0.95775	-0.826718	-0.0925817	0.933558	0.549757	1.63055	-0.150304	0.422379	0.026592	0.779201
'B3GNT5	-2.25794	0.649458	1.20164	2.39438	0.779473	0.533734	0.398556	0.964057	-2.28044	-0.809809	3.58445	3.02482	0.064499	-0.477249	2.21653	-0.377712	2.40211
'B3GNT6	0.620747	0.755804	0.173695	-4.34354	-0.848797	-2.30595	0.374943	-0.842455	1.38288	-1.55935	2.99013	2.33601	-1.3628	0.705562	-1.09943	0.332291	-0.672566
'B3GNT7	-0.415379	0.187899	-1.17923	1.10141	0.230272	2.25306	0.662512	1.35662	0.274387	-0.182999	0.298767	-0.274514	-0.701102	0.569285	-1.02507	0.364381	0.880071
'B3GNT8	-0.573471	-0.294619	-1.02889	6.7625	-0.559826	-1.08418	-1.57313	0.504117	0.183251	0.438714	-0.161664	0.315952	-0.0399363	2.48847	0.589214	-1.98416	0.995586
'B3GNT9	1.37195	1.79911	-0.0254428	-3.13971	0.672629	-4.36334	-0.735893	0.613752	2.17296	0.600526	0.21648	-3.52481	0.182547	-0.329309	1.10913	-1.90112	-1.32013
'B3GNTL1	0.0524195	-0.175691	-2.19965	-0.0151073	2.15958	3.89992	0.303429	-0.492689	1.09536	-1.32833	0.28107	-0.702877	-0.917449	1.35682	0.847813	0.610725	1.19383
'B4GALNT1	-0.872468	1.33224	-0.0221375	5.0568	-0.714453	-0.10298	0.991594	1.50426	-0.102215	0.938248	-0.0454161	-0.484587	1.24828	-0.549886	-0.16399	-2.54171	1.36789
'B4GALNT2	0.324985	1.44184	-1.5179	-0.27821	0.761545	3.52616	-0.164943	-0.762423	0.762744	2.11201	0.843161	1.29651	-0.5577	0.47193	1.86167	0.885875	2.75181
'B4GALT1	-0.047418	-2.60777	-1.09533	-2.72449	-0.954576	-3.96779	-0.858056	0.462828	-1.21801	-2.07453	-1.41423	-0.815466	0.0499045	-2.20953	-0.871033	0.0542279	-5.07282
'B4GALT1-AS1	-0.0469013	-2.57981	-0.226473	-2.5247	-0.954576	-4.15545	-0.803592	0.462828	-1.36313	-2.07869	-1.36603	-0.815466	0.044253	-2.20953	-1.14393	0.0803282	-4.92022
'B4GALT2	0.352246	-0.608603	-1.09965	8.61657	-0.820219	4.32146	0.977086	-0.296605	0.987541	-0.850564	-0.785706	-2.63945	3.20365	0.816171	-1.07021	-1.06709	2.50916
'B4GALT3	-1.57018	-0.0452969	0.333605	2.42807	0.305917	4.88916	2.52317	0.149997	-1.13054	-0.920055	0.0859152	0.2673	-1.33289	0.879652	0.62184	0.9708	2.11412
'B4GALT4	-2.5789	1.20567	1.04256	1.61204	-0.470232	-1.1767	1.38923	0.476165	0.649823	1.21123	1.93331	2.61107	0.256323	-0.936155	0.853093	0.91139	2.24748
'B4GALT4-AS1	-2.5789	1.20567	1.04256	1.61204	-0.470232	-1.10886	1.38923	0.476165	0.649823	1.21123	1.93331	2.61107	0.256323	-0.936155	0.853093	0.91139	2.26444
'B4GALT5	-0.271993	0.736018	1.99361	3.8622	0.925462	-0.00115626	0.870022	-1.53051	0.717278	1.84906	1.52419	0.450497	0.497598	-0.112133	-0.0448881	-0.446525	2.75468
'B4GALT6	2.25029	-1.75974	-1.41206	2.63853	-0.263583	-2.74309	-1.02718	0.133533	1.91435	0.0958724	0.0579734	-0.304167	-0.589581	1.21192	0.518994	0.596079	0.329533
'B4GALT7	1.86537	0.320444	-1.25615	0.34035	1.64002	-0.211979	0.664758	0.408472	-0.213919	0.309065	1.71941	1.04845	-1.08003	-0.173271	0.170492	-0.128926	1.35564
'B4GAT1	-0.328847	1.20311	0.0565645	-3.00465	-0.594011	-1.69918	-0.614423	-0.187378	-1.02929	-0.381789	2.24179	4.40771	-1.15288	-0.138858	1.63395	0.559511	0.242832
'B9D1	0.823071	-0.673704	-0.366213	-2.70349	-0.322163	1.44644	-1.18269	0.58668	-1.48971	0.235137	-0.608596	-1.60736	-0.386805	-1.14507	-0.928002	-1.48997	-2.45311
'B9D2	-0.573092	-0.509252	-1.02889	6.83922	-0.643295	-1.08418	-1.57313	0.504117	0.183251	0.507416	-0.161664	0.315952	0.190109	2.33667	0.588188	-1.98416	0.976814
'BAALC	-1.42818	2.32999	0.392908	-1.17903	-0.629829	2.08463	1.55185	-0.132065	1.5642	2.43774	0.878893	2.87601	2.9109	0.547051	0.670986	1.35466	4.05768
'BAALC-AS1	-1.42818	2.31699	0.392908	-1.17903	-0.629829	2.08463	1.55185	-0.13264	1.5642	2.48599	0.878893	2.87601	2.9109	0.547051	0.670986	1.35466	4.06635
'BAALC-AS2	-1.42575	2.32999	0.392908	-1.17903	-0.629829	2.08463	1.55185	-0.131647	1.15494	2.43774	0.878893	2.87601	3.21703	0.547051	0.670986	1.35466	4.03261
'BAAT	0.150688	1.19381	-1.07843	-0.599224	0.728048	-3.89062	-1.31913	0.0273376	-0.26626	0.988043	-0.311996	2.15862	-0.510034	0.248044	-0.0253108	0.220014	-0.571602
'BABAM1	0.934479	-0.319908	0.705657	0.240432	-2.33577	-1.41794	-0.155984	-1.15751	-0.627104	0.850835	0.661996	0.235774	-1.53748	1.14901	1.40392	-0.755254	-0.53121
'BACE1	0.896814	0.699184	0.0249788	-4.24737	-0.0663276	-2.43917	0.361488	0.0634381	-0.539197	-1.04086	1.98971	1.04812	0.358779	-1.32192	-0.49648	-0.305278	-1.25352
'BACE1-AS	0.896814	0.813943	0.0249788	-4.24737	-0.0663276	-2.43917	0.361488	0.0634381	-0.539197	-1.04086	1.98971	1.04812	0.358779	-1.32192	-0.49648	-0.305278	-1.22483
'BACE2	0.678482	2.82354	0.121182	0.639508	0.831805	2.04055	-1.75792	0.689983	0.301219	1.10894	-0.587403	-0.619879	1.08396	0.256413	-0.670568	-0.363576	1.64406
'BACH1	-0.905192	1.69887	-0.257107	0.346007	0.641442	1.58648	-1.60492	0.632541	-0.333502	1.29515	-0.979915	-0.398143	0.711848	0.979234	-1.12421	-0.81198	0.369153
'BACH1-IT2	-0.905192	1.70083	0.21362	0.346007	0.673168	1.58163	-1.18957	0.573222	-0.333502	1.2815	-0.979915	-0.398143	1.14581	1.06822	-1.12321	-0.81198	0.710623
'BACH2	1.37476	-0.131531	-0.611021	-3.30306	0.63533	3.95844	-0.176483	0.387791	0.215152	-1.84243	-2.61876	-0.562343	0.840965	-1.59546	1.66926	-0.85715	-0.654134
'BAD	-1.03048	0.662549	0.044294	-3.36861	-0.23689	-1.93514	0.720666	0.622525	-0.0113142	-0.968539	2.42939	1.80123	-1.05458	-0.431316	0.0261406	-0.263291	-0.74834
'BAG1	-0.0543097	-1.97759	-1.10928	-2.58351	-0.954576	-3.98337	-0.84222	0.555665	-1.33471	-2.2292	-1.36603	-0.979494	0.0593076	-1.9782	-1.14263	0.103725	-4.95411
'BAG2	9.59264e-05	-1.68244	0.608161	-2.64294	-0.370179	3.35875	-0.235483	-1.11631	0.670962	-2.02579	-0.11965	-1.26582	2.84612	0.201742	-0.217243	-1.14477	-0.783701
'BAG3	-0.191694	-1.86031	0.268386	-9.17461	-1.08667	0.967007	-0.564629	0.584307	-1.46173	0.521978	-0.0481848	0.867788	-1.25977	-1.52158	-0.778571	0.687827	-3.51261
'BAG4	0.453901	0.797141	0.43717	0.549381	-1.11444	0.706303	-0.975271	0.254646	-0.362474	0.656316	1.19863	-0.25726	0.33027	-1.22833	0.218362	0.64293	0.576819
'BAG5	0.0121275	-1.30791	-0.435014	-1.93618	-0.559024	-4.52279	-0.206993	0.693049	-0.832634	-0.865299	-0.13288	0.140634	0.210728	0.38586	1.35049	0.894209	-1.7779
'BAG6	1.44843	1.65621	-0.359535	-2.86285	-1.27734	2.60977	0.743136	-0.395142	1.4022	-2.89326	-0.128634	-1.44688	1.46928	1.03468	-1.03193	0.525197	0.123332
'BAHCC1	-0.380927	-0.201335	-1.62018	0.261642	0.74852	3.92444	-0.478777	-0.676708	1.76868	-1.07214	0.286481	-2.2293	-0.530717	1.38638	-0.583333	2.37193	0.743665
'BAHD1	1.4512	-0.280444	0.256577	-3.16628	1.17177	-4.65632	-3.17821	0.0727635	-1.03184	0.724181	0.498793	-0.831804	-2.331	-1.52398	0.955386	1.01033	-2.71472
'BAIAP2	-0.380927	-0.3634	-1.55822	-0.0205692	0.889044	3.92218	-0.152311	-0.521783	1.81289	-0.816602	0.286481	-1.61985	-0.175334	1.65457	-0.15132	2.63849	1.36083
'BAIAP2-AS1	-0.380927	-0.404497	-1.55822	-0.0205692	0.889044	3.92218	-0.152311	-0.521783	1.81289	-0.841363	0.286481	-1.61985	-0.253123	1.65457	-0.455835	2.63849	1.24879
'BAIAP2L1	-0.919796	-2.07495	3.60798	8.14619	0.877481	-0.778413	-0.914179	0.707356	-0.94914	0.371611	-0.439769	3.21314	0.379748	0.442031	1.72328	1.88706	3.81991
'BAIAP2L2	-2.42108	-2.20527	-0.639806	-3.22093	0.00512027	-1.02961	1.35869	0.417314	-1.73024	0.00271586	0.165676	-4.88745	0.166568	0.234426	-1.9253	-0.744622	-4.11345
'BAIAP3	-1.51084	0.556335	-2.27654	-0.668518	-0.562801	-2.28146	-1.61748	-0.359808	1.28961	-0.473721	0.370954	1.05873	-0.275027	1.34894	-1.20559	-2.51769	-2.28123
'BAK1	0.697949	0.483807	-0.182183	-2.65874	-1.04076	2.66979	0.516896	0.0725097	1.44667	-2.67697	0.0654901	-1.24258	1.82036	1.46103	-1.63657	1.5346	0.332825
'BAMBI	-0.101692	0.837484	1.71819	-9.56309	-0.017336	3.27285	0.243067	-0.757523	-0.00513564	0.85196	-2.26217	-1.77985	0.279633	-2.76219	-0.411003	-0.648413	-2.77631
'BANCR	0.117158	-1.19384	-0.492096	-0.969122	0.809897	-3.89079	-1.30427	-0.934299	-0.161739	1.00613	-0.422766	0.511103	-0.766178	0.667178	0.0625483	-0.543847	-1.87623
'BANF1	-0.555947	0.200113	0.0399528	-2.84177	-0.464853	-1.69918	0.347779	0.719659	-1.04602	-0.440507	2.79701	4.41454	-0.944518	-0.261867	1.01619	0.240854	0.380359
'BANF2	-0.134278	1.01334	0.0128017	3.99752	-0.495003	-0.603622	-0.151849	-0.768598	-0.0126166	1.10849	0.368055	0.526644	1.3261	0.621782	1.63387	0.216553	2.1648
'BANK1	-0.866002	0.532562	-0.137989	3.56674	0.358307	-4.38774	-1.10756	-1.19793	0.603812	1.25441	0.20382	0.285373	-0.622812	1.74939	-2.10929	-1.38791	-0.815706
'BANP	-0.162391	1.39181	0.155454	-2.49955	0.204931	-4.98437	-0.745143	0.374088	0.551705	-1.44151	0.603946	-2.05971	-0.0542704	-1.7031	1.62824	-0.94158	-2.42036
'BAP1	1.73619	-3.34041	-1.51019	1.11982	-1.77412	-1.37541	0.170271	0.787612	-0.827736	0.0845381	-1.50856	1.16586	0.225631	0.680821	-0.72941	0.0648311	-1.25757
'BARD1	-0.963904	-0.146813	-1.56568	0.935856	-0.0820518	1.72	0.691934	-0.267758	0.572174	-2.02449	-0.167822	1.24594	-1.04199	-0.0541803	0.0175526	0.299805	-0.207858
'BARHL1	0.235313	-0.174221	-0.433538	-0.931356	0.714593	-2.91688	-0.258343	0.860557	0.222389	-0.0813125	-0.42466	2.31355	-1.03988	1.10996	-0.0910135	0.386696	-0.127038
'BARHL2	1.35047	-2.58614	-2.19148	8.20981	-0.21859	4.65284	-0.209214	2.26338	0.818807	0.253676	-0.983731	-1.08334	1.70041	1.18298	0.203757	-1.62786	2.93394
'BARX1	0.0525014	0.731409	-0.951215	-0.586462	0.892386	-3.88923	-1.49843	0.0964001	-0.771258	0.323577	-0.318711	2.27388	-1.32938	-0.0137098	-0.433437	0.20252	-1.30479
'BARX2	0.715194	0.0157113	-0.595273	-5.67503	-0.655122	-3.17334	0.124339	-1.94196	-0.263599	0.107824	1.03323	0.612455	-0.593902	-1.50312	-2.19924	-0.698176	-3.6725
'BASP1	-0.199315	0.554417	0.579622	2.62298	0.0444501	-0.00666863	0.748128	0.548534	0.721339	-2.60252	-0.264728	-2.48879	-0.000243193	-0.234705	-0.450772	0.199249	-0.0572554
'BASP1P1	1.9302	-0.0805507	1.48685	-3.48052	1.65556	-0.665511	-0.373458	0.122693	-0.169175	0.0160034	-1.4352	0.108433	-0.0212787	0.86009	-0.209626	-0.160414	-0.103979
'BATF	-0.151851	-2.12147	-0.441408	-2.0937	-1.61719	-4.14624	-1.11112	-0.199432	-1.85425	-1.20515	-0.0255415	-0.735865	0.307347	-0.00831768	1.30284	0.296258	-3.45127
'BATF2	-0.343871	0.585235	0.0280607	-3.34852	-1.00677	-1.9352	0.707891	0.933468	-0.710884	-1.07939	2.34187	2.46031	-0.82201	-0.144242	0.78319	0.470001	-0.270216
'BATF3	1.15301	-1.36846	0.870532	1.32528	0.679119	4.83594	1.83831	0.517673	-0.252133	0.200077	0.0534131	0.0544728	-0.74605	1.83934	1.09753	0.944986	3.26076
'BAX	-3.12865	-0.913208	-0.534185	6.64404	0.0941286	-1.05725	-1.50611	0.0233025	0.0298478	0.884641	-0.212451	-0.530747	1.61523	2.07652	-0.0670425	-1.25657	0.540374
'BAZ1A	1.30543	-0.556404	-0.691321	-4.00294	0.073075	-4.11115	0.387119	-0.727502	-0.448021	-0.283677	1.10625	-1.4527	0.748427	0.255603	0.814151	-1.68308	-2.31668
'BAZ1B	0.0966918	-0.71376	2.67624	9.92476	0.503186	-1.31483	-0.67998	-0.557404	-1.4041	-0.453377	2.73734	1.88932	-0.414812	0.296327	1.98207	1.7985	4.09154
'BAZ2A	-0.919214	2.58761	-0.1478	-0.318356	0.48752	-0.00718653	0.815105	1.6982	0.142557	1.09305	-0.0779231	-0.564066	-0.357273	-0.185801	0.102335	-1.75531	0.648361
'BAZ2B	-1.42838	0.49481	0.066237	-0.358425	1.26991	2.57601	0.0320458	-1.0093	-0.102781	0.132363	-0.646185	0.817278	-0.987346	0.039751	0.21232	0.410509	0.379704
'BBC3	-3.46114	-0.418335	-0.597004	6.69115	-0.371306	-1.10346	-1.75537	0.0762223	0.318982	0.517108	0.0855478	-0.0463589	0.983468	1.61953	0.009302	-2.0893	0.114758
'BBIP1	-0.140221	-1.20772	0.118586	-9.22807	-1.26627	1.11536	-0.471854	0.698387	-0.742488	-0.113119	-0.0235076	0.0798328	-1.66553	-2.14044	-0.745698	0.611864	-3.78022
'BBOF1	0.635348	-2.27545	-0.442038	-2.64993	-1.1668	-4.22778	-1.11028	0.553885	-2.04531	-0.780351	0.123175	-0.516318	-0.0432985	0.000251523	0.692381	-0.116626	-3.34228
'BBOX1	0.507715	-2.2958	-0.989626	-1.44694	-1.00502	-1.92814	0.837749	-0.242366	-0.417617	-0.762279	-0.298038	-1.77691	-1.88617	-1.02952	0.500297	0.306068	-2.98165
'BBOX1-AS1	0.507715	-2.2958	-0.989626	-1.56142	-1.02125	-1.92814	0.837749	-0.242366	-0.417617	-0.762279	-0.106623	-1.77691	-1.88617	-0.871944	0.423368	-0.0767418	-3.04202
'BBS1	-0.354868	0.863506	0.0478923	-3.00465	-0.623456	-1.69913	-0.252328	-0.188455	0.100481	-0.422583	2.25133	4.55414	-1.11151	-0.0565263	1.44998	0.453271	0.501773
'BBS10	-0.647864	1.5228	-0.870663	0.929255	0.00813349	-0.250597	0.074207	0.747747	0.457667	2.05457	0.548032	0.745901	-0.0273158	-0.111518	0.480885	-0.945493	1.17894
'BBS12	1.11304	-0.244354	-1.37326	3.44999	0.827741	-4.04406	-0.801492	-0.956689	0.918795	0.0451813	0.111917	0.769078	-1.34057	1.26004	-2.08915	-1.45943	-0.953301
'BBS2	0.136635	1.83448	-0.25302	-4.09307	1.05113	-4.65228	-0.561437	1.21552	1.48536	-0.234635	-0.323207	-2.61663	0.795656	-0.440727	1.89397	-1.06117	-1.45585
'BBS4	3.31116	-0.541548	0.234659	-1.51295	1.40259	-3.75947	-0.896048	-0.481	-0.284133	0.350318	1.03078	-1.43357	-0.828656	0.379987	0.581772	0.443136	-0.500741
'BBS5	-0.513335	0.0974814	-1.04195	0.653673	1.20246	2.84513	-0.426212	-0.929982	-0.0447067	-0.333032	-0.547029	-0.228348	-1.34245	-0.230865	-0.807323	-1.89347	-0.884988
'BBS7	0.311595	0.196602	-1.68297	3.49737	1.01318	-4.04872	-0.873911	-0.956689	0.698784	0.220258	0.144046	1.27848	-1.49216	1.23561	-2.05429	-1.45943	-0.993058
'BBS9	0.202423	-0.400793	3.47629	8.08907	0.00231104	-0.915559	-0.925989	0.360836	-1.42037	-1.11637	-0.552551	3.41076	0.376908	-0.329965	1.71337	-0.334726	2.90891
'BBX	-2.54399	1.31702	-0.177713	2.03429	-1.5254	-1.71642	1.29261	0.603122	0.554656	0.48793	-0.746871	3.13068	-0.316762	-0.157975	1.49821	0.629062	1.09061
'BCAM	-1.55182	1.04381	-1.00858	6.57155	-0.750151	-0.610572	-1.11673	0.602432	0.588632	1.58448	-0.414679	-0.275288	0.153207	1.88048	-0.674664	-1.76455	1.06439
'BCAN	-0.0345851	-0.818191	0.34025	1.0146	-0.117132	4.92653	1.93957	0.460938	-1.13176	-0.843001	0.272358	1.34832	-1.35095	1.46465	0.544407	1.24279	2.3147
'BCAP29	-0.461106	-1.78462	3.20327	7.93543	-0.199532	-0.594375	-1.16355	1.35811	-0.966119	0.0993688	1.2156	0.991151	0.252669	0.362794	1.48007	1.52122	3.3126
'BCAP31	1.36011	-1.23721	0.127102	0.395595	-0.37784	-1.10954	-0.410719	0.19056	0.123178	-1.38565	0.984566	-3.54936	-0.477895	-0.09868	-0.089801	2.10164	-0.863484
'BCAR1	1.04937	1.68102	0.142605	-3.28387	0.696369	-4.46977	-0.737424	0.248233	0.848704	-0.851694	0.0821005	-2.71987	-0.270735	-0.766119	0.879525	0.112577	-1.83975
'BCAR3	1.26901	-2.45597	-1.37587	8.31021	-0.230746	4.31445	-0.321724	2.53671	-0.0179031	0.0601061	-0.752668	-1.8685	1.28492	1.31106	-0.194431	-1.69371	2.54374
'BCAR4	-0.429229	-0.561932	-1.66794	-1.34168	0.24588	-2.47043	-1.59757	-1.1602	1.9657	-0.657018	0.0035885	0.677194	-1.03793	2.81936	-0.679103	0.714054	-1.29432
'BCAS1	-0.819066	1.38534	2.20889	3.80034	0.932308	-0.0583348	-0.868163	-1.39105	1.00435	1.70122	1.93285	3.15367	0.796405	-0.120633	0.742319	-0.743302	3.41429
'BCAS2	1.88918	-1.54664	-0.877024	8.3203	0.220037	4.44793	1.06149	0.859755	-0.167034	-1.66429	-1.17867	-0.155447	0.64901	0.270828	0.509213	-1.21604	2.85565
'BCAS3	-0.792725	2.83878	-0.585106	0.79073	0.889089	4.09214	-0.542294	-1.19716	1.5441	0.363618	-1.27127	0.565917	-0.133107	2.19263	-1.1711	0.471235	2.01387
'BCAS4	-0.587074	0.886903	2.18956	3.79948	0.926468	0.00466641	-0.042801	-1.52052	0.39764	2.20824	1.63932	1.59663	0.794644	-0.491292	-0.356581	0.171485	2.90419
'BCAT1	-1.0789	1.06636	-1.27085	-1.49575	-2.92114	-0.348029	-1.64236	1.89739	-0.663238	2.02944	2.74763	-1.11401	0.320675	2.03389	0.360905	-0.58432	-0.165581
'BCAT2	-2.55882	-0.745752	-0.534185	6.59168	0.0941286	-1.05725	-1.50511	0.000580985	0.0298478	0.71135	-0.212451	-0.605741	1.41458	2.07782	0.237206	-1.25657	0.670331
'BCCIP	-0.769197	-1.11234	0.110321	-8.93431	-0.776172	0.895928	-0.425703	0.398797	-1.69338	0.307731	0.353138	1.44651	-1.30951	-1.71214	-0.40447	0.586921	-3.25947
'BCDIN3D	-1.01098	2.24303	-0.208662	0.841153	0.0842639	-0.207712	0.244067	0.803686	0.370578	1.10592	0.971215	-0.252865	-0.0417208	1.42244	0.370445	-0.78896	1.48647
'BCDIN3D-AS1	-1.01098	2.24303	-0.208662	0.841153	0.0399025	-0.207712	0.244067	0.803686	0.370578	1.10592	0.971215	-0.252865	-0.0417208	1.42244	0.370445	-0.830867	1.4649
'BCHE	-1.87252	-0.489907	1.04561	1.49871	0.655759	0.278688	0.982609	0.908132	-0.331693	-1.64447	3.97612	0.217315	2.09695	-0.525698	2.2786	-0.285151	2.19727
'BCKDHA	-0.573092	-0.286469	-1.02889	6.7625	-0.643295	-1.08418	-1.57313	0.504117	0.183251	0.449851	-0.161664	0.315952	0.219193	2.33667	0.589214	-1.98416	1.00647
'BCKDHB	1.8047	0.391771	-0.619385	-3.28185	0.211217	4.18221	-1.30246	-0.289576	0.912343	-1.79012	-1.29121	0.382776	0.13662	-1.53345	1.59142	-1.16125	-0.41406
'BCKDK	2.0211	0.934932	0.491298	-1.13106	-0.145722	-2.88717	-1.13106	-0.0889832	0.685082	-1.74408	-0.192163	0.79687	0.183868	1.02162	-1.81528	0.614941	-0.596453
'BCL10	1.77683	-2.17373	-1.09368	8.09937	-0.179282	4.80669	-0.202518	1.00201	0.528353	0.610097	-1.1572	-1.20285	1.56333	2.05183	0.301358	-1.79983	3.23269
'BCL11A	-1.302	1.8279	-0.19643	0.328341	1.57609	4.0133	-0.0440262	-0.405818	1.777	0.958363	0.0364148	0.141325	-0.157936	0.521926	2.17027	-0.000526325	2.81105
'BCL11B	-0.150559	-0.326683	-0.694768	-2.63823	-0.776805	-4.54782	0.803699	1.01308	-1.04738	-1.47674	0.271988	0.303508	-0.36351	0.289854	1.30078	0.340846	-1.92469
'BCL2	1.14232	-2.65332	-1.27029	1.85599	0.711122	-2.63044	-0.74225	0.560828	0.0749277	-0.253184	-0.100698	-0.346231	-0.0563991	0.188395	0.341969	0.973834	-0.550859
'BCL2A1	0.424616	-0.406112	1.02321	-1.56681	0.680439	-3.74613	-0.0285982	0.449733	0.291004	-0.100582	1.35913	-1.41609	-0.318957	-0.373816	0.680664	0.265634	-0.695667
'BCL2L1	-1.11616	1.47362	1.28584	4.22099	0.347825	-0.153081	-0.744176	-0.0196991	1.26347	2.47123	1.16982	3.22095	1.02383	0.888369	1.0725	0.0385361	4.11096
'BCL2L10	1.46739	-0.647622	0.975806	-2.2758	1.20695	-3.95797	-1.65731	0.0359356	-0.591551	0.510115	0.0715664	-2.45705	-1.4974	0.168435	0.976156	-0.936502	-2.15221
'BCL2L11	-2.32374	0.167446	-0.871303	0.27908	1.04124	3.92498	-2.37752	-1.30605	0.39701	0.702867	-1.31792	-0.266045	-0.337355	-0.921951	-0.531763	-1.94775	-1.4222
'BCL2L12	-2.56266	0.364108	-0.682711	6.51338	-0.0854584	-1.05932	-1.82055	0.000198997	0.646201	1.25566	-0.660557	0.950694	2.01716	1.87153	0.246801	-1.31226	1.42056
'BCL2L13	-1.34015	-0.984095	-1.50586	-3.45268	0.654787	-2.13654	1.25751	0.374695	0.12775	-1.17015	-0.0858839	-0.735071	0.468589	-0.0782007	-0.626402	0.998165	-2.05838
'BCL2L14	-0.889537	0.478506	-0.935321	-0.987885	-1.15113	-0.456041	-1.06504	1.22542	-0.904939	0.701641	1.44856	-0.873469	0.22666	1.80675	1.24876	-1.35097	-0.369513
'BCL2L15	2.23885	-1.64129	-0.935585	8.53097	0.238425	4.43996	1.06297	1.17984	-0.167698	-1.79926	-1.17867	-0.541781	0.303049	0.0123439	-0.397364	-1.90243	2.36058
'BCL2L2	0.0975364	-1.29711	-1.0925	-4.87852	-1.38236	-3.8533	-0.0880001	-0.288053	-1.45179	-0.403377	1.11787	-1.78012	1.52552	-0.258224	-0.00180984	1.10568	-3.23214
'BCL2L2-PABPN1	0.0975364	-1.29711	-1.0925	-4.87852	-1.38236	-3.8533	-0.0880001	-0.288053	-1.45179	-0.403377	1.11787	-1.78012	1.52552	-0.258224	-0.00180984	1.10568	-3.23214
'BCL3	-1.53881	1.04381	-1.00858	6.65337	-0.750151	-0.610572	-1.13044	0.602432	0.588632	1.77081	-0.414679	-0.275288	0.376978	2.09761	-0.671771	-1.78492	1.2371
'BCL6	-2.19106	0.160226	0.54078	0.678637	0.777447	0.453606	0.127003	0.0769449	0.439449	-0.302235	4.04178	2.58791	0.0562468	-0.97922	1.00263	-0.20214	1.817
'BCL6B	1.10548	-0.374683	-0.548903	-3.01564	-1.10718	0.911595	-1.68402	0.707977	-1.11869	-0.0516737	-0.771588	-0.244727	-0.67932	-1.31013	1.28624	-0.440666	-1.83398
'BCL7A	-1.13993	-0.0694708	-0.277432	-0.0362251	0.814296	0.19116	0.155713	0.95775	-0.719672	0.0767272	0.933558	0.548545	2.53781	-0.0516087	0.413568	0.291155	1.15649
'BCL7B	0.0728518	-0.862163	2.67624	9.92476	0.503186	-1.31483	-0.691952	-0.498104	-1.4041	-0.617154	2.73734	1.90339	-0.414812	0.420632	1.74717	1.53401	3.92912
'BCL7C	1.94945	0.993051	0.551767	-1.13662	-0.0512913	-2.91347	-1.17355	0.170178	0.643358	-1.7403	-0.192163	0.698404	0.152329	1.31811	-1.83473	-1.79817	-1.09091
'BCL9	-0.725872	-0.818501	-0.472024	3.53274	0.624034	5.50416	1.77105	-0.276085	-1.40332	-0.701481	0.0529213	1.18931	-0.153101	2.13834	0.578279	1.8846	3.18126
'BCL9L	0.677708	0.00459755	-0.528954	-3.69339	0.27844	-2.59685	0.248421	-0.416038	-0.293303	-1.31782	1.10298	0.997776	0.348194	-1.18486	-0.706486	-0.115538	-1.79878
'BCLAF1	1.40014	0.847463	-1.39164	-3.78344	1.8428	2.89773	0.416165	-0.0525337	0.0449718	0.408219	-1.16496	0.398839	0.651126	-2.01673	-0.609984	-2.44103	-0.638215
'BCO1	0.705863	1.61797	0.280472	-2.68981	0.0318718	-4.56486	-0.787602	0.317627	0.285405	-1.75954	0.143313	-2.2165	0.0443805	-0.980649	1.27582	-0.866633	-2.29072
'BCO2	0.215558	0.0156949	-0.494849	-4.69193	0.0291713	-2.67528	0.331773	-0.22392	-0.846467	0.304051	1.81386	0.996466	0.675212	-1.28866	-1.15299	-0.521678	-1.8785
'BCOR	-1.95661	1.49862	-0.868283	-0.273117	0.380206	2.21807	0.458379	0.573685	-0.172467	0.693157	-0.661052	2.97839	0.0509117	-0.700225	-1.98651	-0.027967	0.551298
'BCORL1	0.474718	-1.66476	0.88724	0.792837	0.24634	-1.34815	-1.05651	-1.27796	-0.527517	0.719048	-0.320737	-2.25524	0.658359	1.28159	0.918856	1.71106	-0.190205
'BCR	-0.678183	-1.45248	-0.850317	-3.47518	-0.0218757	-1.61259	2.02878	0.27591	-0.952029	-1.03672	0.1579	-1.87235	1.07524	-0.669254	-0.00659957	0.975163	-2.02864
'BCRP2	-1.54915	-1.20234	-1.22699	-3.64336	0.484609	-2.12875	1.57544	0.339056	-0.913698	-1.6432	0.0363171	-1.73174	0.415428	0.44129	0.25187	1.11609	-2.34478
'BCRP3	-0.255205	-1.50555	-0.908766	-3.3041	0.369949	-1.4161	1.78855	0.586157	-0.915794	-1.47561	-0.692494	-1.10713	0.68889	-0.539433	0.288649	0.848745	-1.88731
'BCS1L	-1.37825	-0.480063	-1.52787	1.1804	-0.5096	1.95769	0.725665	-0.301226	0.933477	-0.35768	-0.0542726	1.51872	-1.13658	0.0701238	-0.398619	0.287329	0.132309
'BCYRN1	-0.098751	0.0360986	0.629403	-1.11383	0.0473559	0.419433	0.185275	2.13517	0.38941	-1.19636	2.47353	-0.508092	-1.15193	0.664733	0.237051	0.715315	0.965952
'BDH1	-2.12743	1.83573	1.17829	1.47318	0.527105	0.395843	0.0849319	-0.0132249	0.491604	-0.149308	3.92574	1.21347	-0.657186	-1.18203	1.24361	-0.980873	1.81486
'BDH2	-0.619345	1.15803	-0.137989	3.83701	0.419236	-4.39034	-0.961715	-1.05088	0.591666	1.19198	0.192829	-0.359282	-1.2418	1.61579	-2.10768	-1.41531	-0.81945
'BDKRB1	-0.263968	-1.08056	-0.652038	-2.17096	-0.761434	-4.59578	0.0770783	0.865198	-1.07345	-1.83258	0.276373	0.579598	-0.570951	0.366841	1.67933	0.688469	-2.11721
'BDKRB2	-0.263968	-0.861609	-0.652038	-2.16655	-0.761149	-4.59497	0.0760638	0.865198	-0.85665	-1.7092	0.276373	0.579598	-0.57063	0.372652	1.48855	0.129006	-2.16233
'BDNF	0.475923	-1.87876	-1.00404	-1.38317	-1.10339	-1.92851	0.696153	-0.124502	-0.408312	-0.973755	-0.106623	-1.84604	-2.07662	-0.664799	-0.00702815	-0.076669	-3.10253
'BDNF-AS	0.475923	-2.95126	-1.00404	-1.32732	-1.10305	-1.9281	0.839098	-0.275637	-0.408312	-0.966609	-0.106623	-1.77691	-1.78016	-0.740995	-0.0502263	-0.0749976	-3.2948
'BDP1	1.6305	-0.171365	-0.842611	0.240773	1.46068	-0.825505	-0.909311	-0.0533269	-1.00387	1.10315	-0.412015	-1.0003	-3.9444	0.258861	-0.811482	1.26087	-1.00484
'BEAN1	1.34961	1.75517	-0.0917121	-3.29391	0.923996	-4.32978	-0.582895	0.613454	2.38881	0.571332	0.21648	-3.47367	0.34196	-0.584933	1.54783	-2.02465	-1.16823
'BEAN1-AS1	1.34961	1.76372	-0.0917121	-3.29391	0.923996	-4.32978	-0.49069	0.613454	2.13334	0.521077	0.21648	-3.47367	0.34196	-0.584933	1.54783	-2.02465	-1.21947
'BECN1	-0.285902	0.528254	-1.77763	-2.43131	0.421124	3.39455	1.17855	-1.7587	0.105029	1.25818	0.490617	-3.0271	-1.77151	0.0710133	0.363953	-0.720102	-0.990244
'BECN2	1.07969	-1.94638	0.309905	1.63309	0.787666	4.76309	1.71734	0.860754	-0.262012	0.252799	-0.143762	1.04426	-0.865774	0.300318	-0.334072	1.80721	2.75103
'BEGAIN	-0.13517	-0.517128	-0.414846	-2.41691	-0.75313	-4.52845	0.0881374	0.95628	-0.911468	-1.65172	0.272548	1.27843	-0.482687	0.29356	1.38251	0.164634	-1.84385
'BEND2	-1.17064	1.94343	-0.540925	0.405839	-0.422637	3.06236	0.718437	1.05591	0.120161	0.202332	-0.731625	3.2026	-0.232984	-0.716423	0.0296927	-2.42326	1.12557
'BEND3	0.762581	1.43966	-0.48813	-3.11134	1.25115	4.20355	0.194631	-0.362585	1.0786	-0.0815262	-1.94634	-0.354616	0.753543	-1.47197	1.40334	-2.48633	0.19606
'BEND3P3	1.11565	-0.00159577	1.53289	-9.82204	-0.542443	1.61773	-0.418991	0.492622	-1.37145	-0.563543	0.0895671	0.677785	-0.370747	-2.80191	-0.550225	0.746459	-2.54256
'BEND4	-1.3493	0.170689	-2.35871	2.1739	0.202867	-3.00376	-0.310535	-0.832751	2.99795	0.240117	-0.694424	-0.654919	-1.70161	1.84427	-2.13742	-0.645564	-1.5148
'BEND5	1.4689	-0.689714	-1.94822	8.88208	-0.317272	4.07019	0.532508	0.565349	0.901163	-0.695582	-0.768788	-2.61389	3.0332	1.26494	-0.375084	-0.9214	3.09709
'BEND6	9.59264e-05	-1.59106	0.60524	-2.43819	-0.29125	3.35875	-0.235483	-1.10367	0.6419	-2.06618	-0.11965	-1.298	2.89064	0.0673639	-0.348707	-1.13475	-0.765738
'BEND7	-1.29856	0.491231	1.67312	-9.71096	-0.698983	3.27371	0.500804	-1.38944	-0.192532	0.269134	-2.13913	-3.23022	-0.383216	-2.35726	-0.699626	0.197229	-3.92368
'BEST1	0.436663	0.163661	-0.540886	-3.3449	0.732762	-2.12468	-0.774733	0.116926	-0.204007	-1.32087	2.12764	2.63249	-0.60701	-0.297309	-0.96363	-0.200397	-1.04207
'BEST2	0.577947	0.445417	-0.325136	1.13247	-2.1353	-2.0303	0.744024	-0.55335	-0.348029	1.4544	-0.162265	-1.98045	-1.78255	0.930578	-0.507001	-0.221035	-1.19015
'BEST3	-0.689608	2.32009	0.513997	0.506931	0.219158	-0.103826	-0.328467	-0.664023	-0.65736	2.41208	2.32625	1.10002	1.93187	-0.619895	1.28127	-1.46388	2.02115
'BEST4	0.719498	-0.240858	-1.02138	8.69053	-0.331975	4.19581	0.916755	-0.441961	1.21464	-1.0453	-0.785131	-1.40827	2.99712	0.637678	0.198111	0.313479	3.65219
'BET1	-0.085881	-2.21483	3.49192	6.75737	1.14218	-0.833832	-0.585328	-0.0197751	0.256466	0.326886	2.2196	2.66422	-0.763493	-0.067439	2.44094	2.00662	4.1839
'BEX1	1.5384	-0.530226	0.0424017	-1.47772	0.422556	-0.0875878	-0.692829	-1.00432	0.189634	0.086307	-0.201477	-2.62032	0.862007	0.456666	0.139764	2.00579	-0.217738
'BEX2	2.02683	-0.360348	0.078471	-1.47659	0.422566	-0.654627	-0.693415	-1.00432	0.183376	0.0388816	-0.201477	-1.58904	0.658276	1.63262	-0.0790865	2.00595	0.247016
'BEX3	2.02683	-0.341404	0.0939189	-1.47659	0.422566	-0.654627	-0.692698	-1.00432	0.183376	-0.00284461	-0.201477	-1.58904	0.976075	1.63262	-0.0790865	2.00595	0.324811
'BEX4	2.29251	-0.365815	0.0424017	-1.47791	0.422566	-0.654627	-0.692829	-1.00432	0.20711	0.530302	-0.201477	-1.58467	0.620287	1.63262	-0.0790865	2.00579	0.42321
'BEX5	2.28575	-0.290266	0.0428255	-1.53759	0.414503	-1.70944	-0.692829	-1.02343	0.195058	0.4566	-0.201477	-2.62032	-0.822779	0.5696	0.570206	2.00759	-0.589001
'BFAR	1.02725	0.386493	-1.79715	-2.10253	-0.461403	-2.61419	-1.57121	-1.05666	2.33661	-0.955413	0.0142281	1.44179	-1.18761	1.95272	-1.65156	0.0569193	-1.54542
'BFSP1	0.215147	1.00401	0.231061	3.98856	-0.495003	-0.603622	-0.147171	-0.693489	-0.291806	1.01204	0.340053	0.526644	1.21096	0.469062	1.81557	0.373189	2.2388
'BFSP2	-2.63483	2.10061	0.615043	2.29368	-0.284397	-0.244944	2.84368	0.912308	0.789114	-0.598678	3.17865	0.0588364	0.966007	-1.26292	1.25888	0.201368	2.5481
'BFSP2-AS1	-2.63483	2.07758	0.615043	2.29918	-0.284397	-0.244944	2.84368	0.889325	0.789114	-0.598678	3.17865	0.599396	1.1131	-1.26292	1.25888	0.880555	2.87968
'BGLAP	-0.618667	-0.761732	0.327208	1.63836	0.129702	4.8217	1.8681	0.605959	-1.13176	-0.263415	0.257299	0.869368	-1.05902	1.32815	0.342288	0.604678	2.23955
'BGLT3	0.444572	-0.544969	-1.26078	-1.07777	-1.33514	-1.45979	0.343952	-1.08455	0.685587	-0.293501	-0.715006	0.00644078	-1.61088	-0.939508	0.196686	0.0957754	-2.13722
'BGN	1.36011	-0.644796	0.00564628	0.241339	-0.37784	-0.870531	-0.37509	0.389128	0.123178	-1.37417	0.984566	-3.81037	-0.446574	-0.0978653	-0.325237	2.32838	-0.722532
'BHLHA15	-0.919796	-2.06115	3.66063	8.14842	0.840931	-0.812229	-0.914179	0.653395	-0.933428	0.227958	0.180055	3.19655	0.379748	0.442151	1.90074	1.88638	3.96904
'BHLHA9	0.905568	-0.922861	-0.52793	-2.62151	-1.35188	1.29805	-1.86983	0.965967	-1.28797	0.99759	-0.620723	-0.815368	0.376085	-1.67787	0.803016	-1.08874	-1.8596
'BHLHB9	1.5384	-0.312591	0.0424017	-1.51004	0.414522	-1.07806	-0.692829	-1.02323	0.195058	-0.0475356	-0.201477	-2.62032	-0.53898	0.891604	0.13885	2.00759	-0.699159
'BHLHE22	-2.05196	2.16205	0.147514	-0.258412	-1.22413	1.33051	1.3833	0.739128	1.35905	1.16632	-0.154492	1.91356	3.34784	0.299112	-0.185013	1.74663	2.93025
'BHLHE23	-0.618002	1.55962	1.29394	3.53725	0.924309	-0.18082	-0.552285	-1.31265	0.252241	0.744416	0.800306	0.547927	0.569469	-0.49499	0.0493105	-0.800998	1.57976
'BHLHE40	-0.506529	2.23915	-2.32371	1.07837	-1.1766	-0.927804	0.72352	1.19881	-0.405325	1.28706	-0.697722	1.80787	-0.0183756	0.76939	-0.887985	-0.499565	0.415138
'BHLHE40-AS1	-0.506529	2.25704	-2.32099	1.07837	-1.1766	-0.927804	0.72352	1.19881	-0.459218	1.28785	-0.697722	1.80414	0.29604	0.773272	-0.880291	-0.5151	0.4837
'BHLHE41	0.0285632	1.7994	-1.43744	-1.55113	-3.05439	-0.372832	-1.82845	1.33733	-0.504881	1.70301	2.82511	-0.619971	0.753103	1.7821	0.684031	-0.012819	0.382683
'BHMG1	-2.35894	0.557626	-0.298932	6.24256	-0.590129	-1.07837	-1.82582	1.05303	1.07615	1.62869	-0.670109	-0.828893	0.692596	1.08053	0.190693	-1.59386	0.819207
'BHMT	2.33149	-0.219869	-0.841697	0.626953	1.07715	-0.764865	-1.06551	0.709989	-1.21148	1.08714	-0.161187	-0.549957	-4.19578	-0.0805482	0.33691	0.678851	-0.560606
'BHMT2	2.33149	-0.219869	-0.841697	0.626953	1.07715	-0.804674	-1.13028	0.709989	-1.18463	1.04701	-0.161187	-0.549957	-4.19578	0.0560473	0.33691	0.678851	-0.555919
'BICC1	-0.0493084	0.656452	0.523134	-10.3437	-0.686679	1.94013	0.102721	0.327045	-0.908068	0.618428	0.724378	-0.199325	-0.010955	-2.02413	-1.34617	-1.02679	-2.92572
'BICD1	-0.295956	1.52983	-0.941828	-0.874864	-2.53345	-0.325993	-1.00042	0.991033	-1.08605	-0.0481327	2.13483	0.322618	0.0721399	0.892944	0.69301	-0.100926	-0.142803
'BICD2	-0.000601051	-0.366118	-0.952192	0.0590565	0.895493	-3.87361	-1.59574	-0.0224868	-0.279472	0.0728927	-0.37581	2.27929	-1.11207	-0.309862	-0.802661	0.0419904	-1.58547
'BICDL1	-1.24881	0.831539	0.662207	0.839285	0.802685	-0.0799435	0.923997	0.831752	0.0180729	0.440714	0.967016	2.32389	0.677413	-0.41283	0.276823	0.00538943	1.9648
'BICDL2	-0.336125	0.41379	-2.33949	-0.643422	-1.32846	-2.29327	-1.84027	-0.748425	1.19641	-1.08263	0.408608	0.602477	-0.962235	1.74411	-0.635595	-2.30637	-2.53773
'BID	-1.34015	-0.611089	-1.50586	-3.38909	0.644468	-2.13521	1.29231	0.374695	0.13944	-1.06919	-0.0858839	-1.5461	0.405208	0.455061	-0.638647	0.998165	-2.00297
'BIK	-1.82595	-1.99662	-1.03262	-2.86515	-1.17694	-1.26577	2.47819	1.56415	-1.20356	0.470642	-0.251595	-1.81905	0.590541	-1.17184	-0.39632	-0.976374	-2.71956
'BIN1	-1.92202	0.286526	-0.733529	0.747654	1.72925	3.64432	-2.72745	-0.72495	-0.144113	-0.594708	-1.31004	0.0534998	-1.93613	-1.40235	-0.100688	-0.0851082	-1.30496
'BIN2	-0.393797	1.76475	-0.184587	1.40958	0.237875	-0.0211458	0.165522	0.783728	0.293851	0.335897	1.23242	0.898665	0.153792	1.65681	0.556914	-0.241612	2.16217
'BIN3	0.862228	-1.37809	-0.935861	1.6778	-1.39821	-1.38735	-1.21806	-1.73756	-0.374119	-1.06561	-0.652856	-2.82618	-0.734115	-2.11324	-0.650494	0.447304	-3.3711
'BIN3-IT1	0.862228	-1.37809	-0.935861	1.6778	-1.39821	-1.38735	-1.21806	-1.73756	-0.325092	-0.75866	-0.652856	-2.82618	-0.734115	-2.11324	-0.650494	0.449104	-3.28166
'BIRC2	0.111183	0.990661	-0.613385	-4.29322	-0.566527	-2.3208	-0.0847373	-0.320274	0.0983945	-0.30509	1.98833	-0.291953	-0.0460152	-0.311378	-1.47294	0.463968	-1.74344
'BIRC3	0.111183	0.990661	-0.613385	-4.29322	-0.566527	-2.3208	-0.0847373	-0.320274	0.0983945	-0.30509	1.98833	-0.291953	-0.0460152	-0.311378	-1.47294	0.463968	-1.74344
'BIRC5	-0.852096	0.8321	-1.63794	0.975358	0.397086	3.94862	-0.175562	-0.45365	1.17285	-0.214822	-0.490416	-0.847474	-0.00477518	1.41051	-0.619766	1.01207	1.11302
'BIRC6	-0.674398	0.734014	-0.948355	0.320967	0.579679	4.07957	0.504274	-0.491595	-1.38491	0.137152	-0.332785	-1.13564	0.838439	0.262455	0.463751	0.294633	0.811811
'BIRC6-AS2	-0.699373	0.678187	-0.996512	0.320967	0.579679	4.19143	0.387934	-0.588935	-1.40266	-0.107118	-0.332785	-0.737	0.972795	0.0393215	0.437894	0.294633	0.759613
'BIRC7	-0.773077	1.51452	1.31276	3.66239	0.924309	-0.18082	-0.552285	-1.41842	0.521124	0.690346	0.800306	0.231826	0.604624	-0.349835	0.0473527	-0.829175	1.55149
'BIRC8	-2.3104	1.39688	-0.595945	6.50524	-0.41286	-1.10091	-1.31861	0.112404	1.29841	1.39737	-0.228138	0.551859	1.64187	1.82472	-0.53128	-1.27085	1.73994
'BISPR	0.892577	-0.00690422	0.705657	0.220356	-2.67989	-1.3427	0.117801	-1.17978	-0.203568	0.851564	0.461304	0.131625	-1.81855	1.33913	1.38694	-0.753219	-0.469414
'BIVM	0.814067	-1.03123	1.69603	-3.56686	1.79134	0.317091	0.746198	-1.12954	0.579526	0.647364	-1.18615	-0.789315	-0.159106	1.17432	0.284839	-0.355052	-0.0416219
'BIVM-ERCC5	0.814067	-1.03123	1.69603	-3.56686	1.79134	0.317091	0.746198	-1.12954	0.579526	0.647364	-1.18615	-0.789315	-0.158801	1.09748	0.284839	-0.355052	-0.0607544
'BLACAT1	0.79061	-0.429172	1.14753	2.58226	0.697647	4.62525	2.33836	0.778222	-0.0430482	-1.72807	0.00498487	4.8512	-1.15004	1.73176	0.434989	1.55849	4.54774
'BLACE	0.20578	-1.63388	2.0914	6.94855	-1.74127	-1.37339	-0.987126	-0.50642	-1.04133	-1.77376	2.32824	1.14062	-0.675152	0.566632	0.0874265	0.990342	1.15667
'BLCAP	-0.55736	0.269094	1.9617	3.75976	0.481359	-0.225415	-0.757353	-0.730586	1.46785	2.40604	1.55066	-1.0106	1.74065	0.0558433	1.09143	-0.313285	2.79745
'BLID	0.696786	-0.114157	-0.243791	-3.52014	0.896789	-1.4281	0.508912	0.08134	-0.288917	-0.417974	1.10368	-0.326828	0.433362	-1.38958	-1.50435	-0.215654	-1.43216
'BLK	0.682914	-0.90502	-0.998366	1.944	-1.52104	-1.34034	-0.68724	-1.38368	-0.4502	0.384272	0.582279	-1.75002	0.888179	-1.2953	-0.632144	0.272309	-1.55235
'BLM	0.413078	-1.59876	1.05469	-1.08248	1.7554	-3.36704	0.0556093	-0.147812	-1.13426	-1.09772	1.43204	-0.32298	-0.704219	0.307091	0.0152765	0.0249256	-1.09929
'BLMH	0.810324	1.05285	-1.0815	-3.23363	0.865886	3.05452	-0.425296	-0.628628	0.016328	1.63687	0.231273	-0.702331	-0.795993	-2.54376	0.212298	0.536351	-0.248612
'BLNK	1.38848	-1.2611	0.592686	-9.79856	-0.936461	1.15035	-1.36624	0.79642	-1.31503	0.664202	-0.287486	1.33378	-0.247652	-2.73043	-1.05382	-0.516804	-3.39691
'BLOC1S1	-1.11159	2.9739	-0.147974	-0.150399	0.477205	-0.106237	0.590759	0.949107	-0.0713163	1.34771	-0.272694	-0.462141	-1.45264	0.666942	0.0985267	-0.658069	0.667773
'BLOC1S2	0.5768	-0.0663809	0.632198	-9.78481	-0.859687	1.1457	-0.838414	1.49082	-1.24046	0.3034	-0.305636	1.52026	-1.29373	-2.61699	-0.31686	0.149838	-2.87598
'BLOC1S3	-2.11286	0.825141	-1.00858	6.19451	-0.506212	-1.06938	-1.39819	1.15878	0.921254	1.27468	-0.655758	-0.84215	0.645863	1.88151	-0.857758	-1.88941	0.64036
'BLOC1S4	-2.01746	1.09105	-3.17596	2.71928	-1.69211	-3.97643	-0.834658	0.697713	3.51523	-0.547336	0.238936	1.2142	0.525797	0.982854	-2.42894	-0.673832	-1.09041
'BLOC1S5	0.355582	-0.00853516	1.14241	-2.60398	-1.31042	2.60151	0.838743	-0.225699	0.208658	-1.37024	-0.94462	-2.41132	2.25361	2.22643	-0.0320325	-0.928097	-0.0520028
'BLOC1S5-TXNDC5	0.200356	0.135269	1.14241	-2.92261	-1.45307	2.60151	0.838743	-0.225806	0.208658	-1.3699	-0.94462	-2.38508	2.27363	2.22581	-0.032097	-0.838972	-0.136444
'BLOC1S6	1.56756	-0.389829	0.800659	-2.67988	1.51609	-4.76373	-1.78004	0.240815	-1.03607	1.61022	-0.0889862	-1.01354	-2.39576	-1.74303	1.27111	-1.13619	-2.50515
'BLVRA	1.19216	0.283959	3.15076	8.42168	-0.0531002	-1.20739	-0.226739	0.229564	-1.0622	-1.25253	-0.766888	1.14541	0.864703	-0.105036	1.11618	0.258026	2.99714
'BLVRB	-1.61756	0.191328	-1.13518	6.81236	-0.661286	-1.09841	-1.6371	-0.0514436	-0.189389	1.5345	0.359947	0.0490359	1.14172	2.22231	0.118784	1.47337	1.87825
'BLZF1	-0.604599	-0.802945	0.87512	2.69994	0.629508	4.73297	2.96938	0.153904	-0.794807	-0.573284	0.152019	1.04232	-1.7262	1.03744	-0.223557	1.14223	2.67736
'BMF	1.53314	-0.160296	0.256577	-3.17731	1.16464	-4.65667	-3.12654	0.56523	-1.03184	0.809241	0.500031	-0.764611	-2.05229	-1.52368	0.960016	-0.80425	-2.87715
'BMI1	-0.365084	0.510119	1.34631	-9.59686	-0.271317	3.27779	0.28111	-0.82989	0.207217	0.697278	-1.96299	-1.06138	-0.115539	-2.64002	-0.203922	0.227107	-2.62502
'BMP1	1.04436	-1.46083	-1.07442	1.66426	-1.39821	-1.44463	-1.0214	-1.73847	-0.107883	-0.953393	-0.652856	-2.87837	-0.897474	-2.01409	-1.0502	0.20073	-3.44572
'BMP10	-1.97404	1.80271	-0.0554203	0.0958533	0.214913	4.11428	0.0720478	0.0659037	0.851266	0.561678	-0.202859	-0.570493	-0.393883	0.153234	1.80945	0.575261	1.77998
'BMP15	-1.51611	0.112735	1.20789	0.0705279	0.588129	1.04434	0.595475	0.828542	0.746895	0.578455	0.136312	-0.626834	-0.487661	-0.559251	-1.62653	-0.621173	0.117935
'BMP2	-0.404913	0.428187	0.305056	4.9068	0.640484	-0.891349	-0.538747	-0.165768	0.407347	1.20308	0.0443974	-0.453409	0.993957	1.15063	1.5076	0.827772	2.49028
'BMP2K	-1.58022	0.466886	-1.13757	3.8579	-0.103194	-4.98388	-0.695481	-0.338042	0.94108	-0.00481273	0.379862	2.12639	-0.901649	0.745895	-1.83092	-1.63334	-1.17277
'BMP3	-2.01459	1.06229	-1.41606	3.85195	0.030333	-4.90433	-0.1424	-0.031076	1.38828	0.595515	0.379118	2.58114	-1.3555	0.772572	-1.11546	-1.63371	-0.487985
'BMP4	0.831635	-1.68935	-0.254607	-3.28511	-1.28124	-4.10752	-0.0602045	0.789994	-1.65895	1.09085	1.02499	-1.35448	0.528897	-0.334236	1.7765	-0.740962	-2.18095
'BMP5	0.202419	-0.323898	0.583071	-1.92126	-0.994592	2.78565	0.0671557	-1.03338	0.514778	-1.95085	-0.418427	-2.0782	3.41908	0.570329	-0.391743	-0.892807	-0.465669
'BMP6	0.211441	0.221226	1.14241	-2.91615	-1.45307	2.60043	0.838377	-0.476565	0.208658	-1.31692	-0.94462	-2.41062	2.4835	2.22581	-0.0321291	-0.95772	-0.143989
'BMP7	-0.871488	1.30385	1.60432	3.44974	0.838372	-0.158644	-0.527317	-1.79554	-0.296576	0.957636	1.07815	3.33837	1.05688	0.0449075	0.782501	-0.633217	2.54298
'BMP7-AS1	-0.871488	1.31737	1.60432	3.44974	0.838372	-0.157552	-0.527317	-1.79554	-0.296576	1.05168	1.07815	3.33837	1.05688	0.0449075	0.782501	-0.633217	2.57015
'BMP8A	0.210403	1.11133	-0.711234	8.72213	-1.35071	4.34926	0.80192	-1.05087	0.330043	-1.13792	-1.60603	-0.543167	2.58311	0.939749	0.282427	-1.79524	2.7838
'BMP8B	0.322427	1.07198	-1.25314	8.74997	-1.36585	4.34357	0.820275	-0.612023	0.330043	-1.16008	-1.60603	-0.543167	3.08004	0.826894	0.532412	-0.824441	3.17822
'BMPER	0.546705	0.174984	3.48771	7.75136	-0.0777556	-1.13111	-0.502211	0.379576	-1.39058	-1.1749	-0.552551	3.22779	0.447413	-0.216806	1.35626	-0.584475	2.93535
'BMPR1A	0.675936	-0.186069	0.367885	-9.95502	-0.185937	1.4169	-0.55084	0.605706	-1.56438	1.1964	-0.354377	-0.424678	-1.54689	-2.65964	-1.56943	0.706242	-3.50705
'BMPR1B	-0.897519	0.912382	-1.8537	3.67376	0.336985	-4.51046	-0.257025	-0.979095	1.22435	0.0980187	-0.415168	0.820679	-2.66004	1.78375	-1.93593	-1.41676	-1.51894
'BMPR1B-AS1	-0.897519	0.912382	-1.8537	3.67376	0.336985	-4.51046	-0.257025	-0.979095	1.22435	0.139233	-0.415168	0.820679	-2.66004	1.78375	-1.93593	-1.41676	-1.50864
'BMPR2	-1.22218	-1.07666	-1.59279	0.875278	0.499965	1.93904	-0.405356	-0.555929	1.27644	-1.33214	0.250119	0.717266	-2.3786	-0.0745974	0.304134	-0.00183962	-0.694461
'BMS1	-1.42391	0.902049	1.20549	-10.2594	0.916828	2.81491	0.416763	-0.64536	-1.2252	0.625622	-0.205173	-0.680819	-0.508639	-2.62681	-0.185106	-1.08498	-2.99094
'BMS1P20	-0.678183	-1.45248	-0.850317	-3.47518	-0.0218757	-1.61259	2.02878	0.27591	-0.952029	-1.03672	0.1579	-1.87235	1.07524	-0.669254	-0.00659957	0.975163	-2.02864
'BMS1P21	1.11565	-0.00159577	1.53289	-9.82204	-0.542443	1.61773	-0.418991	0.492622	-1.37145	-0.563543	0.0895671	0.677785	-0.370747	-2.80191	-0.550225	0.746459	-2.54256
'BMS1P4	0.817164	-0.119107	1.21361	-9.96981	0.69249	1.84874	-0.968335	0.482461	-0.890383	0.780321	0.251287	1.35145	-0.481708	-2.49199	-0.802038	1.0884	-1.79936
'BMT2	-0.0348626	-1.75812	3.07314	7.55336	1.41897	-0.745252	-1.21909	0.210056	0.270394	0.225635	2.28552	1.24719	-0.049636	0.308043	0.540544	1.16626	3.62303
'BMX	-1.15078	1.75906	-1.03674	0.629742	-0.797829	2.99347	0.707376	0.883866	-0.0568018	-0.199651	-1.34782	1.04636	-0.874567	-0.70929	-0.447004	-2.42681	-0.256854
'BNC1	0.925196	-0.708723	0.949381	-1.36156	1.69823	-3.75292	-0.265875	0.434604	-0.285955	-0.226831	1.36007	-0.866033	-0.483316	0.29368	0.790064	0.279662	-0.30508
'BNC2	-0.604271	-2.11784	-1.61831	-3.38752	1.84197	-3.82736	0.51825	-0.927735	-1.10107	-2.56775	-0.422197	-1.42738	0.0252418	-1.39747	-0.532794	-0.256282	-4.45063
'BNIP1	1.92448	0.606785	-1.28412	0.499898	1.3504	-0.168019	0.650695	0.507669	0.276209	-0.121139	1.52066	2.08909	-1.28412	-0.0673273	0.813127	0.41354	1.93196
'BNIP2	1.61781	-1.50104	0.575021	-2.71093	0.838856	-3.01797	-1.00982	-0.0163966	0.0997041	1.63654	0.443266	-1.85312	-2.06057	-0.201951	-0.00984918	-0.888426	-2.01472
'BNIP3	0.32125	-1.03795	0.482663	-8.89122	-0.990746	1.31311	-0.153631	0.657905	-1.79908	0.485482	0.341124	0.599907	-0.923563	-2.09326	-0.396807	0.455531	-2.90732
'BNIP3L	0.970328	-1.32199	-1.05313	0.466739	-1.83426	-1.37689	-1.12294	-1.45144	0.104147	-1.34263	-0.599124	-1.76124	-0.773953	-2.27961	-0.663207	0.584867	-3.36358
'BNIPL	0.145087	0.139483	0.249582	1.96725	-0.0400676	4.80909	0.896222	-0.000548458	-0.964911	-0.249322	-0.0560224	3.28176	0.666309	1.31301	-0.51371	0.166817	2.95251
'BOC	-2.11628	1.1056	-0.285112	1.60707	-0.755743	-1.55956	1.2312	-0.0374813	0.661696	0.949186	1.90375	1.91787	-0.733101	-0.403106	1.28575	0.845923	1.40442
'BOD1	1.92448	0.590681	-1.28485	0.258648	1.32212	-0.167934	0.335013	0.685795	0.276209	-0.316078	1.52066	2.13919	-1.29019	-0.171748	0.811085	0.343558	1.74416
'BOD1L1	-2.06253	0.390193	-1.78456	2.93018	-1.23513	-3.3368	-0.661927	0.900725	3.28051	-0.346281	0.488727	2.18841	-0.0358092	0.840251	-2.2307	-0.449895	-0.281162
'BOD1L2	1.81871	-2.5409	-1.28764	1.40787	0.611962	-2.94526	-0.59313	0.0882819	0.215088	-0.541586	-0.0996099	0.0249839	-0.90693	0.122976	-0.35971	1.32541	-0.914872
'BOLA1	-0.725872	-0.818501	-0.472024	3.53274	0.624034	5.50416	1.77105	-0.276085	-1.40332	-0.701481	0.0529213	1.18931	-0.153101	2.13834	0.578279	1.8846	3.18126
'BOLA2	0.767624	1.01845	1.08042	-1.75613	-0.138275	-2.88924	-1.22943	-0.0903106	1.46558	-1.24698	-0.192163	0.46375	0.509601	1.29785	-1.42513	-1.08021	-0.861148
'BOLA2B	0.767624	1.01845	1.08042	-1.75613	-0.138275	-2.88924	-1.22943	-0.0903106	1.46558	-1.24698	-0.192163	0.46375	0.509601	1.29785	-1.42513	-1.08021	-0.861148
'BOLA3	-1.5548	1.24095	-0.0503912	0.483126	-0.414047	4.26148	-1.18796	-1.34577	0.633601	1.57048	-0.195988	-0.0171898	-0.165091	-0.450289	-0.105374	-0.675665	0.50677
'BOLA3-AS1	-1.5548	1.5959	-0.0503912	0.483126	-0.414047	4.26148	-1.18796	-1.34577	0.633601	1.54993	-0.195988	-0.0171898	-0.165091	-0.450289	-0.105374	-0.675665	0.590371
'BOLL	-0.864789	-1.26376	-1.60925	0.90596	0.188763	2.96868	-0.113946	-1.235	0.795556	-1.20577	-0.0166786	-0.640353	-2.84279	-0.19007	0.199256	-0.0721815	-1.24909
'BORA	0.37297	0.157249	1.23148	-3.42666	0.919715	0.157885	0.367774	-1.00409	0.731503	0.216969	-0.969546	-0.683245	-0.68544	2.75455	-0.875961	0.251466	-0.120846
'BORCS5	-0.695757	0.999731	-1.18524	-1.17775	-1.2701	-0.456041	-0.467272	1.25451	-0.886563	0.984799	2.09836	-1.17014	-0.538389	1.78279	1.55518	-1.35128	-0.130792
'BORCS6	1.56698	-0.403751	-0.504464	-2.94987	-1.09978	0.915005	-1.58346	0.68729	-1.32442	0.171146	-0.794723	0.106464	1.06953	-2.15333	1.55863	-0.425054	-1.29095
'BORCS7	-0.11668	0.0570858	0.823272	-9.26951	-0.664354	1.15079	0.0032147	1.23662	-1.22549	0.195174	-0.313852	1.22298	-1.87365	-2.58072	-0.212521	0.818321	-2.68733
'BORCS7-ASMT	-0.11668	0.0570858	0.823272	-9.26951	-0.664354	1.15079	0.0032147	1.23662	-1.22549	0.195174	-0.313852	1.22298	-1.87365	-2.58072	-0.212521	0.818321	-2.68733
'BORCS8	1.36091	0.0785589	1.11081	0.678133	-1.31094	-1.71392	-1.38832	-1.80597	0.518067	0.440955	0.307712	-0.0326113	-1.04486	0.588427	0.840402	-0.173623	-0.386566
'BORCS8-MEF2B	1.36091	0.0559023	1.11081	0.678133	-1.31094	-1.71372	-1.38832	-1.79294	0.518067	0.233092	0.307712	-0.0326113	-1.19123	0.588427	0.887025	-0.363558	-0.513309
'BPESC1	-2.29539	1.36957	0.585764	2.97745	-0.326943	0.301456	0.912155	0.648457	0.0478777	0.0871159	3.16781	0.539453	1.20386	-1.4979	1.27957	-0.0440599	2.23906
'BPGM	0.272001	-1.91883	3.30814	7.46933	-2.04023	-0.898858	0.652694	0.223142	0.231927	-1.08557	2.39114	2.67346	-0.217416	-0.21797	-0.596065	1.437	2.92097
'BPHL	1.4325	0.887485	1.13037	-1.71838	-0.456741	2.70887	1.03038	-0.174186	-0.125619	-0.847048	-0.919628	-0.2978	1.76663	2.81941	0.536107	-1.01436	1.6895
'BPI	-0.353158	0.667909	1.91128	3.71479	0.583334	-0.203747	-0.737658	-0.680607	0.839632	3.20593	1.55593	-1.00687	1.22432	-0.0740047	1.28595	-0.214889	2.92953
'BPIFA1	-0.254543	0.676656	1.71295	3.4231	-0.658648	-0.268677	-0.764902	-0.34268	0.72721	2.57707	1.6682	3.00028	1.24948	0.0418854	1.21235	0.0819728	3.52042
'BPIFA2	-0.254543	0.177382	1.71295	3.38725	-0.639851	-0.268677	-0.764902	-0.34268	0.72721	2.6162	1.80889	2.97972	1.24948	-0.0484154	1.22352	0.167332	3.43272
'BPIFA3	-0.254543	0.476294	1.71295	3.4231	-0.675706	-0.268677	-0.764902	-0.34268	0.72721	2.57707	1.6682	3.00028	1.24948	0.0418854	1.21235	0.0819728	3.46607
'BPIFA4P	-0.254543	0.178589	1.71295	3.38725	-0.628242	-0.268677	-0.764902	-0.34268	0.72721	2.51896	1.6682	2.97888	1.24948	0.0418854	1.21235	0.0819728	3.37467
'BPIFB1	-0.254543	0.41385	1.6982	3.4231	-0.658648	-0.268677	-0.764902	-0.631968	1.00163	2.65017	1.6682	3.00028	1.24948	0.0537214	1.02403	0.169541	3.44336
'BPIFB2	-0.457635	0.148642	1.88478	4.08435	-0.49303	-0.26268	-0.764902	-0.390362	0.725783	2.8687	0.364343	2.99498	1.07042	0.181479	1.22554	0.209683	3.34752
'BPIFB3	-0.457635	0.51279	1.88478	3.38626	-0.645217	-0.268463	-0.764902	-0.390362	0.675766	2.69559	0.364343	2.99498	1.07042	0.181479	1.22554	0.209683	3.16876
'BPIFB4	-0.242637	0.526906	1.88478	3.38626	-0.645217	-0.268463	-0.764902	-0.385157	0.675766	2.69559	0.364343	2.97961	0.942783	0.181479	1.22692	0.209683	3.19193
'BPIFB6	-0.457635	0.169154	1.88478	3.37972	-0.49303	-0.260801	-0.764902	-0.390362	0.725783	2.8687	0.364343	2.99498	1.07042	0.181479	1.22554	0.209683	3.17696
'BPIFC	-2.99876	-1.78681	-1.20178	-3.51936	0.612439	-1.69569	1.59844	0.809434	-2.00596	0.11775	-0.703716	-1.83128	0.485838	0.230394	0.155917	-0.735644	-3.1172
'BPNT1	1.04609	-1.51317	0.549314	0.798493	1.03043	4.94797	1.49061	0.672964	-0.203282	-0.109096	0.0583233	2.10997	-1.22904	2.63759	-0.275158	0.859604	3.2179
'BPTF	-1.74959	3.18079	-2.1735	0.87202	2.12963	3.91895	-0.442813	-0.832129	1.65975	-0.00830405	-1.07421	-1.2513	0.274255	2.53112	-1.02425	0.413083	1.60588
'BRAF	0.290355	-1.92308	3.35963	7.57936	-1.49415	-1.30229	0.471613	0.0558994	0.991349	-1.3157	2.20738	2.55965	-0.00143031	-0.107896	-0.500356	1.57015	3.11012
'BRAP	-1.16635	0.0754014	0.693641	1.50388	0.193079	-0.0825562	0.392457	1.05829	0.520675	-0.0121025	0.722967	0.876351	-0.365165	0.0910692	-0.201529	-0.580446	0.929915
'BRAT1	1.13696	0.00376422	3.12193	7.94268	0.781749	-1.13603	-1.05136	0.351461	-0.749153	0.0492533	-0.584598	1.49819	1.29854	0.388947	0.751702	0.0942867	3.47458
'BRCA1	-0.385712	0.551259	-1.83058	-2.11838	0.287384	3.32801	0.345807	-1.82889	0.594003	1.71994	1.15268	-2.61395	-1.70426	0.192254	0.89193	-0.840074	-0.564642
'BRCA2	0.948995	0.183847	1.14111	-3.60792	1.53791	-0.471873	-1.15688	-0.10842	-0.435093	0.58911	-1.96362	-5.35599	0.649046	2.07375	-0.275124	-0.109025	-1.59005
'BRCC3	1.11784	-0.917965	0.597784	0.19032	-1.18481	-0.997283	-0.311358	1.00153	0.0682922	-1.13284	1.27481	-1.7582	-1.09529	-0.0948393	-0.556019	0.960483	-0.709385
'BRD2	1.04389	0.654436	-0.18731	-2.77939	-1.04763	2.79043	1.0167	0.260319	1.76974	-2.97554	-1.21589	-1.14835	1.69727	1.09894	-1.0726	0.665417	0.142604
'BRD3	0.177374	0.296364	-0.247876	-1.08396	0.306382	-3.67228	-0.00986139	0.718191	0.235397	0.012503	-0.43757	2.08788	-1.9761	0.828487	0.0304477	0.393544	-0.585267
'BRD4	1.17359	-0.993607	1.14009	0.558647	-2.79737	-1.88161	-0.404591	-1.36127	-0.9099	1.9314	0.690115	-0.961707	-2.03143	1.07671	-0.777989	0.293552	-1.31384
'BRD7	-0.553736	2.41188	-0.473725	-3.90338	0.621235	-4.27516	-0.541986	1.49708	1.2187	-0.245916	-0.265357	-1.81918	-0.502809	-0.934228	1.79621	-1.76596	-1.93408
'BRD7P3	0.881455	1.20351	-0.595432	-4.29717	0.895661	3.08473	0.75525	0.252407	0.732648	-0.000547155	-2.33549	-0.432166	1.49669	-2.22152	0.819575	-2.41629	-0.544172
'BRD8	1.47537	1.28979	-1.24726	1.52873	1.63973	0.356053	0.218102	-0.224844	-0.341507	0.941965	1.51137	0.767035	-1.67617	-0.983679	1.28582	0.778216	1.82968
'BRDT	1.71434	-2.28811	-2.16956	8.24261	-0.381363	4.65274	-0.142055	2.27982	0.545973	-0.194788	-0.984629	-1.73914	1.46663	0.780252	0.703227	-1.62012	2.71646
'BRDTP1	1.93296	-0.686077	0.20767	-0.834895	0.803049	-1.52656	-1.29547	-1.77392	-0.217295	-0.115887	0.544458	1.34357	0.132433	0.934608	0.235437	1.95718	0.410318
'BRE	-1.03082	0.523229	-1.17625	0.67313	0.766743	4.45386	0.73847	0.70109	-1.22118	-0.328319	0.167669	0.814336	0.556289	0.478833	0.120069	-0.0433466	1.54845
'BRE-AS1	-1.03082	0.523229	-1.17625	0.67313	0.766743	4.45386	0.73847	0.70109	-1.22118	-0.328319	0.167669	0.814336	0.556289	0.478833	0.120069	-0.0433466	1.54845
'BRF1	-0.408899	-1.07305	-1.02448	-2.0156	-0.564589	-4.22792	-0.417583	0.76017	-1.134	-1.28152	0.209297	0.35025	0.168226	0.594543	0.7652	1.61703	-1.92073
'BRF2	-0.132805	0.665307	0.0563382	0.490496	-2.27276	0.359853	-0.4158	0.538155	-1.20374	1.35719	0.701384	-0.261659	-0.539304	-0.949349	0.287581	0.67033	-0.162194
'BRI3	-0.919796	-2.07495	3.60798	8.14619	0.877481	-0.778413	-0.914179	0.707356	-0.935262	0.371611	-0.439769	3.21314	0.379748	0.442031	1.72328	1.88706	3.82338
'BRI3BP	-1.19243	0.702706	0.405165	-0.547271	0.805227	0.128575	0.0726452	0.954669	-0.436045	0.0669628	0.587913	0.600014	0.0477429	-0.779531	1.07515	-0.0855504	0.601486
'BRICD5	-0.601231	0.419686	-2.29872	-0.213228	-0.812604	-2.28566	-1.67665	-0.795633	1.54133	-0.744552	1.04307	0.536837	-0.552401	1.36955	-0.706943	-2.60524	-2.0956
'BRINP1	0.0579232	-0.120483	-0.206419	-0.191562	0.707052	-4.00625	-1.077	-0.118655	0.0135953	0.842034	-1.11172	2.18798	-0.988781	0.690043	0.45611	0.716795	-0.537333
'BRINP2	0.866517	-0.863066	0.808722	2.44853	0.382002	4.75062	2.86499	0.193671	-1.23364	-0.605831	0.143041	1.39289	-1.87881	0.749181	-1.00878	1.33737	2.58685
'BRINP3	1.58217	-0.854807	1.24029	2.22036	0.574906	4.87483	2.04519	0.923639	-0.268179	-1.27144	0.444506	4.05581	-2.08596	0.938655	-0.710704	1.5949	3.82604
'BRIP1	-1.06526	2.71484	-1.95185	0.737597	1.07318	4.0853	-0.811585	-0.595537	1.68715	0.304776	-1.05132	-0.210637	0.0220501	2.41326	-1.708	0.629621	1.5684
'BRIX1	-0.107062	1.19174	1.31541	2.07186	-0.92137	0.245439	0.114543	-0.625975	1.13429	-2.13555	-1.0819	-1.31332	-1.36819	-0.504212	-0.157952	0.395664	-0.436645
'BRK1	-0.105601	1.68663	-2.53747	0.616495	-1.35649	-0.958587	-0.953937	1.35174	-0.44625	0.938379	-0.750023	2.06759	0.228048	0.6473	0.108477	0.167456	0.175938
'BRMS1	-0.328847	1.33604	0.0565645	-3.00465	-0.594011	-1.69918	-0.614423	-0.187378	-1.02929	-0.381789	2.24179	4.40771	-1.15048	-0.138858	1.63395	0.559511	0.276666
'BRMS1L	1.24354	-0.572907	-0.681523	-4.06735	0.320624	-4.05613	0.0447121	-0.937669	-0.0413098	-0.328941	1.10638	-1.91502	0.744001	0.520429	0.776853	-1.40392	-2.31206
'BROX	0.656733	-1.0917	0.513713	1.19749	1.34067	4.94967	1.61542	0.203053	-0.13621	-0.22704	-0.133873	1.14897	-0.794244	2.33007	0.0666157	0.947562	3.14673
'BRPF1	-0.0992993	1.67996	-2.54902	1.20176	-1.34931	-1.08735	-0.605439	1.4945	-0.29267	1.50132	-0.750023	2.12022	0.518268	0.863273	0.391089	-0.365519	0.66794
'BRPF3	0.420599	-0.0696713	-0.959436	-1.21037	-1.29196	2.6596	0.50553	-0.0989506	0.857799	-2.37467	-0.474491	-1.51855	2.41682	1.71428	-1.6073	0.00608722	-0.256173
'BRS3	0.283315	-1.50954	-0.0068467	0.750016	0.348069	-1.81049	-1.54535	-1.26241	0.252083	-0.793908	0.912746	-2.37006	-0.39505	0.542531	0.964819	1.17808	-1.1155
'BRSK1	-1.97298	1.43268	-0.224367	6.81162	0.241195	-1.09716	-0.665535	0.77942	1.53006	1.2559	-0.291292	1.49323	1.58881	1.99774	0.852581	-1.23244	3.12486
'BRSK2	-0.0678853	-0.364552	-1.25421	-1.132	-1.32775	-0.78426	-0.296948	-1.14275	0.58553	-0.241925	-1.0079	-1.48948	-1.81028	-1.5938	-0.00570683	0.455259	-2.86967
'BRWD1	0.493318	2.46453	-0.798363	0.471263	1.649	2.01679	-1.72807	0.556707	0.00961338	-0.0939602	-0.478468	-0.374561	1.77981	0.438175	-0.5553	-0.143062	1.42686
'BRWD1-AS1	0.493318	2.46453	-0.798363	0.471263	1.649	2.01679	-1.72807	0.556707	0.00961338	-0.0786661	-0.478468	-0.391356	1.77981	0.438175	-0.5553	-0.143062	1.42648
'BRWD3	2.05799	-0.562241	0.149284	-1.55785	0.871108	-2.18768	0.0445972	-1.92988	-0.676629	1.02475	-0.0132981	-2.43578	1.35361	-0.00535312	0.135073	1.89927	-0.458259
'BSCL2	0.114311	-0.0905638	0.0457951	-3.14741	0.630783	-1.94863	0.64724	-0.03585	0.066871	-1.09757	2.11665	2.62802	-0.11526	-0.630451	-0.919126	1.03758	-0.174404
'BSDC1	-0.394377	-1.28797	-0.474873	8.27761	-1.02223	3.56066	-0.591467	-0.655593	0.874769	-1.40019	-1.63358	1.47188	3.34098	0.489679	-0.805918	-0.661947	2.27186
'BSG	0.614294	-0.131984	-0.0417897	0.110089	-1.1873	-2.84328	0.174294	-0.703753	-1.26738	-0.318789	-0.191352	-2.19731	0.332285	-0.34204	1.0841	-0.2178	-1.78193
'BSN	1.42127	-2.59319	-0.927891	0.645164	-1.71904	-1.19729	0.358162	0.742486	-0.273797	0.0660058	-1.33056	1.11309	0.209816	1.10336	-0.503304	0.160879	-0.68121
'BSN-AS2	1.42127	-2.59319	-0.927891	0.644611	-1.71904	-1.19729	0.358162	0.742486	-0.273797	0.0518231	-1.33056	1.11309	0.209816	1.10336	-0.503304	0.160879	-0.684894
'BSND	0.693826	-2.02792	-2.39345	8.44635	-0.355552	4.22296	0.854321	0.650769	1.15381	-0.827929	-0.694129	-1.1961	3.41888	1.22045	-0.961113	-0.830903	2.84357
'BSPH1	-3.44819	0.0885184	-0.660754	6.65605	-0.0439826	-1.08541	-1.75957	0.142767	0.197068	1.09414	0.00992135	0.0843636	1.43177	2.3099	-0.438303	-1.832	0.686574
'BSPRY	-0.167903	-0.132738	-1.10965	-0.325889	1.27368	-3.90111	-1.01179	-1.07291	-0.372854	1.05358	-0.912213	2.45356	-1.00699	0.861857	0.195737	0.367682	-0.951988
'BST1	-1.90903	0.0607007	-1.77764	2.86745	-1.11079	-3.28314	-0.428419	0.663946	3.29173	-0.251217	0.484667	0.0472767	0.200243	0.758899	-2.52572	-0.456753	-0.84195
'BST2	0.892577	-0.00690422	0.705657	0.231627	-2.67989	-0.885296	0.117801	-1.17978	-0.203568	0.851564	0.461304	0.131625	-1.81855	1.33913	1.38694	-0.753219	-0.352245
'BSX	0.696581	-0.589665	-0.243501	-3.77029	0.681234	-2.60717	0.376064	-1.13716	-0.632558	0.387299	1.32874	0.286032	0.225168	-1.19546	-1.3199	-0.24067	-1.93881
'BTAF1	1.41794	0.0152404	0.420822	-9.52771	-0.941317	1.56096	-1.08701	0.400486	-1.15251	1.02739	-0.471565	1.18068	0.589974	-2.59637	-1.13739	-0.698422	-2.7497
'BTBD1	0.925196	-1.05303	0.947792	-1.36156	1.69034	-3.75292	-0.264528	0.437603	-0.29077	-0.24645	1.36007	-0.866033	-0.019996	0.187869	0.641615	0.27971	-0.346271
'BTBD10	0.935402	-0.875253	-1.42404	-1.20325	-0.782957	-1.46365	0.33966	-0.573064	-0.363783	-0.569971	-0.474118	0.261778	-0.967144	-0.940126	-0.871094	1.21084	-1.94019
'BTBD11	-1.0477	-0.0700557	0.695864	0.801411	0.615964	-0.0715225	-0.303099	0.967632	0.396501	0.837197	0.323652	2.07376	0.120761	0.0962596	0.595374	-0.382085	1.41248
'BTBD16	-0.0140826	-0.497926	0.659709	-9.06572	-0.900531	0.798547	-0.790848	0.289727	-1.46761	0.402318	-0.302078	1.4223	-1.64415	-1.69512	-0.478213	0.576774	-3.17673
'BTBD17	-1.22191	-0.156372	-2.03385	0.474431	2.13449	3.91346	-0.430754	-0.712454	1.14134	-0.168526	-1.03121	-0.296539	-0.192781	2.07084	-1.25805	1.05201	0.821036
'BTBD18	0.498459	-0.853492	-0.657294	-2.88302	0.851549	-1.58453	0.260857	0.641232	-0.694452	-1.90563	2.48682	0.517922	-1.22627	0.205023	-0.924457	0.172291	-1.27375
'BTBD19	0.719498	-0.240858	-1.02138	8.69053	-0.331975	4.19581	0.916755	-0.441961	1.21464	-1.0453	-0.785131	-1.40827	2.99712	0.637678	0.198111	0.313479	3.65219
'BTBD2	0.112287	-0.109356	-0.112307	0.879122	-1.3622	-3.40629	-0.00704539	-0.927531	-0.800209	-0.4776	-0.624532	-1.44272	0.122009	-0.284355	0.49738	0.478947	-1.8661
'BTBD3	0.0537437	1.8352	0.349516	3.40704	-0.140848	-0.833819	0.307431	0.0856862	0.440686	1.81157	0.454358	0.274157	1.36612	0.618876	1.34663	0.304963	2.92033
'BTBD6	-0.408899	-1.36154	-1.02448	-2.0156	-0.564589	-4.22792	-0.370257	0.76017	-1.134	-1.22363	0.209297	0.35025	0.2165	0.594543	0.993339	1.62828	-1.89463
'BTBD7	-0.0424008	-2.18635	-0.619808	-2.60506	-0.547777	-4.43644	-0.256336	0.515525	-1.09831	-1.30083	0.320251	-1.52735	-0.138344	0.324129	0.99568	-0.104762	-3.17705
'BTBD8	1.65718	-2.27301	-2.16956	8.27353	-0.381363	4.3182	-0.142055	2.27858	0.545973	-0.32555	-0.431601	-1.55454	1.31943	0.780252	0.703227	-1.62012	2.74464
'BTBD9	0.714638	-0.682061	-0.707147	-2.21628	-1.60893	1.47032	0.669463	-0.253383	1.48874	-2.36573	-0.192504	-1.28388	3.44233	1.2279	-1.30578	1.20518	-0.0992771
'BTC	-1.67512	2.38991	-0.878913	4.13138	-0.903478	-4.90531	-0.140717	-1.22534	0.823388	0.617444	0.528265	1.05925	-0.57688	1.49756	-1.58496	-2.19399	-0.759374
'BTD	-0.57572	0.572172	-2.51235	0.281788	-1.10134	-1.10133	-0.39763	1.10438	-0.520613	0.604503	-0.697914	2.67015	0.492805	0.931264	-0.0349217	-0.306396	-0.147787
'BTF3	1.59195	-0.492298	-0.907617	0.425163	0.972463	-1.01544	-1.20513	0.454398	-0.342716	0.640154	-0.41202	-0.423305	-3.84125	0.065262	-0.258745	1.19555	-0.888396
'BTF3L4	1.48634	-0.798265	-2.50723	8.80744	-0.593103	4.2131	0.380318	-0.433632	0.839734	-0.128531	-0.787719	-1.85721	2.36355	0.69924	-1.09341	-2.5206	2.01751
'BTF3P11	0.866853	-0.621801	1.31737	-3.4049	-0.295038	-0.111956	0.333084	-0.871117	0.495891	0.401391	-0.962035	-0.971649	0.890823	2.599	-0.61803	0.0705757	-0.220386
'BTG1	-0.920176	0.392538	-0.222001	-1.00502	-0.0556396	-0.0883713	-0.643072	0.439561	0.344346	1.28255	0.0183018	1.60264	0.0660626	0.396134	0.630997	-0.343773	0.473769
'BTG2	1.00956	-0.770884	1.13438	1.81085	0.388117	4.71478	2.48558	0.850126	-0.0899888	-1.58059	0.0054105	2.19216	-2.16442	1.49393	0.616249	1.22716	3.33061
'BTG3	-1.22094	0.981159	-0.773407	0.479631	-1.30992	1.81168	-1.14224	0.964677	-0.643357	0.695595	-0.8111	-2.27342	-0.314977	-0.232378	-2.65016	-1.56196	-2.00028
'BTG4	0.21193	-0.115023	-0.494849	-4.36208	0.526154	-2.67528	0.114274	-0.218157	-0.786107	0.432742	1.81386	0.833223	0.467818	-1.27799	-2.23009	-0.476226	-2.05895
'BTK	2.27987	0.0999987	0.0350426	-1.53313	0.721573	-0.685924	-1.07395	-1.21704	-0.0352534	0.812807	-0.201477	-2.60522	-0.349311	1.78905	0.643855	2.0069	0.171947
'BTLA	-2.1572	1.50433	-0.284883	1.77233	-0.761328	-1.45185	1.2312	-0.0374813	0.542468	0.686043	1.83429	1.95514	-0.405707	-0.981645	0.818972	0.855877	1.28014
'BTN1A1	0.564865	0.63706	0.495092	-2.3342	-1.42325	2.66606	1.11554	-0.453055	0.179935	-2.55837	-0.425338	-0.088712	1.2656	2.04085	0.985219	-0.251502	0.603949
'BTN2A1	0.56121	0.674616	0.360976	-2.3342	-1.42325	2.66606	1.34923	-0.453055	0.179935	-2.55837	-0.424746	-0.088712	1.2656	2.04085	0.985219	-0.166655	0.658679
'BTN2A2	0.555008	0.673545	0.259441	-2.3342	-1.42325	2.66606	1.34923	-0.453055	0.179935	-2.55837	-0.424746	-0.088712	1.46938	2.04085	0.984216	-0.166655	0.68217
'BTN2A3P	0.56121	0.674616	0.360976	-2.3342	-1.42325	2.66606	1.34923	-0.453055	0.179935	-2.55837	-0.424746	-0.088712	1.2656	2.04085	0.985219	-0.166655	0.658679
'BTN3A1	0.555008	0.673545	0.259441	-2.3342	-1.42325	2.66606	1.34923	-0.453055	0.179935	-2.55837	-0.424746	-0.088712	1.46938	2.04085	0.984216	-0.166655	0.68217
'BTN3A2	0.555008	0.673545	0.259441	-2.3342	-1.42325	2.66606	1.34923	-0.453055	0.179935	-2.55837	-0.424746	-0.088712	1.46938	2.04085	0.984216	-0.166655	0.68217
'BTN3A3	0.56121	0.674616	0.360976	-2.3342	-1.42325	2.66606	1.34923	-0.453055	0.179935	-2.55837	-0.424746	-0.088712	1.2656	2.04085	0.985219	-0.166655	0.658679
'BTNL10	0.504435	-1.29517	0.63608	1.47539	0.979223	4.82954	1.33732	0.342546	-0.354861	-0.560081	-0.135458	1.13959	-2.29832	2.23281	0.798527	1.0396	2.66779
'BTNL2	1.44843	1.65621	-0.359535	-2.86285	-1.27734	2.60977	0.743136	-0.395142	1.4022	-2.89326	-0.128634	-1.44688	1.46928	1.03468	-1.03193	0.525197	0.123332
'BTNL8	1.61336	1.01463	-1.27705	0.899831	1.6068	-0.4587	0.896275	0.654746	0.0450573	-0.0149542	1.72763	1.98589	-0.0901707	-0.434048	0.571893	0.704061	2.36131
'BTRC	-0.223969	0.055754	0.80205	-9.81484	-1.0987	1.14506	-0.841277	1.28409	-1.20211	-0.000160788	-0.305636	1.34872	-1.32668	-2.5108	-0.283553	-0.133236	-3.27632
'BUB1	-1.89452	0.19378	-0.871303	-1.24631	1.15075	3.95963	-2.67534	-1.2324	1.04975	0.41487	-1.25732	0.47134	-0.208436	-1.0847	-0.772701	0.101997	-0.975228
'BUB1B	1.46593	-0.1569	0.256577	-3.17721	1.16464	-4.65632	-3.15502	0.559171	-1.03184	0.637991	0.500031	-0.831804	-2.05229	-1.52368	1.23996	0.41722	-2.58588
'BUB1B-PAK6	1.45102	-0.216314	0.256577	-3.17721	1.17177	-4.65632	-3.16768	0.487887	-1.03184	0.649569	0.785686	-0.831804	-2.40239	-1.52368	1.23996	0.824188	-2.53514
'BUB3	-0.476171	-1.89961	0.0624874	-8.93412	-0.901387	0.774348	-0.471008	0.742824	-1.45639	0.129285	-0.398999	0.57051	-1.43965	-1.68313	-0.548325	0.596742	-3.83314
'BUD13	0.817757	0.994658	-0.531469	-3.50991	-0.070747	-2.42686	0.4039	0.00850325	-0.650939	0.0592629	1.99122	0.0176024	0.45886	-1.21607	0.0256031	-0.186772	-0.953851
'BUD23	0.0969232	-0.822252	2.67624	10.2357	0.550707	-1.35075	-0.596851	-0.560119	-1.4041	-0.857664	2.73734	0.942339	-0.414812	0.420632	1.95368	1.33952	3.73663
'BUD31	-0.921052	-2.40169	3.15435	8.03311	1.10662	-0.791586	-0.9751	0.355721	-1.19483	0.174234	-0.616794	2.38277	0.528785	0.147432	1.06855	1.70772	2.93956
'BVES	1.22873	1.41811	-0.524539	-2.51674	1.25006	4.07744	-0.197164	-0.151173	0.861623	-0.0511969	-2.26228	-0.941581	1.29109	-1.71177	1.89508	-2.52792	0.284439
'BVES-AS1	1.22873	1.41811	-0.524539	-2.54324	1.07507	4.07744	-0.197164	-0.151173	0.949492	-0.0511969	-2.26228	-0.941581	1.29109	-1.71316	1.89508	-2.51605	0.258654
'BYSL	-0.925991	-1.24998	-0.241115	-1.24071	-1.72384	1.18343	-0.405518	-0.290855	0.509748	-1.60466	0.173353	-2.38915	2.2078	1.74579	-0.0954983	0.915548	-0.857908
'BZW1	-1.27633	-0.865396	-1.58966	0.870019	0.872155	2.62025	0.300211	-0.308538	0.863677	-1.38623	-0.0166786	1.14091	-2.64788	0.268229	0.369705	0.505866	-0.0699198
'BZW2	0.920241	0.59847	3.43828	8.04421	0.780619	-1.18895	-0.795213	-0.0184284	-1.26785	-0.707816	-0.471385	2.3511	0.684093	-0.0613536	1.03702	0.0906156	3.35841
'C10orf10	-1.13754	1.52127	0.633153	-9.90132	0.455965	2.74444	0.614524	-0.782376	-1.22649	0.307338	-0.151078	-0.694697	-0.30998	-1.737	0.548265	-1.21664	-2.58304
'C10orf105	-0.13607	-1.09731	-0.464454	-9.99098	1.17254	1.88009	-0.219771	1.13462	-0.485126	0.561946	0.251287	1.55368	-0.26873	-2.37934	-1.44195	0.566649	-2.34073
'C10orf107	-0.0842488	-0.841927	-0.334012	-10.1175	-0.95294	1.98829	0.379025	0.527725	-0.722634	0.859463	0.724378	-0.134768	-0.325736	-2.17814	-0.967851	-0.854739	-3.25891
'C10orf11	0.630395	0.119438	1.21375	-9.87605	0.542653	1.84935	-0.920759	0.642055	-0.918931	-0.724707	0.090356	1.56271	-0.20442	-2.48921	-1.25851	-0.346299	-2.52205
'C10orf111	-0.820494	0.202319	1.25527	-9.63563	-0.676611	3.2684	0.621049	-1.36193	-0.17023	0.324366	-1.4393	-2.22233	-0.00750715	-2.40464	-0.636693	0.147792	-3.38904
'C10orf113	-0.47058	0.31854	1.3171	-9.58344	-0.494922	3.15461	0.287554	-0.93694	0.255291	0.716798	-2.23751	-1.39868	0.0446257	-2.71834	-0.38985	0.239707	-2.97401
'C10orf120	-0.206796	-0.708547	0.659709	-9.02585	-0.883867	0.768377	-0.465885	0.427363	-1.57483	0.26439	-0.298967	1.42185	-1.43315	-1.68348	-0.332782	0.572184	-3.12507
'C10orf126	-0.064125	1.01038	1.72414	-9.56227	0.0410261	3.27509	0.221256	-0.489864	-0.015584	0.721212	-1.9425	-1.56178	0.368797	-2.50735	-0.408457	-0.669912	-2.46499
'C10orf128	-0.699214	-0.0342148	-0.0402268	-10.3968	0.973002	2.35228	0.667673	0.403794	-1.36674	0.126195	0.23842	-0.850613	-1.05078	-2.18007	-0.754328	-1.05615	-3.41694
'C10orf142	-1.15852	1.41253	0.602935	-10.3213	0.901348	2.73055	0.691797	-0.678802	-1.50583	0.240001	-0.155803	-0.740805	-0.321321	-2.15901	0.339713	-1.14852	-2.81776
'C10orf25	-1.13754	1.57868	0.633153	-9.90132	0.455965	2.74444	0.614524	-0.782376	-1.0851	0.317496	-0.151078	-0.694697	-0.30998	-1.737	0.548265	-1.21664	-2.5308
'C10orf35	-0.0198811	-2.1076	-0.946595	-9.65531	0.971857	1.99919	-0.279785	0.57144	-0.651483	1.34232	0.252689	1.45015	-0.606212	-2.63694	-1.11191	-0.389031	-2.95428
'C10orf53	-0.699214	0.386216	0.0240512	-10.3797	1.33978	2.2793	0.768467	0.396134	-1.50579	0.964843	0.23842	-0.593821	-0.233622	-2.15739	-0.251433	-0.436227	-2.46499
'C10orf55	1.04506	-0.0813361	0.703338	-9.97008	0.52182	1.84874	-0.957897	0.481086	-1.14033	-0.278381	0.251287	1.41647	-0.494128	-2.42397	-1.36683	-0.0384887	-2.62091
'C10orf62	0.791305	-0.201327	0.676066	-9.65546	-0.937131	1.1495	-1.09124	0.978185	-1.32234	0.567999	-0.287486	2.01112	-2.04278	-2.72735	-0.49986	-0.796957	-3.34694
'C10orf67	-0.205687	0.890433	1.36257	-9.44519	-0.426652	3.28149	0.279748	-0.310606	0.199093	0.308532	-2.24451	-1.09173	-0.16535	-2.06571	-0.297433	0.277526	-2.41337
'C10orf71	-0.699214	0.110866	-0.0402268	-10.4062	0.973002	2.27964	0.667673	0.403794	-1.36674	0.49734	0.23842	-0.853479	-0.889422	-2.1555	-0.751949	-1.05185	-3.26096
'C10orf71-AS1	-0.699214	0.110866	-0.0402268	-10.4062	0.973002	2.27964	0.667673	0.403794	-1.36674	0.49734	0.23842	-0.853479	-0.889422	-2.1555	-0.753452	-1.05185	-3.26134
'C10orf76	-0.223969	-0.217737	0.80217	-9.78567	-1.0987	1.14583	-0.62804	1.23662	-1.19796	0.194348	-0.305636	1.36108	-1.09349	-2.4136	-0.580057	0.633501	-3.04283
'C10orf82	0.299306	-2.17429	0.755901	-9.18263	-1.3789	0.729323	-0.318366	0.844421	-1.46539	0.478441	-0.0367418	0.439511	-1.80037	-1.69949	-0.96135	0.764964	-3.67642
'C10orf88	-0.206796	-1.11109	0.572835	-8.95271	-0.882611	0.768377	-0.471008	0.944413	-1.55995	0.264232	-0.398999	0.57051	-1.43315	-1.68348	-0.552229	0.570756	-3.39022
'C10orf90	-0.915032	-1.89712	0.0553502	-9.13681	-0.763922	0.83487	-0.437919	0.265825	-1.48822	0.726403	0.356524	0.558871	-1.08718	-1.72257	-0.474559	0.578738	-3.63669
'C10orf91	-0.473591	-0.949739	0.476369	-8.70893	-0.990746	1.29123	-0.113147	0.468779	-1.79647	0.509047	0.341124	0.713707	-0.869905	-2.00507	-0.596811	0.514319	-3.04746
'C10orf95	-0.070466	-0.219943	0.822394	-9.68496	-1.11989	1.15079	-0.158622	1.23662	-1.22549	0.00788602	-0.305636	1.31005	-1.60793	-2.3684	-0.104557	0.775225	-2.89073
'C10orf99	0.637266	-0.0728226	0.443871	-9.87644	-0.844145	1.57328	-0.779909	0.203601	-1.33348	1.24159	0.0332988	0.989896	-0.597833	-2.76605	-1.25089	0.743501	-2.91382
'C11orf1	0.214828	-0.329296	-0.494849	-4.52108	0.0770105	-2.67528	0.310459	-0.241669	-0.846467	0.406228	1.81386	0.930728	0.647088	-1.28647	-1.58229	-0.496229	-2.01836
'C11orf16	0.675842	-1.65499	-1.43872	-1.39689	-0.993379	-1.47344	0.331807	-0.843218	0.131595	-0.506276	-0.443143	0.135665	-1.62557	-0.885808	-0.133111	0.0727003	-2.51173
'C11orf21	0.32479	-1.05529	-1.32646	-1.08288	-1.42972	-1.39759	0.196979	-1.32997	0.614183	0.0905526	-0.857819	-0.646081	-1.64094	-1.64835	-0.575717	0.385955	-2.84459
'C11orf24	-0.992245	2.00894	0.0356253	-3.47537	0.865817	-2.34719	-1.06431	-0.360387	-0.418032	-0.660614	2.28156	4.40212	-1.4894	0.229621	0.6719	-0.156026	-0.116994
'C11orf40	0.444572	-0.998284	-1.21932	-0.832865	-1.35303	-1.46154	0.234457	-1.05941	0.708672	-0.395056	-0.714354	-0.00391853	-1.71342	-0.992712	0.955014	0.0568189	-2.0861
'C11orf42	0.681414	-0.651684	-1.26078	-1.29836	-0.989001	-1.47981	0.358234	-1.08001	-0.0655166	-0.353892	-0.715006	0.815484	-1.79613	-0.921336	0.280101	0.096157	-2.09503
'C11orf44	0.389666	-0.374561	-0.748094	-5.35855	-0.762444	-3.28366	0.0630097	-1.60174	-0.440053	0.100604	1.11769	0.704619	0.293068	-1.60203	-1.75481	-0.26457	-3.38046
'C11orf45	0.715194	0.379301	-0.592208	-5.58209	-0.654872	-2.88902	0.290235	-1.94412	-0.34566	-0.033611	1.03477	0.54347	-0.981618	-1.28196	-1.84275	-0.698176	-3.47078
'C11orf49	1.30378	-1.03256	-0.94673	-2.0177	0.671292	-2.12878	0.136975	0.699008	-0.701366	-0.965698	0.452707	-0.731593	0.0345998	-1.11178	-0.287686	1.07292	-1.38815
'C11orf52	0.217851	-0.319093	-0.494849	-4.52108	0.0770105	-2.67528	0.310459	-0.241669	-0.846467	0.353258	1.81386	0.930728	0.646149	-1.28647	-1.4255	-0.496229	-1.98933
'C11orf53	0.21193	-0.0838026	-0.494849	-4.57643	0.523458	-2.67528	0.119828	-0.24369	-0.806544	0.549462	1.81386	0.744608	0.467818	-1.27799	-2.24493	-0.47623	-2.1122
'C11orf54	-0.0930753	1.23905	-0.256016	-5.49737	-0.809675	-2.94165	0.438359	-0.126341	-0.290333	-0.575012	2.41389	1.72445	1.10866	-0.0757527	-1.55477	0.685549	-1.15251
'C11orf57	0.217851	-0.319093	-0.494849	-4.55843	0.0291713	-2.67528	0.333412	-0.207605	-0.846467	0.25767	1.81386	0.95519	0.705358	-1.28866	-1.27438	-0.521678	-1.96849
'C11orf58	1.02605	-1.82595	-1.46282	-1.70877	-0.735553	-1.45175	0.346186	-0.605629	0.45229	-0.723419	-1.09145	0.152896	-1.38848	-0.810574	-0.126659	1.09526	-2.21459
'C11orf63	0.701859	-0.159106	-0.243501	-3.77042	0.681351	-2.60719	0.376064	-1.13817	-0.632584	0.382869	1.01702	0.287314	0.257836	-1.19546	-1.31396	-0.246945	-1.90076
'C11orf65	0.0554651	-0.15134	-0.451908	-4.50515	0.613254	-2.36323	0.271221	0.265138	-0.800843	0.377615	1.94687	0.695846	1.18863	-1.47399	-1.41676	-0.457438	-1.55165
'C11orf68	-0.555947	0.38621	0.040048	-2.9514	-0.958043	-1.9352	0.498119	0.604919	-1.04602	-0.457004	2.79701	4.41454	-0.714775	-0.100426	0.998895	0.324953	0.336468
'C11orf70	0.0995591	0.775847	-0.613385	-4.28523	-0.566527	-2.17123	-0.0847373	-0.360111	0.301158	-0.396795	1.98833	0.589733	-0.197651	-0.413693	-1.24749	0.408259	-1.54349
'C11orf71	0.205564	0.318109	-0.687503	-4.61777	0.341425	-2.9394	0.338871	-0.0155755	-0.642296	-0.262268	1.98867	0.748074	0.388916	-1.12131	-1.33226	0.283789	-1.75124
'C11orf72	-0.825356	1.45802	-0.559815	-4.08555	0.147117	-1.76078	0.149973	-0.386027	-0.810903	-0.890392	2.28156	4.39379	-1.21765	0.1392	1.4291	-0.425795	-0.240878
'C11orf74	1.23228	-2.8711	-0.901956	-1.29857	-0.705272	-1.94158	0.171607	0.105006	-0.406214	-1.12637	0.411542	0.767178	-1.39176	-1.43824	2.28533	0.278346	-1.70744
'C11orf80	-0.354868	1.73119	0.0370028	-2.61936	-1.00758	-2.6201	-1.0994	-0.188711	-0.697668	-0.347184	2.31144	4.55414	-1.09201	-0.528746	1.21878	0.307501	-0.0988921
'C11orf84	-0.571528	0.446282	-0.989169	-3.26517	0.511034	-1.93514	0.747948	0.430964	-0.0168766	-1.18601	2.51109	1.80123	-1.02248	-0.510017	-0.607104	0.848886	-0.701516
'C11orf86	-0.219745	1.58545	0.0370028	-2.81495	-0.285293	-2.24556	-0.924731	-0.189343	-0.451006	-0.751195	2.30905	4.37907	-1.09201	-0.402309	1.34286	-0.349229	-0.0179831
'C11orf87	0.371966	0.0400722	-0.49589	-4.73264	0.37094	-2.47503	0.157731	-0.129576	-0.581781	0.75733	1.94687	1.19842	0.971506	-1.2214	-1.88614	-0.475887	-1.54587
'C11orf88	0.21193	-0.234142	-0.494849	-4.36208	0.526154	-2.67528	0.114274	-0.242229	-0.871818	0.432742	1.81386	0.833223	0.467818	-1.27799	-2.35818	-0.476226	-2.1482
'C11orf91	1.34742	-1.06055	-1.0825	-1.25176	-0.438265	-1.6588	0.924039	0.187611	-0.473068	-1.15435	0.416039	-0.665245	-1.91436	-1.19398	1.49731	0.0519932	-1.61712
'C11orf94	1.41009	-1.27586	-1.00076	-1.19177	0.327089	-1.84299	1.12879	0.968484	-1.9998	-0.690731	0.668774	-0.802635	0.0527299	-1.35201	-0.394282	0.98193	-1.25324
'C11orf95	-0.532443	0.189945	0.0197813	-3.46633	0.511034	-1.93514	0.666873	0.430964	-0.0168766	-1.04915	2.51109	1.80123	-0.846485	-0.510017	-0.601749	0.426903	-0.600095
'C11orf96	0.588535	-0.556836	-0.762398	-1.50667	-0.285656	-1.74028	0.165873	0.459695	-0.681621	-1.046	0.433242	-0.604073	-0.0621349	-1.11257	0.385406	0.949561	-1.34398
'C11orf97	-0.227206	0.677072	-0.243684	-5.19329	-1.30236	-2.92712	0.440358	0.0197952	-0.327634	-0.704275	2.41389	2.35396	1.12536	-0.324077	-1.15322	0.685549	-1.17172
'C11orf98	0.114311	-0.0848548	-0.541889	-3.08844	0.630783	-1.94863	0.64724	-0.03585	0.066871	-0.882504	2.11665	2.62802	-0.11526	-0.630451	-0.919019	1.03758	-0.25136
'C12orf10	-0.94311	1.65464	-0.17828	1.27387	0.211151	-0.117614	0.218733	1.21964	-0.0234836	1.31251	0.425371	1.22017	-0.525669	0.0841134	0.998185	0.28823	1.77962
'C12orf29	-1.19456	0.684018	-0.454066	-0.925066	-0.0378029	0.0845846	-0.0379166	0.430924	0.560747	1.04326	-0.31383	2.98482	0.789498	0.819019	0.963873	-0.329561	1.26699
'C12orf4	-0.0340127	-0.569532	0.346051	-0.395961	-2.0059	-0.338713	-0.999129	0.35984	-0.908743	1.41553	0.14034	-2.61873	1.25564	1.377	1.78547	0.786291	-0.101141
'C12orf40	0.202403	1.73776	0.178634	-0.675055	-0.64325	-0.0842288	0.690249	1.85801	0.0325069	-0.133162	1.1741	0.703119	-1.18053	1.10173	0.350785	-0.862006	1.11277
'C12orf42	-0.795148	0.899724	0.681527	-0.382094	0.953491	-0.0761585	0.152297	0.691135	0.6394	1.35464	0.173857	1.33308	0.933861	0.163834	1.74557	-0.817834	1.91279
'C12orf43	-1.24063	0.722711	0.139101	-0.03331	0.821039	-0.0524217	0.384096	0.662218	-0.67419	-0.0902751	0.920843	0.992461	1.21299	-0.172069	1.12745	-0.253734	1.11657
'C12orf45	-0.780138	0.0998797	0.700925	-0.0984083	0.950307	-0.0678275	-0.58197	1.01273	0.650835	0.987438	0.307171	1.39923	-0.143195	0.38669	0.595809	0.287331	1.4267
'C12orf49	-0.988573	-0.0239478	0.623288	0.644798	0.665855	-0.0314831	0.325987	1.31795	1.13754	0.0542063	0.50993	2.91464	0.823699	-0.567923	0.718456	-0.581335	1.88577
'C12orf50	-1.19456	0.678536	-0.454066	-0.560759	-0.0378029	0.0906879	-0.0379166	0.430924	0.560747	1.04326	-0.31383	2.47683	1.55577	0.819019	0.974974	-0.329561	1.42556
'C12orf54	-0.937582	2.78832	-0.237248	0.0906194	-0.401503	-0.210268	0.58992	0.978986	-0.492043	0.831388	0.50494	0.183203	-1.1239	0.397002	-0.0953863	-0.885281	0.49529
'C12orf56	-1.33165	1.61177	0.314093	-0.191438	-1.19175	0.122593	0.309416	0.310753	-0.464406	2.21941	-0.271216	0.89898	-0.0175106	0.1724	0.113141	-1.49369	0.277723
'C12orf57	-0.647951	-0.145845	-0.553321	-1.38069	-2.13332	-0.40576	-0.534506	0.961074	-0.475098	1.19439	0.171065	-1.83558	0.969621	0.681806	1.07839	-1.4251	-1.12021
'C12orf60	-0.53489	1.11926	-0.987618	-1.59867	-1.47705	-0.451004	-1.63306	1.36468	-0.899406	1.00301	1.8119	-1.56263	0.0227257	0.955015	1.03808	-0.0504908	-0.470037
'C12orf65	-1.18228	0.226746	0.407236	0.367133	0.800558	0.185373	0.57349	0.986168	-0.685037	-0.395089	0.930848	0.190341	0.954666	-0.149982	0.758389	0.383812	1.08809
'C12orf66	-0.831227	1.87845	0.314093	1.47116	-1.19175	0.122593	0.309416	0.310753	-0.464406	1.39258	-0.271216	0.89898	-0.647233	0.44991	0.328836	-1.49369	0.644312
'C12orf71	0.438852	1.53767	-1.46399	-1.43125	-2.98785	-0.212858	-1.14568	1.41437	-0.535209	1.15238	2.9961	-0.675191	1.17251	0.920667	0.526335	0.0640462	0.442728
'C12orf73	-0.808342	0.541709	0.706561	-0.258794	0.95091	-0.0661195	0.0311995	1.03474	0.637934	1.06756	0.301687	1.35097	0.922571	0.160788	1.75272	-0.383587	1.98563
'C12orf74	-0.999446	0.423124	-0.216111	-0.381192	0.103481	-0.0883443	-0.233102	0.462714	0.592884	1.32248	0.0183018	1.81139	-0.983579	0.395955	0.855771	-0.351311	0.683256
'C12orf75	-0.808901	-0.0105806	0.689944	0.728633	0.966684	-0.0672751	-0.496685	1.01273	0.650835	0.820472	0.322389	1.38744	1.24865	0.369061	0.513043	0.407795	1.93356
'C12orf76	-1.30214	-0.255764	0.693641	0.640158	0.577367	-0.141144	0.115939	1.6162	0.489807	0.0303807	0.722967	0.605389	0.0216691	0.860438	0.237805	-0.728955	1.04594
'C12orf77	-1.0789	1.06636	-1.27085	-1.49575	-2.92114	-0.348029	-1.64236	1.89739	-0.663238	2.02944	2.74763	-1.11401	0.320675	2.03389	0.360905	-0.58432	-0.165581
'C12orf80	-0.788582	1.59948	-0.251149	1.17494	0.214224	-0.189534	0.235796	1.23323	-0.0200282	0.220599	0.976646	2.18709	-1.16422	0.94947	0.826575	-1.06968	1.53372
'C14orf1	-0.0221054	-2.64121	-0.441408	-2.20716	-1.61719	-4.14624	-1.10882	-0.199432	-1.85425	-1.22521	-0.0255415	-0.677291	0.360433	0.00103072	1.21984	1.01895	-3.3914
'C14orf105	0.29439	-1.9953	-0.855572	-2.88943	-1.68901	-4.33066	0.373746	1.02266	-1.43618	0.879584	1.02476	-2.2587	0.722106	-0.13588	1.16606	-1.20661	-2.82851
'C14orf119	0.0975364	-1.45109	-1.09191	-5.09923	-1.3954	-3.8589	0.0525069	-0.166505	-1.25604	-0.425317	1.11787	-2.10163	1.63521	-0.16741	0.181611	1.09692	-3.20795
'C14orf132	-0.263968	-1.28551	-0.653808	-2.16655	-0.789714	-4.59037	0.0912967	0.860154	-0.914613	-1.6265	0.276706	0.628135	-0.475384	0.372652	1.17861	0.129005	-2.30746
'C14orf159	-0.191978	-2.08777	-0.603001	-2.27265	-0.157722	-4.38171	-0.250558	0.837689	-1.60853	-1.59244	-0.0403068	0.367604	0.0601113	0.200753	0.362224	-0.0725411	-2.85771
'C14orf166	0.98864	-1.78868	-0.356392	-3.43066	-0.434097	-4.10935	0.0707047	-0.397148	-1.44323	0.158323	0.58542	-1.58793	1.2417	-0.105986	2.29417	-1.60466	-2.47979
'C14orf177	-0.14976	-1.13769	-0.700579	-2.61219	-0.612196	-4.55057	0.198775	1.01308	-1.31544	-1.3104	0.387615	0.559898	-0.623638	0.293423	1.28914	0.147755	-2.2807
'C14orf178	-0.643746	-2.59808	-0.444432	-2.21755	-1.4871	-4.19583	-0.389615	0.0515756	-1.62759	-1.67936	-0.015087	-1.78649	0.139591	0.108755	1.30529	0.58545	-3.72356
'C14orf180	-0.445332	-1.18581	-0.777341	-2.03735	-0.518131	-4.27958	-0.140032	0.618819	-1.05565	-1.33748	-0.183086	0.282223	0.455488	0.594543	0.139341	1.55185	-2.07938
'C14orf2	0.00943107	-1.51153	-0.442526	-1.77679	-0.388118	-4.10067	-0.140032	0.600305	-0.908079	-1.07218	-0.128414	0.140634	0.305642	0.566785	1.08559	1.6221	-1.53446
'C14orf28	1.11607	-1.77743	-0.332933	-3.67957	-0.834372	-4.26493	0.36075	-0.336938	-1.20043	-0.721653	1.09306	-0.113393	0.324502	-0.0514614	1.40931	-1.34775	-2.58929
'C14orf37	-0.0176024	-1.10992	-0.320294	-2.7765	-1.69365	-4.32562	0.372869	0.481408	-1.60315	0.64639	1.41899	-1.59742	0.696602	-0.137815	1.36354	-1.21841	-2.45515
'C14orf39	0.581653	-2.20566	-0.226236	-2.30286	-1.07874	-4.29545	-0.594765	0.777567	-2.03468	-0.0497295	0.691682	-1.42104	0.301845	-0.0800731	1.39323	-0.903817	-2.86177
'C14orf79	-0.405975	-0.899625	-1.02979	-2.02318	-0.513465	-4.27958	-0.372362	0.77983	-1.03323	-1.33382	0.209297	0.254594	0.362136	0.594543	0.731042	1.42597	-1.8834
'C14orf80	-0.408899	-0.733803	-1.00957	-2.00841	-0.564589	-4.16432	-0.267965	0.487873	-1.1346	-1.25158	0.209297	0.186239	0.0131968	0.594543	1.23499	1.13237	-1.92131
'C14orf93	0.220819	-1.48895	-1.09191	-4.99718	-1.43164	-3.8589	0.0525069	-0.166505	-0.794909	-0.36099	1.11787	-1.86884	1.56781	-0.259959	0.315929	0.493288	-3.13789
'C15orf32	1.01699	-1.72543	0.817087	-1.18244	1.78123	-3.32052	0.18022	-0.162804	-1.26471	-0.45859	1.43096	-0.341591	-0.697017	0.709842	-0.175857	-0.0272052	-0.854957
'C15orf38-AP3S2	0.413071	-1.77165	1.05414	-1.22214	1.70828	-2.34956	0.158348	-0.14442	-1.01922	-0.834705	1.43571	-1.76376	-0.412216	0.897431	-0.283584	-0.0144512	-1.03718
'C15orf39	2.24887	-0.282558	0.249772	-1.08986	1.05761	-3.75854	-1.39943	0.310685	0.055584	-0.370065	1.01266	-1.81015	-0.54362	1.10977	0.619642	1.16979	-0.35496
'C15orf40	0.925196	-1.05303	0.947792	-1.36156	1.69034	-3.75292	-0.264528	0.437603	-0.288003	-0.24645	1.36007	-0.866033	-0.0300003	0.190783	0.641615	0.27971	-0.347352
'C15orf41	1.35648	-1.19154	0.123966	-2.94291	0.979492	-4.63133	-2.74998	0.818745	-0.971499	0.57706	0.45366	-1.77534	-2.20734	-1.3337	0.419666	-0.604481	-3.41976
'C15orf48	1.56756	-0.44772	0.799508	-2.7043	1.51609	-4.76373	-1.78004	0.22296	-1.03607	1.48529	-0.0889862	-1.01354	-2.692	-1.74303	1.57474	-1.13619	-2.55987
'C15orf52	1.4512	-0.215906	0.256577	-3.17721	1.17177	-4.65632	-2.84087	0.53458	-1.03184	0.649569	0.498793	-0.831804	-2.40193	-1.52368	1.20617	0.845975	-2.51623
'C15orf53	2.06378	-0.70895	0.256395	-3.32992	1.07251	-4.83788	-3.23437	0.684511	-0.568743	0.433419	0.494833	-1.45998	-2.48846	-2.18202	0.663959	-0.539799	-3.42018
'C15orf56	1.4512	-0.216314	0.256577	-3.17721	1.17177	-4.65632	-2.84087	0.53458	-1.03184	0.649569	0.498793	-0.831804	-2.40176	-1.52368	1.46784	0.845975	-2.45087
'C15orf57	1.4512	-0.377136	0.256577	-3.10528	1.17177	-4.65632	-2.92847	0.537124	-1.02849	0.724181	0.498793	-0.831804	-2.331	-1.52398	0.522305	0.00237227	-2.90454
'C15orf59	2.74918	-0.80263	0.249763	-1.34766	1.43761	-3.96609	-1.32333	-0.666206	-0.156469	-0.34527	1.03078	-2.05195	-0.713268	0.822776	-0.190538	0.430672	-1.21066
'C15orf59-AS1	2.82025	-0.80263	0.249763	-1.34766	1.43761	-4.71205	-1.32333	-0.666206	-0.156469	-0.201205	1.03078	-2.05195	-0.713268	0.822776	-0.190538	0.431443	-1.34317
'C15orf61	1.52477	-0.617338	0.283416	-1.57275	1.47237	-3.11289	-0.972468	-0.202391	0.515345	0.209311	1.03232	-0.965258	-0.904157	0.0815474	-0.607269	0.250929	-0.896125
'C15orf62	1.60968	-0.0603458	0.290417	-2.91461	0.886678	-3.80987	-2.85775	0.534683	-1.17581	0.434177	0.753761	-0.865199	-2.19418	-1.52398	0.75705	-0.641855	-2.69429
'C15orf65	1.76393	-1.28504	1.03144	-2.12334	1.31494	-3.18831	-1.79823	0.248454	0.0773675	0.930978	0.0683396	-1.19188	-1.51685	0.673409	0.776744	-0.788644	-1.25167
'C16orf45	0.167336	0.390141	-1.809	-2.30195	-0.452954	-2.73538	-1.35033	-0.776734	2.24896	-2.07921	0.0142281	1.28013	-0.602421	1.63441	-1.74652	-1.39325	-2.37813
'C16orf46	0.670976	1.61504	0.280472	-2.6708	0.0318718	-4.60699	-0.651899	0.317627	0.285405	-1.75643	0.143204	-2.18619	0.0540045	-1.10839	1.27859	-0.795838	-2.27483
'C16orf47	1.35611	2.14062	0.135366	-3.35594	1.00087	-3.86991	-0.641088	0.0129525	1.27467	-0.778578	0.188133	-2.85341	-0.475748	0.00734762	1.19865	-1.46551	-1.53136
'C16orf52	1.19225	0.593125	-1.4723	-2.72418	-0.606978	-2.79377	-1.76324	-1.56759	1.37277	-1.83985	0.0403765	1.76423	0.166084	1.39907	-2.16968	-0.907183	-2.32922
'C16orf54	0.767624	1.01845	1.08042	-1.75613	-0.138275	-2.88924	-1.22943	-0.0903106	1.46558	-1.24698	-0.192163	0.46375	0.509601	1.29785	-1.42513	-1.08021	-0.861148
'C16orf58	2.17894	0.893182	0.522157	-1.39885	0.0223671	-2.83162	-0.475121	-0.547269	1.48805	-1.21155	-0.192163	0.848937	0.158525	1.02866	-1.80026	0.633963	-0.170511
'C16orf59	-0.597419	0.215571	-2.30233	0.339941	-0.812604	-2.24054	-1.88668	-0.804996	1.5245	-0.722476	0.289835	0.536837	-0.675213	1.54446	-0.657035	-2.56937	-2.20438
'C16orf62	0.0463416	0.124739	-2.35918	-1.89325	-0.545762	-2.79418	-1.82576	-0.863514	2.13189	-1.97722	0.0142281	1.89337	0.314098	1.41513	-2.63662	-0.487429	-2.36078
'C16orf70	1.24459	1.7016	0.0757569	-3.13971	0.923454	-4.36334	-0.582638	0.613752	2.18945	0.828483	0.21648	-3.50466	0.182547	-0.329309	1.11829	-1.90112	-1.18159
'C16orf71	-0.175725	-0.38475	-2.43041	-1.4261	-0.850882	-2.23824	-1.66071	-0.796742	2.50773	-0.375952	1.65696	1.1499	-1.66875	2.06603	-1.78972	-2.59982	-2.2543
'C16orf72	0.246169	-0.162344	-1.73412	-1.81652	0.275618	-2.22824	-1.96418	-1.13924	2.19787	-0.5235	0.753751	0.474865	-0.281874	1.95761	-1.79532	-3.12062	-2.21502
'C16orf74	-0.0592851	1.86016	0.0156173	-2.6007	0.191823	-4.80627	-0.35386	0.419184	0.528201	-1.28406	0.570694	-1.88648	0.0243942	-1.49149	1.72049	-1.08642	-2.0595
'C16orf78	-0.545429	1.65321	-0.405532	-3.27167	0.377713	-4.29891	-0.831436	1.51596	1.22123	-0.114973	-0.260048	-1.48804	-0.787322	-0.174312	1.54385	-1.89998	-1.94142
'C16orf82	1.25555	1.00612	1.25343	-2.4189	0.00266329	-2.99537	-1.36711	-0.421925	0.60205	-2.65011	-0.247886	2.89192	0.156871	1.12309	-1.76545	-1.19283	-1.19197
'C16orf86	1.45132	1.65824	-0.0241677	-3.13981	0.935905	-4.29866	-0.440928	0.838726	2.36576	0.374643	0.21648	-3.50663	0.61856	-0.426762	1.08164	-2.15016	-1.11146
'C16orf87	-0.283115	2.7161	-0.508363	-2.99524	0.525022	-3.97804	0.463786	1.1355	1.28059	-1.08824	-0.272642	-1.60267	-0.619128	-0.18631	1.41021	-2.3745	-1.59426
'C16orf89	-0.211709	-0.316894	-2.45641	-1.43241	-0.196775	-2.25694	-1.67563	-0.866689	2.24451	0.281654	1.72618	0.867211	-1.11859	2.12382	-1.65799	-2.7723	-1.92975
'C16orf90	-0.31994	0.0764423	-2.27741	-1.03143	-0.826191	-2.29221	-1.4418	-0.758752	1.39114	-0.838487	1.18031	0.852329	-1.09508	2.08784	-1.05736	-2.2499	-2.15012
'C16orf91	-1.49937	0.482438	-2.27654	-0.668518	-0.562801	-2.28146	-1.71022	-0.630173	1.28961	-0.537759	0.370954	1.05873	-0.275027	1.5607	-1.35862	-2.51702	-2.38877
'C16orf92	0.767624	1.01845	1.08042	-1.75613	-0.138275	-2.88924	-1.22943	-0.0903106	1.46558	-1.24698	-0.192163	0.46375	0.509601	1.29785	-1.42513	-1.08021	-0.861148
'C16orf95	-0.227728	1.24605	0.193922	-2.57931	0.199763	-4.9517	-0.818638	0.336831	0.506904	-1.31503	0.605417	-1.81706	-0.0659814	-1.38341	1.67273	-0.820473	-2.30443
'C16orf96	-0.175725	-0.553407	-2.43041	-1.16742	-0.701809	-2.23824	-1.69042	-0.796742	2.27075	-0.289858	1.65696	1.22148	-1.64934	2.06603	-1.64441	-2.70143	-2.20599
'C16orf97	-1.04112	2.38231	-0.57333	-3.30635	0.844865	-4.27142	0.0554021	0.698039	1.29181	-0.241128	-0.275234	-1.89601	-0.937948	-0.186661	1.92451	-1.53991	-1.76804
[truncated: 22,219 more rows]

## Sheet: File S5B. Aneup-adjusted Z
Gene	BLCA	BRCA	COADREAD	GBMLGG	HNSC	KIPAN	LIHC	LUAD	LUSC	OV	PAAD	PRAD	SARC	SKCM	STES	UCEC	Pan-cancer Meta-Z
'MACROD2-AS1	-0.433154	-0.111803	-2.93216	4.92173	0.728431	-0.58928	0.583368	-0.621594	0.833822	1.51575	-1.03271	0.311115	1.28785	1.28625	1.09516	-0.185461	1.66433
'BCL2L2	2.06899	-2.14633	-0.928027	-3.85928	0.848748	-3.43179	0.208213	-0.593774	-1.47185	-0.682031	0.451355	-2.02231	0.691464	-0.53789	0.218511	1.63813	-2.38697
'BCL2L1	-0.449435	0.555974	-0.523318	5.00689	0.0630598	0.129543	0.62919	0.251202	1.0434	1.71493	-1.56216	2.88845	0.0754813	1.73148	0.556117	-0.548752	2.89051
'C1orf122	0.900831	0.476643	-1.41472	9.01441	-1.99716	4.31305	1.63733	-0.864327	0.834541	-1.77925	0.391019	-0.807421	3.24722	0.855146	0.670436	-0.708075	3.69242
'C1orf123	0.512905	-0.802396	-3.00065	8.13576	-1.82574	4.41481	0.85666	-0.505957	1.68798	-0.205512	1.36372	0.184068	3.55632	0.840367	-1.76968	-0.0853157	3.33933
'C1orf127	0.217252	-0.837117	-1.34677	6.96653	-0.813613	2.33529	-0.414351	-0.63684	1.29277	0.793552	0.568101	-0.301476	3.4015	-0.647867	-0.302265	0.423061	2.67444
'SVOPL	0.0583739	-2.04669	3.40442	8.52875	0.242817	-0.761588	1.52772	0.610231	0.644355	-2.57009	0.691683	1.36322	-1.76745	0.374347	-0.662204	2.05901	2.92423
'CCNB1IP1	1.13253	-3.48602	-1.11831	-3.99418	0.660905	-3.1686	-0.351138	-0.660351	-1.07322	-0.246154	-0.123978	-0.77412	1.27542	-0.916083	0.652778	0.972103	-2.80461
'MIR4524B	0.392938	0.144485	-2.27954	-1.01192	1.21069	3.84751	1.01686	0.437992	-0.782436	-0.493408	-3.29211	-0.352132	-0.0747773	1.87431	-1.36697	1.40938	0.170219
'MIR4524A	0.392938	0.144485	-2.27954	-1.01192	1.21069	3.84751	1.01686	0.437992	-0.782436	-0.493408	-3.29211	-0.352132	-0.0747773	1.87431	-1.36697	1.40938	0.170219
'SPATA31D1	0.405085	-1.33351	1.40069	0.798799	-0.137005	-3.71358	-1.23703	0.0664844	-1.95855	0.720737	-1.93815	0.365713	-1.6207	0.320298	-0.882169	-0.161109	-2.226
'SPATA31D3	0.405085	-1.33351	1.40069	0.798799	-0.137005	-3.71358	-1.09597	0.0664844	-1.88906	0.720737	-1.93815	0.239257	-1.62724	0.320298	-0.734499	-0.161109	-2.1697
'SPATA31D4	0.164073	-1.33351	1.40069	0.798799	-0.137005	-3.71358	-1.09597	0.0664844	-1.88906	0.720737	-1.93815	0.508871	-1.66643	0.320298	-0.734499	-0.161109	-2.17234
'TNRC6A	0.519527	0.108056	0.902446	-3.08504	-0.631357	-3.75367	-0.644424	-0.813221	-0.872083	-1.70003	2.91026	1.57634	0.658217	0.832931	-1.22771	-0.120429	-1.33504
'UQCRHL	0.236084	-1.26181	-2.07576	7.9613	-0.954581	2.44542	-0.456133	-0.156582	1.70446	0.86903	0.43181	1.36625	3.46862	-0.631782	0.0171749	-0.000454152	3.24076
'TNRC6C	1.10732	0.104459	-1.78474	-0.691307	-0.296391	3.90435	-0.249117	-0.688434	-0.870692	-1.23511	-2.92453	-1.03904	0.163389	1.54719	-0.879078	1.17716	-0.663645
'TNRC6B	-1.82867	-0.125199	-1.04744	-4.4509	2.14031	-1.05801	1.35032	0.267385	-1.13027	0.898166	1.91292	-1.16673	-0.830098	0.515943	1.15825	-0.131683	-0.881426
'IPMK	0.192672	0.720571	2.04754	-14.0798	0.130496	2.33157	0.306609	1.0808	-0.0716531	-0.116987	1.48518	-0.521259	0.267804	-1.95693	-0.994843	0.427184	-2.18777
'VMP1	-0.227632	0.64503	-2.28413	-0.609714	-0.688842	3.78284	-0.0905701	-0.802935	-1.02246	-0.426882	-3.71372	0.00421759	0.501789	1.81542	-1.86803	0.633037	-1.08815
'CBFA2T3	-1.02536	2.06482	-2.33309	-2.31475	1.26816	-5.75359	0.701096	0.704547	0.835548	-0.656041	1.56441	-2.68682	0.772689	-2.10188	1.64634	-1.28214	-2.14901
'CBFA2T2	0.479843	-1.36412	0.658979	4.76441	-0.888979	0.00950138	-1.02417	-0.101139	0.45445	1.0766	-1.13444	1.74568	0.427491	0.900827	0.411533	0.236001	1.66312
'SPDL1	0.256403	-0.471184	-1.99085	2.29335	1.09486	0.838922	1.81355	0.924892	1.01876	0.475057	-0.597209	1.73292	-0.37796	0.0609755	1.44006	1.50983	2.5056
'SPOPL	-1.2911	1.43368	0.548442	-1.16373	1.93299	3.80454	-0.0758661	-0.270167	-0.206388	-0.610439	1.10887	-0.341205	-2.13082	-0.97007	-0.728314	-0.341272	0.174788
'FLT4	0.347193	1.91533	-2.09422	3.77439	1.47841	0.186586	0.321691	0.350452	-0.0187155	1.02215	-0.317193	2.00833	-0.430548	0.535411	0.532018	1.19758	2.70222
'FLT1	1.01388	0.440402	0.842953	-0.947371	1.93343	-0.791705	-1.54844	-0.869749	0.796785	1.24575	-2.21217	-2.66783	0.355445	0.044792	-0.676833	-0.155217	-0.798971
'FLT3	1.13695	0.235837	0.82668	-0.99066	2.21683	-0.7917	-1.55527	-0.876462	0.799409	1.15005	-2.20944	-3.39026	0.432096	0.0416857	-1.46322	-0.190449	-1.15698
'FAM86HP	-0.068305	1.94048	2.18775	1.57172	-0.0398544	-0.853083	-0.0441458	-0.272121	0.0715062	-0.256291	3.19495	-0.285962	1.12582	-1.88631	2.3328	-0.228694	2.12257
'LRRC72	0.780181	0.273513	2.40995	11.0593	1.26871	-1.17364	0.236376	0.336037	-1.40064	-0.549506	-2.49558	0.14	0.209675	0.16442	0.214624	-0.908081	2.64133
'LRRC73	-0.445773	-0.236481	0.612456	-2.80994	-2.49031	2.82577	0.966572	-0.79964	-1.29081	-2.3286	0.643444	0.221509	2.21657	1.12229	0.25863	0.521526	-0.253197
'LRRC70	0.200822	-0.267291	-0.197502	2.39546	-1.03949	-0.61036	0.0466757	0.988616	1.20822	-0.302972	-1.16907	-2.89564	-3.71655	0.861562	-0.156972	-0.246443	-1.22523
'LRRC71	0.0406866	-0.0527704	-0.0409613	-0.802342	-0.242491	5.96388	0.813504	-0.608001	-2.22796	-0.908545	1.22627	2.47655	-0.300244	1.54909	-0.232849	0.521377	1.7938
'CRELD1	-0.518497	1.64859	-3.53005	1.89215	-1.88375	-2.02037	-0.0481761	0.130641	0.728336	1.63198	-0.114026	1.50088	-0.0423264	1.80083	-0.110307	-1.31643	-0.0626298
'KRT18P55	1.30727	-0.928598	-2.0594	-2.55526	1.41284	2.95388	-2.5089	-0.186933	-1.03116	2.7163	-3.06822	-0.616709	-1.06663	-0.210967	0.744276	1.17875	-0.979868
'KRT17P5	1.21469	-1.10978	-0.401879	-2.89061	-0.455856	1.2493	-0.144754	-0.342048	0.150913	-0.956066	-2.71063	0.495961	-1.98775	-0.923106	0.804533	-0.409152	-2.10406
'AMBP	0.000108234	0.15053	1.18343	0.409369	0.581665	-3.49602	-0.997117	-0.889883	-1.19433	1.40702	-2.45496	0.706251	-0.604183	0.702884	-0.908328	-0.0952906	-1.37471
'AMBN	-1.28996	0.341198	-1.4974	4.63058	0.0529182	-4.73377	-0.559765	-0.703659	0.817904	0.409591	-1.32041	-0.638054	-1.3718	1.38456	-0.224108	-0.123673	-1.20646
'FBXW4P1	-1.74144	-1.24013	-1.27177	-4.51134	1.63197	-1.2683	0.80208	-0.312552	-0.39912	-0.610411	1.27153	-1.87972	-0.357442	-0.12588	1.16871	0.0254417	-2.20459
'OXLD1	1.74553	-1.07926	-2.19715	-0.787347	0.285369	3.86816	-0.631273	-0.185878	-0.0715249	-1.10219	-2.39528	-0.838019	0.153695	0.940754	-0.064538	1.33771	-0.255309
'SCCPDH	0.62183	-1.95652	0.624134	0.47757	-0.646427	4.898	-0.413279	-0.297326	-0.603223	-1.32045	1.30998	3.25943	-0.513348	1.21609	0.864852	-0.506433	1.75372
'PAPSS2	-0.212678	0.197617	1.36154	-10.3484	0.385521	1.1029	-2.21111	0.41419	0.821981	0.231346	0.821982	-2.68155	-1.16752	-1.0453	-1.09237	-2.76829	-4.04753
'PAPSS1	-1.50592	1.83993	-0.171421	4.27139	0.515775	-5.75191	-0.861038	-0.250431	1.17805	0.659976	-1.40109	-2.42382	-0.816025	0.0654101	-0.849322	-2.2457	-1.93654
'OPA1-AS1	0.757972	2.27811	2.66512	2.53518	0.70491	0.842174	-1.36124	0.874447	-1.33058	-0.885293	3.4889	1.49463	-0.553411	-0.691585	2.08982	0.172961	3.27053
'TST	-2.44148	-1.11346	-1.78867	-4.53747	1.48165	-1.0737	1.19401	-0.221592	-1.27485	0.455189	1.2653	-2.06755	-0.577237	0.0363622	0.277979	-0.00848584	-2.5985
'METTL12	2.14561	-0.553417	-0.9983	-2.11204	-0.0936435	-1.80692	-0.593344	-0.276734	1.19376	-0.332608	3.93378	-0.0400203	-0.118241	-1.33099	-0.833342	1.19251	-0.155986
'METTL13	-0.0595759	-0.178118	0.312089	-1.30283	-0.442513	5.74166	-0.256943	0.297203	-1.71699	-0.489167	1.29446	3.16564	0.618311	0.847706	-1.06534	0.584473	1.83752
'METTL14	-0.901858	0.417498	-1.5343	3.98457	0.395214	-5.34969	-0.0287176	-0.723843	1.38174	0.0625463	-0.850572	0.28936	-0.116648	-0.0363645	0.00931263	-2.44283	-1.36115
'METTL15	-0.940466	-3.15272	-1.07305	1.88351	-1.4466	-1.91795	-0.250524	-1.1218	0.975269	-1.93405	1.80241	-1.37848	-1.85439	0.445636	0.0271428	-0.597346	-2.63335
'METTL16	0.153768	-0.0816776	0.19963	-2.41564	-1.1221	0.622564	-0.35599	0.230209	0.287737	-0.828075	-2.7332	-0.846276	0.377386	-1.14879	1.01213	-0.637957	-1.82157
'METTL17	1.7867	-3.19328	-1.12663	-3.82813	1.3896	-3.26261	-0.130181	-0.813174	-1.24122	-0.26282	0.0353631	-1.05623	1.47631	-0.865049	0.124188	1.04152	-2.48141
'TSN	-1.07579	0.358207	-0.963313	-0.951323	2.30784	4.43495	-0.871768	-1.35415	-1.18673	-0.797724	1.09871	1.54404	-1.22767	-0.574009	0.102379	-0.743073	0.0251425
'RNASEH2C	0.319037	0.44571	-0.508628	-2.88396	-0.721318	-1.80702	0.250254	0.473651	0.686804	-1.24472	3.91878	0.399993	-0.863662	-1.40894	0.466552	0.350103	-0.531841
'RNASEH2B	0.39988	-0.0537937	1.3554	-3.25845	1.81991	-1.03789	-2.44033	-0.0448688	-0.0983948	1.15482	-2.39637	-1.62704	0.351034	0.0933149	-0.427972	-0.0887746	-1.57488
'RNASEH2A	-0.22711	0.0275667	0.0676048	2.64355	-2.6619	-2.51682	-1.05395	-0.555545	-1.94946	0.690671	-1.56896	-1.36066	-2.12592	0.779022	-1.10535	0.566155	-2.58778
'REG4	0.679202	-0.50185	1.19134	7.83553	-2.63519	4.48786	-0.956561	0.0275902	0.512775	-1.73665	2.50315	2.413	0.471009	3.18426	-0.142405	0.42555	4.43965
'KDM1B	-1.21001	0.654833	0.304341	0.0547515	-1.92482	3.33878	-0.822981	-0.494964	-0.621286	-1.75634	-0.427228	-0.5366	2.58813	1.1369	1.78352	0.414054	0.620269
'SPEF2	-1.11368	0.342052	0.983415	1.37783	-0.512578	0.907811	1.21691	-1.24091	-1.27598	-2.17054	-3.37203	0.257537	-2.41107	0.906847	0.497411	1.22504	-1.09548
'SPEF1	-1.23075	-1.46754	0.280434	5.49313	1.16799	-0.972297	0.344285	-0.0859219	1.75654	0.763175	-1.53747	-0.34777	1.57963	1.9182	0.630655	1.82948	2.53045
'KDM1A	0.490576	-0.143919	-1.8327	6.3999	-1.51921	2.63242	0.225226	-0.353853	1.75812	1.35989	0.151323	1.18131	2.84173	-0.72903	-0.458703	0.742783	3.18647
'EEFSEC	0.389264	1.48716	2.12856	1.66492	0.0353476	-0.706051	1.44885	-0.0721168	0.382179	0.467721	3.18765	-0.603507	0.522614	-1.55091	2.26558	0.834102	2.97034
'TM4SF19-AS1	0.657933	2.40054	2.09004	2.68772	0.434753	0.449236	-1.08713	0.554381	-1.76089	-0.329487	3.48097	1.51545	-1.23544	-0.986554	2.22168	0.14484	2.80951
'KIF12	0.00102651	0.438535	1.18343	0.544051	0.581665	-3.50504	-0.968551	-0.886557	-1.19433	1.48396	-2.45496	0.706251	-0.604183	0.753511	-0.908328	-0.118491	-1.237
'KIF11	-0.908967	-0.130206	1.77423	-13.9449	-0.879602	1.96482	-1.84978	0.502643	1.01895	0.508406	0.929869	-0.187207	-1.08569	-2.37524	-1.27688	-1.64303	-4.39564
'KIF17	0.666871	0.428619	-1.77144	7.06148	-1.62874	2.35026	-0.00587487	-0.357531	1.60987	0.797242	0.473761	1.46819	2.78124	-0.495641	0.625791	0.34506	3.58729
'KIF14	-0.667734	-1.49103	-0.336232	-1.6694	-0.541376	5.17161	-0.316026	0.0302228	-1.30856	-0.961174	1.13169	4.76495	-2.06125	1.28975	-0.155894	0.40443	0.820999
'KIF15	0.59122	-1.39289	-3.53518	2.63848	-1.40965	-2.46705	-1.66458	-0.877131	0.0795088	0.123166	-0.434746	0.0960135	-0.933905	1.31746	-0.115439	-0.805003	-2.19743
'KIF19	0.223717	-0.518085	-2.00882	-0.623088	1.05723	3.88293	-0.730781	-0.611709	-0.866485	-0.823489	-3.29919	0.436467	0.0449154	1.71154	-1.20222	1.10116	-0.556478
'KIF1B	0.433618	0.229609	-1.19878	5.73875	-0.831568	2.33732	-0.500784	-0.481032	1.19818	0.99036	0.623777	-0.0412431	3.56314	-0.872293	0.0105695	0.117438	2.82927
'KIF1C	0.23637	-0.0539643	-0.0841819	-2.73267	-0.411482	0.867388	0.356599	0.39564	0.296603	-1.14138	-2.67728	-0.080308	0.282423	-0.0256919	1.78997	-0.0482514	-0.757554
'KIF1A	-0.95228	-0.635985	-0.565698	1.68884	-0.305488	1.83489	0.0628602	0.340365	1.03889	0.378731	2.48313	-1.54175	-0.205013	-0.342852	0.426042	0.805155	1.12746
'ENPP4	-0.812409	-0.600824	0.100193	-2.05656	-2.16639	3.12876	-0.446369	-0.555904	-1.48441	-2.46994	0.199201	-1.0827	1.90934	0.902081	-1.15295	-0.0973145	-1.67155
'ENPP5	-0.792973	-0.596335	0.100193	-2.05656	-2.16639	3.12876	-0.48106	-0.555904	-1.48441	-2.35275	0.199201	-1.0827	1.9137	0.902081	-1.07354	-0.0911103	-1.62245
'ENPP6	-0.267076	-2.06475	-1.38332	3.63635	1.47792	-4.44727	-0.475768	0.0311515	1.50071	0.550304	-0.645611	-1.01383	-1.38891	1.14856	-0.415828	-0.352473	-1.02746
'ENPP7	2.02358	-0.50378	-2.0867	-0.926024	0.170345	3.86001	-0.144609	-0.0729677	-0.218858	-1.38981	-2.62611	-1.97571	-0.536982	1.34485	-0.472818	0.253093	-0.825622
'ENPP1	0.994269	1.98694	0.153852	-2.99832	0.169772	3.40863	0.744824	0.756904	0.380436	1.33305	-2.14	-0.157964	1.35346	-2.53836	-0.570569	-0.986416	0.472628
'ENPP2	0.587822	3.62707	0.122626	-4.43871	-1.17568	2.55826	0.323333	0.921343	0.398109	0.41335	1.67259	2.64494	3.09789	1.01857	-1.21381	1.45026	3.00199
'ENPP3	1.03817	1.44668	0.153852	-2.98259	0.164533	3.40863	0.744824	0.846755	0.380436	1.29077	-2.14	-0.335659	1.07734	-2.53836	-0.417251	-1.0188	0.279832
'CEBPB-AS1	0.10458	0.638763	0.516724	4.70606	0.563224	0.0546917	0.653997	-1.17658	1.0314	0.529905	-1.07871	1.33019	-0.757026	0.532386	-0.350128	-0.0801733	1.80483
'HCG17	-1.37339	2.30831	0.159031	-2.07243	-1.46303	2.90814	-2.03238	-1.32939	-0.764335	-1.87148	-0.260735	-0.605379	2.00087	1.09043	-1.15797	0.288206	-1.04388
'CHSY1	0.796575	-0.651372	1.63539	-0.644782	1.73004	-3.19752	-0.292975	0.772929	-1.52912	-2.31201	1.62904	0.728312	-0.745101	1.48401	1.72237	0.596189	0.430491
'CHSY3	0.7871	0.0917196	-0.441702	2.9965	0.750789	0.570924	0.662613	0.753453	0.224685	1.67711	-0.896905	-0.153255	-2.08794	1.51939	1.3736	0.75608	2.14604
'ZAP70	-1.01032	1.80257	-0.41053	-1.26258	1.49633	4.18878	-0.507265	-0.373256	0.476777	0.576778	0.846078	1.93997	0.135787	-0.497246	1.14872	0.506732	2.26433
'CCDC158	-2.46491	1.39478	-1.43769	4.74565	-0.510773	-5.25555	0.210628	-0.598075	1.2955	0.9234	-1.25839	0.158721	-0.0196222	1.39796	-1.64259	-0.803365	-0.966079
'CCDC159	-0.170759	-0.131147	0.583306	3.30148	-3.78938	-2.58807	-1.27486	-1.05807	-1.48959	-0.506615	-1.46255	-1.24935	-1.5001	1.07441	-1.26583	-0.190277	-2.92935
'GGT1	-1.22616	-1.24643	-1.31967	-4.69286	2.32081	-1.12226	-0.313761	-0.264522	-0.710686	-1.15569	0.52658	-1.14562	-0.807484	-0.178081	1.08158	-0.372507	-2.65669
'GGT5	-1.62963	-1.28328	-1.31967	-4.79419	2.33042	-1.11243	0.0611058	-0.173188	-0.273078	-0.845021	0.842622	-1.21544	-0.566808	-0.138986	0.682936	0.0980995	-2.33413
'GGT6	0.0223417	-0.343555	-0.0799702	-2.74309	-1.01815	0.781357	0.29204	0.292289	0.430547	-0.92832	-2.72917	-0.36792	0.953363	0.0616069	0.957791	-0.228674	-1.16188
'GGT7	0.482249	-0.638636	0.0383999	4.4979	-0.0207426	-0.392256	0.325287	-0.303696	1.83712	2.18983	-0.884308	-0.116914	1.68954	0.709483	0.616851	0.680778	2.67772
'ZNF521	-0.00455575	-3.01451	1.01377	3.61926	-1.25988	-3.52112	-0.380357	-1.08651	0.233439	-0.5396	-1.13665	0.127827	0.264557	0.165704	0.456949	-0.0851314	-1.2867
'KNCN	1.40799	0.222047	-1.84227	7.8403	-1.35013	4.00474	1.72148	-1.52056	1.89001	-0.558034	1.06564	0.121689	3.83388	0.567992	-0.590728	-0.473637	4.0851
'CCDC155	-1.23178	-0.706838	-0.0878594	8.486	0.545265	-1.37839	0.533802	1.03229	0.47028	1.39999	-1.946	0.0232223	1.91835	2.11972	0.73583	-0.727776	2.79653
'CELA3A	0.759486	-0.127171	-1.84678	6.39797	-1.49187	2.65819	0.000214793	-0.326417	1.76297	1.14491	0.215186	0.811426	2.93857	-0.364636	-0.393982	0.564208	3.17557
'CELA3B	0.759486	-0.127171	-1.84678	6.39797	-1.49187	2.65819	0.000214793	-0.326417	1.76297	1.14491	0.215186	0.811426	2.93857	-0.364636	-0.393982	0.564208	3.17557
'CCDC157	-1.93817	-1.39239	-1.18352	-5.15444	2.88635	-1.26092	0.470915	-0.747346	-1.75453	-0.366607	0.189125	-0.95803	-1.06075	-0.298777	1.73934	-0.238876	-2.76716
'CCDC151	-0.389572	-0.057144	0.582659	3.20575	-4.09425	-2.58807	-1.27486	-0.876294	-1.55487	-0.101178	-1.46029	-1.42907	-1.46197	0.942851	-1.03448	-0.256915	-2.96193
'DERA	-1.68279	1.2687	-0.173815	-2.0277	-0.979224	0.256523	-0.818732	1.3166	-1.55065	0.614932	-0.699816	-1.97489	-0.0705883	1.60174	0.944226	-0.813759	-1.19731
'HCG18	-1.29293	2.3447	0.159031	-1.9304	-1.47287	2.90814	-1.92194	-1.75672	-0.764335	-1.86588	-0.238282	-0.619133	2.22082	1.09043	-0.914996	0.288206	-0.94154
'ZNF526	-0.77648	0.473127	-0.681514	8.77751	0.308787	-1.45153	-0.00956823	2.45625	-1.19104	1.70543	-1.06659	-0.214393	-1.05801	0.285735	1.02628	-0.184285	2.09993
'KRTCAP2	-0.665735	0.163035	-0.0524035	-1.72593	-0.748178	6.04015	0.908133	-0.465238	-2.11578	-0.522752	1.04749	2.83918	-1.2177	1.49308	-0.561516	-0.469584	0.986562
'KRTCAP3	-0.902401	1.16776	0.00748712	-0.828759	1.28477	4.45397	1.64031	-0.0690778	-1.25886	-0.595205	1.73784	0.355922	1.30215	0.787604	0.294517	0.295832	2.41846
'NBPF25P	-0.0901538	-1.1612	-0.134359	1.74176	-3.7135	5.85092	1.58517	-0.869426	-2.99558	-1.08621	1.69683	3.23484	-0.558333	2.434	-0.893297	1.9721	1.7534
'DUS2	-0.0881254	1.801	-0.69865	-3.12296	1.78526	-5.15429	-0.843743	-0.51941	1.60126	0.240174	2.05364	-2.67755	0.834972	-0.363506	2.06561	-1.49665	-1.14574
'TRPC7-AS2	0.996858	0.417464	-0.925627	3.17714	0.965943	0.982421	0.763319	0.850018	0.84194	0.999664	-0.710491	1.78582	-1.67438	1.04877	1.60544	0.243488	2.84195
'DSEL	2.02012	-2.97086	-0.974129	1.81323	-0.792793	-4.29093	0.0736659	0.0248257	0.707501	0.557478	-1.20883	-0.197641	0.350591	0.0120155	1.29542	0.217729	-0.840651
'SUPT20HL2	-2.36476	-0.04391	-1.52917	0.635691	-0.982286	1.61427	1.3422	0.56838	-1.70119	0.0430753	-0.127612	-0.0138071	-0.802696	-0.819263	1.8748	-1.33929	-0.911393
'RB1CC1	-0.633147	0.0731861	-0.124931	-2.23407	-2.25707	1.95879	-0.355453	0.513835	1.72468	-0.273893	1.20261	-0.168664	2.6053	-1.98318	1.05091	3.09027	1.0473
'UQCRBP1	-1.17429	-0.94292	0.745584	-4.22348	-1.01918	2.38331	0.608726	1.26403	-0.872051	-1.67755	0.391361	1.27333	-0.898167	-1.56733	-0.764369	-1.76764	-2.06016
'MRVI1	0.472755	-1.90695	-1.13905	1.8219	-1.258	-1.54661	0.402505	-0.31513	1.47209	-1.03784	1.67161	-0.21936	-1.4152	0.204069	-0.434543	-1.53963	-1.19184
'PTENP1-AS	-0.165192	-1.00469	-1.07202	-3.0212	-1.27485	-4.22155	0.333778	0.113743	-0.936499	-0.898247	-1.99964	-1.26807	-0.147482	-1.97788	-1.28263	-0.0835201	-4.72649
'MTOR-AS1	0.217252	-0.785782	-1.34677	7.61628	-1.38052	2.33603	-0.615119	-0.566165	1.29277	0.871792	0.568101	-0.510396	3.3685	-0.73838	0.570106	-0.13631	2.69035
'TMEM101	1.84356	-0.767758	-1.66237	-1.58975	-0.10364	3.09113	-1.00078	-2.13423	-1.00281	0.890972	-1.52659	-0.915074	-1.0414	-2.07393	0.29321	-1.01066	-2.17753
'TMEM100	-0.0147175	0.145946	-2.17939	-0.555095	0.724591	3.78415	-1.06478	-1.87785	-0.857767	-0.241704	-1.74829	-0.279119	-0.633079	1.90038	-1.44532	1.28348	-0.76464
'TMEM102	0.146091	-0.765552	-0.186071	-3.05656	-0.990702	0.339965	-0.347319	0.366675	0.0982209	-0.756856	-2.28123	-1.26612	1.11792	-1.45549	1.95467	0.177711	-1.72616
'TMEM105	1.50441	-0.901966	-2.19825	-0.872067	0.327687	3.88033	-0.558728	0.241712	-0.252855	-1.15711	-2.39528	-1.44532	0.22587	1.12775	-0.654171	1.35962	-0.442091
'TMEM104	0.366533	-0.25189	-2.11384	-0.333889	0.854903	3.87829	-0.631028	-0.527338	-1.13504	-1.11407	-3.0655	0.888632	0.0477329	1.7128	-1.17694	1.02049	-0.395036
'TMEM107	0.332644	-0.842554	-0.0791351	-2.67158	-1.00705	0.473117	-0.425876	0.216347	0.011159	-1.38823	-2.70863	0.406007	0.946467	-1.54759	2.06552	0.415613	-1.45094
'TMEM109	2.43702	-0.0229843	-1.1399	-2.3692	-0.225349	-1.56805	-0.336039	0.50249	1.35896	-1.27404	3.94029	-0.285468	-0.429084	-0.56279	0.0133042	0.791692	0.207714
'TMEM108	-0.466387	2.50554	1.6154	1.74069	0.0331254	-0.16298	0.296387	0.132555	-0.322154	-1.22635	3.1828	-0.88033	1.53317	-1.22213	2.62902	-0.172899	2.30386
'PTPRVP	0.620528	-1.5972	-0.0805609	-0.898771	-0.669746	5.29906	-0.304875	-0.130567	-1.71432	-1.10487	1.11588	3.90289	-1.6813	1.61634	-0.439053	1.04061	1.24351
'AMER2	0.0444703	-0.180656	0.683103	-1.0869	2.36782	-0.648034	-1.5689	-0.983284	0.908922	0.849788	-2.7142	-3.02239	0.328809	-0.184332	-0.665001	0.17225	-1.42463
'AMER3	-0.902867	0.763244	-0.653736	0.208927	1.45558	3.68784	-0.874881	0.130818	-1.26406	-0.167251	1.02977	0.927573	-1.8091	-1.27782	-0.304473	0.178643	0.282049
'AMER1	-1.24113	-1.29631	-1.47025	-2.43132	-1.35061	4.12479	0.520728	-0.341861	0.011837	-1.63571	0.238855	-1.65682	-1.46524	1.60621	-0.425482	-0.185862	-1.74954
'VPREB3	-1.50733	-1.29514	-1.31102	-5.02268	2.37115	-1.11187	0.528014	-0.172079	-0.642897	-0.42338	1.0223	-1.40994	-0.962221	-0.486991	0.578921	-0.0106769	-2.46396
'VPREB1	-1.74144	-1.24013	-1.27177	-4.51134	1.63197	-1.2683	0.80208	-0.312552	-0.39912	-0.610411	1.27153	-1.87972	-0.357442	-0.12588	1.16871	0.0254417	-2.20459
'HMMR	0.147959	-0.777364	-2.01731	2.48223	1.2369	0.687338	2.20368	0.811968	1.12928	1.06963	-0.382128	1.8206	0.0401629	0.358515	2.03827	1.58588	3.1089
'RAB3IP	-0.297233	0.260952	1.37657	0.786447	0.444452	0.0828284	-0.414865	0.455316	-1.66326	1.09207	0.423317	0.527766	1.63082	0.303856	2.38738	-2.11251	1.32098
'PTH2R	-0.027932	0.445532	0.00535597	1.28447	-0.159574	2.5021	0.594801	0.138258	0.971972	-2.3414	1.82233	3.46405	-1.35669	0.213677	-0.256029	0.159235	1.86504
'TXNDC12	0.68289	0.0512985	-2.98021	7.81114	-1.98831	4.44468	1.26853	-0.930903	1.38732	-0.189606	1.00307	-0.601665	3.86677	0.887659	-0.89523	-0.417577	3.34997
'TXNDC11	-0.744002	-0.720301	-2.61709	0.259596	0.188818	-3.45128	-0.859738	-0.332885	1.13242	0.268724	2.59429	0.24324	-1.42654	2.44675	-0.619189	0.646284	-0.747725
'TXNDC17	-0.346227	-1.08135	-0.05887	-2.60591	-0.899191	0.461898	0.0886661	0.512135	0.129591	-1.18105	-2.68834	-0.605522	0.119556	-0.965667	2.15093	0.692164	-1.5693
'TXNDC16	1.60922	-1.70485	-0.27482	-3.12906	0.653994	-3.73892	0.347552	0.30674	-0.780781	1.04988	-0.288075	-2.17952	1.03432	-0.609852	2.09004	-0.0406088	-1.41368
'TXNDC15	1.54358	-0.592853	-0.515892	3.02567	0.977692	0.790099	0.749237	0.674791	0.875479	1.59975	-0.710491	1.88781	-2.27428	1.08751	1.56175	0.245443	2.73132
'TEX36-AS1	-0.978804	-1.88371	1.41883	-12.3267	-0.704314	1.76455	-1.12118	0.66259	0.398834	0.266132	1.50965	1.50805	-1.50402	-1.26223	-0.574533	-0.262156	-3.27225
'BRICD5	-1.79672	-0.338649	-2.99178	-0.508055	-1.11987	-3.3199	-1.53126	-0.434057	1.18736	-0.677658	3.39181	0.39629	-0.958097	1.23121	-1.11161	-2.07806	-2.66476
'DIXDC1	1.60753	-0.351411	-1.10488	-3.03561	1.01659	-3.12815	0.955289	0.360415	0.597475	-0.397396	4.03101	0.762359	1.39125	-1.99928	-2.31279	-0.815278	-0.605719
'FBXW10	1.16764	-1.08542	-0.505053	-2.55193	-0.467815	1.25863	-0.260864	-0.1352	-0.0638813	-0.0749688	-2.71108	0.440479	-1.6569	-0.74486	0.778672	-0.279257	-1.72295
'FBXW11	0.538558	-1.11672	-1.74508	2.68402	1.39221	0.742231	1.41995	0.693019	0.778944	0.668865	-0.309747	2.09503	-0.0748055	0.217129	1.35542	1.58239	2.73036
'FBXW12	-0.323945	-1.93443	-2.61004	3.31979	-1.68802	-2.46244	-0.308678	-0.633305	-0.0971763	-0.278498	-0.403915	0.206883	-0.142746	1.39106	-0.641542	-1.0836	-1.92265
'XRCC3	0.144053	-1.80898	0.0457665	-1.82093	1.56325	-4.18567	0.0399782	0.0719717	0.0396652	-0.735729	-0.83242	0.302299	-0.702812	-0.436383	1.96559	0.963138	-1.3468
'XRCC2	0.197127	-2.20876	2.64297	8.3158	-0.098151	-0.682932	1.13179	-0.632624	-0.153068	-2.60716	0.58073	0.576841	-1.14724	1.49715	-0.114685	0.276639	1.89361
'XRCC1	-0.681879	0.952831	-0.781505	9.05012	0.434307	-1.55571	-0.159824	1.16971	-0.946716	1.62933	-1.32963	-0.346409	0.11012	1.56761	-0.0291268	-0.254481	2.20719
'ZNF830	0.892207	0.18725	-1.93835	-3.11136	-0.464921	2.8737	-1.45498	-0.634962	-1.07171	2.06052	-2.51304	-0.0841534	-0.624442	-2.09538	0.252612	1.60109	-1.53148
'XRCC6	-2.12048	-0.521779	-1.2887	-4.17523	1.21415	-0.88433	1.67471	1.23645	-1.04639	0.101081	1.6948	-0.404707	-0.416813	-0.0453604	-0.330916	-1.50936	-1.70572
'XRCC5	-0.969041	0.415409	-0.853522	1.31591	-0.716442	2.22804	0.753162	-0.941831	1.46284	-1.63825	1.62435	3.00371	-0.150318	0.363504	-0.639656	0.311928	1.39245
'XRCC4	0.567842	-0.330997	-2.23599	1.50539	-0.689387	0.204566	-0.0170612	0.698225	1.13641	0.584247	-1.39051	-1.18237	-3.17197	0.646214	0.727473	0.457064	-0.622714
'ZNF839	-0.141256	-0.440451	0.0589534	-1.7435	1.94224	-4.31074	0.750397	1.04023	-0.115663	-0.6428	-0.731827	0.576587	-1.87261	-0.612865	2.34722	2.12605	-0.442509
'UGDH-AS1	-2.90707	0.251029	-2.16838	1.43129	-0.775151	-4.13902	-1.01926	0.1568	2.79952	0.486897	-1.20956	0.454521	-1.2915	2.98742	-1.64472	-0.833456	-1.85516
'EGFR	0.773106	-0.659425	2.26726	10.4953	1.71252	-1.06661	0.128461	1.74335	0.3655	0.0331564	-2.841	-0.0869481	-0.522214	0.803475	2.13964	-0.673749	3.65295
'PET117	-0.383141	-1.58989	0.156587	4.86317	0.117647	-0.326825	0.438508	-0.570498	1.09858	0.484719	-1.22399	-0.658469	1.36218	1.01326	0.213745	-0.0157372	1.24496
'ZFPL1	0.319037	0.44571	-0.508628	-2.88396	-0.721318	-1.80702	0.250254	0.473651	0.686804	-1.24472	3.91878	0.399993	-0.863662	-1.40894	0.466552	0.350103	-0.531841
'PLEKHA2	-1.62772	0.301107	-0.543756	-1.47701	-3.38115	0.298583	-0.0893141	0.827432	1.00243	0.35803	1.62371	-0.354907	-0.0720823	-2.33094	0.124859	0.718255	-1.15562
'PLEKHA3	-1.09219	0.555375	-0.15472	0.714422	2.14677	2.95538	0.578962	-0.351618	-0.565145	-1.39956	1.69761	0.844145	-1.19452	-0.175363	-0.174274	-0.208051	1.04431
'PLEKHA1	-0.828346	-0.897796	1.45916	-12.7025	-0.828161	1.66437	-1.97985	0.101821	0.18274	0.691801	1.32676	1.41752	-1.46781	-1.07577	-0.389301	0.201003	-3.28108
'PLEKHA6	0.622047	-0.754504	0.669646	4.95208	-0.42613	5.20838	-0.623281	0.657185	-1.11727	-1.48222	1.13748	5.01972	-0.485658	1.13425	-0.144561	0.11903	3.62155
'PLEKHA7	-0.00862315	-2.42718	-1.27396	1.36378	-1.37117	-1.73303	0.335298	-1.56477	1.64552	-1.51594	1.23018	-0.256721	-1.32703	0.165648	0.258345	-1.22603	-1.92642
'MACC1	2.17446	0.227619	2.43121	10.5638	1.21167	-1.19536	0.280415	-0.00571939	-1.46497	-0.952458	-2.51031	0.124218	-0.00547544	0.300523	-0.324964	-0.861214	2.49837
'PLEKHA5	-0.414827	1.49937	0.896231	-2.14391	-1.76087	0.496767	-0.752461	1.42767	-0.460306	0.259871	-1.07539	-0.109465	-0.466711	2.26455	0.374339	0.62052	0.163843
'PLEKHA8	0.441475	0.0604388	2.26025	8.51944	0.602055	-1.10017	0.263482	0.418486	-1.30662	-1.32994	-1.74162	0.789053	0.601841	0.558175	-0.0654941	-0.324844	2.1615
'MPV17L	0.107183	-0.173783	-2.83961	-1.39965	-0.693185	-3.69549	-0.47383	0.278777	0.192603	-1.08763	2.99574	1.07737	-0.278546	1.67938	-0.224575	-0.410635	-1.23647
'CFAP36	0.0194865	2.51227	0.159426	-0.926717	1.88026	4.03172	1.14122	-0.563472	-1.32873	0.627278	1.97838	-1.72681	0.967949	0.474926	1.70375	-0.512889	2.60951
'RASA4CP	0.135916	-0.393745	2.23858	11.15	-0.415091	-1.05579	0.092197	1.23089	-1.64567	-1.69742	-2.77152	-0.308805	0.342455	0.249708	-0.367389	0.131788	1.72904
'CACNA1S	-0.278613	-1.62545	-0.336232	-0.998623	-0.543115	5.25882	-0.329022	0.311956	-1.27279	-0.864996	1.13409	4.64738	-1.93839	0.939435	-0.220519	0.38738	1.06783
'CCL8	0.856835	1.05094	-2.16833	-2.95576	1.06506	2.87389	-1.36564	-0.559158	-0.879629	1.44228	-2.73516	0.423724	-1.39626	-1.87169	-0.262812	0.967213	-1.37863
'CCL1	0.856835	1.05094	-2.16833	-2.95576	1.06506	2.87389	-1.36564	-0.559158	-0.879629	1.44228	-2.73516	0.423724	-1.39626	-1.87169	-0.262812	0.967213	-1.37863
'CCL2	0.856835	1.05094	-2.16833	-2.95576	1.06506	2.87389	-1.36564	-0.559158	-0.879629	1.44228	-2.73516	0.423724	-1.39626	-1.87169	-0.262812	0.967213	-1.37863
'CCL3	1.24444	0.211403	-2.63844	-2.81637	0.84946	3.1805	-1.54933	-0.75126	-1.33268	1.16669	-1.71555	1.2079	-1.56806	-0.933516	-0.4407	1.58987	-1.07391
'CCL4	1.24444	0.211403	-2.63844	-2.81637	0.84946	3.1805	-1.54933	-0.75126	-1.33268	1.16669	-1.71555	1.2079	-1.56806	-0.933516	-0.4407	1.58987	-1.07391
'CCL5	0.987108	-0.648042	-2.60666	-2.39258	0.933435	2.85433	-1.60722	-0.728467	-1.21314	1.0875	-2.0822	0.123543	-0.907949	-1.45516	-0.598119	1.59891	-1.66368
'CCL7	0.856835	1.05094	-2.16833	-2.95576	1.06506	2.87389	-1.36564	-0.559158	-0.879629	1.44228	-2.73516	0.423724	-1.39626	-1.87169	-0.262812	0.967213	-1.37863
'TAF6L	1.77293	-0.643493	-0.499579	-2.40054	0.143373	-1.80692	-0.534267	-0.184166	1.21076	-1.27516	3.93378	0.101991	-0.570636	-1.33208	-1.1378	1.26155	-0.490062
'NBAS	-0.307747	0.0564252	-0.533367	-0.139822	1.41488	4.37189	0.440315	-0.764951	-2.00519	-1.27231	1.65055	1.34369	0.895903	0.42948	1.30728	-0.0287654	1.71456
'ECHDC1	0.584413	1.64586	0.824805	-3.15017	-0.0487215	3.57477	1.04032	0.547069	0.477862	0.891348	-2.15178	0.0614982	0.48687	-2.04297	-0.807861	-1.16076	0.193139
'ECHDC3	0.919843	2.0218	2.79143	-11.9578	-0.860085	4.10867	2.46387	-0.407925	1.08713	0.330493	-1.51044	-1.53542	-0.460701	-2.91623	-1.69323	-0.0150308	-1.90841
'ECHDC2	0.596283	-0.589522	-2.97802	8.01329	-1.80858	4.48918	1.32902	-0.355255	1.65619	-0.554866	1.36372	0.140884	3.1423	0.888311	-1.23078	-0.44883	3.41333
'MSGN1	-0.279637	-0.608782	0.428813	0.239466	0.738659	3.8936	0.641578	-0.454248	-2.75709	-1.00972	1.71932	0.781347	0.836082	0.137221	0.207547	-0.16372	1.08761
'GNPAT	-0.0622039	-2.34998	0.194851	-2.20537	-0.62094	4.97563	-1.12232	-0.0278126	-1.00354	-1.16119	1.18696	1.06986	-1.23913	1.9209	0.0473641	-0.270378	-0.166824
'NARS2	0.208887	0.884761	-1.7398	-2.24792	-0.515511	-2.1276	0.572072	-0.275212	1.19553	-1.56517	4.74794	0.824394	-1.85689	2.41266	-0.67297	1.3928	0.30949
'SLC22A18AS	0.168864	-1.36938	-0.513825	1.6814	-0.966299	-1.49582	-0.0603377	-1.24356	1.21768	0.341525	1.12477	0.164591	-1.99184	-0.283354	-0.884117	-0.900485	-1.25255
'FCGR1CP	-0.0901538	-1.1612	-0.134359	1.74176	-3.7135	5.85092	1.58517	-0.869426	-2.99558	-1.08621	1.69683	3.23484	-0.558333	2.434	-0.893297	1.9721	1.7534
'ZDHHC19	0.652663	2.39164	2.14385	2.82891	0.47579	0.462569	-1.29861	0.553709	-1.75958	0.145904	3.48097	1.64669	-1.2414	-0.994644	2.3848	0.0796492	2.98823
'ZDHHC18	0.139765	0.244526	-1.95322	7.36315	-2.85766	2.51727	0.266641	-0.903909	1.95827	0.822487	-0.0954105	0.349278	3.16695	0.716243	0.717354	-0.590216	2.96538
'ZDHHC13	-0.274944	-2.3602	-1.21326	1.66534	-0.973266	-1.5194	0.647544	-1.74773	2.30644	-1.91315	1.98087	-0.354301	-0.358276	0.414314	-1.05514	-1.99598	-1.68779
'ZDHHC12	0.237187	0.653933	1.32749	-0.038005	-0.0529067	-3.89279	-1.60348	-0.482552	-1.16364	0.810519	-2.00389	0.443439	-0.464384	1.04391	-1.15982	-0.882717	-1.80693
'ZDHHC17	-0.234586	-0.401834	0.814586	2.05961	-0.269132	-0.00986886	-0.451659	1.60474	-0.345238	1.50605	-1.6354	0.78761	-0.331548	0.682553	-0.490217	-1.61955	0.41653
'ZDHHC16	-0.763025	-1.22809	1.76236	-13.9111	-1.04175	1.62932	-1.46994	0.61932	0.496737	0.534549	1.01602	-0.605705	-1.9185	-2.11333	-0.742084	-2.24772	-4.99573
'ZDHHC15	0.732496	0.144625	0.522879	-1.02441	0.467124	-0.595119	0.566446	-0.117087	-0.266872	-1.06833	-0.741072	-0.470493	0.145604	0.655293	-0.716366	3.13362	0.342082
'ZDHHC14	1.38167	1.85593	0.334392	-1.80257	-0.901713	3.15067	0.609681	0.901506	0.20119	1.27162	-2.11338	-1.29399	-0.319669	-2.29447	-1.16416	0.118227	-0.0162638
'GXYLT1	-0.728489	0.142932	0.605975	1.10292	0.426823	0.258678	2.00796	1.50654	-0.766623	-2.00877	-1.39083	0.657056	-0.615318	2.75731	1.25844	-0.481931	1.18317
'MIR548H3	1.22506	0.826973	0.931992	-2.66125	0.604209	4.18347	0.881827	0.946211	0.489549	-1.51174	-1.69728	-0.584372	2.69006	-1.42474	-0.141938	-0.996448	0.940395
'MIR548H2	-0.144484	1.9805	1.46891	2.49715	0.543202	0.256394	-0.0655069	1.76382	-2.25894	-1.28847	4.39716	0.825531	1.78335	-0.517608	2.59136	1.43607	3.81711
'MIR548H1	1.12367	-2.87831	-0.377564	-1.22742	0.946463	-3.98335	0.097989	0.847088	-0.976501	-0.189798	-0.41057	-0.710777	-0.353015	-1.20425	1.08807	-0.700542	-2.2272
'MIR548H5	1.23125	1.98694	0.153852	-2.99832	0.169772	3.40863	0.744824	0.756904	0.380436	1.34409	-2.14	-0.171806	1.35346	-2.53836	-0.570569	-0.986416	0.531172
'MIR548H4	0.340007	-0.408259	0.818719	-0.484612	1.20764	-3.60065	-4.03167	0.548489	0.379806	0.664767	1.23731	-1.84466	-2.53056	0.616483	0.814853	1.14476	-1.2819
'SLC7A6OS	-0.15711	1.94788	-1.08189	-3.14989	1.90868	-5.15433	-0.681439	-0.553489	1.99171	0.081179	2.33168	-2.82078	0.748222	-0.458048	2.2268	-1.5735	-1.09858
'OPN3	0.330667	-2.33888	0.479463	0.167706	-0.280676	4.92365	-0.391846	0.228356	-1.06147	-1.082	1.32028	1.44363	-1.03842	0.117591	-1.42909	-0.0402792	0.337171
'OPN5	-0.800713	-0.702306	-0.0904778	-1.43695	-1.68171	3.14971	-0.388305	-0.330171	-1.12706	-2.36904	-0.36798	-1.23379	1.83134	0.630258	-0.23356	-0.00882281	-1.2899
'OPN4	-0.745487	0.303081	1.60303	-14.6561	0.247034	1.38239	-1.64574	0.317808	1.08494	1.02136	1.27201	-1.15179	-1.91839	-2.25834	-1.45693	-0.669304	-4.31762
'MME	0.428956	2.08693	1.46732	2.67139	0.308639	0.0362067	-0.38635	1.73555	-2.05171	-1.91235	4.39524	0.596722	1.34352	-0.245895	1.95436	1.53891	3.49186
'MMD	-0.0161754	0.616626	-2.02368	-0.400813	0.728855	3.86264	-0.598523	-1.82178	-1.2117	-0.200813	-1.74829	-0.267197	-0.0065683	1.8963	-1.24974	1.2575	-0.295837
'ADIG	-0.168731	-0.905001	0.144047	4.48321	0.834237	-0.514683	-0.114825	-0.478024	2.02607	2.5703	-1.3953	-0.230062	0.171463	0.930007	0.222847	-0.0238357	1.88793
'CTRB2	0.0308547	2.25328	-1.04019	-3.47966	1.99164	-5.25774	-0.341086	0.0952202	0.653231	-0.602752	1.94426	-2.56221	0.894771	-1.15913	1.68213	-0.408928	-1.32658
'ITGB3	-0.0897403	1.20083	-2.00825	-1.56321	0.91958	3.53623	-1.64848	-1.85252	-0.761307	1.35933	-3.20749	-1.52794	-0.566054	0.172968	0.913994	0.483861	-1.15955
'ITGB2	0.0399335	3.7188	0.662266	0.214406	-0.0888557	2.28979	-2.21757	0.220501	-1.58013	0.731002	-0.199463	-1.63009	-0.678742	-0.610375	0.712139	0.151087	0.433674
'ITGB1	-0.600598	2.46762	2.63525	-13.7078	0.654591	3.47804	2.03114	-1.6398	0.576543	0.716291	-0.510504	-1.55808	0.676225	-2.38185	-0.723259	-0.728188	-2.1536
'ITGB7	-0.480575	-0.0702126	0.218096	0.949866	0.168575	0.0897104	0.934146	1.20403	-0.693377	-0.390085	-1.61484	1.18738	-1.24532	0.889705	0.646075	0.873882	0.666765
'ITGB6	-1.17295	1.29049	-0.105243	0.210082	2.14617	3.51169	0.335785	-0.764	-0.14158	-0.886175	1.34482	1.53972	-0.295447	0.419654	0.824538	0.295098	2.13816
'ITGB5	-0.0349369	1.55606	2.05372	1.01558	-0.106413	-0.893344	1.24123	0.0842632	0.0322669	0.481276	2.97531	1.0088	0.269614	-0.779902	1.70574	0.658586	2.81696
'ITGB4	0.447454	0.0691819	-2.18972	-0.168304	0.377471	3.87845	-0.417288	-0.58432	-1.57236	-0.996174	-3.03069	1.11002	0.137302	1.96016	-1.45823	2.13811	-0.074735
'ITGB8	2.36342	0.228753	2.43121	10.5291	1.02767	-1.19536	0.280415	-0.010738	-1.50143	-0.940071	-2.50086	-0.466574	0.013304	0.449942	-0.302937	-0.849177	2.38918
'ATP2B2-IT2	0.0716371	1.23816	-3.52174	1.69549	-2.28398	-2.08592	0.07966	0.235811	0.664939	1.60741	-0.107249	1.34879	-0.0368933	1.71934	-0.912719	-1.57329	-0.46514
'GCSHP3	0.164795	0.105007	-0.0238998	1.50808	-0.406237	2.69527	0.696404	-0.908305	1.35896	-2.42733	1.82942	1.70794	-0.774525	0.641032	-0.401523	0.0798162	1.46123
'ATAT1	-1.69272	2.64669	0.170015	-1.52774	-0.892048	3.03028	-1.65781	-1.56721	-0.0558783	-1.88464	-0.237545	-0.465172	1.69298	1.21092	-0.853342	0.11596	-0.491814
'IL17A	-0.0559535	0.362802	0.535984	-2.46779	-1.49727	3.67044	-0.277289	-0.31491	-0.207711	-1.92822	-0.437909	-2.04865	1.11089	0.238046	-0.700155	-0.460592	-1.11957
'MIR664A	1.38007	-1.43378	0.396105	-3.2183	-0.529402	5.035	-1.65809	0.437354	-0.785855	0.0361051	1.37218	1.19925	-0.718593	1.90114	-0.246673	-0.233961	0.733139
'MIR664B	0.877349	-0.603845	0.997648	0.843747	0.45882	-1.16203	-1.12858	0.555901	1.5164	-1.27922	0.614252	0.309975	-1.68686	-0.199496	-1.04669	0.54389	-0.0971829
'CELF2-AS1	0.808605	1.8811	2.79272	-11.9304	-0.674818	3.74634	2.47495	-0.53765	0.941094	0.41565	-1.47541	-1.32721	-0.432788	-2.9694	-1.88029	-0.120566	-2.07201
'CELF2-AS2	0.841452	2.08494	2.79557	-11.8452	-0.706594	3.87015	2.47653	-0.539554	1.0209	0.171609	-1.47541	-1.63618	-0.408919	-3.06067	-1.87861	-0.112942	-2.10073
'CSTL1	-0.489501	-1.16452	-0.119009	5.01418	-0.908739	-0.327068	-0.443707	-0.724023	1.97924	0.722065	0.259021	-0.722375	1.44646	1.41344	0.469521	-0.111584	1.57335
'RYK	-0.223593	2.38871	1.62844	2.04121	-0.11115	-0.561601	0.0267775	0.0994538	-0.538469	-1.10249	2.98347	0.239261	1.09551	-1.19182	2.40695	0.121559	2.32555
'IGFBPL1	-0.439455	-1.93671	-0.784417	-2.67062	-1.76824	-4.09467	-0.639483	-0.629576	-1.05279	-1.34371	-1.90621	-2.17518	-1.1907	-0.736494	-1.48969	0.836728	-5.50531
'ACTL8	0.47646	-1.34902	-1.92076	7.84541	-1.11236	2.34649	0.0123343	-0.325797	2.01857	1.42077	0.44017	0.189621	3.08313	-0.765527	0.0050644	-0.202907	3.04041
'TNFRSF25	0.499232	0.190702	-1.28031	4.273	-0.252231	2.18332	-1.25193	1.05851	1.00535	-0.620799	0.863919	-0.167873	2.83057	-0.501657	0.709179	0.277894	2.45422
'ADI1	-0.35216	0.0457849	0.178521	0.0453856	1.09407	3.77765	0.38263	-0.702521	-1.72504	0.164049	1.63082	1.789	0.606262	0.997308	-0.226665	-0.80262	1.72562
'LINC01448	0.336176	0.650816	2.39837	11.7239	-0.258956	-1.05966	0.162508	0.766043	-1.05965	-2.0474	-2.77097	-0.651235	0.36793	0.561581	-0.447568	-0.681215	1.99767
'LINC01449	-0.212324	0.0619044	2.42105	12.4301	-0.318636	-1.0498	0.18803	1.07685	-1.28079	-1.6274	-2.77018	-1.05123	-0.0409188	0.0561098	-0.413616	-0.991175	1.6195
'ACRV1	1.80379	-0.399669	-0.797755	-3.88136	1.16662	-3.65073	1.03693	-0.107754	-0.288058	0.0384027	3.5508	0.0585973	0.851957	-1.68531	-2.21363	-1.50141	-1.50464
'LINC01444	1.25168	-3.56383	2.10261	3.45269	-1.4113	-3.15318	-0.743244	-0.872574	-0.293603	-1.66639	-1.48092	-0.983713	-1.18883	1.13914	-0.786891	-1.78669	-2.49626
'LINC01445	0.669023	-0.0539683	2.26818	9.68707	1.45196	-1.0391	0.639419	1.35097	0.742235	-0.0739183	-2.841	0.0824307	0.0787656	0.668695	2.04147	-0.306822	3.84135
'LINC01446	0.278175	0.127893	2.27735	8.53555	1.24578	-1.02451	0.593624	1.66836	-1.07422	-0.332368	-2.8391	-0.145741	0.0961845	0.78473	0.0664887	0.0543675	2.57814
'LINC01447	0.666419	-0.595805	2.26844	7.13838	0.207981	-1.27609	0.0654696	1.16113	-1.1294	-1.06566	-2.30527	-0.206717	0.58107	0.885211	-0.950439	-0.172074	1.31816
'LINC01440	0.00370411	-0.0819879	0.216736	4.5426	0.506978	-0.0833005	-0.348351	-0.889704	1.67768	0.210017	0.045403	1.32852	-0.144367	0.619028	-1.17304	-0.261904	1.54201
'LINC01441	0.00370411	-0.0675663	0.216736	4.5426	0.506978	-0.0833005	-0.348351	-0.889704	1.67768	0.210017	0.045403	1.32852	-0.144367	0.619028	-1.1245	-0.261904	1.55775
'LINC01443	1.25168	-3.56383	2.10261	3.45269	-1.4113	-3.15318	-0.743244	-0.872574	-0.293603	-1.66639	-1.48092	-0.983713	-1.18883	1.13914	-0.786891	-1.78669	-2.49626
'USP6NL	0.819122	1.88735	2.79231	-11.9358	-0.846176	3.90777	2.46671	-0.539337	1.0871	0.481177	-1.51044	-1.15732	-0.433702	-2.88904	-1.87574	-0.122302	-1.96709
'P4HTM	-0.177575	-1.80378	-1.9674	3.19185	-1.80026	-2.48946	-0.297841	-0.923804	-0.0268005	-0.44254	-0.403915	0.566827	-0.0856607	1.40374	-0.56036	-0.852561	-1.66738
'UBE2J1	0.925293	0.882838	0.671288	-2.38055	0.385974	4.62885	0.951249	1.07308	0.0631693	-2.02345	-2.24798	-0.426311	2.21102	-0.388435	0.926964	-0.255719	1.24932
'DNAJC27-AS1	-0.819683	1.01959	-0.468931	-0.362649	1.30459	4.51735	1.47005	0.0537746	-1.66262	-1.49824	1.74545	1.2522	1.52545	0.0659214	0.405787	-0.183745	2.09108
'IKBIP	-1.61616	-0.194144	1.68625	1.10752	-0.117397	0.260949	-0.74064	1.28642	0.619723	1.65597	-1.97268	1.01098	0.655916	0.921458	0.224374	-0.370168	1.10459
'FSCB	0.995582	-1.74553	-0.311686	-3.64416	1.05349	-3.51754	1.78511	0.230896	-0.407338	0.390447	-0.0421661	-0.606967	0.0432494	-0.279478	0.837844	-1.00295	-1.5553
'MIR7515	-0.631737	0.0227675	0.0382114	0.545251	1.10144	3.98159	0.374215	-0.731405	-2.2721	-0.49017	1.62364	0.909028	0.536227	0.701641	-0.237944	-0.181158	1.32237
'SASS6	1.92287	-0.858728	-1.83989	7.7085	-1.8932	4.39701	0.0232824	1.12681	0.117803	-0.492529	1.12538	2.34555	1.58597	-0.419019	-0.426221	0.058314	3.62048
'MAFG-AS1	1.50054	-1.40812	-1.96047	-1.23271	0.188046	3.71575	0.296801	-0.237312	0.305113	-1.33694	-2.39528	0.175557	0.357197	0.952161	0.100787	1.09502	0.0290363
'SMIM2-AS1	0.505717	-0.440521	0.941324	-2.93635	1.68906	-0.982165	-2.74989	-0.306858	0.297507	2.17867	-2.30632	-1.45467	0.563385	1.29649	-0.446351	0.177365	-0.993401
'XCR1	-0.120252	-1.98557	-3.51655	2.99186	-1.69132	-2.49163	-1.46494	-0.973851	0.283813	0.165536	-0.647148	0.528178	-0.0609183	1.61444	0.0763489	-0.802248	-2.02356
'SHC2	0.297855	-0.591734	0.0103548	2.1626	-2.73306	-4.01013	-0.18567	-1.04818	-1.63583	-0.259412	-1.37007	-2.29625	-0.156705	-0.33963	-0.30314	-0.603648	-3.26567
'SHC3	-0.135549	-1.48578	1.25768	0.223371	0.716289	-3.72356	-0.992282	0.0752488	-1.16725	0.613061	-2.26463	1.01466	-1.67877	-0.200116	-1.18155	0.429483	-2.12492
'SHC1	-0.234062	-0.223886	-0.0524035	-1.23601	-0.629411	6.01765	1.06337	-0.26067	-1.87427	-0.0979032	1.04749	3.73079	-1.23192	1.27459	-0.798484	-0.0260134	1.61721
'SHC4	1.849	-0.532697	1.40633	-2.27785	1.25638	-4.30796	-1.40206	0.56327	-0.724753	1.93363	0.543938	-0.774236	-3.32236	-1.11314	0.931138	-2.02234	-1.99843
'MIR676	-1.08864	1.59512	-0.380374	-0.586594	-0.526368	0.970192	0.618444	0.288092	-0.212494	-1.68345	2.5284	-0.620085	-0.633204	1.70961	-0.561465	0.986806	0.600994
'MIR675	0.108025	-1.78271	-0.567998	1.58923	-1.55425	-1.76202	-0.701518	-1.11114	1.14666	-0.0558533	0.99563	-0.255811	-1.897	-0.385416	-0.884719	-1.22663	-2.08637
'C21orf62-AS1	-0.208376	1.24452	0.440419	1.30123	0.548175	2.32657	-1.96319	0.892719	-1.51831	0.539234	0.433402	-1.56456	-0.240348	-0.0868396	-0.116098	-0.72903	0.32488
'COX6B2	-2.14353	0.606318	-0.0646311	8.9749	1.23117	-1.29101	1.00603	1.11339	1.4155	2.47072	-1.59846	0.758529	2.33026	2.07692	0.91518	0.0632982	4.46615
'MIR671	0.783118	-2.6744	3.43588	8.17599	-0.576407	-0.323943	1.08939	-0.999079	-0.363038	-2.11398	0.573491	1.40976	-0.878248	1.55075	0.0884974	0.28713	2.36623
'MIR670	-0.0973952	-0.722174	-0.701436	1.09207	-0.640809	-2.08409	0.481877	0.022194	-0.253432	-1.96647	3.10038	0.42593	-0.417871	0.369965	0.322666	-0.174315	-0.310727
'GMNN	-1.76739	0.825589	-0.542422	-0.244578	-1.42977	3.19275	-0.589318	-1.41872	-0.0179193	-2.33538	-0.294182	0.578139	1.65233	0.949857	0.418412	0.0333106	-0.247323
'GMNC	0.828534	1.82783	2.55944	2.26343	0.515259	0.676586	-1.40727	0.691347	-1.66734	-0.732557	4.17948	1.79547	-0.124126	-0.629023	2.08054	0.445411	3.32575
'SSBP4	0.0816326	0.043339	0.617878	2.42499	-1.79869	-2.24091	-0.3891	-1.36086	-0.903922	0.159182	-1.40814	0.763391	-1.6914	0.345667	0.357477	0.340638	-1.16471
'SSBP3	0.402963	-0.602896	-3.01289	8.11694	-1.72876	4.41008	1.19138	-0.890657	1.36586	0.204056	1.36235	0.729942	3.89068	1.37759	-0.960343	-0.624507	3.80795
'SSBP2	0.391777	-0.0468821	-1.97487	2.12618	-0.849199	-0.0739582	0.355406	0.718835	1.07994	1.1953	-1.48762	-0.0832495	-3.83775	0.425166	0.420998	0.324945	-0.328747
'SSBP1	0.648332	-0.977769	3.43176	8.19731	0.282381	-0.950776	1.36611	0.536552	0.769436	-2.87224	0.611758	1.77018	-0.699617	1.06132	0.0799885	1.59544	3.71254
'SNORD2	0.0650549	1.0349	2.56941	2.30496	1.085	0.555492	-0.725648	1.07976	-2.42664	-1.61153	4.18023	2.33551	-0.781906	-0.42169	2.02883	0.559191	2.95773
'SNORD5	1.38888	1.6695	-0.639934	-4.13824	0.0915708	-3.02815	0.852612	0.524637	0.727575	-0.406564	4.2877	0.556152	1.79027	-0.759386	-2.24657	0.341028	0.252771
'SNORD6	1.38888	1.6695	-0.639934	-4.13824	0.0915708	-3.02815	0.850682	0.559739	0.727575	-0.407202	4.2877	0.556152	1.79027	-0.759386	-2.24657	0.341028	0.260905
'SNORD7	0.740213	-0.399632	-2.67987	-2.59832	1.31293	2.87256	-1.54487	-0.404852	-1.07797	0.94009	-2.0822	0.556947	-1.49762	-1.96577	-0.762488	1.60208	-1.74719
'SNORD8	1.42136	-3.05593	-1.15786	-3.70406	0.480521	-3.04453	0.0306048	-0.395661	-1.4323	-0.165644	0.00273894	-1.48227	1.53372	-0.809524	-0.200617	0.87807	-2.77534
'SNORD9	1.42136	-3.06845	-1.15786	-3.70406	0.480521	-3.04453	0.0306048	-0.395661	-1.4323	-0.175111	0.00273894	-1.48227	1.53372	-0.809524	-0.200617	0.87807	-2.78084
'TMEM170A	-0.257516	2.29717	-1.04194	-3.86562	2.07222	-5.25722	-0.19257	0.129278	0.78489	-0.823614	1.34478	-2.55947	0.762366	-1.25018	2.24028	-0.731672	-1.5872
'TMEM170B	-0.770683	-0.497342	0.708393	0.164517	-2.15891	3.64281	-0.137448	-0.324532	-0.0533605	-2.03322	-0.449762	-1.81879	2.76207	1.51677	0.862384	-1.64489	-0.0579965
'C4B	-0.0483384	2.66288	-0.110816	-2.18938	-1.71407	3.2429	-0.506983	-1.06091	-0.496874	-2.36068	0.15577	-0.428137	1.59436	0.688855	-1.16002	0.0667412	-0.416173
'C4A	-0.0483384	2.66288	-0.110816	-2.18938	-1.71407	3.2429	-0.506983	-1.06091	-0.496874	-2.36068	0.15577	-0.428137	1.59436	0.688855	-1.16002	0.0667412	-0.416173
'MIR4536-2	-2.22062	-1.13246	1.68185	-1.95005	-1.56162	2.59198	0.750687	1.44773	0.719846	-0.559543	0.375046	-3.57984	-1.26806	-0.715606	0.277313	-0.518966	-1.41558
'MIR4536-1	-2.22062	-1.13246	1.68185	-1.95005	-1.56162	2.59198	0.750687	1.44773	0.719846	-0.559543	0.375046	-3.57984	-1.26806	-0.715606	0.277313	-0.518966	-1.41558
'ZNF280D	0.550989	-2.19551	1.39061	-1.11791	0.905763	-4.15566	-3.85454	0.967328	0.0244536	1.99262	0.74463	-1.80173	-2.58986	0.540153	1.67117	-0.514435	-1.86049
'DYNC1I2	-1.00909	0.268207	-0.278749	0.680903	1.9426	3.24875	0.33706	-0.357368	0.237887	-1.18494	1.67181	0.449822	-0.728747	-0.147353	-0.182624	-0.216487	1.18292
'EFTUD1P1	0.724607	-0.601532	1.7463	-0.401229	1.4763	-3.60287	-2.73675	0.447423	-1.67923	0.336335	1.57094	-1.78961	-1.28578	0.153359	1.36841	1.32788	-0.736363
'MIR1915	0.830477	0.639202	2.3215	-11.6824	-0.497177	3.16701	2.05894	-0.833348	1.11741	0.984774	-0.857224	-2.35412	-0.30042	-2.4592	-1.15856	-0.447317	-2.3676
'MIR1910	-1.63973	2.54751	-2.40006	-2.7904	1.28951	-5.61856	0.298591	0.466386	1.20725	-1.07617	1.49741	-1.94228	1.11781	-2.43906	1.3941	-1.34363	-2.35783
'MIR1911	1.36343	-0.820266	2.55869	-0.473595	0.968335	-0.767026	-1.11777	-1.12119	1.58165	1.16295	-1.04576	2.15858	0.988713	0.638516	-0.409589	0.916735	1.6456
'MIR1912	0.763639	-0.816398	2.55869	-0.470144	0.968335	-0.762869	-1.11777	-1.12119	1.60496	1.21385	-1.04576	2.21374	0.972949	0.634301	-0.171408	0.916619	1.58539
'MIR1913	1.75432	2.41301	-0.753672	-2.55833	-1.12187	2.92352	0.548867	0.554502	-0.220985	1.90212	-2.14466	-0.453284	-0.00545137	-2.58386	-1.54852	0.437254	-0.21426
'SPATA24	0.748362	0.399989	-2.09829	2.73437	0.705524	0.849467	2.19763	0.108619	0.898743	1.78657	-0.630531	1.96484	-1.80756	-0.214175	0.810927	0.554974	2.25237
'SPATA25	0.123089	1.3954	0.551494	4.67447	0.750895	0.200559	0.569148	-0.626636	1.00313	1.19209	-1.01595	1.29326	-0.757583	0.756278	-0.831198	-0.199488	2.26974
'SPATA20	0.442409	-0.072834	-1.88891	0.0551785	0.534274	3.60763	-1.976	-2.07292	-1.33776	0.710458	-3.31411	-1.55182	-1.39824	0.272007	-0.8421	1.74784	-1.77123
'SPATA21	0.350488	-1.47461	-1.9156	7.67238	-0.90611	2.37685	-0.306549	-0.215559	1.7117	1.37612	0.43181	1.00222	3.4843	-0.707585	0.461578	0.385006	3.43161
'SPATA22	0.0444206	0.0404136	0.306436	-3.1614	-1.32772	0.645322	-0.283426	0.355657	0.437302	-0.330504	-2.73747	-0.454403	0.792361	-1.28387	1.41718	-0.442977	-1.49567
'MSH5-SAPCD1	-0.0483384	2.66288	-0.110816	-2.18938	-1.71407	3.2429	-0.506983	-1.06091	-0.496874	-2.36068	0.15577	-0.428137	1.59436	0.688855	-1.16002	0.0667412	-0.416173
'ZNF280B	-1.74144	-1.24013	-1.27177	-4.51134	1.63197	-1.2683	0.80208	-0.312552	-0.39912	-0.610411	1.27153	-1.87972	-0.357442	-0.12588	1.16871	0.0254417	-2.20459
'HCP5	-0.0483384	2.66288	-0.110816	-2.18938	-1.71407	3.2429	-0.506983	-1.06091	-0.496874	-2.36068	0.15577	-0.428137	1.59436	0.688855	-1.16002	0.0667412	-0.416173
'ISG20	0.650273	-0.982264	1.78767	-0.270951	2.01796	-3.60893	-0.534554	0.908136	-1.45687	-1.0426	1.67622	-1.78052	-0.922076	1.6204	0.0593518	0.883867	-0.248719
'ERICH6-AS1	0.160165	1.52204	1.42221	2.63137	0.521674	0.0474748	0.29999	1.45821	-2.37664	-1.83252	4.39718	0.52266	2.31219	-0.606332	2.32004	1.13619	3.48398
'GOT1L1	-1.22049	0.538107	0.0428548	-1.77446	-3.86921	0.0255375	0.201715	0.304505	-1.02207	0.891777	1.93163	-0.129685	0.0557212	-1.54295	-0.380005	0.538335	-1.35217
'GYPB	-0.140809	1.88368	-0.389732	4.57579	-0.293644	-4.66194	0.374704	-0.485189	2.32885	-0.139811	-0.940104	-0.654687	0.835698	1.06453	-0.607405	-0.889307	0.465152
'GYPC	-1.14301	0.741689	-0.197081	-0.869119	1.61526	3.96252	-1.10292	-0.633908	-1.24446	-0.470018	1.12384	0.642344	-1.36894	-1.17683	-0.0869603	-0.147046	-0.0886598
'GYPA	-0.140809	1.88368	-0.389732	4.57579	-0.293644	-4.66194	0.374704	-0.485189	2.32885	-0.139811	-0.940104	-0.654687	0.835698	1.06453	-0.607405	-0.889307	0.465152
'GYPE	-0.140809	1.88368	-0.389732	4.57579	-0.293644	-4.66194	0.374704	-0.485189	2.32885	-0.139811	-0.940104	-0.654687	0.835698	1.06453	-0.607405	-0.889307	0.465152
'NEU3	0.747109	-0.15661	-0.427883	-3.15984	-0.399606	-2.34589	-0.602889	-0.845913	0.530632	-2.13923	4.50197	0.508169	-2.13567	1.09442	-0.576787	1.08276	-1.08131
'SH3D21	0.724614	1.03635	-1.07982	8.49684	-1.94544	3.40642	2.10561	-0.604088	1.15024	-1.69222	0.518645	-0.813819	3.07871	0.642702	-0.966399	-0.206347	3.463
'CTSL3P	0.249873	-1.41928	1.26258	0.416092	0.835596	-3.81004	-1.58783	0.114517	-1.77159	0.884235	-1.95975	0.551349	-1.46246	-0.298491	-1.30883	1.44508	-1.96474
'BRCC3	0.877349	-0.603845	0.997648	0.843747	0.45882	-1.16203	-1.12858	0.555901	1.5164	-1.27922	0.614252	0.309975	-1.68686	-0.199496	-1.04669	0.54389	-0.0971829
'MAGIX	-1.6144	-0.163036	-2.02868	1.16633	-1.10219	2.01236	1.44927	1.36229	-0.00425292	1.557	0.262057	1.78377	-1.03287	-0.405591	0.437201	-0.902467	0.694201
'VWDE	0.404606	-0.445164	2.17392	10.081	1.10987	-1.39795	0.146299	0.122776	-1.91018	0.809245	-2.5035	0.553545	-0.0450323	1.06234	0.476265	-0.0572937	2.64519
'MAGI1	0.834517	-1.84276	-2.06358	3.36763	-2.20148	-1.94402	1.31305	-0.662816	-0.59697	-0.280113	-0.314777	1.88338	-0.763827	0.900746	-1.65431	-0.418888	-1.11106
'MAGI3	1.71919	-2.32217	-1.22868	7.95034	-1.69735	4.06531	-0.215869	0.950119	0.498675	-2.48105	0.853704	3.26016	1.10571	-0.637912	-1.26253	0.814119	2.84294
'MAGI2	-0.675513	-0.600598	2.54743	12.0278	1.84626	-1.24585	0.0686242	-0.826221	-0.732317	-0.17924	-0.262979	0.284255	-0.460504	1.4017	2.05066	0.797467	4.01024
'SERF1B	0.279019	-0.826811	-1.01719	1.93256	-0.564688	-0.734648	-0.242678	0.498601	0.667064	0.347408	-1.62942	-0.844508	-3.98549	0.679252	-0.323703	-0.220823	-1.49651
'SERF1A	0.279019	-0.826811	-1.01719	1.93256	-0.564688	-0.734648	-0.242678	0.498601	0.667064	0.347408	-1.62942	-0.844508	-3.98549	0.679252	-0.323703	-0.220823	-1.49651
'UBL7-AS1	1.4244	-0.24688	0.860925	-0.190317	0.940097	-3.65692	-2.6927	-0.0338925	-0.837121	0.415242	1.28323	-1.26112	-1.354	0.592238	0.609969	0.213798	-0.983261
'ASNA1	-0.0335184	1.00257	0.0676048	2.84596	-2.54478	-2.08688	-1.05395	-0.548243	-1.95074	0.385232	-1.56896	-1.36066	-2.1476	0.77757	-1.44524	0.553752	-2.27697
'LRIF1	1.55359	-1.92544	-1.19526	7.96579	-2.21843	4.15651	0.385552	0.783713	0.414668	-2.12638	1.02685	1.83158	0.877842	0.0445325	-0.801785	1.18903	2.99059
'MED13L	-0.827875	-0.354063	1.40863	1.70734	-0.331515	0.101889	-0.262974	1.50521	1.98431	-0.450945	-1.57793	0.779168	-0.114258	-0.0600215	0.0243085	-1.11205	0.604807
'PPRC1	-0.99455	-0.286935	1.43125	-13.8555	-0.664101	1.63359	-1.05033	0.930815	0.715065	1.03958	1.01782	-0.167468	-2.07844	-1.84563	-0.645277	-0.651582	-3.86792
'NCL	-0.811323	0.00798764	-0.442049	1.87124	0.0545549	2.41132	0.0170557	0.883695	1.51596	-0.328283	1.98445	-0.548461	-0.0632238	0.854546	-0.440864	0.854539	1.95529
'TMEM72	0.19361	2.71478	2.14239	-13.3874	0.857607	2.83161	0.698167	-0.531236	0.0570998	-1.00371	0.499806	-1.35392	-0.266777	-1.15038	0.545971	-2.93452	-2.52173
'KCND3-AS1	0.894958	-1.66414	-1.2259	7.93028	-1.9324	4.06825	0.418167	0.82737	0.538201	-1.69404	1.03189	2.68811	0.767998	0.188568	-0.500726	0.883949	3.30513
'TMEM71	1.16615	2.25653	0.897851	-4.73458	-0.632162	2.84704	0.439545	0.575167	0.663807	0.00872241	1.75781	2.11738	2.20686	1.09867	-1.30494	1.48077	2.71115
'TMEM74	0.00464607	2.48542	-0.128235	-4.42792	-0.0435719	2.79355	0.180441	0.750046	0.411259	0.601877	1.87565	1.90611	2.62074	0.198222	-0.0561276	0.284142	2.36406
'TMEM75	-0.430135	3.66837	0.359504	-4.10068	-0.304669	2.69302	0.829027	-0.176561	0.122832	1.02172	1.53637	3.14848	4.5371	0.208787	-1.05775	3.00011	3.76388
'TMEM79	-0.266404	-0.156463	-0.0524035	-1.60223	-0.871936	6.03539	0.808784	-0.049762	-2.13262	0.164352	1.22852	2.87989	-1.31702	1.4145	-0.356559	0.333961	1.515
'PRKAG3	-1.27785	0.384569	-0.906623	1.84186	-0.801613	2.42621	0.677112	-0.404844	1.47124	-0.314707	1.74638	2.59362	-0.847295	0.488904	-1.05443	0.344469	1.59175
'PRKAG2	0.85703	-3.26769	3.44413	8.18484	-0.350801	-0.687435	1.36794	-0.883204	0.318115	-2.1516	0.573491	1.42935	-0.824835	1.52391	0.18102	0.356225	2.51762
'PRKAG1	-0.179853	1.55857	0.24152	1.1249	0.182481	0.0154073	-0.131433	0.829888	-1.13849	-0.546108	-1.57455	0.255341	-0.840141	1.5851	0.749	0.260962	0.59815
'FSTL1	0.254446	-0.0449756	2.11517	1.30915	0.079385	-1.20639	0.688017	0.163938	-0.453846	0.794597	2.53407	1.0683	-0.288471	-0.814911	2.20915	0.554611	2.24056
'PSIP1	-0.693082	-1.57158	-1.56912	-4.34195	1.35313	-4.82989	-0.389012	-0.301661	-0.794739	-1.7628	-0.931105	-0.737749	-0.0626915	-1.86109	-0.718273	-0.156094	-4.84192
'FSTL3	-0.13901	-0.509696	0.0180427	1.59773	-2.78601	-4.02769	-0.0440668	-1.10571	-1.56494	-0.235735	-1.37007	-2.30376	0.106462	-0.596298	-0.497337	-0.618277	-3.51909
'FSTL4	1.23712	-0.141689	-0.501637	3.16096	0.881089	0.614531	0.836913	0.83097	1.00384	1.7092	-0.677977	1.23747	-2.13211	1.35325	1.13205	0.506395	2.76259
'FSTL5	-1.28895	0.607312	-0.55595	4.39999	0.392934	-4.41063	0.0251566	0.35348	1.47916	0.42765	-0.442939	-1.73514	-1.639	1.64543	-1.2975	-0.964154	-0.750789
'ARNTL2	-0.00810924	1.27596	-0.0926404	-1.94421	-1.74504	0.444893	0.301375	2.37518	-1.95543	0.3282	0.394413	-0.180801	0.733726	1.08649	0.593774	-0.553886	0.263475
'FOXF2	0.181583	0.00301982	0.111549	-0.281664	-1.09784	3.5607	0.592393	-0.552979	0.111952	-0.90038	-0.860406	-2.02057	1.81884	2.54567	0.278856	-0.751886	0.684709
'FOXF1	-0.943346	2.27223	-1.67646	-2.5038	1.28404	-5.69699	0.286842	-0.0815412	1.11933	-0.594602	1.61378	-2.04119	0.761581	-2.25755	1.92558	-1.24135	-1.94336
'METTL18	0.252216	-0.525769	0.334337	-1.22102	-0.350957	5.72469	-0.0621766	0.020037	-1.67991	-0.822683	1.23852	3.47724	-0.439444	0.773773	-0.64002	0.667662	1.68662
'DUS1L	1.40477	-1.24621	-2.45995	-1.38724	0.193963	3.8517	0.486904	0.127824	0.170797	-1.18618	-2.39528	0.175557	0.309206	0.952161	0.207571	1.20265	0.102064
'SPAST	-0.529036	1.38734	-1.4975	-0.668285	1.16459	3.868	0.705405	-1.63232	-2.07182	0.0332682	1.55096	-1.48233	1.13575	0.106621	0.874348	0.562326	0.876831
'HMHB1	0.156197	0.419969	-2.47476	2.18396	0.535535	0.896561	2.71862	0.144565	0.739069	2.05842	-0.524809	1.23047	-1.50777	-0.0843681	1.27173	0.488752	2.06303
'RARG	-0.478214	0.677899	0.218096	0.89513	0.168575	0.0897104	0.924693	1.20629	-0.693377	-0.451148	-1.61484	1.05468	-1.04145	0.890334	0.451979	0.873882	0.79306
'ICK	0.292428	0.499342	0.577966	-2.80678	-1.86459	4.12237	-0.674163	-0.383368	-0.981542	-2.03092	-0.0897845	-2.05568	1.74342	0.0761083	-0.0240459	-0.421073	-1.00508
'KRTAP11-1	-0.588217	2.57795	0.0963863	1.44021	0.681059	2.27265	-2.02704	1.18018	-1.27695	0.31586	0.352356	-0.301388	-0.00721123	-0.165131	0.173601	-0.540355	1.04599
'RARA	2.56618	-0.672768	-1.33097	-2.42081	1.90997	3.41385	-2.2393	-0.910459	-0.997916	1.61425	-1.16486	-2.56986	-2.00121	-1.43909	-0.368934	0.0558198	-1.63903
'ALOX15P1	-0.180819	-1.04713	-0.0448011	-2.90179	-0.899191	0.461898	0.0886661	0.512135	0.343789	-0.809611	-2.27027	-0.605522	0.0932693	-0.723011	2.15093	0.761935	-1.26738
'RARS	0.139592	-0.581583	-1.70145	2.67183	1.08823	0.831966	2.0434	0.51371	0.990143	0.70065	-0.597209	1.6238	-0.330828	0.268575	1.95398	1.68029	2.82378
'ENTPD1-AS1	-1.02425	-1.21267	1.74836	-14.0542	-1.04785	1.5923	-1.4011	0.631575	0.499287	0.124947	1.01061	-1.0549	-1.28258	-1.89154	-1.12593	-2.09398	-5.14549
'NCK1	-0.0603546	2.09518	1.61726	2.37565	-0.4392	-0.0601005	0.108284	0.381432	-0.49908	-0.584289	3.12462	-0.019763	2.03213	-1.213	1.81907	-0.27464	2.6008
'CTXN2	1.2392	-0.033927	1.19097	-2.06937	1.41454	-4.35246	-1.40261	0.285588	-0.763737	2.17487	0.544014	-0.29372	-3.34884	0.802601	1.19907	-1.17552	-1.14733
'CTXN3	0.889639	0.271982	-0.389919	3.03639	0.856634	0.687004	1.06925	0.762619	0.235103	2.1913	-0.82881	-0.669057	-2.59975	1.51416	0.296669	0.568617	1.97295
'CTXN1	0.0259971	-1.04007	1.02648	2.91093	-5.48011	-3.49934	-0.537056	-1.06464	-0.762625	-0.890401	-1.64673	-1.56468	-3.47559	0.896237	0.665933	-1.11278	-3.88711
'CD47	0.166627	1.31436	0.00236257	1.91094	-0.47489	-1.83975	0.0489806	-0.127081	0.176215	0.323156	1.57997	2.15277	-0.545189	-1.12913	2.75605	1.15719	1.86815
'CD46	0.685958	-0.268981	0.74558	-1.38017	-0.48448	4.99689	-0.255723	0.656077	-1.69524	-0.552336	1.1799	3.31945	-0.710001	0.872932	0.0724493	-0.518398	1.66598
'CD44	0.265646	-0.679312	-0.742705	2.11535	0.452849	-1.4964	0.0962764	-0.544839	1.11731	-1.71396	2.92877	0.738195	-0.520219	0.0232021	1.63229	-0.8209	0.712887
'CD40	-0.00831434	1.7195	0.567836	4.52636	0.614658	0.200559	0.571735	-0.572792	1.004	1.33884	-1.01595	0.990282	-0.757583	0.614835	-0.617225	-0.417379	2.18984
'DIEXF	0.413799	-0.793533	0.410493	-1.6824	-0.58951	4.93	-0.263135	0.111508	-0.717321	-0.551803	1.18993	1.78066	-0.7845	0.801747	0.483297	-0.21458	1.13116
'EEPD1	0.905811	1.38064	2.68126	7.60827	0.336012	-1.10325	-0.493751	0.640492	-1.09012	-1.22728	-2.58085	1.28088	-0.397574	0.19447	0.0912234	-0.857906	1.84208
'BPIFA2	0.550178	-0.685923	0.590622	4.97364	-0.871823	0.0187128	0.431733	0.214311	1.08193	1.44783	-1.09458	2.68378	0.408358	0.749182	0.678168	-0.535602	2.66013
'CD48	0.181064	0.94962	-0.075221	-1.24731	-0.452921	5.9663	0.888072	0.123768	-2.12987	-0.694698	1.11992	1.67051	-0.62974	1.45034	-0.0810901	0.265113	1.82596
'PHB	0.977699	-0.194136	-1.88496	-0.987609	0.331367	3.55308	-2.24716	-1.58404	-1.82953	1.26332	-2.82987	1.88607	-0.532482	-0.0688335	0.381637	1.35037	-0.603768
'STX8	0.165769	-0.836402	-0.365245	-2.88734	-1.10864	0.872002	-0.20574	-0.055655	-0.0591711	-0.303547	-2.72018	0.759371	-1.28696	-2.04101	1.90749	0.660875	-1.87609
'STX3	1.19709	-0.363521	-1.09178	-2.27347	0.556425	-1.7166	0.00852628	-0.0163558	0.905644	-1.17975	3.94029	0.605303	-0.293376	-0.348285	-1.54262	0.870328	-0.185539
'STX2	-0.255046	-0.0474457	0.939434	0.417584	-0.619558	0.14446	-0.774686	0.354162	0.759227	-0.525079	-1.75111	-0.342736	-0.442045	-0.620043	0.522774	-1.1016	-0.835427
'STX7	0.994355	1.1698	0.153822	-2.70105	0.693866	3.32016	0.56222	0.736675	0.366811	1.18633	-2.14265	-0.454668	1.48792	-2.44552	-1.16617	-1.04143	0.180117
'STX6	0.955391	-0.772079	0.255767	-1.36688	-0.485338	5.57116	-0.719276	0.262965	-2.42176	-0.993761	1.31235	3.12018	-1.3336	1.11467	-1.13235	1.37161	1.18476
'STX5	1.67403	-0.683194	-0.499579	-2.48611	0.251832	-1.80692	-0.612465	-0.184254	0.921447	-1.22246	3.93378	0.666819	-0.180768	-1.29566	-1.37038	0.935394	-0.48962
'STX4	1.41238	0.785608	-1.74961	-1.3829	0.434878	-3.8092	-0.432282	-0.705162	-1.33901	-1.06755	2.96208	1.38211	0.557259	1.14418	-0.478107	0.88771	-0.349405
'EDRF1	-0.978804	-1.87272	1.41883	-12.4787	-0.710252	1.79274	-1.12004	0.460063	0.332659	-0.0604887	1.76987	1.51613	-1.41232	-1.26223	-0.686039	-0.262156	-3.38835
'SLC1A2	0.337383	-0.770354	-0.811378	2.07301	0.543055	-1.49878	-0.189478	-0.47472	0.949222	-1.77664	2.92877	0.735911	-0.533532	0.0232021	1.44212	-0.808454	0.542333
'SLC1A3	-1.54161	0.496693	1.03115	1.88336	-0.873484	0.927195	1.01827	-1.02909	-1.17369	-2.31669	-3.13657	1.11245	-2.72184	0.415653	0.581224	1.74751	-0.894872
'SLC1A1	-0.652146	-1.77632	-1.65117	-4.05506	0.899776	-4.40728	-0.076261	-1.1304	0.536312	-1.29426	-0.812165	-0.117591	0.11938	-2.88007	-0.621454	-0.585919	-4.62615
'SLC1A6	0.512428	-0.4631	0.670669	1.9474	-0.910433	-2.39766	-1.45123	-1.76302	-1.71514	1.06122	-1.53609	0.00373081	-2.12549	0.81161	-1.06635	0.0515987	-2.09246
'LAG3	-0.00605286	-0.657067	-0.13417	-1.84461	-1.56467	0.929503	-0.508177	1.15487	-0.915734	0.533814	-1.45724	-1.40946	1.10447	0.969374	1.14379	-1.55408	-1.05386
'SLC1A4	-0.314398	2.67334	0.201401	-1.73782	0.680914	3.75316	0.135563	0.0543559	-0.533698	1.28506	1.67858	0.42448	-0.127527	0.451577	1.13093	-0.65467	2.27531
'SLC1A5	-1.72937	0.498695	-0.440826	8.15852	0.559848	-1.51895	0.598741	1.23955	0.601374	1.96535	-0.691806	-0.882128	1.709	1.0491	0.496069	-0.226561	2.84665
'UQCRB	-0.574479	2.60204	0.133108	-3.186	-0.628123	2.59327	-0.0491548	0.234626	1.20058	2.38115	1.68373	2.27713	1.32016	0.118108	-1.12523	1.22832	2.55231
'UQCRH	1.54564	0.463475	-1.83433	8.62674	-1.38894	4.00474	2.09284	-1.78761	1.86336	-1.28545	1.06349	0.474131	3.74451	0.433324	-0.998206	-0.580979	4.10918
'UQCRQ	0.75927	0.262112	-0.501461	3.19008	0.880926	0.616918	0.513927	0.648855	1.00384	1.59464	-0.677977	1.26205	-2.30444	1.34096	1.23687	0.70182	2.6321
'UBE2Q2	0.687855	-0.589506	0.964729	-0.0826942	0.797063	-3.92951	-3.62594	0.974812	-0.875295	-0.131142	1.27777	-1.59794	-1.42073	1.06966	1.58186	0.979047	-0.979987
'UBE2Q1	-0.524177	-0.393343	-0.0524035	-1.52849	-0.739811	6.01796	0.478572	-0.386873	-2.11399	-0.585932	0.940595	3.75245	-0.78775	1.67025	-0.48268	0.0517296	1.32903
'BSN-AS2	0.0602035	-1.9197	-1.95538	3.29943	-1.94299	-2.67054	-0.248046	-0.858494	-0.15425	-1.17536	-0.403915	1.2665	0.227086	1.40914	-0.666319	-0.420195	-1.53821
'FTMT	0.842216	-0.0167604	-0.399137	2.40674	0.699669	0.262947	0.888728	0.635928	0.506572	2.69711	-0.800987	-1.79848	-3.01026	0.91433	1.1286	1.06302	1.50506
'LAS1L	0.388288	-0.404573	-0.980625	-2.33973	-0.995827	3.78295	0.189787	-0.298164	-0.102669	-0.801874	1.99788	-1.10897	-1.00254	0.400874	-0.722246	-0.126115	-0.530889
'AKAP9	-0.407167	-2.0834	2.93997	8.69795	1.59477	-0.665156	0.624143	-0.906231	0.587554	0.396847	-1.63855	0.805002	-1.55764	1.08627	0.114324	1.26024	2.71223
'CASP8	-0.191229	0.534406	-0.0654133	1.51208	1.30932	3.34892	1.0297	-0.746557	0.574343	-1.60285	1.79222	1.82107	-2.32649	-0.785472	0.341726	0.748865	1.82366
'CASP9	0.369133	-0.99202	-2.0567	7.31682	-0.873658	2.38402	-0.33565	-0.163256	1.52357	0.61892	0.429981	1.36625	3.46862	-0.733523	-0.257648	-0.57328	2.8729
'ZNF804B	0.0639685	-1.63198	2.80163	10.7759	1.80052	-0.676585	0.912433	-1.09607	-0.68047	-0.314651	-0.83809	1.10294	-0.57059	1.78461	1.29997	1.30992	4.01088
'CASP4	0.430589	0.0715801	-0.756076	-3.54223	0.675287	-3.35483	0.930831	-0.35965	0.444869	-0.985131	3.81949	-0.320303	1.22971	-0.831545	-1.60601	0.00714489	-1.03657
'CASP5	0.430589	0.0170172	-0.756076	-3.54223	1.0355	-3.22961	0.930831	-0.35965	0.188994	-1.02321	3.81949	-0.308538	1.93137	-0.976935	-1.05235	0.00714489	-0.721915
'CASP6	-1.22158	2.04619	-0.467241	4.14163	0.754332	-5.5303	-0.501641	-0.464016	1.52791	0.960972	-1.48421	-1.49355	-1.20577	-0.181149	-1.03349	-2.58241	-1.68358
'CASP7	-0.595155	-2.11181	1.24911	-12.1226	-1.08354	1.57447	-0.799505	-0.149984	0.862927	0.303547	1.4807	-0.115437	-2.11186	-0.982514	-0.639671	0.677572	-3.64095
'ABHD14A-ACY1	0.330007	-2.20825	-2.50007	3.23825	-2.22269	-2.67591	-0.143537	-1.07507	-0.331091	-0.0109841	-0.429434	0.692883	0.239963	1.03017	-0.559445	-0.83201	-1.8643
'CASP1	0.430589	0.0205108	-0.922585	-3.07766	0.787375	-3.22961	0.930831	-0.38479	0.188994	-0.951505	3.81949	-0.308538	1.9323	-0.969741	-1.05869	0.00714489	-0.696471
'CASP2	0.934946	-3.36049	3.01906	7.75012	-0.138319	-0.93608	1.19886	0.0618755	0.369987	-2.7281	0.632595	2.00349	-1.76274	0.62011	0.300348	1.5454	2.37776
'CASP3	-0.119292	-2.15246	-1.48966	3.86712	1.43685	-4.44572	-0.656261	-0.065751	1.71247	0.618474	-0.645119	-0.991014	-1.34145	0.818317	-0.974851	-0.167288	-1.14891
'LSM8	-0.422565	-2.16441	3.33605	8.73804	1.97349	-0.613873	-0.607638	1.03635	1.02368	-0.480793	0.0278079	0.719612	-0.574223	1.76814	-1.5564	1.9224	3.53142
'LSM2	-0.0483384	2.66288	-0.110816	-2.18938	-1.71407	3.2429	-0.506983	-1.06091	-0.496874	-2.36068	0.15577	-0.428137	1.59436	0.688855	-1.16002	0.0667412	-0.416173
'LSM3	-1.84042	1.10605	-3.55146	1.29038	-2.31811	-2.15532	0.339795	-0.236378	0.0061928	1.1841	0.774585	0.403162	-0.209023	1.09123	-0.340925	-1.73914	-1.54882
'LSM1	-1.36203	0.451169	-0.0711678	-1.77395	-3.07438	0.306129	0.0845846	0.0261317	-0.739507	0.789806	2.11395	-0.169036	0.382523	-1.44554	-0.220502	0.614297	-1.02188
'LSM6	0.0809025	1.54434	-0.766336	4.80359	-0.178877	-5.72982	0.369251	-0.383734	2.51861	0.315688	-1.08778	-1.83516	0.0863803	0.814309	-0.123583	-0.692913	-0.0662862
'LSM7	0.914421	-0.359105	0.0415209	2.74135	-3.44786	-4.9028	-1.56669	-1.19365	-2.27955	0.0352458	-1.6148	-4.32125	-0.649314	-0.124628	-1.04563	-0.400985	-4.54343
'LSM4	0.0816326	0.554917	0.617878	2.83025	-1.78763	-2.24076	0.682519	-1.20977	-1.28749	-0.115889	-1.40814	0.505692	-1.55286	0.361196	0.173073	0.3884	-0.851748
'LSM5	1.12675	-0.421521	2.58082	7.58955	0.327655	-1.26855	0.0713244	0.413172	-1.46667	-1.18343	-2.57301	1.09741	-0.341067	0.00012245	-0.15323	-0.38072	1.35465
'PLA2G1B	-0.331517	-0.135603	1.15124	1.44462	-0.20776	0.0645968	-0.131688	0.894553	0.733788	-0.0379317	-1.41419	-0.316777	0.203701	0.0317605	-0.652463	-0.954918	0.0853509
'MAN1C1	0.349581	0.314109	-1.92159	7.18114	-1.72818	2.35641	0.490291	-0.635694	1.67306	1.32279	0.305633	1.19649	2.73354	0.43877	0.599298	0.301171	3.74421
'MAGEB4	-0.759484	0.554126	-1.51066	0.833029	-1.39415	2.70548	1.5692	1.59834	-1.17709	-0.0823764	-0.11381	1.54203	-0.720845	-0.422851	0.942962	-2.06674	0.374291
'MAGEB5	-1.26925	1.10244	-1.53023	0.0393517	-1.21722	1.57684	1.57019	1.4982	-1.20559	0.179393	-0.123065	0.19548	-1.0886	-0.610353	0.942501	-2.46767	-0.601896
'MAGEB6	-1.04008	1.14523	-1.53023	0.243395	-0.52253	1.57684	1.57019	1.65266	-1.05792	0.11719	-0.123065	0.19548	-1.0886	-0.610353	0.942501	-2.46767	-0.249244
'MAGEB1	-0.759484	0.554126	-1.51066	0.833029	-1.39415	2.70548	1.5692	1.59834	-1.17709	-0.0823764	-0.11381	1.54203	-0.637936	-0.510562	1.25586	-2.06674	0.451315
'MAGEB2	-0.759484	0.554126	-1.51066	0.833029	-1.02978	2.70548	1.5692	1.59834	-1.17709	-0.0823764	-0.11381	1.54203	-0.891362	-0.422851	1.29242	-2.06674	0.510117
'MAGEB3	-0.759484	0.554126	-1.51066	0.833029	-1.18768	2.70548	1.5692	1.59834	-1.17709	-0.0823764	-0.11381	1.54203	-0.891362	-0.422851	1.25586	-2.06674	0.461502
'PLA2G16	0.441571	0.00118742	-0.515695	-2.01723	-0.772295	-1.80208	0.407991	0.0288455	0.596928	-1.10004	3.99323	0.67973	-0.548836	-1.49394	-0.356027	-0.201343	-0.6645
'PLA2G15	-0.0665573	1.94788	-1.08189	-3.15346	1.90868	-5.15433	-0.67623	-0.546746	1.99632	0.0146589	2.33168	-2.82078	0.748222	-0.0224745	2.14341	-1.50622	-0.984457
'PLA2G10	0.107183	-0.173783	-2.83961	-1.39965	-0.693185	-3.69549	-0.47383	0.278777	0.192603	-1.08763	2.99574	1.07737	-0.278546	1.67938	-0.224575	-0.410635	-1.23647
'RMST	-1.45643	-0.983589	1.64664	1.1577	-0.479991	0.311329	-0.104127	1.4409	0.571619	1.33712	-1.97489	0.841813	-0.405174	0.748267	0.678744	-1.03736	0.573146
'THSD4-AS2	0.931524	-0.496107	0.801419	-0.520721	0.587256	-3.75225	-4.80565	0.263453	-0.680986	0.530159	1.29424	-1.47093	-1.71809	1.02624	-0.786886	-0.712758	-2.37752
'THSD4-AS1	1.11534	-0.399968	0.854053	-0.453114	1.07008	-3.44596	-4.78298	0.464544	-0.485016	0.775202	1.25721	-1.58141	-2.17475	0.505462	0.748153	0.549802	-1.49584
'OR10Q1	1.28986	0.0211985	-0.711739	-2.10639	-0.317978	-1.74675	-0.300809	-0.396879	0.389506	-1.85061	4.02767	-0.814606	-1.42823	-0.33118	-0.884821	0.68098	-1.12019
'TBXAS1	0.532671	-1.91959	3.40126	8.72188	0.248045	-0.791957	1.52069	0.723422	0.874637	-2.15518	0.547022	1.31098	-1.02374	0.611624	-0.913626	1.77344	3.36539
'ZNF599	-0.188802	0.254025	-2.06287	9.25004	0.0959876	-1.55256	0.44779	1.14148	-0.557131	1.64002	-1.10112	1.18927	0.638417	1.68353	-0.700212	2.26826	3.11153
'SSPN	0.259239	1.53486	-0.355872	-2.14349	-1.80167	0.842443	-0.723736	2.83437	-0.259996	0.976253	0.276254	-0.0199593	0.399796	1.78852	0.798809	-0.461985	0.985959
'SSPO	0.40335	-1.85266	3.428	8.16436	-0.703666	-0.926704	1.13661	-0.0437226	-0.018163	-1.98054	0.395218	1.77555	-1.29813	1.50931	-0.130124	0.378975	2.55942
'C2orf61	-1.06789	1.78813	-1.18911	-0.875161	1.73774	3.55957	-1.0174	-1.21604	-2.27613	0.510538	2.07522	1.58454	1.43405	0.764442	1.15306	-1.14061	1.45624
'TP53TG3HP	1.16212	0.955972	-2.33438	-1.82529	0.181315	-3.82815	0.145412	-0.493447	0.739028	-0.641626	2.95104	1.60802	0.895123	1.65694	1.33278	-1.55763	0.236805
'ZNF569	0.130445	0.416774	-1.82775	8.71024	0.0762272	-0.85179	0.16122	1.48743	-0.330486	2.32275	-0.23705	-0.13985	-0.902072	1.69509	0.446684	2.20734	3.3413
'ZNF568	0.27094	0.197775	-1.89344	9.01137	-0.145545	-0.859598	-0.17143	1.76433	-0.996905	2.17836	-0.23705	-0.549202	-0.475391	1.72938	0.568591	3.05922	3.36285
'LRRC37B	1.73289	1.43852	-1.70301	-2.70725	0.905564	2.90308	-1.44313	-0.216265	-0.50141	1.44112	-1.70867	0.471151	-1.53572	-2.18562	0.347828	1.23516	-0.381441
'ZNF564	-0.305646	-0.0132132	0.0266933	3.01109	-3.41748	-2.08688	-0.908738	-0.759522	-1.9865	-0.00589993	-1.76303	-1.20884	-1.93949	1.32647	-1.44005	0.204426	-2.81665
'ZNF567	0.0808099	0.564034	-1.91904	9.10512	-0.148951	-0.859062	-0.157033	1.55732	-1.3156	1.9245	-0.23705	-0.363774	-0.459221	1.48569	0.971529	2.7223	3.23789
'LRRC37A	1.50636	0.452321	-1.67058	-1.61831	0.545552	3.47846	-1.26347	-1.63025	-0.903963	2.21554	-2.6659	-3.48385	-0.618207	0.431393	0.583422	0.135808	-1.12642
'ZNF561	-0.837739	-0.284314	0.575877	3.06484	-4.89855	-3.34052	-0.693192	-0.733237	-1.44651	0.23627	-1.05193	-2.19338	-1.74329	1.00828	-0.653133	-0.259676	-3.31255
'ZNF560	-0.210297	-0.149355	0.575877	3.06484	-4.83836	-3.30637	-0.57925	-0.731194	-1.26238	0.229166	-1.05193	-1.95533	-1.74457	1.00828	-0.852394	0.166209	-2.90926
'ZNF563	-0.476019	-0.143237	0.482427	3.21486	-3.65427	-2.08688	-1.0541	-0.727873	-1.97261	0.250953	-1.76303	-1.0016	-1.98672	1.02179	-1.35106	0.299587	-2.73695
'ZNF562	-0.837739	-0.284314	0.575877	3.06484	-4.89855	-3.34128	-0.693192	-0.733237	-1.16179	0.289992	-1.05193	-2.21716	-1.74329	1.00828	-0.646081	-0.338503	-3.25202
'FLG-AS1	0.329888	1.19168	-0.074422	-1.29429	-0.799461	6.04494	0.686721	0.373227	-2.53307	-0.737471	1.28533	3.72085	0.306887	1.56052	-1.45699	-0.187294	2.10426
'SLC20A1	-0.884783	0.118117	-0.577696	-1.03046	2.22676	4.45206	-0.668931	-1.21791	-0.523836	0.0794133	1.09841	0.526168	-1.37391	-0.532053	0.545127	2.03316	1.06741
'SLC20A2	-2.1309	-0.390992	-0.785575	-1.28088	-3.67055	-0.401173	-0.358034	1.14528	0.874588	1.17501	1.39203	0.712352	0.480142	-2.76202	-0.503911	2.19515	-1.07737
'RAP1GDS1	-0.157379	1.03955	-0.431631	4.31494	-0.0684482	-5.98364	0.205452	-0.00426517	1.19216	0.70358	-1.40159	-0.713748	-1.29052	0.330297	-0.828984	-2.46285	-1.38927
'ERLIN2	-0.81961	0.628961	-0.406011	-1.80921	-3.99399	-0.606235	0.33837	0.407605	-0.667778	1.15667	1.77745	0.104571	-0.434088	-1.51754	-0.610449	0.9436	-1.37692
'ERLIN1	-1.17825	-0.393883	1.76868	-13.9218	-0.671599	1.63025	-1.63772	1.02843	0.5433	0.9748	1.01782	-0.365397	-1.46772	-2.11112	-0.89204	-0.683513	-4.08995
'GULP1	-1.7884	-0.448656	-0.871583	1.33452	1.60046	2.94747	0.530227	0.548966	0.793042	-2.09741	1.68874	0.960472	-1.55508	0.108974	0.318495	-0.167384	0.975715
'NPIPA8	0.107183	-0.173783	-2.83961	-1.39965	-0.693185	-3.69549	-0.47383	0.278777	0.192603	-1.08763	2.99574	1.07737	-0.278546	1.67938	-0.224575	-0.410635	-1.23647
'MIRLET7A2	1.34032	0.179971	-0.646914	-3.55045	1.91994	-3.23748	1.09629	0.520752	0.160502	-0.809531	3.54484	-0.493063	0.953655	-1.72361	-2.10945	-0.609039	-0.865818
'MIRLET7A3	-2.73324	-0.564497	-0.510645	-4.81434	1.18183	-0.980876	1.89346	0.539714	-1.02675	-0.314232	0.533229	-2.35486	0.0401343	-0.129511	0.592557	-2.5877	-2.80893
'MIRLET7A1	0.108833	0.556862	1.22409	0.230039	0.56825	-3.76693	-0.790746	0.374507	-1.36383	1.36121	-2.07849	0.545935	-1.55585	0.039157	-1.1686	0.5543	-1.29031
'DFNA5	1.61281	-1.21039	2.45129	10.9656	0.798853	-1.21829	0.170201	0.316714	-1.31309	-1.12891	-2.5578	0.959152	0.139578	0.734779	-0.219392	-0.849978	2.41279
'PPOX	0.360483	0.832597	-0.0713254	-1.38299	-0.389098	5.96201	1.13224	0.114738	-1.95015	-1.17888	1.16138	2.63441	-1.49314	1.06955	-0.269074	0.222326	1.68877
'TMSB4X	-2.43922	1.22054	-1.69118	0.754209	-1.62847	1.60716	1.86131	1.78165	-1.01842	-0.28106	-0.263343	-0.383597	-2.11852	-0.963168	2.23818	-1.84479	-0.792183
'FAM86B3P	0.90935	-1.49998	-0.0448229	-0.152527	-3.21644	-2.21388	-0.272236	-0.982735	-0.358648	0.867576	0.80741	-1.61826	-0.486936	-2.24119	-1.6527	1.49915	-2.66422
'SLC27A6	0.675251	0.357006	-1.11479	2.96954	0.885886	0.274723	0.944288	0.776132	0.0666048	1.71179	-0.895013	-0.153048	-2.39077	1.43654	1.01926	0.752604	1.829
'SLC27A4	0.161273	0.334978	1.44101	0.14077	0.0774562	-3.9049	-1.09414	-0.318958	-1.03462	0.696875	-2.00389	0.446492	-0.212197	0.706118	-1.06954	0.673242	-1.24001
'SLC27A3	0.10661	0.0904478	-0.0886973	-1.67062	-0.979265	6.08933	0.517827	0.114798	-2.12336	-0.724612	1.30198	3.95366	0.469882	1.5768	0.0730577	0.236191	2.23601
'SLC27A2	1.28789	-0.625115	1.38817	-2.40669	0.363071	-3.90104	-1.47597	0.504247	-0.567101	1.3691	0.755822	-0.145374	-3.08394	1.21963	1.16996	-0.798025	-1.23634
'SLC27A1	-0.172418	0.384337	0.620844	2.36498	-1.75751	-2.4231	-0.0927311	-2.0605	-1.41353	-0.0902298	-1.10427	0.766315	-1.74738	0.905045	1.08487	0.397308	-1.08449
'EXOG	-0.471754	-1.52667	-4.38617	2.42428	-2.1623	-2.15294	-0.497514	-0.940645	0.0266386	-0.00208767	-0.402488	1.08878	-1.81725	0.914991	-0.199476	-1.17445	-2.81976
'AGBL5	-1.08368	1.15815	-0.00227857	-0.066231	1.30875	4.5071	1.52702	-0.0660705	-1.3495	0.23564	1.73784	0.342931	1.46564	0.575391	0.609223	0.432818	2.83318
'MIR200CHG	-0.116764	-0.277157	-0.0776431	-1.69209	-1.49648	0.902471	-0.734392	0.967511	-0.757543	0.343297	-1.44607	-1.4629	1.09849	1.1776	0.730921	-1.15131	-0.998015
'GIPC2	1.53828	-0.968193	-2.47084	7.53123	-2.78237	4.58125	0.701075	-1.04274	0.885757	0.211895	0.804737	0.0895983	3.0062	0.0178312	-0.359724	-0.505933	2.80951
'GIPC3	0.646129	-0.0364139	0.0572668	2.66894	-3.78311	-4.90576	-0.722393	-1.37683	-2.52272	-0.812268	-1.09969	-2.30539	-2.45745	0.0920163	-0.784256	-1.22866	-4.64265
'GIPC1	0.383363	-0.591463	0.153059	2.3991	-1.00289	-2.38791	-1.38221	-0.74593	-1.39396	0.839685	-1.53816	-0.701667	-1.73369	1.30847	-0.319387	-0.41008	-1.78092
[truncated: 23,766 more rows]
