# Supplementary material for: Systematic identification of mutations and copy number alterations associated with cancer patient prognosis
Source: eLife. 2018 Dec 11;7:e39217. doi: 10.7554/eLife.39217 (PMC6289580; doi:10.7554/eLife.39217)
Supplement: Supplementary file 6. [file elife-39217-supp6.xlsx]

## Sheet: File S6
	Table S6A. Z scores from univariate Cox proportional hazards analysis comparing gene mutation status vs. patient survival in ICGC cohorts.
	Table S6B. Z scores from univariate Cox proportional hazards analysis comparing gene copy number vs. patient survival in ICGC cohorts.
	Table S6C. Z scores from univariate Cox proportional hazards analysis comparing gene copy number vs. patient survival in cohorts maintained by cBioportal.
	Table S6D. Z scores from univariate Cox proportional hazards analysis comparing gene mutation status vs. patient survival in cohorts maintained by cBioportal.

## Sheet: File S6A. ICGC Z scores (mut)
Gene	COCA-CN	EOPC-DE	ESCA-CN	GACA-CN	GBM-CN	LICA-FR	LINC-JP	LIRI-JP	MELA-AU	ORCA-IN	OV-AU	PACA-AU	PACA-CA	PRAD-UK	RECA-EU	SKCA-BR	Pan-cancer meta-Z
'A1BG	0.196152										1.56587						1.24594
'A1CF			0.374674						1.18766								1.10474
'A2M	-0.00503072			-0.00347934		1.22668			0.479153	-0.00519957	-0.341623						0.551339
'A2ML1	-1.08655		-0.104081						0.965321	-0.00497177						1.08489	0.382189
'A4GALT									-0.0787962								-0.0787962
'AACS									-0.919713								-0.919713
'AADAC									-0.00691269								-0.00691269
'AADACL2									1.61995								1.61995
'AADACL3									0.48638							-0.398202	0.0623514
'AADACL4	-0.00376396								1.275								0.898903
'AAGAB															0.373552		0.373552
'AAK1									0.948519		-0.809986						0.0979572
'AARS									-1.03294						0.336735		-0.492292
'AARS2									0.472251								0.472251
'AASS	-0.488941				1.45508				1.31181							0.215371	1.24666
'AATK																-1.44663	-1.44663
'ABAT									2.68951								2.68951
'ABCA1	-1.22581						1.15722		2.6847		0.658416					1.63627	2.19618
'ABCA10	-0.00417016								-0.175052		-0.563012					0.968881	0.113324
'ABCA12	-0.00555335		-0.00382054	-0.565637				-0.631763	-1.15798		-0.702075				0.315335	0.228784	-0.891913
'ABCA13	-0.0042458	0.963088	-1.01657	-0.124384	-0.468371	-1.45106	2.36837	1.75887	0.228828	2.11184	-1.515		4.0337	1.0532	1.15674		2.43074
'ABCA2	-0.722619								2.26663	0.0675597							0.930443
'ABCA3									0.80258	3.20083						-0.0051672	2.30839
'ABCA4	-0.00396821		-0.0415535	1.82243					0.975914		-1.0392				-0.00291466	0.582908	0.866905
'ABCA5			-0.347391						2.18021							-0.11147	0.993823
'ABCA6	-0.607501								-0.0193828								-0.443274
'ABCA7	-0.00511939				-0.00523702				-0.363916	-0.499248							-0.43676
'ABCA8	-0.00545133		2.32888						0.607458	-0.390584						0.197794	1.22451
'ABCA9				-0.234068					0.686442								0.319876
'ABCB1									-0.411108		-0.18882					1.82215	0.705652
'ABCB11	-0.656817								-1.69324	0.130014						1.82958	-0.195231
'ABCB4	-0.857043			-0.00518201			-1.30131		0.8301								-0.666717
'ABCB5	-0.78607					0.107929			0.423353		-0.386013					0.0742074	-0.253388
'ABCB6									-0.496264								-0.496264
'ABCB7									0.0874399								0.0874399
'ABCB8	-0.00427509								-0.0849584								-0.0630976
'ABCB9	0.0354003																0.0354003
'ABCC1			-0.28855			-0.896877	0.264601		0.807026	0.192355						1.22358	0.531596
'ABCC10	-0.00509792								-0.407033								-0.291421
'ABCC11	-0.771132								1.75632		1.12299						1.21716
'ABCC12	0.296599								0.159462						0.315335		0.445366
'ABCC2	-0.00400213					0.551964			0.298485							0.400702	0.623575
'ABCC3	-0.00400487								0.0184215						2.16718	-0.871838	0.654879
'ABCC4	-0.00411122		-0.086912			-0.978502	-0.607855		-0.0485118								-0.771842
'ABCC5	-0.117961								-0.232941						-0.00321258		-0.204448
'ABCC6							0.766535		-1.0828								-0.22363
'ABCC8	-0.0518261		-0.00344932				-0.579197		0.110566						0.384941	-0.0221844	-0.0657891
'ABCC9	-0.0047791	-0.00475929							-0.607138			0.569124				-0.536217	-0.26107
'ABCD2	-0.00506981								-0.445142								-0.318348
'ABCD4									0.317289								0.317289
'ABCE1									-0.0341261								-0.0341261
'ABCF1															-0.00303887		-0.00303887
'ABCF2	-0.00451682										0.627788						0.440719
'ABCF3	-0.00393124																-0.00393124
'ABCG1									1.70642						-0.00387568	-0.585817	0.644744
'ABCG2	-0.00460488		1.67491						0.0879102								1.01511
'ABCG4											-0.159574					0.169506	0.00702303
'ABCG8									0.718122							-0.647269	0.0501006
'ABHD15											-0.848522						-0.848522
'ABHD16A									0.931933		-0.0690935						0.610119
'ABHD2									1.66919								1.66919
'ABHD6	0.579342								1.16103								1.23063
'ABI3									2.02811								2.02811
'ABI3BP	-0.00521382		-0.730903	-0.0051426					-0.227371		-1.29013			2.99913			0.302255
'ABL1									0.332476		0.120031						0.319971
'ABL2	-0.0047725								-0.408582							1.75071	0.772121
'ABLIM1									0.43592		-0.561537					-0.769458	-0.516772
'ABLIM2									-0.149636								-0.149636
'ABLIM3									0.907581							0.708452	1.14271
'ABR	-0.367089								-0.109358		-0.0023502						-0.276434
'ABRA									1.97021								1.97021
'ABTB1									1.27859								1.27859
'ABTB2	-0.00430931								0.11115	-0.877958						-0.00446081	-0.387789
'ACACB	-0.86723						-0.169222		0.308813	0.84794					-0.00302272	1.03498	0.470408
'ACAD10									-0.773724								-0.773724
'ACAD11									-1.24075		0.189119						-0.743613
'ACAD8																0.0461272	0.0461272
'ACAD9																-0.00396135	-0.00396135
'ACADL									-0.706318								-0.706318
'ACADS																0.0259166	0.0259166
'ACADVL	-0.00409003																-0.00409003
'ACAN	-0.783135			2.66387		-0.0285714	2.38472	-0.00408573	1.79154	1.05592			0.628479		-0.137024	1.11261	2.74623
'ACAP1									1.38943								1.38943
'ACAP2									1.66282		-0.00578642						1.1717
'ACAP3										1.09809							1.09809
'ACBD3											0.379451						0.379451
'ACBD5																-1.04207	-1.04207
'ACCS									0.38295							-0.418834	-0.0253739
'ACCSL	-0.0045269								2.97059								2.09732
'ACD									1.89005							0.112633	1.41611
'ACE	-0.397369								1.70708							-1.33382	-0.0139189
'ACER1									0.489128								0.489128
'ACHE									0.476346		-0.720174		0.280672				0.0212718
'ACIN1									0.805795								0.805795
'ACKR1									1.03236								1.03236
'ACKR2									0.771755							-0.471813	0.212091
'ACKR3									-1.06368								-1.06368
'ACLY	-0.00558134								0.281191								0.194886
'ACMSD									4.93833								4.93833
'ACOT11									0.0485239							2.33288	1.6839
'ACOT12	-0.780669								1.05117								0.191272
'ACOX2									0.451274								0.451274
'ACOX3									0.572823		-0.947072						-0.264634
'ACOXL									-0.681559						-0.00358688		-0.484472
'ACP7									-0.0104411							-0.263315	-0.193575
'ACPP							1.44522		-1.04074								0.286012
'ACPT									-1.00588		0.245895						-0.537389
'ACR									0.302778								0.302778
'ACSBG1									-0.0861993							1.4041	0.931897
'ACSBG2									-0.542069								-0.542069
'ACSF2	1.16149		0.604391						1.0825								1.64451
'ACSF3									-0.692328							1.97262	0.905306
'ACSL3			-0.0038953						1.59922								1.12807
'ACSL4	-0.00455434								1.32432								0.933217
'ACSL5									2.47241								2.47241
'ACSL6			2.43355						-1.06025								0.971069
'ACSM1									-0.293706							0.074571	-0.154952
'ACSM2A	-0.357022								-0.230197							0.23393	-0.203971
'ACSM2B									0.181298							-0.779377	-0.422906
'ACSM3									-1.44472							1.39965	-0.031865
'ACSM4									2.05904		-0.00665293						1.45126
'ACSM5	-0.00399368								-0.0864424							2.08085	1.14916
'ACSS1										0.185123							0.185123
'ACSS2									-1.23135							-0.00502791	-0.874253
'ACSS3			-0.00466245						1.00421								0.706788
'ACTA2									-0.840497								-0.840497
'ACTBL2									2.62378								2.62378
'ACTC1									0.125969							-0.00184236	0.0877709
'ACTG2									0.159086								0.159086
'ACTL6B									1.52651								1.52651
'ACTL7B									0.114195								0.114195
'ACTL8									-0.452662								-0.452662
'ACTL9									1.20645								1.20645
'ACTN1	-0.00487685																-0.00487685
'ACTN2	-0.00395078								0.682826	0.93234							0.930236
'ACTN4									-0.120025								-0.120025
'ACTR1A			-0.00374479														-0.00374479
'ACTR2											-0.70166						-0.70166
'ACTR3	-0.00533346																-0.00533346
'ACTR5											0.527					0.293563	0.580226
'ACTRT1									-1.08812							1.44416	0.251759
'ACTRT2									-0.744728								-0.744728
'ACVR1											-0.682115						-0.682115
'ACVR1B	-0.08132						1.3844		0.045836			-0.664113	-0.373726				0.13912
'ACVR1C									0.698377								0.698377
'ACVR2A	-0.508397					0.642285	0.372377	0.415736				1.14703	0.352318			-0.749216	0.632007
'ACVRL1									-1.20522								-1.20522
'ACY3									-0.129289								-0.129289
'ADA																-0.00347538	-0.00347538
'ADAD1									-0.577979								-0.577979
'ADAD2									1.06021				-0.768428			-0.0039341	0.166191
'ADAM10																-0.822992	-0.822992
'ADAM11									0.326054								0.326054
'ADAM12	-0.005353			-0.441544		0.156373			-0.225829								-0.258177
'ADAM18									0.989466							-0.595247	0.278755
'ADAM19									0.369049								0.369049
'ADAM2	-0.621307								0.383461							1.07167	0.481411
'ADAM20	-0.00480802								-0.605848								-0.431799
'ADAM21	-0.319053								1.88832								1.10964
'ADAM22	-0.00456867		-0.00191497	1.49009					0.579747							-0.236107	0.817169
'ADAM23	-0.00399368								0.507556		-0.416334					0.549513	0.31837
'ADAM28									0.842258							-1.09307	-0.177348
'ADAM29	-0.0240546		1.09489						0.549124						1.94884		1.7844
'ADAM30									-0.62987		-1.00194					-0.390815	-1.16777
'ADAM32	-0.00503699								0.0258621							1.98898	1.16036
'ADAM33									-0.625332								-0.625332
'ADAM7	-0.0045269								-0.609669							1.22958	0.355291
'ADAM8	0.296599								0.715134								0.715404
'ADAM9									-0.113899								-0.113899
'ADAMDEC1									-0.0723142							1.69182	1.14517
'ADAMTS10	-0.774035			-0.0041517					0.5169							1.26558	0.502146
'ADAMTS12	-0.604084			-0.00489491			-0.00602671	1.1555	0.870358	0.826176			-0.994356			-0.500726	0.262319
'ADAMTS13	-0.413514		0.537691						1.11175								0.713563
'ADAMTS14	-0.0050612			-0.00384539					0.772506							0.115749	0.439674
'ADAMTS15					1.02628				0.757973	0.722381			-0.624912				0.940863
'ADAMTS16	-0.667553			-0.177635					0.877757	-0.0711863			0.297954			-1.4527	-0.487189
'ADAMTS17	-0.831944								-0.120935							-0.185566	-0.657281
'ADAMTS18	-0.00503388					-0.170898			1.82087	1.63166					-0.00310408	0.148236	1.39691
'ADAMTS19	-0.00423506					0.782891		0.380347	0.281465				0.758329			-1.20666	0.405038
'ADAMTS2	-0.758724			0.272166					1.04593							-0.956389	-0.198511
'ADAMTS20	-0.00553605		1.62137	-0.500301		0.532449	-0.420539		-0.677993		-0.487973		-1.83353	-0.00185695			-0.591302
'ADAMTS3	-0.00518443			-0.22025					0.150986								-0.0429825
'ADAMTS4									-0.13396								-0.13396
'ADAMTS5	-0.0044996								0.786447		-0.575586						0.119142
'ADAMTS6									-0.981402							0.431746	-0.388665
'ADAMTS7	0.446978			-0.349517		-0.854404			-0.362717	-0.959957	-1.33636			0.425165		-0.00356358	-1.05867
'ADAMTS8	-0.00474063								1.02207	2.8462							2.23061
'ADAMTS9	-0.763246			-0.00457304		-1.43312		-0.00417255	0.844597				3.62854			1.38438	1.38048
'ADAMTSL1	-0.166985			-0.004523			0.244161	0.0547124	0.06047								0.0840027
'ADAMTSL2						-0.553037											-0.553037
'ADAMTSL3	0.391611			-0.379443					-0.354173			1.56253	0.600948				0.814589
'ADAMTSL4									0.397465							-0.00444323	0.277908
'ADAP1																1.49958	1.49958
'ADAR									2.15165								2.15165
'ADARB1									-0.234265								-0.234265
'ADARB2	-0.446031					0.448667			0.344237							1.66903	1.00795
'ADAT3																-1.07228	-1.07228
'ADCK1									0.821562								0.821562
'ADCK2									-0.442906								-0.442906
'ADCY1	-0.278687								0.538357	0.279644	0.701805						0.620559
'ADCY10	-0.00413148								-0.601384		-0.983494		2.18207			0.970407	0.699203
'ADCY2	-0.005831		-0.00344655			-0.499228	1.26944		0.434241	-0.342425	-0.00570089						0.320154
'ADCY3					0.27252				-0.845765								-0.405346
'ADCY4	-0.00560098								-0.766521								-0.545973
'ADCY5	-0.00394271								0.919287	-0.00472937	0.847265					0.345315	0.940577
'ADCY6	-0.582835								-0.64499								-0.868203
'ADCY7	-0.576468								1.54151	-0.00399334							0.554863
'ADCY8	0.854863						1.14385		0.474171			1.64571	-1.49781				1.17205
'ADCY9	-0.00531443								1.3621								0.959391
'ADCYAP1R1	-0.00443098		-0.15831						-0.754513								-0.529577
'ADD1									-0.505641	-0.129925							-0.449413
'ADD2	-0.00472662								-0.602637							1.15969	0.318885
'ADGB	-0.166107		-0.535548		2.76622		-0.391979	2.13565	0.0082196	2.73016			-0.200574			-0.0375592	2.10283
'ADGRA1	-0.00552745						-0.336465		0.751536					0.726936		1.37047	1.12114
'ADGRA2									0.460206								0.460206
'ADGRA3	-0.00455434								0.323276				-1.19921			0.131656	-0.374416
'ADGRB1	-0.00454626								0.326562		0.673884					-0.575372	0.210264
'ADGRB2	-0.540118								0.34558	0.81267	0.14522				0.928263	-0.00435101	0.688823
'ADGRB3	-1.49231		1.43435	0.303764		-0.20891	-0.380612	0.658821	1.22424		0.300616		0.00806836			-0.159884	0.533838
'ADGRD1	-0.940403								-0.0906739								-0.729082
'ADGRD2									0.97375								0.97375
'ADGRE1	-0.753042								0.454743								-0.210929
'ADGRE2	-0.00508766								-0.702889								-0.500615
'ADGRE3			1.51529						0.895616		-0.214271						1.26823
'ADGRE5									-0.751148								-0.751148
'ADGRF1									1.49732								1.49732
'ADGRF2									0.436628								0.436628
'ADGRF3	-0.00379342								-0.450182						-0.0196931	1.40189	0.46411
'ADGRF4	0.107349								-0.230015								-0.0867385
'ADGRF5	-0.932438		1.41231						-1.47074		-0.304939					0.734035	-0.251235
'ADGRG1									0.156458								0.156458
'ADGRG2									-0.782686								-0.782686
'ADGRG4	-0.645813		-0.0186379				1.64389	0.0694402	-0.0451633	-0.355068			1.24525			1.31843	1.13573
'ADGRG5									1.86946								1.86946
'ADGRG6	-0.00455434								3.3264								2.3489
'ADGRG7									1.16381								1.16381
'ADGRL2	-1.28367					-1.34894			-0.730602		-1.09423		-0.338572			-0.00489888	-1.95997
'ADGRL3	-0.00435528		-0.00505408	-0.0043777			-0.819974	-0.03864	1.67516	0.19222	-0.0345139		0.46094			0.19763	0.511984
'ADGRL4	-0.00411122								0.724122								0.509125
'ADGRV1	-0.984301		-0.0117515		1.68013	-0.970146	-0.026999	0.887135	0.0723015	-0.00568498	-1.82564	0.221279	-1.82309		1.06135	-0.575981	-0.63829
'ADH1A									-0.0367973							-0.0814396	-0.0836061
'ADH1B							-0.858712		-0.226731							0.333697	-0.434021
'ADH6									2.28913								2.28913
'ADH7									1.26802								1.26802
'ADHFE1									0.647841								0.647841
'ADIPOR1									0.297169								0.297169
'ADNP							-0.00628878		1.62545								1.14492
'ADNP2									-0.466592						-0.161441		-0.444086
'ADORA2A									-0.617364								-0.617364
'ADPGK									-0.321123								-0.321123
'ADRA1A	-0.491494								-0.19394								-0.484675
'ADRA2C	-0.483694																-0.483694
'ADRB2									-0.230784								-0.230784
'ADRM1											0.308771						0.308771
'ADTRP									2.3017								2.3017
'AEBP1									1.5417	-0.00545393						-1.02632	0.294407
'AEN																-0.00429474	-0.00429474
'AFAP1									1.52542								1.52542
'AFAP1L1									1.52771								1.52771
'AFAP1L2	-0.00420497								-0.440382								-0.31437
'AFDN	-0.00572566								0.519899							-0.177411	0.19443
'AFF1							1.36787		2.75825								2.91761
'AFF2	-0.00395933					-0.0073994	-0.856678		0.764121	-0.360051			-1.50344				-0.80319
'AFF3	-0.00461173								1.54126	0.398709							1.11738
'AFF4	-0.00427509								0.541186								0.379654
'AFM					1.5099				0.564953							1.84899	2.26543
'AFMID																-0.0652112	-0.0652112
'AFP									0.791161								0.791161
'AGAP1									3.43728								3.43728
'AGAP2			0.0271708						2.20721		-0.282441					1.76079	1.85636
'AGAP3	-0.00451682								-0.862421	-0.00378728	-0.952941						-0.911833
'AGAP5				1.5847													1.5847
'AGAP6																-0.0652112	-0.0652112
'AGBL1	-0.74824					-0.494875	-0.00587467		0.124788		-0.256956						-0.617672
'AGBL2									-0.385985							-0.575372	-0.679782
'AGBL3	-0.0044838								1.62842								1.1483
'AGBL4									-0.78741							-0.194613	-0.694395
'AGBL5	-0.582835				2.84179												1.59732
'AGFG2									-1.09553								-1.09553
'AGGF1									0.861895							0.273384	0.802763
'AGL	-0.00410102							-0.00523483	2.33561		0.155468						1.24087
'AGMAT									-0.111225								-0.111225
'AGMO			1.86367						1.37697								2.29148
'AGO1	-0.00455434								1.4646								1.03241
'AGO2									-0.127257								-0.127257
'AGO3									2.452								2.452
'AGO4	-0.00395933																-0.00395933
'AGPAT4									1.46593								1.46593
'AGPAT5									-0.622741								-0.622741
'AGR3									0.186633								0.186633
'AGRN	-0.00497843				-0.275155		-0.607845		1.58063								0.346325
'AGT									0.878438							0.332716	0.856416
'AGTPBP1									1.55991								1.55991
'AGTR1									0.661242							-0.00351162	0.465085
'AGTR2									-1.30652							-0.0619645	-0.967667
'AGXT									0.338016								0.338016
'AGXT2									-0.99025								-0.99025
'AHCTF1	-0.00573449								0.270269	-0.0175851					-0.00321258		0.121868
'AHDC1									0.0234814							-0.868894	-0.597797
'AHI1			2.6962						0.961923	-0.375002							1.89551
'AHNAK	-0.432059			0.917798	-0.439304	-1.02448	1.1323	0.311468	-0.213423	-0.480105	-0.343162					-0.00355444	-0.181682
'AHNAK2	0.0710593		1.15881	1.36358		-0.277518	-0.295485	-0.472314	0.903673		0.81778		-1.00483	-0.0589477		-0.562949	0.495338
'AHR									-0.492028								-0.492028
'AHRR	-0.231474								-0.323889	-0.00538998						-0.00443184	-0.282593
'AHSG											3.87676						3.87676
'AICDA									0.420443								0.420443
'AIF1									-0.644661								-0.644661
'AIFM1	0.446978																0.446978
'AIFM3									1.22435								1.22435
'AIM1			0.447863						0.712985							-0.439232	0.416625
'AIM1L	-0.410655								-0.528235		0.242401					-0.418834	-0.557662
'AIMP1			-0.19521														-0.19521
'AIPL1									1.13675							0.245197	0.977185
'AIRE									-0.607579							-0.647269	-0.887312
'AJAP1									0.991755				-0.50102				0.347002
'AJUBA			-0.00336182							-0.719792							-0.511347
'AK5									0.580556		-0.00665293						0.405811
'AK7									0.475533	-0.360051							0.081658
'AK8									0.531584								0.531584
'AK9	-0.00528138						1.46227	1.01422	-1.6475							1.57523	1.07284
'AKAP1									2.26854								2.26854
'AKAP11									-1.79803						0.162998		-1.15614
'AKAP12	-0.902928				-0.248758				-0.575986						1.64706		-0.0403084
'AKAP13	-0.564197						-0.00559245		1.77384	-0.368154					0.230052	0.437291	0.613694
'AKAP14																-0.111436	-0.111436
'AKAP2	0.041437				0.728616				1.30539								1.19826
'AKAP3	-0.00411692								-0.78505		0.10314		-0.673752				-0.67989
'AKAP4	0.367683		-0.443464						-0.858996								-0.539694
'AKAP6	-0.00456821								1.08638							-0.865273	0.125016
'AKAP8			-0.00429022						0.593367							0.0461272	0.366735
'AKAP9	-0.00422401		1.66632			-0.59547	-0.00637254	-0.00427479	-0.134381							0.00781535	0.351284
'AKNA	0.0544371		-0.458721						2.34844	-0.0683658						0.345315	0.993307
'AKNAD1	-0.00411122								-1.0186								-0.723163
'AKR1B10									-0.104657								-0.104657
'AKR1B15									-0.125919								-0.125919
'AKR1C2									-0.308817								-0.308817
'AKR1C3									-0.649352								-0.649352
'AKR1C4									0.235137								0.235137
'AKR1D1									0.0987651							0.157913	0.181499
'AKT1											0.39068						0.39068
'AKT2									1.34917								1.34917
'AKT3	0.0405475																0.0405475
'ALAS2									0.141649								0.141649
'ALB	-0.00400213					1.44993	1.97383	-0.0447186	-1.10418							-0.00347538	0.925654
'ALCAM									-0.868055								-0.868055
'ALDH1A2									0.926765								0.926765
'ALDH1A3																2.26643	2.26643
'ALDH1B1									0.994897								0.994897
'ALDH1L1	-0.00466152			-0.00471238					0.342954		-0.650452						-0.158436
'ALDH1L2	-0.802695								0.4247								-0.267283
'ALDH2									0.443805								0.443805
'ALDH3A1									-0.894472								-0.894472
'ALDH3B2	-0.00504253																-0.00504253
'ALDH4A1									-0.96393								-0.96393
'ALDH5A1									-0.362686								-0.362686
'ALDH8A1									0.5691								0.5691
'ALDOB									-0.490387								-0.490387
'ALG10B	-0.00404694																-0.00404694
'ALG11									1.42092								1.42092
'ALG13									1.55546								1.55546
'ALK	-0.00587857			-0.00448346					-0.234369		-0.983146					-0.418834	-0.736432
'ALKBH8									-0.584584							1.19369	0.430706
'ALLC	-0.0243119								1.29928								0.901538
'ALMS1	-1.39072			-0.80539		-0.377746	-0.778128		1.50174	0.871038			0.833715			0.131656	-0.00489334
'ALOX12									-0.271462								-0.271462
'ALOX12-AS1			0.0628137														0.0628137
'ALOX15									0.201401							1.57523	1.25627
'ALOX15B											-0.194997					0.711635	0.365318
'ALOX5									0.786254								0.786254
'ALOXE3									0.766349								0.766349
'ALPI									1.1848		0.479191						1.17662
'ALPK1									-0.626881								-0.626881
'ALPK2	-0.94407						-0.716164		0.570365							2.26221	0.58617
'ALPK3	-0.344907								0.994427							-0.0652112	0.337351
'ALPL									0.406953								0.406953
'ALPP									1.83205								1.83205
'ALPPL2	0.848993								2.99883								2.72082
'ALS2							-0.684793		1.66897	-0.0751319							0.52484
'ALS2CL									0.599759								0.599759
'ALX1			0.942095														0.942095
'ALX3									-0.123592								-0.123592
'ALX4									1.7386								1.7386
'AMACR									1.94279								1.94279
'AMBN									1.11306							0.112633	0.866693
'AMBP																-0.127561	-0.127561
'AMBRA1									0.241593							-0.357517	-0.0819705
'AMDHD1									-1.18152								-1.18152
'AMER1	-0.00394772								0.537501								0.377279
'AMER2						-1.37828											-1.37828
'AMER3	-0.00421333		-0.355776						0.899951							0.0710252	0.305493
'AMFR									0.225016								0.225016
'AMH									0.0326242								0.0326242
'AMHR2	0.73204																0.73204
'AMIGO2									-0.254991								-0.254991
'AMMECR1									-0.408876								-0.408876
'AMN1									-0.00761825								-0.00761825
'AMOT									2.26896							0.131656	1.69749
'AMOTL1	-0.516553			-0.004523							-0.498496						-0.58865
'AMOTL2	-0.0041024								1.24687								0.878766
'AMPD1									1.43188								1.43188
'AMPD2	-0.00372302															-0.559816	-0.398482
'AMPD3	-0.00520697								-0.371999								-0.266725
'AMPH	-0.00455434								2.30828				-0.550545				1.0122
'AMTN									-0.171872							0.245197	0.0518483
'AMY2A									1.19489							1.4343	1.85912
'AMY2B									3.02005								3.02005
'AMZ1																-0.317697	-0.317697
'AMZ2																1.19369	1.19369
'ANAPC1	-0.00423506			-0.468561					1.02404								0.318263
'ANAPC2									0.350153								0.350153
'ANAPC4	-0.00546196																-0.00546196
'ANAPC5	-0.177368																-0.177368
'ANGEL1																1.69772	1.69772
'ANGPT1									0.233514							0.629235	0.610056
'ANGPT4				-0.00384539					0.137142								0.0942546
'ANGPTL1									-0.220738								-0.220738
'ANGPTL2	0.0060539																0.0060539
'ANHX									-0.00755869								-0.00755869
'ANK1	-0.00479253			0.103115					1.2043	-0.00530052			-0.789213			2.90397	1.39297
'ANK2	-0.820037		0.427139	1.07534	0.990902	1.74043	1.74364	-0.00423712	0.525224		-0.493003		0.154614		3.09252	-0.0166516	2.42946
'ANK3	-0.509648		1.3522			1.43811	1.07417	0.718557	0.770742	0.864644	-0.680889		-0.234013			0.97875	1.82546
'ANKAR									-0.677957								-0.677957
'ANKDD1A			-0.15831														-0.15831
'ANKEF1	-0.00484243								0.895936							-0.204306	0.396517
'ANKFN1	0.0981898								1.15337	0.752325						0.805939	1.40491
'ANKFY1										0.367744							0.367744
'ANKHD1	-0.00412128						0.776233		0.537704							0.140547	0.725181
'ANKHD1-EIF4EBP3	-0.00412128						0.776233		0.537704							0.140547	0.725181
'ANKIB1	-0.885416								1.47203								0.4148
'ANKK1									-1.53474								-1.53474
'ANKLE1	-0.00480802								2.01594							-0.683284	0.766635
'ANKLE2	-0.378006								-0.829674								-0.853959
'ANKMY1	-0.721447															-0.98494	-1.2066
'ANKRD1									0.233026								0.233026
'ANKRD11	-1.4466			-0.562148					0.646647	-0.00483562			1.61796			0.739784	0.404499
'ANKRD12	-0.00459067					-0.887815		-0.00504641	0.204468								-0.346492
'ANKRD13A									1.07177		0.78962						1.3162
'ANKRD13C									-0.272866								-0.272866
'ANKRD13D									-0.246609							0.811573	0.39949
'ANKRD16									-0.444902								-0.444902
'ANKRD17	-0.00480802		0.394119					0.561894	-0.866594		0.224333					-0.983891	-0.275546
'ANKRD18A				-0.0043777					0.166044							1.3297	0.861042
'ANKRD18B	-1.09752								1.21918								0.0860289
'ANKRD20A2																-0.0930835	-0.0930835
'ANKRD22									-1.35561								-1.35561
'ANKRD24	-0.560092		-0.00437609						-1.07669								-0.947522
'ANKRD26	-0.990297								-0.949417								-1.37159
'ANKRD27	-0.00507641								-0.198104								-0.14367
'ANKRD29									-0.788784								-0.788784
'ANKRD30A	-1.00311			-0.482293		-0.230436		-0.0845418	0.802059	0.000386967	-0.168533		-1.02499			1.85054	-0.113639
'ANKRD30B	-0.0045613		0.213331				-0.288588	1.16277	0.694649	1.00115			1.59922			0.314296	1.65897
'ANKRD31	-0.00531443								2.02896		-0.327803					1.38438	1.54011
'ANKRD33									2.05059								2.05059
'ANKRD33B									0.846756								0.846756
'ANKRD34B									0.419801								0.419801
'ANKRD34C									1.29068								1.29068
'ANKRD35	-0.692265								-0.294434							-0.00378779	-0.571858
'ANKRD36	0.168033								-0.836206							0.9521	0.163925
'ANKRD36C	-1.16741			-1.0171					2.31989							-1.28064	-0.572629
'ANKRD42	-0.416239								-0.249399								-0.470677
'ANKRD44	-0.00513418																-0.00513418
'ANKRD45									1.40628								1.40628
'ANKRD50	-0.00552055								1.18905								0.836882
'ANKRD52			-0.00371634						0.113767								0.0778176
'ANKRD53																0.419977	0.419977
'ANKRD55									0.322892								0.322892
'ANKRD60	0.213846																0.213846
'ANKRD61									1.29234							-0.00435973	0.910736
'ANKRD62	0.737503								0.696326		0.0877931					-0.301922	0.60985
'ANKRD66																-0.460938	-0.460938
'ANKRD7									-0.13253							-0.177411	-0.219161
'ANKS1A									1.5655	-0.393413						-1.03039	0.0818057
'ANKS1B	-0.261696			-0.00537401					0.506844	-0.048728	1.72105		-2.10142			1.38438	0.451689
'ANKS3									1.05342								1.05342
'ANKS6									1.43932								1.43932
'ANKUB1									-1.2602							-0.533225	-1.26814
'ANKZF1	0.220454															0.114353	0.236744
'ANLN	-0.00390633								-1.32218	-0.355148	0.0622473				-0.00310408		-0.72542
'ANO1	1.12755				1.78883				1.41654							1.13922	2.73607
'ANO10	-0.00395078								-0.191025								-0.137869
'ANO2	-0.857043			-0.589324					-1.4568							0.479974	-1.21159
'ANO3	-0.61105								-0.151777		-0.0970629						-0.496457
'ANO4	-0.0042977						-0.448354		0.6776		-0.496629					0.194466	-0.0345315
'ANO5	-0.841187								-1.00382							0.00781535	-1.06071
'ANO6									0.425306								0.425306
'ANO7											-1.09217						-1.09217
'ANO8	-0.00526939															-0.261352	-0.188529
'ANO9										-0.00414874							-0.00414874
'ANOS1	-0.00412104															2.08138	1.46884
'ANP32D									1.23037								1.23037
'ANPEP	0.0158516								0.938864						0.171277		0.650092
'ANTXR1	-0.00531443								-0.217238								-0.157368
'ANTXR2									2.37025							-0.690067	1.18807
'ANXA5									-0.673933								-0.673933
'ANXA6									-0.901469								-0.901469
'ANXA7	0.0466204																0.0466204
'ANXA9									1.37813								1.37813
'AOAH	-0.005353								2.02897							0.206089	1.28732
'AOC1									0.0526733							-0.21533	-0.115016
'AOC2			1.95091						1.65129							-0.00504027	2.07682
'AOX1	-0.00407734								1.21734	0.207651							0.820364
'AP1B1									-1.29245								-1.29245
'AP1G2	-0.379057						-0.00448568				-0.712905						-0.633035
'AP1M1									0.955571							2.07566	2.1434
'AP1M2									0.225417								0.225417
'AP2A1									-1.12274	-0.537147							-1.17372
'AP2A2									-0.30186								-0.30186
'AP2B1									0.324571								0.324571
'AP2M1									0.583861								0.583861
'AP3B1	-0.00461248								0.102588								0.0692791
'AP3B2	-0.00502271					-1.13272			-0.0419184	-0.0652643	-0.140366						-0.619523
'AP3D1	-1.00847								-0.723484								-1.22468
'AP4E1									1.51767								1.51767
'AP4M1																-0.177411	-0.177411
'AP5B1										1.25688							1.25688
'AP5M1																-0.00451135	-0.00451135
'APAF1			0.0628137					-0.00581438	0.673622								0.421825
'APBA1	-0.00493978			-0.0238766					-0.448767	-0.003885	-0.0684178					2.61124	0.841545
'APBA2	-0.0052172			-0.46842			1.56098						1.56256			-0.00471682	1.18296
'APBB1	-0.651527								-1.0994								-1.23809
'APBB1IP									0.0238364							-0.0863959	-0.0442363
'APBB2									0.124781								0.124781
'APC	-0.281626			-0.264222			0.738583	0.609475	-0.876889				0.398916			-0.446784	-0.0463187
'APC2	0.164783								2.53806	1.29859					-0.00392712	0.962588	2.21822
'APCDD1L									0.214015								0.214015
'APCS									0.0140251								0.0140251
'APEH									1.67514						-0.00379808		1.18182
'APEX1																-1.16012	-1.16012
'APEX2	-0.00527373																-0.00527373
'APIP											-0.0320362						-0.0320362
'APLNR	0.599682								-0.377198								0.157319
'APLP1									1.24283								1.24283
'APOA4									-1.23326								-1.23326
'APOB	-1.13145		-0.980008			-0.450047	0.259291	-0.156737	0.418397	-0.00551841	-0.605606	0.905532	-0.136789			-0.789829	-0.805868
'APOBEC1									0.54441								0.54441
'APOBEC3G	-0.24016																-0.24016
'APOBR					1.34854				0.682662							-0.822602	0.697787
'APOH									1.32737								1.32737
'APOL1									2.36393								2.36393
'APOL3									0.827105								0.827105
'APOL4									1.62748							-0.00518686	1.14714
'APOL5									1.94308								1.94308
'APP											0.372949						0.372949
'APPL2	-0.37679								0.217907								-0.112347
'AQP2																-0.655814	-0.655814
'AQP4									0.488778								0.488778
'AQP7	2.06185								1.29854							1.97721	3.08166
'AQP9									-1.14013								-1.14013
'AQR	0.0549765								0.722684								0.549889
'AR	-0.00503415						-0.548503		-0.0522273	2.38626	0.766172			3.35562		-0.188301	2.15968
'ARAF											0.763849						0.763849
'ARAP1	-0.27506					-0.809624			0.159304								-0.534269
'ARAP2								-0.518775	-0.0637885		1.51577					0.0934107	0.513308
'ARAP3	-0.00466401								2.63319	-0.348491							1.31638
'ARC	-0.175539					-1.21088			0.612017								-0.447102
'AREL1									1.09148							-0.00472938	0.768447
'ARFGAP1									-0.0113144								-0.0113144
'ARFGAP3											-0.687855					-0.111436	-0.565184
'ARFGEF1	-0.00427717						0.676747	-0.00528499	-1.17993								-0.256375
'ARFGEF2	0.0100053					0.0287137			2.24906								1.32085
'ARFGEF3	-0.150306						-0.360982		0.393116		1.28663					-0.792529	0.16812
'ARGFX									-0.202605								-0.202605
'ARHGAP10	-0.249792								0.965959								0.506406
'ARHGAP11A	-0.602254																-0.602254
'ARHGAP15									1.49674							-1.29681	0.141367
'ARHGAP17	-0.00471711								-0.00656831								-0.00798
'ARHGAP18									0.845938							-0.0652112	0.552057
'ARHGAP19									0.0173746								0.0173746
'ARHGAP19-SLIT1									0.0173746								0.0173746
'ARHGAP20										-0.226368							-0.226368
'ARHGAP21	-1.30292								-0.526744								-1.29377
'ARHGAP22	0.457914								0.22866							1.3297	1.1641
'ARHGAP24									-0.760116								-0.760116
'ARHGAP25	-0.630692					-1.31128			1.5786							0.89697	0.266799
'ARHGAP26															-0.0030894		-0.0030894
'ARHGAP27									0.833483		1.26349					-0.00486503	1.20788
'ARHGAP28				2.9748					0.0222232		-1.07028						1.11241
'ARHGAP29			2.82267						0.695641								2.48782
'ARHGAP30	-0.00455434		0.323671						-0.802153	0.374442							-0.0542974
'ARHGAP31									1.0219				-0.0430981				0.692115
'ARHGAP32									0.572741	1.20109	0.174162						1.12468
'ARHGAP33			0.242407						0.724896	-0.331519							0.36707
'ARHGAP35	0.265613		0.0142662						-0.436847	-0.00469727	0.75882				0.42229	0.979707	0.755608
'ARHGAP36									0.0598977								0.0598977
'ARHGAP39	0.223581					0.372885			-0.493976	-0.00425419							0.0491179
'ARHGAP4	-0.00435044										-0.193655						-0.140011
'ARHGAP40									2.39793							0.0486168	1.72997
'ARHGAP42	-0.00555928								-0.901293								-0.641242
'ARHGAP44									0.842664							1.40563	1.58978
'ARHGAP45									0.682821		0.416974						0.777672
'ARHGAP5			-0.00358969						0.860811								0.606147
'ARHGAP6									3.3452								3.3452
'ARHGAP8									-0.497008		-0.42166					-0.00396135	-0.53268
'ARHGAP9			-0.01177						-0.354943								-0.259305
'ARHGDIA																1.02961	1.02961
'ARHGDIG																-0.886747	-0.886747
'ARHGEF1									-0.848134		-0.42166					-0.422003	-0.976759
'ARHGEF10									0.764266	0.752165							1.07228
'ARHGEF10L									1.87281						-0.00312556		1.32206
'ARHGEF11	-0.471119								-0.591279							1.03921	-0.0133863
'ARHGEF12	-0.0045984					1.10239			0.810969	0.0793853							0.994071
'ARHGEF15	-0.917998								-0.548971							-0.800164	-1.30893
'ARHGEF16	-0.00394271								0.470676								0.33003
'ARHGEF17	-0.0044511		-0.793659			0.942951			0.289459							-0.073171	0.161502
'ARHGEF19	-0.00484978		0.86997						1.68653								1.4732
'ARHGEF2									1.31475							-0.981902	0.235358
'ARHGEF25									2.20829								2.20829
'ARHGEF26	-0.00818983																-0.00818983
'ARHGEF28				-0.242309					-1.9953						0.463312	-0.647269	-1.21078
'ARHGEF3									0.451885								0.451885
'ARHGEF33	-0.00455434								1.15218		0.0877931						0.713272
'ARHGEF35									0.070617								0.070617
'ARHGEF37	-0.501452																-0.501452
'ARHGEF4	-0.118811			0.952007					1.04846	0.0468659						0.933648	1.28
'ARHGEF40	-0.576223						-0.00465764		1.58632	-0.00409063	1.41438					-0.647269	0.72197
'ARHGEF5	0.557734								-1.42225								-0.611307
'ARHGEF6	0.0109532		-0.00422735														0.00475586
'ARHGEF7	-0.00404711																-0.00404711
'ARID1A	-0.60409			1.27696	2.11233	-0.356101	-0.956359	1.29717	-0.347946	0.0189929		3.34141	0.944117			-0.290764	1.94044
'ARID1B	-0.0053294			0.129208		1.54935			-0.781729								0.445749
'ARID2	-0.00471773			-0.687764		-1.30761	-1.033	0.29311	0.736332	-1.6088			-0.647634			-0.17728	-1.47912
'ARID3B									0.175287								0.175287
'ARID3C	-0.344907								-0.75893		0.223743						-0.508123
'ARID4A									1.62695								1.62695
'ARID4B									1.21268	0.790754						-0.0652112	1.11903
'ARID5A									2.23041								2.23041
'ARID5B	-0.0043769								1.53349							0.331431	1.07419
'ARL11									0.342597								0.342597
'ARL13B	-0.682478			-0.004523							-1.19602						-1.08716
'ARL16									3.01885							-0.862024	1.52511
'ARMC12									-1.65051								-1.65051
'ARMC3									-0.157094								-0.157094
'ARMC4									-0.834201							-1.49936	-1.65008
'ARMC5	-0.00401676								-0.746844	-0.00532654	1.14245					-0.276573	0.0490546
'ARMC8									1.43838								1.43838
'ARMC9	-0.311925																-0.311925
'ARMCX2									0.124745						-0.00291466		0.0861472
'ARMCX4	-0.30037			0.0304588			-0.394454		0.818805							0.722547	0.392201
'ARMCX5											-0.528785						-0.528785
'ARNT			-0.533005						-0.00137516							0.711484	0.102251
'ARNTL	-0.00448914										0.421995						0.295222
'ARNTL2									0.697123								0.697123
'ARPP21	-0.14117								1.13842							-0.254412	0.428878
'ARRB1									0.945971								0.945971
'ARRB2																-0.730633	-0.730633
'ARRDC1											1.5641						1.5641
'ARRDC4									1.42371								1.42371
'ARRDC5									0.124953								0.124953
'ARSB	-0.00400213																-0.00400213
'ARSD	-0.441038																-0.441038
'ARSE									0.655711								0.655711
'ARSF									-0.204809							-0.563624	-0.543364
'ARSG											-0.685369						-0.685369
'ARSH									0.599325						0.66722		0.895582
'ARSJ									-0.439789							1.49088	0.743235
'ART1									0.0921448								0.0921448
'ART5									0.740323								0.740323
'ASAH1							1.17651										1.17651
'ASAH2									2.62947								2.62947
'ASAP1									-0.892984		-0.817775						-1.20969
'ASAP2									0.36065								0.36065
'ASAP3									0.560878	-0.0040036							0.393769
'ASB1									-0.478673								-0.478673
'ASB10	1.55134								0.270059								1.28792
'ASB14									0.142222								0.142222
'ASB15	-0.20786								-0.601702							-0.638723	-0.836168
'ASB16									-0.528638								-0.528638
'ASB2																1.13922	1.13922
'ASB4											0.499263						0.499263
'ASB5			0.344077						1.30386								1.16526
'ASB6										-0.0036539							-0.0036539
'ASCC3	-0.129868								-0.536916		-1.38316		-1.6064			-0.418942	-1.82253
'ASH1L	-0.732242		-0.546753				0.562326	-0.00397755	2.42356		0.40523						0.860646
'ASIC1									-0.196147							2.33288	1.5109
'ASIC2				0.722925					-0.4515							0.874934	0.661851
'ASIC3									4.10551								4.10551
'ASIC4	-0.00395078								0.556262								0.390543
'ASIC5	-0.00424253								-0.357582								-0.255848
'ASL									0.831367								0.831367
'ASNS									-1.78732								-1.78732
'ASNSD1									0.35954								0.35954
'ASPH									1.45719							3.1359	3.24781
'ASPHD1																-0.769175	-0.769175
'ASPM	-0.651652		2.01663			-1.88754			-0.0893029	-0.00358264	0.78435				-0.00321258		0.0626256
'ASPRV1									0.0427974								0.0427974
'ASPSCR1									1.4584							-0.00472938	1.0279
'ASS1									1.3665								1.3665
'ASTL									-1.34702								-1.34702
'ASTN1	-0.00569619		1.30943	-0.554439					-0.543468			-0.776575	-0.98348		0.13803	-0.131833	-0.547314
'ASTN2	-0.152336			-0.00549863					1.18933	0.280222	0.465384					1.0124	1.13881
'ASXL1	-0.0552184								0.946969		-0.259737						0.364893
'ASXL2	-0.137169								0.057181				0.533667				0.261931
'ASXL3	-0.65107		3.17604	-0.273119		-1.26528			1.35502	1.18164						-0.182419	1.26271
'ASZ1									-0.961175								-0.961175
'ATAD2							-0.00614085		1.3255	1.14764	-0.885907						0.790549
'ATAD2B			-0.00344393					0.884327	-0.329887								0.318117
'ATAD3A	0.956943																0.956943
'ATAD3B									0.212847								0.212847
'ATAD3C									-0.0834703								-0.0834703
'ATAD5	-0.00553605																-0.00553605
'ATCAY									-0.0356728								-0.0356728
'ATE1										-0.00382832							-0.00382832
'ATF2									-1.22782								-1.22782
'ATF5									1.12604								1.12604
'ATF6									1.00957								1.00957
'ATF6B									1.38119								1.38119
'ATF7IP	-0.802695								0.723849								-0.0557524
'ATF7IP2									0.948521							2.08311	2.14369
'ATG14	-0.00463566																-0.00463566
'ATG2A	-0.577142								-1.00591		-0.436095						-1.16575
'ATG2B	-0.00554772			-0.00350337					0.990746								0.566782
'ATG9A	0.470935								-1.1951								-0.51206
'ATG9B					1.64204				1.37813							-0.00350986	1.74167
'ATL1									0.433261								0.433261
'ATM	-1.51348			0.259226		1.69291	-0.849411	0.349268	0.0961931	-0.603345		0.150836	-0.127961	-0.00172	-0.00315804	-0.708932	-0.363609
'ATMIN									2.13763								2.13763
'ATN1	1.42859								0.892109	0.189843						-0.00443184	1.25305
'ATOH1																0.207236	0.207236
'ATP10A	-1.09141		-0.533005	0.967271		0.287205			0.68029	0.616048			-0.652881				0.10338
'ATP10B	-0.503304					1.81832		-1.03765	-0.579388		1.58785						0.575038
'ATP10D	-0.00470803			-0.133841					0.517768		0.960193						0.669706
'ATP11A	-0.841187								-0.663061		0.00106612						-0.867863
'ATP11B			0.862391				-0.489549		-0.345989								0.0155034
'ATP11C									0.291224				1.12972				1.00476
'ATP12A	-0.697884		-0.00191497						0.238096								-0.266564
'ATP13A1	-0.00382315								0.0461344		-0.914599					-0.00457673	-0.438432
'ATP13A2	-0.000915049								0.701522	-0.355301							0.199363
'ATP13A3									1.03886								1.03886
'ATP13A4	-0.501452					0.126996			-0.845288		0.569502					0.235329	-0.185555
'ATP13A5						0.66925	-1.18588		1.2609		-1.27381					1.40655	0.392213
'ATP1A1	-0.00456867																-0.00456867
'ATP1A2									1.51394							-0.379534	0.802149
'ATP1A3									-0.30491		0.463083					-0.328959	-0.0986032
'ATP1A4	-0.0381532								0.310291	-0.190679							0.0470303
'ATP1B4									0.232052								0.232052
'ATP2A1	0.849178		-0.00352939							1.17211							1.16495
'ATP2A3	-0.00552945								-0.0314441								-0.0261443
'ATP2B1					0.0547517				1.14887			-0.0460267					0.668339
'ATP2B2	-0.00450321			-0.343855					0.0237236							2.03199	0.853677
'ATP2B3	-0.231256								-1.29448	-0.00406649							-0.88323
'ATP2B4	-0.752209								-0.358374							1.30003	0.109377
'ATP2C1	-0.617517																-0.617517
'ATP2C2	0.0896591								2.16378		-0.413533						1.06227
'ATP4A	-0.00391498								1.28081								0.902898
'ATP5B									-0.246616								-0.246616
'ATP5F1									1.9236								1.9236
'ATP5SL									0.128003								0.128003
'ATP6AP1	-0.00391498																-0.00391498
'ATP6V0A1									0.01758		1.0968						0.787988
'ATP6V0A2	1.155																1.155
'ATP6V0A4	-0.00398591								-0.873322							0.4498	-0.246822
'ATP6V0D2	-0.00509442								0.701212								0.49223
'ATP6V1A									-1.3584								-1.3584
'ATP6V1C1																-0.246972	-0.246972
'ATP6V1C2	-0.0053682								3.90009								2.75398
'ATP6V1G3									0.811538								0.811538
'ATP7A	-0.799839								0.78853	0.124046							0.0650889
'ATP7B	-0.741518								1.33654							-0.328959	0.153612
'ATP8A1								0.7474	-0.614564	-0.00495984						0.629886	0.378881
'ATP8A2	-0.495981				-0.00290542	-0.548594			0.216299	-0.0686059						-0.898673	-0.734218
'ATP8B1									-0.424329								-0.424329
'ATP8B2	-0.758518			-0.004523					0.389719								-0.215537
'ATP8B3									-0.0891916	-0.300941							-0.275866
'ATP8B4	-0.374996								0.416341							1.83475	1.08317
'ATP9A	-0.153845				0.581163				1.28918								0.991018
'ATP9B	0.990421								-0.222229						1.94889	2.45352	2.5853
'ATR	-0.99084		1.35943			0.144104			1.46364							-0.511836	0.654944
'ATRN	0.0549765								1.48603	-0.0379364							0.867799
'ATRNL1	-1.13018								0.695946		0.3774					-1.03175	-0.544294
'ATRX	-0.7927		1.72077	-0.379443	-0.785416		-0.647019		-0.163718	0.0150451	-0.497976						-0.541099
'ATXN1	2.61156								0.311665	-0.00436256					2.91297	0.706192	2.92389
'ATXN10	-0.00455434								0.0899506								0.0603842
'ATXN1L	0.440154																0.440154
'ATXN2																1.87932	1.87932
'ATXN2L	-0.658363								-0.294463							-0.328959	-0.740039
'ATXN3																0.737242	0.737242
'ATXN3L									0.70827								0.70827
'ATXN7									1.32247							-0.11981	0.85041
'ATXN7L1									0.706483		-0.747111						-0.0287283
'AUTS2				-0.485598					-0.469916								-0.67565
'AVIL									-1.35016								-1.35016
'AVL9									0.474063								0.474063
'AVPR1B									-1.82413							1.15629	-0.47224
'AXDND1						-0.0903101			0.521479	1.40805						0.0398513	0.939537
'AXIN1						-1.4385	-0.403305	1.26968	1.072	-0.00365243							0.221917
'AXIN2									-0.482924		-0.476859						-0.678669
'AXL									2.38039		-0.819245						1.10389
'AZGP1			-0.00336182						1.46679								1.0348
'AZIN1-AS1																0.363109	0.363109
'AZIN2																-0.747084	-0.747084
'AZU1																1.22101	1.22101
'B2M	-0.00390633																-0.00390633
'B3GALNT1									-0.0932948								-0.0932948
'B3GALNT2									0.665447								0.665447
'B3GALT1									-0.175484								-0.175484
'B3GALT5									0.436389								0.436389
'B3GALT5-AS1									0.675511								0.675511
'B3GAT1									-0.508619								-0.508619
'B3GAT3															0.244941		0.244941
'B3GLCT									0.638627								0.638627
'B3GNT3										1.61443						1.80898	2.42072
'B3GNT6	2.91194																2.91194
'B4GALNT1																-0.306482	-0.306482
'B4GALNT2									-0.617896								-0.617896
'B4GALNT3	-0.252454								-0.0453002								-0.210544
'B4GALNT4									0.718326							0.0737082	0.560053
'B4GAT1																0.0765245	0.0765245
'BAAT									-0.51666								-0.51666
'BACH1	-0.791799																-0.791799
'BACH2	-0.174379			0.179868					1.20016								0.696081
'BAD									-0.0219452							-0.557526	-0.409748
'BAG6	-0.00555928								-0.705339								-0.502681
'BAGE2	2.93651																2.93651
'BAHD1	0.0447071								2.42723								1.74792
'BAIAP2	-0.322509								1.35477								0.729916
'BAIAP3									-1.04327								-1.04327
'BANK1									0.614632							0.441597	0.746867
'BANP									-0.545572								-0.545572
'BAP1						0.293125		-0.0990211			-0.312934				-0.00321258		-0.0610212
'BARHL2				-0.00448346													-0.00448346
'BARX2									1.26709								1.26709
'BASP1									-0.745768								-0.745768
'BAZ1A	-0.614141																-0.614141
'BAZ2A	-0.00475228					0.11313			-0.0350087								0.0423597
'BAZ2B	-0.49512					-0.0619407	0.560914		1.37767		0.686353				0.373552	-0.623694	0.687039
'BBOX1									-0.153989								-0.153989
'BBS1										-0.00424124							-0.00424124
'BBS2									1.053								1.053
'BBS4										-0.0036309							-0.0036309
'BBS7									0.465074								0.465074
'BBS9	0.649227								-1.45927								-0.572784
'BBX									0.867051		-0.503503						0.257067
'BCAM	-0.699545								-0.431212								-0.799566
'BCAN						0.733184	-0.0622383		0.549791		-0.341598					0.207236	0.485841
'BCAR1	-0.00502122																-0.00502122
'BCAR3											0.965081					-0.196144	0.543721
'BCAS1									-0.777051							0.167985	-0.430674
'BCAS3	-0.00497862								-0.187564								-0.136148
'BCAT1	0.611818								-0.584409								0.0193807
'BCHE	-0.361814															-0.00402686	-0.258688
'BCKDHA									1.0075								1.0075
'BCKDHB																-0.680535	-0.680535
'BCKDK	-0.194332												-0.0722065				-0.188471
'BCL11A									0.428505							0.973974	0.991703
'BCL11B	1.59784						-0.00613545		-0.823203							0.418384	0.593445
'BCL2L12									-1.39492								-1.39492
'BCL2L13																-0.577007	-0.577007
'BCL6									1.99354								1.99354
'BCL6B									-0.930695		-0.925542					-1.22749	-1.78039
'BCL7A									3.58497								3.58497
'BCL9	-0.00467262								0.369394								0.257897
'BCL9L	0.0127835			-0.311075			-0.0049749		1.11041	-0.342755						1.64111	0.859566
'BCLAF1	0.311164			-0.273119					0.405595		0.977977			-0.00250562			0.634646
'BCO1									1.437								1.437
'BCO2									2.17792								2.17792
'BCOR	1.01681								-0.788664	-0.00470816						0.528679	0.376056
'BCORL1	-0.077501					-1.40236			1.5193	1.60006							0.81975
'BCR									-0.980497								-0.980497
'BDH1															0.610365		0.610365
'BDKRB1	0.318096								0.992025							0.140547	0.837543
'BDKRB2									-0.527086							-0.00472938	-0.37605
'BDP1	-0.323071					-0.670825	-0.932638	2.12813	1.63722								0.822342
'BEAN1									2.23946								2.23946
'BEGAIN									-0.2009							1.76896	1.10878
'BEND2									1.26986	1.26723							1.79399
'BEND3			1.49317						1.12309	-0.295946							1.33963
'BEND4									1.94493							-0.793248	0.81436
'BEND6									0.402563								0.402563
'BEST2									0.466278								0.466278
'BEST3	-0.0052243								1.04037								0.731955
'BET1																-0.00493534	-0.00493534
'BEX1									-0.96315								-0.96315
'BFSP1									0.10149								0.10149
'BFSP2									1.42229								1.42229
'BHLHB9									1.14094								1.14094
'BHLHE22						0.358812										0.0259166	0.272045
'BHLHE41	0.241945															0.42027	0.468257
'BHMG1									-0.438474								-0.438474
'BHMT									-0.307923								-0.307923
'BHMT2	-0.00391037								-0.574799								-0.409209
'BICC1	-0.00391498								0.415597								0.291103
'BICD1				-0.00454397					0.31424								0.218988
'BICDL1									-0.782307								-0.782307
'BIN1									-0.220116								-0.220116
'BIN2									2.70456								2.70456
'BIRC3									-0.0460907								-0.0460907
'BIRC6	-1.36055		1.0478			-1.56058	0.843708	0.659954	1.68968	1.03955					1.55618	-0.00376755	1.30399
'BIRC8									2.23003								2.23003
'BIVM									0.853082								0.853082
'BIVM-ERCC5									-0.506913								-0.506913
'BLK									1.40957							0.0367677	1.02271
'BLM	-0.488451								0.060515								-0.302596
'BLNK									-0.917018								-0.917018
'BMP1	-0.00415982								-0.517371								-0.368778
'BMP10									1.05156						0.208424		0.890942
'BMP15									0.0379723								0.0379723
'BMP2									1.29257								1.29257
'BMP2K	-0.00400263															3.10546	2.19306
'BMP3									0.0428024		2.73216						1.9622
'BMP5							-0.00601586		0.228098								0.157036
'BMP7									-0.0697548								-0.0697548
'BMP8A																1.97352	1.97352
'BMP8B	-0.0359003																-0.0359003
'BMPER				-0.00384539					1.13947							-0.566446	0.328613
'BMPR1B				-0.548441													-0.548441
'BMPR2	-0.93646								0.748599								-0.132838
'BMS1									-0.476581								-0.476581
'BNC1	0.0466204					-0.954852			0.40637							0.249443	-0.126209
'BNC2	-0.00383905		1.86367				0.00734167		0.443628								1.1554
'BNIP1									-0.570986								-0.570986
'BOC	0.642398			-0.00350337			0.554756	-0.241814	1.92765							-0.538621	0.955654
'BOD1L1	-0.00478611		-0.00336182						2.32406							-0.298014	1.00895
'BOD1L2									-0.503607							0.970407	0.330077
'BORCS8-MEF2B									-1.11402		-0.476859						-1.12492
'BPI	-0.89508								-0.581677						-0.00362882	0.907907	-0.286239
'BPIFA1									-0.031522								-0.031522
'BPIFA2																1.65704	1.65704
'BPIFA3									0.826379								0.826379
'BPIFB1									2.95952							-0.647269	1.63501
'BPIFB2	-0.00540456								-0.957518								-0.680889
'BPIFB3									0.228421							1.08489	0.928649
'BPIFB4						-0.237076			-0.500982							-0.177411	-0.528546
'BPIFB6									-1.00243								-1.00243
'BPIFC	-0.145048								0.252966							2.03642	1.23803
'BPTF	-0.370928		0.0142662				0.521444	-0.371611	-0.00686372				-1.1995			-0.237306	-0.62383
'BRAF	-0.201012			-0.442812	-0.78369				-0.140639		0.759679		1.47219			-0.705435	-0.0157684
'BRAT1	-0.322509								0.97605								0.462124
'BRCA1	0.428793						-0.267097		-0.205037		-0.328858						-0.186099
'BRCA2	-0.857043					2.23774		-0.00422494	0.154252		-1.94464		-0.853953				-0.517603
'BRCC3											1.39281						1.39281
'BRD1	-0.0328257									0.0500271					-0.00354067		0.00788705
'BRD2						1.41902			-0.758325								0.467184
'BRD3	0.208701															-0.722708	-0.363458
'BRD4									0.490932							-0.328959	0.114532
'BRD7						-0.430744		0.519815	1.20844								0.749121
'BRD8							-0.00564079		0.33025								0.229533
'BRD9	-0.553839		2.75124														1.55379
'BRDT	-0.00399368								1.69894		0.472225						1.25122
'BRF1									0.751222								0.751222
'BRINP1	-0.611342								0.570097		-0.0283348					1.44984	0.690129
'BRINP2	-0.34987								1.19794								0.599676
'BRINP3	-1.26506			-0.220408		-1.04963	-0.974959	-0.455563	1.10042				1.93804		1.26583	-0.550372	-0.070569
'BRIP1									-0.841973								-0.841973
'BROX											0.377037						0.377037
'BRPF1	0.441715								-0.0874323								0.250516
'BRPF3									-0.0211138							0.496947	0.336465
'BRSK1											-0.912892						-0.912892
'BRSK2									0.386678								0.386678
'BRWD1	-0.00563266					-0.633136			2.51753							2.55258	2.21567
'BRWD3	-0.483694		0.463081						0.0627553							0.516673	0.279408
'BSDC1									0.653473								0.653473
'BSG									-0.432028								-0.432028
'BSN	-0.990427						-0.465214		-0.460724		-0.918926					0.062482	-1.24004
'BSND									-0.0104841								-0.0104841
'BST1				-0.479187													-0.479187
'BTAF1	-0.344907								0.0343135								-0.219623
'BTBD11	1.10256								1.29013		-0.443008					-0.312145	0.818768
'BTBD16									0.705439						1.68926	-0.00907501	1.37734
'BTBD18				-0.0043777													-0.0043777
'BTBD19											1.52274						1.52274
'BTBD3				-0.168782													-0.168782
'BTBD8									0.161077								0.161077
'BTBD9									-0.322493								-0.322493
'BTK	-0.00398464								-1.21056								-0.858813
'BTN1A1			-0.00389298						-0.00780421		1.56759						0.898293
'BTN3A3									1.80193								1.80193
'BTNL2	0.0405475						0.125926				-0.23363						-0.0387729
'BTNL3									-0.290516								-0.290516
'BTNL8									0.857955								0.857955
'BUB1									1.15613								1.15613
'BUB1B							-0.51882										-0.51882
'BUD13									0.892514							1.13922	1.43665
'BVES									-0.578558								-0.578558
'BZW1											-0.842263						-0.842263
'BZW2									-0.00769595								-0.00769595
'C10orf107									-0.507346								-0.507346
'C10orf113	-0.249792																-0.249792
'C10orf120									1.35424								1.35424
'C10orf128									-0.304757								-0.304757
'C10orf67									2.28048								2.28048
'C10orf71	0.106112					-0.0307917			0.436588	1.28409	0.45872		-1.44868			1.28751	0.791284
'C10orf90						1.91423											1.91423
'C11orf16									0.049981								0.049981
'C11orf40									0.182014							1.75071	1.36664
'C11orf49									0.685516								0.685516
'C11orf63									0.440212		2.10474				-0.00321258		1.46747
'C11orf70																-0.347454	-0.347454
'C11orf71																-0.575372	-0.575372
'C11orf80									2.72747								2.72747
'C11orf84										0.490852							0.490852
'C11orf88									-0.0441241								-0.0441241
'C11orf96																-0.689423	-0.689423
'C12orf40	-0.00455434								0.953976								0.671343
'C12orf42	-0.481869								-1.06632							1.3297	-0.126144
'C12orf43										-0.338485							-0.338485
'C12orf50	-0.0046913								0.197438							-0.491382	-0.172417
'C12orf54									-0.685802								-0.685802
'C12orf56	-0.37245								-0.331687								-0.4979
'C12orf66	-0.00390633																-0.00390633
'C12orf71			-0.0117053														-0.0117053
'C14orf105									0.440456								0.440456
'C14orf159	-0.0039815								0.432558							1.22101	0.952389
'C14orf166	-0.00455434																-0.00455434
'C14orf37									0.498891	0.606359							0.78153
'C14orf39			3.49139						0.385234							1.19369	2.92735
'C14orf93	-0.367089								0.119003								-0.175423
'C15orf39									0.41389							0.89697	0.926918
'C15orf48									1.87346							-0.655814	0.861008
'C15orf52	-0.237467									-0.0052959							-0.17166
'C16orf47									1.85111								1.85111
'C16orf54									-0.803347								-0.803347
'C16orf58															-0.00301318		-0.00301318
'C16orf62	-0.0665454						-0.317987		1.17348							-0.306569	0.241188
'C16orf71									1.32037								1.32037
'C16orf78									-0.309633								-0.309633
'C16orf89									0.939703								0.939703
'C16orf92									0.267249								0.267249
'C16orf95																-0.886747	-0.886747
'C16orf96	-0.00455434								0.174142				-0.687009			-0.306482	-0.411951
'C17orf102																0.447523	0.447523
'C17orf112									-0.057136								-0.057136
'C17orf64									1.87149								1.87149
'C17orf74				-0.854247					1.48118							-0.575372	0.0297674
'C17orf77									0.494055							1.54803	1.44397
'C17orf80									0.361497							0.154688	0.364998
'C17orf97									0.712117							-0.187434	0.371007
'C17orf99									-0.132949							2.55597	1.71333
'C18orf63									0.166392								0.166392
'C18orf8									-0.595137								-0.595137
'C19orf18									-0.0435824								-0.0435824
'C19orf33									1.49737								1.49737
'C19orf38									2.18099								2.18099
'C19orf43																-0.655814	-0.655814
'C19orf44			-0.0415535						2.88512								2.01071
'C19orf45									1.67659								1.67659
'C19orf47									1.33309								1.33309
'C19orf54	-0.00520248																-0.00520248
'C19orf57									0.21287							-0.0652112	0.104411
'C19orf68																-0.37471	-0.37471
'C19orf84									1.09006								1.09006
'C1orf105									0.418812								0.418812
'C1orf106									0.479834								0.479834
'C1orf112											-0.00449908						-0.00449908
'C1orf127									-0.462435								-0.462435
'C1orf141									0.37078								0.37078
'C1orf158									2.38518								2.38518
'C1orf167	-0.68122								0.322898							0.927219	0.328453
'C1orf168									-0.430661						-0.00325841	0.861768	0.247018
'C1orf185									0.66304		0.866335						1.08143
'C1orf195															0.928263	1.23743	1.53137
'C1orf226									0.68958								0.68958
'C1orf43									0.684682								0.684682
'C1orf50									0.0858127								0.0858127
'C1orf56										-0.136936							-0.136936
'C1orf87									1.37693								1.37693
'C1orf94	-0.00511939								1.0921							-1.03678	0.0289842
'C1QB									0.423881								0.423881
'C1QC									-0.160863								-0.160863
'C1QL2			-0.116024														-0.116024
'C1QTNF1									2.74093								2.74093
'C1QTNF2									-0.327411								-0.327411
'C1QTNF4	-0.544147																-0.544147
'C1QTNF5											-0.178064						-0.178064
'C1QTNF9B									-0.652377								-0.652377
'C1R									-1.3042								-1.3042
'C1RL									-0.0836406								-0.0836406
'C1S									2.28659							0.876595	2.23671
'C2									0.226293								0.226293
'C20orf194	1.26773								-0.777788		0.318066				0.889586		0.848797
'C20orf196									-0.576574								-0.576574
'C20orf202																1.19369	1.19369
'C20orf78									0.989792								0.989792
'C21orf33									-0.00725802								-0.00725802
'C22orf31									-0.619								-0.619
'C22orf34									2.12998								2.12998
'C2CD2									-0.804412								-0.804412
'C2CD2L									-1.62604								-1.62604
'C2CD3	1.044					-0.834655	-0.474331		-1.07035		-0.00570089						-0.599729
'C2CD5									-1.07177								-1.07177
'C2CD6	-0.676453			-0.632751					0.83855								-0.271732
'C2orf16	-0.00394453								0.627316	-0.702381			-1.12137			0.933648	-0.119284
'C2orf40									1.16156								1.16156
'C2orf49									-0.639562								-0.639562
'C2orf54										0.173517							0.173517
'C2orf71	-0.00480514								1.4499	1.05287						1.19369	1.84583
'C2orf78									-0.141875				-0.897005			-0.162991	-0.6939
'C2orf81									1.01248							-0.00351162	0.71345
'C3	-0.771751					0.871286	2.73587		-0.548526	-0.435495						1.19369	1.24315
'C3AR1									0.0516144								0.0516144
'C3orf20	-0.00553875				2.05052				-0.726566							-0.0219122	0.648253
'C3orf30									0.234878								0.234878
'C3orf52									1.77397								1.77397
'C3orf56									0.125023							-0.717176	-0.418715
'C3orf67									0.504999							1.05775	1.10503
'C4B									0.287215								0.287215
'C4BPA			1.65837						0.878375								1.79375
'C4BPB									-0.273792								-0.273792
'C4orf17									-0.580928							-1.08185	-1.17576
'C4orf22									1.21674								1.21674
'C4orf26									-0.0057668								-0.0057668
'C4orf50	-0.293442								0.365269							-0.0912972	-0.0112411
'C5	-0.00471711						0.420986		-0.792074								-0.216971
'C5AR2									1.04942								1.04942
'C5orf17									-0.420067							-0.675263	-0.774515
'C5orf22									0.658105								0.658105
'C5orf42	0.05419			-1.08285					-0.588167		-0.00530781					-0.735923	-1.05456
'C5orf47									0.0817598								0.0817598
'C5orf60	-0.00461901																-0.00461901
'C5orf66																-0.00535015	-0.00535015
'C6			-0.398851						-0.448748							0.72489	-0.070846
'C6orf10									1.3455								1.3455
'C6orf118	-0.581753								1.32449								0.525197
'C6orf132									-0.0760468								-0.0760468
'C6orf15									0.45671								0.45671
'C6orf222									-1.42294								-1.42294
'C6orf58									-1.10322								-1.10322
'C7									0.087703		-0.486388					2.07683	0.968879
'C7orf26									1.31107								1.31107
'C7orf31			-0.292153	-0.00397909					-0.0817								-0.218141
'C7orf50							-0.00640339										-0.00640339
'C7orf55-LUC7L2									0.640564								0.640564
'C7orf62									0.086564								0.086564
'C7orf66									-0.347985								-0.347985
'C7orf71									-0.910295								-0.910295
'C7orf72									2.00311								2.00311
'C8A	-0.558283		-0.234457						0.730848							0.89697	0.417539
'C8B	-0.00377265								2.69551							-0.665785	1.16968
'C8orf22									-1.16855								-1.16855
'C8orf31									0.433095								0.433095
'C8orf34	-0.791795			2.37293					-0.220469							-0.252301	0.554183
'C8orf44-SGK3									1.5236								1.5236
'C8orf48	-0.00582285																-0.00582285
'C8orf58										0.694045							0.694045
'C8orf74									-0.321957								-0.321957
'C9									-1.37091								-1.37091
'C9orf131	-0.00473356								0.642593						-0.00321258		0.366413
'C9orf135									-0.0734535								-0.0734535
'C9orf152									1.87986								1.87986
'C9orf172	-0.0406227																-0.0406227
'C9orf3									0.944674								0.944674
'C9orf43									1.41566								1.41566
'C9orf84	0.932694								-0.741176								0.135424
'CA1									0.177939								0.177939
'CA10									-0.206381				1.29514			-0.439925	0.374605
'CA13									0.299639							0.0586719	0.253364
'CA2									-1.66431								-1.66431
'CA3									0.984831								0.984831
'CA5A																1.52327	1.52327
'CA6									-0.304341							2.01446	1.20924
'CA8									1.41114							-0.00472938	0.994483
'CAB39L									1.59896								1.59896
'CABIN1	-0.000385346								-0.848428	-0.271012	-1.16602					0.173684	-0.94459
'CABP1	0.493003								-0.0037967		-1.1858					-0.00437402	-0.350484
'CABP2									0.394179								0.394179
'CABP4									1.37654								1.37654
'CABS1									1.67018							0.938963	1.84494
'CABYR									0.679434								0.679434
'CACHD1	-0.00423282								0.410815						1.99318		1.3855
'CACNA1A	-0.0042786		-0.536776	-0.10329			1.58174		0.497552		-0.888316					-0.521357	0.00955227
'CACNA1B	-1.37096			-0.991573		1.25528	2.25494		1.38854	0.993919	-1.13859			1.96202		-0.157199	1.39879
'CACNA1C	-1.29273		-0.00382054	0.564814		-0.00638037	-0.00527494		-1.12791	-0.475095	-0.588283		-0.6762			0.507586	-0.98135
'CACNA1D	0.0297551								0.129374	-0.00381807						0.557959	0.356635
'CACNA1E	-1.30055		0.764332	-1.00417		0.0310367	1.9098	-0.0055	1.1031	-0.714435	0.200424		-0.248371	0.143418		0.684886	0.451479
'CACNA1F	-0.849697				1.81397	0.440967			0.495365				-0.197761				0.761537
'CACNA1G	-0.00556515		0.200137			-1.2572			0.525104	-0.00424124			-0.834637			0.00339855	-0.518948
'CACNA1H	0.318485	0.1214	-0.764577			0.0687209			0.617684			2.55935	-1.26937	4.04704		-0.570398	1.70944
'CACNA1I	-0.922021					-0.15058	2.19835		-0.877047	-0.722074	-0.81918		-0.513797			0.825787	-0.346681
'CACNA1S	-0.320749							-0.208274	2.09199		0.0028795					-0.224275	0.599968
'CACNA2D1	0.604813								0.0479028				-0.612178			-0.808922	-0.384192
'CACNA2D2									0.86411							-0.00457673	0.607782
'CACNA2D3						0.665211	5.16968		-0.967903							-0.893394	1.9868
'CACNA2D4	-0.249792								0.96838								0.508118
'CACNB1									0.373822								0.373822
'CACNB2	-0.835179			-0.00391583			-0.00503035		-0.523142								-0.683634
'CACNB4									-0.32142							2.07566	1.24043
'CACNG1									0.0470804								0.0470804
'CACNG2									-0.460204								-0.460204
'CACNG3	-0.436447								1.00062						2.91737	-0.675263	1.40314
'CACNG5									-0.140428								-0.140428
'CACNG7									1.38979								1.38979
'CACTIN							-0.188211		2.15583								1.39131
'CAD	0.507663		-0.0039614			-0.0548525			-0.87484	1.53536							0.496126
'CADM1			-0.10469						0.12097								0.0115118
'CADM2	-0.90129		-0.23846						0.957312								-0.105331
'CADM3	-0.00452383								1.33446								0.940407
'CADPS	-0.00382461		2.99077						-0.844675	-0.0947683	-1.30223					1.57523	0.947345
'CADPS2	-0.672601		0.266646						0.178457		-1.48464					-0.578406	-1.02436
'CAGE1	-0.508873								-0.250067								-0.536652
'CALB1									0.255999								0.255999
'CALB2									0.914403								0.914403
'CALCB									0.78474								0.78474
'CALCOCO2									0.611378								0.611378
'CALCR	-0.273671								0.115779	0.964366						-0.0166516	0.394911
'CALCRL									-0.066922							-0.259138	-0.230559
'CALD1	-0.00411122								-1.60129								-1.13519
'CALHM1	-0.0485133																-0.0485133
'CALHM3	-0.642783																-0.642783
'CALML5									0.307619								0.307619
'CALN1									0.0670677							0.657296	0.512202
'CALR3									-0.405323								-0.405323
'CAMK1D									-0.639								-0.639
'CAMK1G									-0.000698215							-0.00457673	-0.00372995
'CAMK2A	-0.00509442								-0.549795								-0.392366
'CAMK2B	-0.367089								0.364664							-0.00369817	-0.00353515
'CAMK2D	-0.501452								0.206948								-0.208245
'CAMK2G	-0.00388185																-0.00388185
'CAMK4									0.414929							1.27205	1.19287
'CAMKK1			1.36845														1.36845
'CAMKK2									-1.14071								-1.14071
'CAMKV	-0.00413148								1.11568								0.785983
'CAMSAP1	-0.73383				2.99287				0.636347								1.67165
'CAMSAP2			0.0142662						0.380079								0.278844
'CAMSAP3	-0.00550607			-0.758163	2.29319				-1.4986	-0.00374269							0.0121549
'CAMTA1	-0.831954		-0.347391	-0.275629				-0.346007	0.372951							-0.874235	-0.939895
'CAMTA2									-0.00642136	0.690717							0.48387
'CAND2									0.527882	-0.00414874	-0.318433					-0.647269	-0.220985
'CAP2									-0.503004								-0.503004
'CAPN1									-0.187397								-0.187397
'CAPN10									0.817482								0.817482
'CAPN11									0.668646								0.668646
'CAPN12	-0.00390633																-0.00390633
'CAPN13									-0.448585								-0.448585
'CAPN14									1.30107								1.30107
'CAPN15						-0.523812			0.326051							-0.841287	-0.599895
'CAPN2									-0.703596								-0.703596
'CAPN3	-0.00413148																-0.00413148
'CAPN5																2.77211	2.77211
'CAPN6			-0.0039614						0.538299								0.377834
'CAPN8									1.27935		0.590715						1.32234
'CAPN9	-0.00516119						-0.534189		-0.255551	-0.00505585							-0.399979
'CAPRIN2	-0.00452383								0.701693								0.492973
'CAPS									-1.30284								-1.30284
'CAPS2									3.56473								3.56473
'CAPSL									2.20816								2.20816
'CAPZA3									0.218898							-1.16782	-0.670988
'CARD10	-0.294348								-0.573712	0.0641127	3.96811						1.58208
'CARD11	-0.633212		-0.00429022						0.950084	2.62784						0.561205	1.56598
'CARD14									-0.383214	0.168022							-0.152164
'CARD6									0.152476							1.84364	1.41146
'CARF	-0.00427509								0.928022				0.750813			-0.00380628	0.835377
'CARM1									0.294455								0.294455
'CARMIL1	-0.00544238			0.524642					0.712999		-0.720889					0.22968	0.331381
'CARMIL2	-0.00363053			-0.00474847					-0.355055								-0.209829
'CARMIL3	-0.00476186								0.302255	-0.00371777							0.169611
'CARNS1									0.687662								0.687662
'CARS									-0.391965								-0.391965
'CASC1	-0.441037								-0.658689								-0.777623
'CASD1									-1.08337	0.397047							-0.485305
'CASK																1.26218	1.26218
'CASKIN1									0.983112							-0.00471682	0.69183
'CASKIN2									1.12405								1.12405
'CASP1											0.27153						0.27153
'CASP10									1.28004								1.28004
'CASP12									1.09391								1.09391
'CASP14											1.37343						1.37343
'CASP2			-0.00382054														-0.00382054
'CASP3									0.890082								0.890082
'CASP4																-0.307586	-0.307586
'CASP5									0.748162								0.748162
'CASP8										0.663663	0.372523						0.732694
'CASQ1									1.63434								1.63434
'CASS4	-0.0045613								0.14413	0.690418							0.479193
'CASTOR1									0.670178								0.670178
'CASZ1	-0.976887		2.21563						-0.573103	0.494544	0.0568253					-0.853931	0.148228
'CAT																1.65011	1.65011
'CATIP	-0.00552678																-0.00552678
'CATSPER1									2.3424								2.3424
'CATSPER2									-0.437483								-0.437483
'CATSPER4									-0.793217								-0.793217
'CATSPERB									3.09603	1.31674						0.0136036	2.55556
'CATSPERD									-0.60843								-0.60843
'CATSPERE	-0.149435								0.887709								0.522039
'CATSPERG	-0.0047745		3.03732						0.653104							-0.458716	1.61347
'CAV3									2.50791							-0.00472938	1.77002
'CBARP											-0.491062						-0.491062
'CBFA2T2									1.00915							-0.756108	0.178931
'CBFA2T3	-0.00418772								1.08639								0.765232
'CBL	-0.00504564								-0.881754								-0.627062
'CBLB	-0.370928							-0.244487	3.52218							0.241828	1.5743
'CBLC									3.23774	2.23055							3.86666
'CBLL1									-0.618631								-0.618631
'CBLN2									2.977								2.977
'CBS									-0.856161								-0.856161
'CBWD3																2.03991	2.03991
'CBX2	1.2017								0.780283								1.40148
'CBX4																-0.722708	-0.722708
'CBX6																-0.655814	-0.655814
'CBX7																0.312249	0.312249
'CC2D1A									3.421								3.421
'CC2D1B	-0.00502634																-0.00502634
'CC2D2A	-0.00395933								0.150014							0.362458	0.29359
'CC2D2B	-0.00468176								-0.209603								-0.151522
'CCAR1									-0.383598		0.267384						-0.0821753
'CCAR2	-0.00556328														-0.00310408		-0.00612874
'CCBE1									0.536788							1.80069	1.65285
'CCDC102B	-0.462218		-0.00344932						-0.443339							2.12601	0.608502
'CCDC105									-0.0745468							0.179533	0.0742366
'CCDC110	-0.779594		0.209428						0.0179733								-0.318808
'CCDC112									-0.862318								-0.862318
'CCDC113	0.75051								1.34403								1.48106
'CCDC116									1.8278							0.201443	1.43489
'CCDC120	-0.00370585		1.65327														1.16642
'CCDC121	-0.00469563																-0.00469563
'CCDC124									-0.215436								-0.215436
'CCDC129	-0.0042825		1.0725			-1.15723	-0.412976		0.671675	-0.00486189						2.03991	0.833313
'CCDC13									1.13374								1.13374
'CCDC130									1.07512								1.07512
'CCDC134									-0.724228								-0.724228
'CCDC136									-0.223569	2.8774	0.257067						1.68061
'CCDC137																1.26218	1.26218
'CCDC14									0.13883								0.13883
'CCDC141	-0.00556515			-0.561864		-1.29813			0.580129		0.765304		0.268336			2.25066	0.755504
'CCDC144A			0.489869						-1.24743							-0.460938	-0.703503
'CCDC144NL	1.13094																1.13094
'CCDC146									1.17999								1.17999
'CCDC148									-0.702658						0.341546		-0.255345
'CCDC15									0.981951		0.0652141						0.740457
'CCDC150	-0.00427509								0.00125839								-0.00213313
'CCDC151	0.480735																0.480735
'CCDC152									0.546398							0.532809	0.763115
'CCDC157											0.727481						0.727481
'CCDC158	-0.336668								-0.74203	0.0948375							-0.568032
'CCDC159									-0.472559								-0.472559
'CCDC166									0.841385							1.97721	1.99305
'CCDC168	-1.24913			-0.00384539	2.13745				1.2098							1.73812	1.7139
'CCDC169-SOHLH2									-0.459202								-0.459202
'CCDC17															0.632607		0.632607
'CCDC170									2.33241							0.341412	1.89068
'CCDC171						0.263202			-0.383633								-0.0851574
'CCDC172									-0.0622168								-0.0622168
'CCDC173									-0.318453								-0.318453
'CCDC175	-0.00503643								-0.631109								-0.449822
'CCDC177									0.0538605						-0.00303887	-0.00396135	0.0270548
'CCDC178						0.802368		-0.183522	1.80841								1.40138
'CCDC18	-0.00502634		-0.488378				0.775346				-0.00539959			-0.00144382			0.123027
'CCDC180	1.4358					-0.346071			1.82261								1.68144
'CCDC181									0.0868661								0.0868661
'CCDC185									-0.653324							-0.0592723	-0.503881
'CCDC186									1.91556								1.91556
'CCDC188																0.674642	0.674642
'CCDC191									0.447579		3.60818				0.90082		2.86168
'CCDC27									1.74542		-1.00737						0.521877
'CCDC28A									0.985529								0.985529
'CCDC30									-0.74342		0.701582						-0.0295842
'CCDC33	-0.00492977								-0.663354							0.852213	0.106192
'CCDC36									-0.364201								-0.364201
'CCDC38									0.61069								0.61069
'CCDC39	-0.894616			0.216207					-0.488856								-0.673921
'CCDC40	-0.847583								0.420657							1.791	0.787546
'CCDC54									0.0265639							0.074571	0.0715132
'CCDC57									-0.928674								-0.928674
'CCDC60									0.900384							0.0283237	0.656695
'CCDC61									0.421317								0.421317
'CCDC62									-0.607582								-0.607582
'CCDC63									1.68177							1.68755	2.38247
'CCDC65									0.444196							-0.551472	-0.075856
'CCDC66									0.758787								0.758787
'CCDC68									2.80021							0.737242	2.50135
'CCDC69									0.987672								0.987672
'CCDC7									0.0650362								0.0650362
'CCDC70									0.992304								0.992304
'CCDC73	-0.00455434								1.23758							1.78667	1.74342
'CCDC74A									-0.645365								-0.645365
'CCDC74B	1.52285			-0.00406534					0.431695								1.12611
'CCDC8		0.476358							2.64879								2.20981
'CCDC80	-0.00489812			-0.406955					-0.138852								-0.31795
'CCDC81									0.142486								0.142486
'CCDC83	-0.00455434																-0.00455434
'CCDC85A										-0.341781	0.128893						-0.150534
'CCDC86				-0.386265													-0.386265
'CCDC87	0.0354003								-0.710279						0.690291		0.00889837
'CCDC88A	-0.00493383								-1.12998		0.447226						-0.397037
'CCDC88B									0.80649	-0.0041269	-0.264001					1.3297	0.934033
'CCDC88C	0.0397547								-0.444201								-0.285987
'CCDC9						-0.182306			0.60285								0.29737
'CCDC92	-0.00442058								0.446678								0.312723
'CCDC93	-0.00435888		2.80135						1.87261								2.69599
'CCER1									-0.891401							-0.460938	-0.956248
'CCIN	-0.00459067								0.573525								0.402297
'CCKAR									0.119979								0.119979
'CCKBR	0.509405								-1.71268								-0.850843
'CCL7									1.60752								1.60752
'CCM2L									-0.0303907								-0.0303907
'CCNA1							-0.443359		-0.678679							-0.112535	-0.712781
'CCNB3			-0.377766						-0.195689								-0.405494
'CCND2									-0.529913								-0.529913
'CCNJL									-0.415938								-0.415938
'CCNK									0.701206								0.701206
'CCNO											-0.750122					2.47495	1.21964
'CCNT1									0.127722								0.127722
'CCNT2	-0.00390633								1.13317								0.798508
'CCR1									-0.395223							-0.647269	-0.737153
'CCR2									-0.607739								-0.607739
'CCR3									-0.762434								-0.762434
'CCR5									-0.641054								-0.641054
'CCR6									-0.637201								-0.637201
'CCR8									-1.1595								-1.1595
'CCR9									1.61393								1.61393
'CCRL2									-1.14677								-1.14677
'CCSER1						0.277193	0.294965		0.946424								0.876754
'CCSER2									0.0245151								0.0245151
'CCT3									-1.27257								-1.27257
'CCT5									0.0462389								0.0462389
'CCT8L2									-0.00505812							0.112633	0.0760672
'CD101									2.91519								2.91519
'CD109	0.25461					-0.0467556			-0.596433		2.23412						0.922769
'CD14																1.01814	1.01814
'CD163	-0.00532034			-0.00457304					-0.710146							-0.428679	-0.574359
'CD163L1									0.298387							0.260085	0.394899
'CD180	-0.00459067								-0.279411								-0.200819
'CD19									-0.223671								-0.223671
'CD1A									-0.299397							2.61124	1.63472
'CD1B									3.30247							0.182981	2.46459
'CD1C									-1.28627							0.782103	-0.356503
'CD1D							-0.798501		-0.129698							0.354913	-0.330987
'CD1E	-0.481869								0.181539							-0.563624	-0.498804
'CD2									0.0552611							0.850023	0.640132
'CD200R1									0.242104							0.411181	0.461942
'CD200R1L									-0.567333								-0.567333
'CD207									-1.08265							-0.177411	-0.890995
'CD209				-0.937455					1.1312								0.136998
'CD22							-0.0054792		-0.0459652				0.132892				0.0470239
'CD244									0.902141								0.902141
'CD248	-0.483694		-0.00422735							-0.0683658	2.60281						1.02326
'CD276	-0.462218																-0.462218
'CD28	-0.481869																-0.481869
'CD2AP									-0.195785								-0.195785
'CD2BP2											0.271224						0.271224
'CD300A									-1.34026								-1.34026
'CD300C									-0.666201								-0.666201
'CD300E									1.27903							-0.520449	0.536396
'CD300LB									0.507662								0.507662
'CD300LF									-0.405437								-0.405437
'CD300LG	-0.00395879								-0.14078								-0.102346
'CD33									0.0929212								0.0929212
'CD36					3.47682				1.12075								3.25097
'CD4									-0.626253								-0.626253
'CD40									-0.821684								-0.821684
'CD40LG																-0.00486503	-0.00486503
'CD44									-0.477818								-0.477818
'CD46			0.171674														0.171674
'CD48									1.76787								1.76787
'CD53									-0.666009		-0.00570089						-0.47497
'CD55									-0.249027								-0.249027
'CD5L									1.76316								1.76316
'CD6	-0.00553075								0.850828								0.597715
'CD69	0.297532																0.297532
'CD86									0.0174594								0.0174594
'CD8A																0.293563	0.293563
'CD8B																1.51054	1.51054
'CD93									-0.570857				0.747539			-0.00396135	0.09972
'CD96									-0.441866								-0.441866
'CDAN1											-0.842263			-0.00218318		-0.00412834	-0.489925
'CDC14A			0.376346						-0.229574								0.103784
'CDC16									1.32391								1.32391
'CDC20									-0.116804								-0.116804
'CDC20B									1.75793								1.75793
'CDC27	0.516498			0.999996					-1.35085		1.90042						1.03303
'CDC34									-0.533908								-0.533908
'CDC42BPA	-0.00484243		0.0643823	-0.00384539			1.1253	1.06756	0.634845	0.242284							1.1814
'CDC42BPB	-0.483694		0.509233		-0.248758				3.13786		-0.58387						1.04235
'CDC42BPG	-0.799787								-0.167304	0.452847						-0.0036253	-0.258935
'CDC42EP1									-0.226524								-0.226524
'CDC42EP5																-0.00356358	-0.00356358
'CDC73									2.7825								2.7825
'CDCA2	0.198202								-1.13911						-0.00316498	-0.00446081	-0.474265
'CDCA5									2.35573							-0.390815	1.38941
'CDCA7									-0.499486								-0.499486
'CDCP1									0.760658								0.760658
'CDCP2									-1.03514	-0.00424124							-0.734953
'CDH1				3.62973													3.62973
'CDH10	-0.826536			1.46971		-0.678174			0.672255		-0.999418		1.34809			-0.00486503	0.370805
'CDH11	-0.399846			-0.00436532			-0.00468578		1.48713		-0.155402						0.412701
'CDH12									0.420694								0.420694
'CDH13									-0.555086							1.13922	0.413043
'CDH15			-0.00191497						1.06147								0.749217
'CDH16	1.55859								0.263237		-0.17623						0.950084
'CDH17			-0.00367428						-0.368642								-0.263268
'CDH18	-0.00467477			-0.00381136		-0.0899956	0.925861		-1.10686		0.311019		0.271518			0.693031	0.35217
'CDH19	-0.00395078				-0.525775				0.0862523								-0.25604
'CDH2	-0.0209684								-0.207749							-0.0619645	-0.167825
'CDH20									1.12155							2.82667	2.79182
'CDH22	-0.00425046			-0.00397302					2.05937							0.697719	1.37444
'CDH23	-1.10719			-0.0903249	2.15423		-0.00575588		-0.402675	0.552649	2.01897					-0.110335	1.06404
'CDH24											-0.798266					-0.00473399	-0.567807
'CDH26									1.19138								1.19138
'CDH3										2.73078							2.73078
'CDH4	0.389286					-0.682803	1.08639		0.761994		0.212578		0.777993				1.03917
'CDH5									-0.435963	-0.163005			0.727481			-0.410076	-0.140782
'CDH6	-0.983403		3.05189	2.16378					0.564798							-0.116604	2.09316
'CDH7			-0.00364038					2.76	-0.631592								1.22674
'CDH8	-0.0057615			-0.455881		-0.380372	-0.305264		-0.275504				0.258186			-0.324216	-0.562718
'CDH9	-0.206285				-0.460434	-0.335207		1.58289	-0.276749							0.0107921	0.128601
'CDHR1	-0.312638							-0.228498	1.7876								0.719647
'CDHR2	-0.405934								0.488052	-0.00353216						-0.504613	-0.213014
'CDHR3	-0.00455434								0.250834								0.174146
'CDHR4									0.94631								0.94631
'CDHR5	1.6334		0.0466264														1.18796
'CDK11A	-0.0038824																-0.0038824
'CDK11B	-0.169909																-0.169909
'CDK12	-0.00390633					-0.0380648			0.0555025		1.28251						0.648023
'CDK13	-0.00455434					-1.09196			1.23927	-0.00390939						-0.00421408	0.0602096
'CDK14									1.4283								1.4283
'CDK17	-0.00455434																-0.00455434
'CDK18									1.50271								1.50271
'CDK3									0.814541								0.814541
'CDK4																0.89697	0.89697
'CDK5									-0.00596316								-0.00596316
'CDK5RAP1			0.143982								-0.476859						-0.23538
'CDK5RAP2	-0.0049907								0.42593	0.0190339							0.254019
'CDKAL1	-0.00455434																-0.00455434
'CDKL2	-0.00407949								0.0988548								0.0670163
'CDKL3									2.13214								2.13214
'CDKL5									1.1529	0.846758							1.41397
'CDKN1A						-0.267956										-0.185566	-0.320689
'CDKN1B														-0.00170974			-0.00170974
'CDKN2A			-0.913097			0.902142	-0.115231		0.583751	-0.129993		0.529894	0.744455			-1.29003	0.110272
'CDKN2C															0.230052		0.230052
'CDON	-0.769304															-0.0180546	-0.556747
'CDR1	-0.00419363								2.06724							-0.418834	0.949286
'CDRT1	1.04032								-0.237729							1.9653	1.59804
'CDRT15																-0.999702	-0.999702
'CDRT15P1																1.22864	1.22864
'CDS1									-0.458909								-0.458909
'CDSN									-0.00545487							-0.00435101	-0.0069338
'CDX4									-0.454817							-0.00399588	-0.32443
'CDYL2	-0.38636								-0.185884								-0.404638
'CEACAM1									0.998967								0.998967
'CEACAM18									1.36197							-0.752788	0.430755
'CEACAM3									1.06731								1.06731
'CEACAM4									-0.441373								-0.441373
'CEACAM5	-0.00479799								0.453153		-0.00465466					3.00705	1.72538
'CEACAM6									-0.160679							-0.00535015	-0.1174
'CEACAM8									-0.0725748								-0.0725748
'CEBPB																-0.00471682	-0.00471682
'CEBPE									1.40394								1.40394
'CECR2	-0.00464527						-0.00488979		-0.0656266		0.828609		1.04948				0.806292
'CEL	1.81094								1.63236							-0.00443184	1.98543
'CELA2B									0.47472								0.47472
'CELA3A	-0.00512069																-0.00512069
'CELA3B	1.87624								0.531608								1.70261
'CELF3									1.52344								1.52344
'CELF4									0.131816							-0.228494	-0.0683622
'CELF5									-0.828008								-0.828008
'CELF6									0.654718								0.654718
'CELSR1	-0.935389						-1.0982		-0.111287	0.522841	0.4168					-0.328959	-0.626334
'CELSR2	-0.524642			-0.00350337					0.645547		0.728906					-0.386433	0.205662
'CELSR3	-0.873886			-0.562148		0.0150677			0.367752							-0.722708	-0.794216
'CEMIP	-0.488941		0.29228						-0.140281						-0.00387224		-0.170407
'CENPB																-0.590531	-0.590531
'CENPC	-0.00400213								0.570981								0.400914
'CENPE	-0.0054411								-0.014346								-0.0139916
'CENPF	-0.00543668						-0.0044613		0.174404						-0.00370055		0.0804028
'CENPI									-0.186077							0.187748	0.001182
'CENPJ	-0.00400213		0.0142662						2.50347								1.45131
'CENPK									-0.410131								-0.410131
'CENPL			2.07369														2.07369
'CENPT																-0.0166516	-0.0166516
'CENPV																1.49521	1.49521
'CEP104									1.84227								1.84227
'CEP112	-0.00401005								-0.0896876							1.38438	0.745178
'CEP120	-0.288735																-0.288735
'CEP126	-0.00364021		0.775295						0.398925								0.675835
'CEP128									1.08746							1.3297	1.70919
'CEP131	-0.0042825								0.0716475							-1.12514	-0.610709
'CEP152	-0.00533297								0.401898								0.280414
'CEP162									0.160673	0.312572					0.958875	-0.47175	0.480185
'CEP164	-0.348304								0.271585	-0.00355753							-0.0463473
'CEP170	-0.292617			-0.0275206					-0.220266		0.106837						-0.216784
'CEP170B	-0.00536662								-0.282048	2.00459						-0.0278723	0.844651
'CEP192	-0.0668902			-0.846823					0.139093								-0.447227
'CEP250	-0.00448673			-0.00457304				-0.00454731	-0.403164	-0.251932	-1.26584						-0.789774
'CEP290	-0.00546064								1.00674		0.327848						0.767374
'CEP295				0.513079			0.505565		1.22779	0.537448	-0.305726				0.690291		1.29351
'CEP295NL						-1.24643											-1.24643
'CEP350	-0.88422							-0.324632	0.840797	0.540314						-0.667585	-0.221517
'CEP55	-0.00455434															-0.37471	-0.26818
'CEP57	-0.381539																-0.381539
'CEP57L1									-0.00693911								-0.00693911
'CEP63									0.604977								0.604977
'CEP68																0.110049	0.110049
'CEP70			0.359501														0.359501
'CEP72									-0.133999								-0.133999
'CEP78									1.74081								1.74081
'CEP83									1.96917								1.96917
'CEP85									0.253288								0.253288
'CEP85L	-0.00412104								0.825272								0.580641
'CEP89	-0.0819482																-0.0819482
'CEP95	-0.431543			-0.0438677					0.340438								-0.0779265
'CER1									0.69431								0.69431
'CERCAM									-0.295713								-0.295713
'CERK										-0.0544323							-0.0544323
'CERKL			-0.00436036						-0.806905		1.1007						0.167107
'CERS3									0.524177								0.524177
'CERS4									0.979239							-0.00471682	0.689091
'CES1	1.07822								0.0453692							0.440383	0.902961
'CES3									-1.39528								-1.39528
'CES4A									1.09052							-0.131833	0.677893
'CES5A	-0.0897891								-1.33536								-1.00773
'CETN1									0.611749								0.611749
'CETP									-1.39154								-1.39154
'CFAP100									1.21609								1.21609
'CFAP161									-0.976401								-0.976401
'CFAP206				-0.10329					-0.436007								-0.381341
'CFAP221				-0.00463706					-0.261424								-0.188134
'CFAP43	-0.00475099					0.348824			-1.16708		1.22599					0.626861	0.460561
'CFAP44			0.528738				0.652693		0.754299							0.131656	1.03369
'CFAP45									-0.249337	-0.299971						-0.784032	-0.769804
'CFAP46	-0.390803		2.05052			1.58441	1.28165	-0.532593	0.111126		0.574849					-0.00135055	1.65386
'CFAP47	0.41837								2.19227							-0.941394	0.963737
'CFAP53									-0.155527								-0.155527
'CFAP54				-0.374159			-0.441853	-0.575936	0.656379				-0.0809653	1.1103		0.486207	0.2948
'CFAP57	-0.00451682								0.411769							0.891977	0.75011
'CFAP58	-0.0045269								2.26446								1.59801
'CFAP61	-0.0048145			-0.00366462					-0.73946	1.42282	-1.30458				-0.00321258	-1.19157	-0.68959
'CFAP65	-0.44306		0.623832						2.33144	2.47006	0.231305			0.0817409		-0.245824	1.90853
'CFAP69	-0.00459067								1.38821		-0.675882		-1.80472				-0.548492
'CFAP70			-0.00381866						1.70042								1.19968
'CFAP74	-0.200676								-1.22955		-0.334151					-0.307586	-1.03598
'CFB									0.463144								0.463144
'CFC1																-0.406339	-0.406339
'CFH		1.17781	1.7993						0.179637		1.37343		-0.0619985			0.29226	1.94344
'CFHR1	-0.665577								-0.683059							0.919297	-0.247879
'CFHR2									0.0567991							0.125428	0.128854
'CFHR3									0.675718		-1.04031						-0.257805
'CFHR4	-0.448703								-0.416148		-0.00446479					0.288094	-0.290611
'CFHR5	-0.00457072								1.72675		1.61029						1.92401
'CFI			-0.00389298						1.76303							-1.16726	0.34172
'CFTR									-1.00154		0.940769					-1.73747	-1.03822
'CGN					-0.641723				1.30885	-0.685307							-0.0104944
'CGNL1	0.0100053								-0.42022								-0.290065
'CGREF1									-0.0480382		-0.218727						-0.188632
'CHADL									2.03621								2.03621
'CHAF1A	0.938987								1.13371							1.00329	1.77593
'CHAMP1	-0.255626								-1.21309								-1.03854
'CHAT	0.394743								-0.0849921	0.030473							0.196428
'CHD1	-0.00423506							-0.00425074	-0.152394	0.719007							0.279063
'CHD2	-0.367089						0.144059		-1.91075	-0.00385638			0.588147			-0.306482	-0.757697
'CHD3	-1.25542	-0.0883058							-0.381788							-0.538789	-1.13215
'CHD4	-1.1788						-0.0054981		0.345342	0.0522607							-0.39335
'CHD5	-0.0621049				-0.395615			3.13024	-0.283341							-1.23371	0.51674
'CHD6	0.0373339						0.0592778		-0.5781		-0.685456					-0.7622	-0.86274
'CHD7	-0.00395933			1.28778	1.54386	1.83223			-0.204798	-0.52076	0.542399		-0.860352	-0.00155851		-0.140646	1.09864
'CHD8	-1.37389		1.6483						0.0792103	-0.443129			0.321219				0.103621
'CHD9	-1.0261		0.53633				-0.00445037		2.69118							-0.0525098	0.959027
'CHEK2									-0.323903							-0.00472938	-0.232379
'CHERP									-1.20628	-0.00424124							-0.855968
'CHFR	0.0228263								4.49071	0.318055							2.78952
'CHGA									-0.879271								-0.879271
'CHGB	-0.0456639								2.01851		-0.383167						0.917802
'CHI3L2									-0.583878								-0.583878
'CHIA									2.94243								2.94243
'CHIT1									0.0561041								0.0561041
'CHL1	-0.00469949		-0.10469			1.11223		1.5269	0.00294177				0.313909			-0.360583	0.939623
'CHML									-0.216432						0.208424		-0.00566211
'CHMP1A									-0.00600974								-0.00600974
'CHMP4A																1.97721	1.97721
'CHMP4C									2.65652								2.65652
'CHMP7	-0.0044501																-0.0044501
'CHODL									1.02521								1.02521
'CHPF	-0.00479104									-0.00379848							-0.00607371
'CHPF2																-0.450569	-0.450569
'CHRD	-0.705812								0.501212		1.63587						0.826342
'CHRDL1			0.0474064	-0.34883					-0.808036							1.57523	0.232887
'CHRDL2	0.991258								1.16521								1.52485
'CHRM2	-0.68463								0.11172							1.05775	0.279924
'CHRM3				0.929757					1.75604				-1.12738			0.284667	0.921538
'CHRM4									-0.404727								-0.404727
'CHRNA1									0.713795								0.713795
'CHRNA10																-0.00432182	-0.00432182
'CHRNA2	-0.00395933								1.69291								1.19427
'CHRNA3	-0.665356																-0.665356
'CHRNA4	-0.344907			-0.310744					-1.09806								-1.01251
'CHRNA5																1.62056	1.62056
'CHRNA6	-0.00400213																-0.00400213
'CHRNA9									1.38895							2.33288	2.63173
'CHRNB1											-0.949924						-0.949924
'CHRNB2									0.786448								0.786448
'CHRNB3									0.382704								0.382704
'CHRNB4	0.482948		1.02185						-0.14977							-0.745493	0.304766
'CHRND									-0.0348761								-0.0348761
'CHRNG																2.61124	2.61124
'CHST1	-0.185026								-0.441377		-0.733546						-0.785167
'CHST11	-0.00459067								0.207948							-0.0786632	0.0719923
'CHST12																1.06665	1.06665
'CHST15									-0.0396595							-0.658193	-0.493456
'CHST2	-0.367089																-0.367089
'CHST4									2.9535								2.9535
'CHST5									-0.574425								-0.574425
'CHST8	0.876748								-0.511322		1.0231						0.801667
'CHSY1									1.74697								1.74697
'CHSY3	-0.00572712								-1.65932								-1.17736
'CHTF18	-0.46517								-0.276018	1.97542						0.526504	0.880368
'CHTF8							-0.00638504										-0.00638504
'CHUK			2.25369											-0.00170498			1.59239
'CHURC1-FNTB																-0.410076	-0.410076
'CIB3									-1.13029								-1.13029
'CIC	-0.135856								0.485862	-0.298627					0.738774	0.935629	0.771793
'CIITA	-0.00470223								0.938712								0.660444
'CILP									1.35313								1.35313
'CILP2	1.03013								1.19964				0.421169		-0.00293854	1.34749	1.78683
'CISH																-0.287857	-0.287857
'CIT	-0.00422249					0.670669			-0.50543	-0.223263							-0.0311234
'CIZ1											-1.33528					-0.347454	-1.18987
'CKAP2L									-0.932981								-0.932981
'CKAP5	0.220954						0.634688		-0.559563								0.170941
'CKLF-CMTM1																-0.00432182	-0.00432182
'CKMT2																-0.185566	-0.185566
'CLASP1	0.041437								-0.198521								-0.111075
'CLASP2	-0.931136								-0.346679							-0.00457673	-0.740389
'CLASRP	-0.00454513								-0.529418								-0.377569
'CLC									-0.437245								-0.437245
'CLCA1									-0.495497								-0.495497
'CLCA2							-0.0305238		-1.34741								-0.97435
'CLCA4	-0.481869								-0.0359983		-0.00489265						-0.301816
'CLCN1									-0.793379								-0.793379
'CLCN2	-0.00398945															0.0298964	0.018319
'CLCN4	-0.0497419								2.26614								1.56723
'CLCN6					1.07716				2.23508								2.34211
'CLCN7										4.07173							4.07173
'CLCNKA									0.671507							0.204132	0.61917
'CLCNKB									-1.26986								-1.26986
'CLDN16									2.14515								2.14515
'CLDN18									1.14428								1.14428
'CLDN6									1.98129								1.98129
'CLDND1									2.5129								2.5129
'CLEC10A									0.84602								0.84602
'CLEC14A									1.2894	1.96795							2.30329
'CLEC16A									1.08264							-0.185566	0.63433
'CLEC17A									-1.17231								-1.17231
'CLEC18B	0.599682								1.89262								1.76232
'CLEC1A									-0.875627								-0.875627
'CLEC3A									2.95389								2.95389
'CLEC4D									0.356925								0.356925
'CLEC4E									1.28741							-0.111436	0.831539
'CLEC4F	-0.00455434								1.45357		-1.00182					-0.647269	-0.10004
'CLEC5A									0.780633								0.780633
'CLEC6A									0.171429								0.171429
'CLEC7A	-0.00459067																-0.00459067
'CLEC9A											0.701805						0.701805
'CLGN			-0.176683						0.273694								0.0685972
'CLHC1									-0.486								-0.486
'CLIC5									0.365324								0.365324
'CLIC6									0.331803							0.807561	0.805652
'CLINT1									1.13576								1.13576
'CLIP1	-0.00535689								-0.934454	1.50384							0.325645
'CLIP2									0.862775								0.862775
'CLIP4									0.251285								0.251285
'CLK2							-0.00580132										-0.00580132
'CLK3									-1.01014								-1.01014
'CLMN									-0.104422								-0.104422
'CLN6																-0.262039	-0.262039
'CLNK									0.794068								0.794068
'CLOCK	-0.00455434																-0.00455434
'CLPTM1									1.97132							-0.460938	1.068
'CLPTM1L									1.89182								1.89182
'CLRN2									1.72728								1.72728
'CLRN3									2.81274								2.81274
'CLSPN	-0.00556515																-0.00556515
'CLSTN1			1.68687						-0.369885								0.931251
'CLSTN2	-0.526723		2.12312	-0.00384539					0.577222								1.08489
'CLSTN3									0.52685							0.074571	0.425269
'CLTC	0.0466204		0.489869			-0.784676	-0.267348		1.51346							1.53548	1.03426
'CLTCL1	-0.00478611								-0.301114							-0.647269	-0.550313
'CLU									0.624093								0.624093
'CLUAP1	-0.330751																-0.330751
'CLUH	-0.281221								0.428866						1.20832		0.782867
'CLVS1									-0.0377221								-0.0377221
'CLVS2									0.572558							1.3297	1.3451
'CLYBL											-0.215076						-0.215076
'CMA1									-0.123609								-0.123609
'CMBL									-0.509005								-0.509005
'CMKLR1	-0.411631								-0.404071		-0.491062						-0.754461
'CMPK2									0.0457947								0.0457947
'CMTM5									0.148036								0.148036
'CMTR1										1.03838							1.03838
'CMTR2	-0.00400213																-0.00400213
'CMYA5	-0.441047			-0.00384539				-0.00406896	-1.10255		0.960193		1.27515			-0.160843	0.197671
'CNBD1				-0.0662167					0.703704		1.94655				-0.00310408	-1.96307	0.276314
'CNBD2									1.3743								1.3743
'CNDP1									0.403663							1.13922	1.09098
'CNDP2	0.115396								1.1603								0.902054
'CNGA1									0.48653							1.13922	1.14958
'CNGA2									-1.39424								-1.39424
'CNGA3	-0.488941								-0.854749							-0.520449	-1.07626
'CNGA4	-0.00459067								1.69243	-0.00383222						0.131656	0.90783
'CNGB1	-0.415655								0.516412	0.184118						0.220369	0.252622
'CNGB3	-0.488451		3.92313						0.912783		-0.0510172					0.131656	1.98031
'CNKSR1									0.990111								0.990111
'CNKSR2	-0.374996		-0.214486						-0.935772								-0.880606
'CNKSR3																3.18301	3.18301
'CNMD									-0.0686729								-0.0686729
'CNN1									0.520162								0.520162
'CNN2									0.752624								0.752624
'CNNM1	-0.00391498																-0.00391498
'CNNM2	-0.00451682								-0.239151		0.234957						-0.00502944
'CNNM3																2.27051	2.27051
'CNNM4	-0.481869								1.50561							0.859928	1.08753
'CNOT1	-0.0052243					0.029128	-0.436584	-0.127107	-0.765096				-0.20745				-0.617407
'CNOT10									-0.637546	0.631681						1.4343	0.82471
'CNOT3							-0.786942		2.74152								1.38209
'CNOT4									-0.330788							2.31349	1.40198
'CNOT9									-1.689							-0.742951	-1.71965
'CNR1	-0.00468176								1.04372		0.134093					1.06665	1.11989
'CNR2	-0.0039185																-0.0039185
'CNST									0.539636		1.91592						1.73634
'CNTD2																-0.418834	-0.418834
'CNTLN	-0.00527264								0.506565								0.354468
'CNTN1	-0.00559443			0.201028			0.6557	-0.719951	-0.712516		-1.01481						-0.651622
'CNTN2				0.49014					1.86807								1.66751
'CNTN3	0.0966027								0.362525	0.257727							0.413877
'CNTN4	-0.485302								1.14101							0.156401	0.468871
'CNTN5	-0.575631								0.200528	-0.00539977						-0.17961	-0.280057
'CNTN6	-0.00395194		1.49385	-0.629649		-0.960099	2.66932	0.503452	1.11555	1.00644						0.564344	1.91975
'CNTNAP1	-0.687102		0.967668						2.03542								1.33713
'CNTNAP2	-1.1496		1.05694				-0.00556868	-0.312224	0.0596495	-0.0052845	-0.178222					-0.466094	-0.353694
'CNTNAP3									3.43475							1.70323	3.6331
'CNTNAP3B									0.277309							-0.676204	-0.282061
'CNTNAP4	-0.00423506		2.27524						1.63694	1.62623	0.0166745		0.19249		-0.0275899	-0.787508	1.74239
'CNTNAP5	-1.05654		0.473682	-0.00503731		-1.33882	0.141345		1.0889	0.233887	3.21981					0.812004	1.18974
'CNTRL							-0.394295		1.33696	-0.679252						-0.275604	-0.00609341
'CNTROB	-0.449415								1.71803								0.897045
'COBL	-0.00423187								-0.780399								-0.554818
'COBLL1	-0.539716		0.976788						0.211669		1.11205					-0.575372	0.530135
'COCH	-0.00455434								1.4171								0.998819
'COG5									-1.25265								-1.25265
'COG7	-0.00409003								1.83864	-0.00448867							1.05659
'COL10A1									0.635495								0.635495
'COL11A1	-0.61783		1.67491	-0.00463706		0.589321	1.56977	1.20387	1.39304	-0.743222	-1.24964				1.77818	0.349794	1.79205
'COL11A2	-0.876892								1.10905	-0.00417134						0.0482937	0.138141
'COL12A1	-1.20122			-1.41389	0.134791	-0.661606	1.66758	0.32343	2.10748	0.757247			0.0583473		-0.311159	0.427132	0.56929
'COL13A1									0.302711								0.302711
'COL14A1	-0.347617		1.03319	-1.14871	2.77076				0.920165	-0.197505	-0.707069					1.48156	1.34519
'COL15A1	-0.980565								-0.407807	0.577618	-0.649432				-0.00319331	1.00735	-0.186173
'COL16A1	0.291387					-0.545506			0.702267							0.102375	0.275262
'COL17A1	-0.213056								0.758759							0.885208	0.826136
'COL18A1	-1.0975		2.05236				-0.00450315		0.169958	-0.00447831	-0.0428293					0.268783	0.507151
'COL19A1								0.0807484	0.422464		2.4321					-0.623523	1.15589
'COL1A1					0.498558	-0.252977			-0.393119		-0.210345						-0.178941
'COL1A2	-0.662635		0.225893			-0.238339		0.0845826	2.88657		0.619707			0.873473		0.0280823	1.34963
'COL20A1	-0.370928		0.589975				-0.465842		2.33736							-0.00507249	0.932658
'COL21A1			-0.00374955	-0.267861					0.457487		0.00685124					-0.655569	-0.206989
'COL22A1	-0.00433747		1.7445	0.916695		1.58457	1.37258		1.61273		1.36911					-0.60306	2.82588
'COL23A1	0.298938								-1.7811								-1.04805
'COL24A1	-0.848634		-0.0162622	0.32722		-0.00622728	-0.0880303	-0.635247	0.834338	0.0279045	1.04228				-0.00317375	0.67697	0.395323
'COL25A1									0.887822							1.69772	1.82825
'COL26A1																1.24839	1.24839
'COL27A1	-1.11798								2.83407								1.21346
'COL28A1	-0.249792					0.219976			1.36479								0.770745
'COL2A1	-0.892274		0.0529896			2.16672			2.05071	3.76598	-0.283299					-0.131126	2.54359
'COL3A1	-0.613699	1.77804		0.927328		0.40253			2.31247		1.12134					0.784728	2.53718
'COL4A1	-1.01705			3.00665			0.304274		0.843703							1.09748	1.89398
'COL4A2	-0.768188					1.39168			0.344621							0.260933	0.614523
'COL4A3	-0.352977								0.0313542	0.678613						-0.122479	0.117255
'COL4A4	-0.00451355					-0.00674689			0.00244077							-0.224717	-0.116769
'COL4A5	-0.422861					-0.683336		-0.00479821	-0.330772		1.643					2.03456	0.912756
'COL4A6	-0.00455434						-0.324326		-0.748683		0.176877		0.423335			0.889133	0.168109
'COL5A1	0.194972		-0.292153		2.62084	-0.0964769	-0.298261		0.571948								1.10262
'COL5A2	-0.368114			-0.442502					-0.721234						-0.00323364	0.0665059	-0.656768
'COL5A3	-0.0046913		-0.464094					-0.347749	0.299104	-0.00457169						0.509991	-0.00490371
'COL6A1	-0.00407734								-1.24423							-0.270687	-0.876991
'COL6A2	-0.00431085					-0.375028	1.86269		1.06568								1.27452
'COL6A3	-0.784642		1.46735			-0.497462	-0.0684778	-0.290306	0.280824	-0.42134	-1.01623		1.35953			0.420839	0.142329
'COL6A5	0.71861		0.630821			-0.42904	0.470176	2.10103	-1.4853	0.192124	0.408813	2.28643				0.908624	1.83485
'COL6A6	-0.783577			-0.00437262					-1.31734		0.250908		0.229196		0.4007	1.33597	0.0421383
'COL7A1	-0.743316					-0.043795			0.127429	0.761926	-0.880055		0.0417511			-1.2885	-0.765211
'COL8A1									0.738688							0.11823	0.605933
'COL8A2									1.14284								1.14284
'COL9A1	-0.00511939								1.15732							0.879542	1.17302
'COL9A2	-0.481869								-0.107363	3.04397							1.41724
'COL9A3	-0.238985								1.64624							0.795101	1.27153
'COLEC10									2.3126								2.3126
'COLEC11									2.22031								2.22031
'COLEC12									-1.16246								-1.16246
'COLGALT1									0.516654								0.516654
'COLGALT2	-1.10804								-0.63564		-0.434399						-1.25751
'COLQ									-0.313591							-0.398202	-0.503314
'COMP									0.0770945								0.0770945
'COPA	-0.00391498		2.30932														1.63016
'COPB1	-0.00394271																-0.00394271
'COPS4									0.0802601								0.0802601
'COQ5									0.151551								0.151551
'COQ6	-0.00555301																-0.00555301
'COQ8A	-0.00414882									0.0336111							0.020833
'COQ9					-0.434906				-0.0520221						-0.00317375		-0.28296
'CORIN									0.093778	-0.309799	0.610317					0.275626	0.334961
'CORO2A									1.12935								1.12935
'CORO2B	-0.545773								1.97852								1.01311
'CORO7	-0.00414076		3.49139						0.816344								2.48468
'CORO7-PAM16	-0.00415651								0.148941								0.102378
'COX5A																-0.0433022	-0.0433022
'CP									2.60488							-0.632733	1.39452
'CPA1	-0.00451682									-0.318333							-0.228289
'CPA2			0.25283						0.652261								0.639996
'CPA3									1.5412								1.5412
'CPA4	0.506086																0.506086
'CPA5			-0.00344393						0.862559								0.607486
'CPA6									-0.902325								-0.902325
'CPAMD8	-0.00405237								1.1248	1.2371						-0.0568941	1.15047
'CPB1	-0.464138								-0.489136				-0.456208				-0.813765
'CPB2	0.183146																0.183146
'CPD									-0.362706								-0.362706
'CPE									0.451337								0.451337
'CPEB2	0.440154															-0.00472938	0.307892
'CPEB3									1.54173								1.54173
'CPEB4											0.765199						0.765199
'CPED1	-0.00453126		-0.00429022						0.657822	-0.26687			-0.292862			1.38438	0.601616
'CPLX2									-0.250364								-0.250364
'CPM									1.78359								1.78359
'CPN2									0.475605		1.26349						1.22972
'CPNE1									2.28722								2.28722
'CPNE2	-0.00455434																-0.00455434
'CPNE3	-0.00459067								2.15177								1.51829
'CPNE4									0.362673								0.362673
'CPNE5																-0.647269	-0.647269
'CPNE6	-0.149233								-0.993695								-0.808172
'CPNE7									1.94171								1.94171
'CPNE8	-0.00478782										-0.293133						-0.210662
'CPNE9									-1.45595								-1.45595
'CPO									0.218925								0.218925
'CPPED1					-0.00360529												-0.00360529
'CPQ									-0.398712								-0.398712
'CPS1	-0.975904			-0.00396336			-0.132604	-0.386574	0.309864							2.12601	0.382459
'CPSF1	-0.770463									-0.507933			3.91404				1.52169
'CPSF2									1.23044								1.23044
'CPSF3									0.717963								0.717963
'CPSF6									-0.188095								-0.188095
'CPT1A									0.6547								0.6547
'CPT1B			1.76354														1.76354
'CPT1C									-0.259891								-0.259891
'CPVL									1.17944								1.17944
'CPXCR1									0.0805305								0.0805305
'CPXM1	0.226462								0.170991							-0.00184236	0.228406
'CPXM2				0.741506					0.874822			1.72791				1.3297	2.33697
'CPZ	-0.00467262								0.0856991							-0.177411	-0.0556474
'CR1	-1.14617		1.70992						2.05579						-0.00306273	0.157988	1.24078
'CR1L									0.500877								0.500877
'CR2				-0.00460019					-0.944424		1.62279					-0.232335	0.220714
'CRACR2A									0.489573		-0.00452774					1.73309	1.28064
'CRADD	-0.00508766																-0.00508766
'CRAMP1	-0.501452								-0.0785008	1.45899						3.67803	2.27854
'CRAT	-0.00548579								-0.260873								-0.188344
'CRB1	-0.00389817		1.17018	0.300363					-0.800939							-0.154121	0.22879
'CRB2	-0.00386897								1.50528		0.618451						1.2239
'CRBN									-1.14757								-1.14757
'CREB1										-0.00398365						0.0178576	0.00981034
'CREB3L1																-0.715312	-0.715312
'CREB3L2									-0.448918								-0.448918
'CREB3L3									1.08301							1.11204	1.55214
'CREB5									-1.07702		-0.681468						-1.24344
'CREBBP	0.322436		-1.09786	-0.00414034		0.0709231			0.345132	-0.00534907							-0.150584
'CREBRF											-0.165654						-0.165654
'CRHBP	-0.367089								0.355664								-0.00807898
'CRHR1									-0.228476								-0.228476
'CRHR2									0.664026								0.664026
'CRIM1	-0.481869								-0.472165	-0.00521461						1.03232	0.0365365
'CRIPAK	-0.650993																-0.650993
'CRISP1									1.71667								1.71667
'CRISP2									-0.111113								-0.111113
'CRISP3									0.991053								0.991053
'CRISPLD2									-0.630795								-0.630795
'CRMP1	-0.00552055					0.0139239			0.747411							-0.398202	0.178806
'CRNKL1									-0.550653		1.13708					0.765853	0.780742
'CRNN									0.509199								0.509199
'CROCC	0.98192			-0.952981					0.401586		-0.297032					-0.138181	-0.00209617
'CROCC2	0.241945								0.418452							1.00093	0.959165
'CROT																1.15629	1.15629
'CRP									-0.865672							-0.00383122	-0.614832
'CRTAC1				-0.00419691					0.825667							0.238562	0.61201
'CRTC3									0.39075								0.39075
'CRX									-0.893241								-0.893241
'CRY1																1.76079	1.76079
'CRY2									0.0467617								0.0467617
'CRYBA1											0.946357						0.946357
'CRYBA4																-0.420793	-0.420793
'CRYBB1									0.181877								0.181877
'CRYBG3									-0.591797								-0.591797
'CRYL1	-0.00455434																-0.00455434
'CRYZ									1.75492							0.336244	1.47868
'CRYZL1			1.41254														1.41254
'CS						-0.546785					-1.19602						-1.23235
'CSAD									1.88641								1.88641
'CSDE1								0.170095	-0.939456								-0.54402
'CSE1L									-0.115954								-0.115954
'CSF1									2.0564							-0.00472938	1.45075
'CSF1R									-0.44222								-0.44222
'CSF2RB									0.261694							2.76597	2.14088
'CSF3R									1.48304		0.708843						1.5499
'CSGALNACT1									0.968435								0.968435
'CSH1									0.795123								0.795123
'CSHL1									1.97733							0.534585	1.7762
'CSMD1	-1.52808	-0.00441375	-0.0721621	-1.06709	-0.527536	-0.00168426	0.423117	0.219804	0.950247	-0.321145	-0.95461	0.645439	-0.421873		0.444027	0.869744	-0.347593
'CSMD2	-0.807077		2.40475	0.759136		-0.128928	-0.377638	0.913986	0.843265	-1.11714	0.360446		0.662226		0.591101	1.97555	1.75505
'CSMD3	-1.21871	1.32282	0.415051	-0.0138663		0.0775427	1.33251	-1.06943	-0.33513	-0.979206	-0.457932	0.189849	0.145328	1.44894	0.486927	0.0622872	0.363279
'CSN1S1																-1.03686	-1.03686
'CSN2									-0.752673								-0.752673
'CSN3	-0.00537335								-0.265972								-0.19187
'CSNK1A1L	-0.00459067																-0.00459067
'CSNK1D									0.701171								0.701171
[truncated: 8,661 more rows]

## Sheet: File S6B. ICGC Z scores (CNA)
gene	OV-AU	PACA-AU	SKCA-BR	Pan-cancer meta-Z
'A1BG	0.191188	-0.5763	-0.522264	-0.523874
'A1BG-AS1	0.204593	-0.450053	-0.522264	-0.443246
'A1CF	-0.105079	0.00335429	-0.799433	-0.520283
'A2M	-1.30707	1.22105	1.07565	0.571356
'A2M-AS1	-1.29141	1.19113	1.07565	0.56313
'A2ML1	-1.47926	1.21758	0.783889	0.301498
'A2MP1	-1.3772	1.2039	1.16096	0.570224
'A3GALT2	-2.9061	-0.847789	2.22327	-0.883706
'A4GALT	0.981317	1.67569	0.955061	2.08543
'A4GNT	-1.43176	-1.16184	0.429433	-1.24948
'AAAS	-0.884924	1.52719	1.14631	1.03263
'AACS	-0.751075	1.27942	-0.0802296	0.258719
'AACSP1	0.75777	1.0554	0.671627	1.4346
'AADAC	-0.367886	-0.588092	-0.0528946	-0.582473
'AADACL2	0.12072	-0.502312	-0.0764185	-0.264433
'AADACL2-AS1	0.116053	-0.502312	-0.0528946	-0.253546
'AADACL3	-1.10718	-0.047856	1.7764	0.358746
'AADACL4	-1.16693	-0.217407	1.55101	0.0962312
'AADACP1	0.118778	-0.502312	-0.0528946	-0.251972
'AADAT	-0.281057	-0.208102	1.1955	0.407804
'AAED1	-1.18208	-1.37601	0.930028	-0.939962
'AAGAB	-1.10281	1.94367	1.34236	1.26048
'AAK1	-1.16838	0.658043	1.30451	0.458516
'AAMDC	-1.80991	1.80246	0.932817	0.534258
'AAMP	-1.53722	1.81291	0.179684	0.26291
'AANAT	-3.53643	1.41135	0.894841	-0.710281
'AAR2	-0.820063	1.82351	0.28223	0.742286
'AARD	-0.0905417	1.06324	1.25342	1.28525
'AARS	-0.409209	1.52553	-0.416233	0.404196
'AARS2	-0.0519053	0.0987096	0.68983	0.425296
'AARSD1	0.325221	1.2021	0.917388	1.41145
'AASDH	-1.23912	-1.78581	1.0775	-1.12435
'AASDHPPT	0.441812	1.07611	-1.03188	0.280616
'AASS	-1.04349	-2.25764	0.881179	-1.39716
'AATBC	-0.19611	0.337529	-0.876899	-0.42463
'AATF	0.140459	0.676923	0.0723266	0.513674
'AATK	-2.56164	1.51792	0.592333	-0.260608
'AATK-AS1	-2.38858	1.12772	0.592333	-0.385975
'ABALON	-1.26262	1.90592	0.486777	0.652447
'ABAT	0.376936	2.09142	0.563562	1.75048
'ABCA1	-0.0888755	-0.791791	1.07709	0.113407
'ABCA10	-2.44111	1.41808	0.933	-0.051978
'ABCA11P	-2.50362	-0.00280204	-0.200305	-1.56273
'ABCA12	-0.925498	0.246587	-0.333433	-0.584477
'ABCA13	-1.20348	0.965279	0.960611	0.417085
'ABCA17P	0.852934	1.01969	0.491082	1.36469
'ABCA2	-0.663135	0.282724	0.875028	0.285567
'ABCA3	0.645399	1.02726	0.656258	1.3446
'ABCA4	-1.97166	0.590304	-0.819894	-1.27089
'ABCA5	-2.43503	0.631743	1.25039	-0.319219
'ABCA6	-2.46634	1.44129	1.25039	0.130093
'ABCA7	-0.107496	-0.800004	1.26321	0.20537
'ABCA8	-2.46304	1.32104	1.25039	0.0625739
'ABCA9	-2.59361	1.43922	1.25039	0.0554259
'ABCA9-AS1	-2.5011	1.43922	1.25039	0.108836
'ABCB1	-0.788004	0.0928142	0.781476	0.0498171
'ABCB10	0.146819	0.113839	0.764431	0.591835
'ABCB11	-0.321203	0.504955	-0.0599337	0.0714866
'ABCB4	-0.802847	0.0935795	0.831458	0.0705469
'ABCB5	1.31353	1.26119	1.64657	2.43716
'ABCB6	-2.24226	0.725572	0.19831	-0.761169
'ABCB7	-1.47125	-1.75708	0.110144	-1.80028
'ABCB8	-0.370042	0.391358	1.5857	0.927814
'ABCB9	0.299385	1.04632	0.346175	0.976805
'ABCC1	1.48716	2.43755	0.912092	2.79252
'ABCC10	-0.531922	-0.332618	1.38263	0.299118
'ABCC11	1.26417	2.90151	0.615693	2.76053
'ABCC12	1.2586	2.7037	0.572648	2.61825
'ABCC13	0.417455	0.966174	-0.862491	0.300879
'ABCC2	-0.848521	0.178866	-0.819471	-0.859747
'ABCC3	-1.6938	2.49205	0.55723	0.782585
'ABCC4	-0.250162	-0.428494	0.504011	-0.100831
'ABCC5	-0.968876	1.43183	0.291979	0.435863
'ABCC5-AS1	-0.917443	1.34174	0.291979	0.413544
'ABCC6	2.17686	1.75457	0.344047	2.46844
'ABCC6P1	1.74872	2.65971	0.163703	2.63972
'ABCC6P2	1.44857	2.1679	0.90469	2.61029
'ABCC8	1.42713	1.40844	0.307888	1.81488
'ABCC9	-0.65135	2.13122	0.701214	1.25925
'ABCD1	-2.29025	-0.566032	-0.0568598	-1.6819
'ABCD2	-1.20195	1.09415	0.0459432	-0.0357119
'ABCD3	-1.54664	0.767063	-1.16662	-1.12364
'ABCD4	0.628308	2.05254	-0.0303544	1.53026
'ABCE1	0.265949	1.5388	1.6257	1.98057
'ABCF1	0.8949	-1.09697	1.4719	0.733137
'ABCF2	-0.200729	-0.520308	1.45253	0.422327
'ABCF3	-0.742363	0.747058	0.45332	0.264436
'ABCG1	0.602717	-0.380184	-1.32718	-0.637768
'ABCG2	0.788177	0.204153	0.829577	1.05188
'ABCG4	-0.330408	1.16796	-0.624225	0.123166
'ABCG5	-1.61797	0.666762	-0.358023	-0.755883
'ABCG8	-1.51421	0.0943005	0.639127	-0.450787
'ABHD1	-2.67075	0.154692	-0.649766	-1.82779
'ABHD10	-0.0547477	0.958194	-0.675808	0.131427
'ABHD11	-1.27882	1.06605	1.80756	0.920749
'ABHD11-AS1	-1.27882	1.06605	1.80756	0.920749
'ABHD12	-0.987044	1.41299	0.667429	0.631257
'ABHD12B	-1.20582	1.16882	-0.896132	-0.538748
'ABHD13	0.273863	0.280259	0.881554	0.828888
'ABHD14A	0.574311	-0.596109	0.960266	0.541825
'ABHD14A-ACY1	0.574311	-0.596109	0.960266	0.541825
'ABHD14B	0.584336	-0.596109	0.960266	0.547612
'ABHD15	-0.305527	1.15314	-0.284262	0.325248
'ABHD16A	-0.0313129	-0.865234	1.62368	0.419811
'ABHD16B	-1.23158	1.0871	0.155358	0.00628352
'ABHD17A	-0.818714	-1.05307	1.37691	-0.285716
'ABHD17B	-1.97044	-1.07153	1.11702	-1.11137
'ABHD17C	-1.92772	1.42612	1.9334	0.82665
'ABHD18	0.270051	1.0246	1.01611	1.33412
'ABHD2	-2.14047	0.0954871	2.34391	0.172584
'ABHD3	-0.844125	-0.0051345	-1.07586	-1.11147
'ABHD4	-1.47747	0.967097	-1.4621	-1.13881
'ABHD5	0.231008	-2.47214	1.05941	-0.682271
'ABHD6	-0.566177	-2.4204	1.14331	-1.06421
'ABHD8	-0.409386	0.984725	1.57667	1.24246
'ABI1	0.474011	-1.86948	-0.798296	-1.26657
'ABI2	-2.1003	1.73925	0.259985	-0.0583494
'ABI3	-0.644141	1.5874	1.11227	1.18676
'ABI3BP	1.2705	-1.11762	0.783181	0.540431
'ABL1	0.389593	0.396506	-0.155074	0.364322
'ABL2	0.243202	-0.341032	0.952754	0.493591
'ABLIM1	0.205295	0.0810417	-0.897095	-0.352621
'ABLIM2	-2.00166	1.41053	-0.175254	-0.442471
'ABLIM3	-0.732125	1.00447	-0.144126	0.0740277
'ABO	-0.2327	0.625566	0.358095	0.433568
'ABR	0.139264	0.324072	0.0566423	0.300209
'ABRA	0.548607	1.08601	1.01151	1.52774
'ABRACL	-0.175332	0.761647	-1.80922	-0.706046
'ABT1	1.58143	-0.445921	1.3145	1.41451
'ABTB1	-0.400308	0.551072	0.770249	0.531747
'ABTB2	1.15806	0.565438	1.04952	1.601
'ACAA1	0.942071	-1.62969	1.09503	0.235217
'ACAA2	-0.916259	0.568427	-1.22903	-0.910399
'ACACA	0.0272313	0.820637	0.27284	0.647041
'ACACB	-0.205325	1.00573	0.424197	0.707026
'ACAD10	0.0493617	1.06235	1.17078	1.3178
'ACAD11	-0.346269	0.89364	-0.2758	0.156792
'ACAD8	0.874684	0.841024	-1.74139	-0.0148287
'ACAD9	-0.542558	1.54463	0.580954	0.91396
'ACADL	-2.03691	1.2913	-0.313486	-0.611468
'ACADM	-0.33912	-1.73329	-1.19903	-1.88876
'ACADS	0.670725	0.172033	0.645624	0.859318
'ACADSB	1.03399	-1.37971	-0.884292	-0.710147
'ACADVL	0.177801	-0.037735	-0.948605	-0.46681
'ACAN	-2.20725	0.14829	2.11609	0.0329845
'ACAP1	-0.120082	-0.169265	-0.221833	-0.29513
'ACAP2	-0.147023	0.702687	-0.196145	0.207568
'ACAP3	-1.74296	0.317783	1.40485	-0.011732
'ACAT1	-0.0520037	0.338086	-1.76972	-0.856579
'ACAT2	-0.457633	0.0117085	-2.00774	-1.41663
'ACBD3	0.359285	-1.18785	0.923698	0.0549274
'ACBD4	0.8343	0.849571	0.595422	1.31595
'ACBD5	0.220876	-2.35876	-0.0354053	-1.25475
'ACBD6	0.15853	0.252522	0.946757	0.783931
'ACBD7	0.258797	-1.40394	0.216261	-0.536291
'ACCS	-0.0186871	0.847465	1.20937	1.17673
'ACCSL	-0.060558	1.09622	1.20937	1.29617
'ACD	-0.508879	2.62195	0.740464	1.64749
'ACE	-2.20606	2.14568	0.368359	0.177808
'ACE2	-1.14493	-2.43933	-0.33777	-2.26439
'ACER1	-0.949019	0.925572	1.46941	0.834829
'ACER2	-1.25003	0.156623	-1.81572	-1.67959
'ACER3	-1.883	1.45692	1.19327	0.442936
'ACHE	-0.997671	1.15812	1.03963	0.692866
'ACIN1	-1.61568	1.23037	-1.26037	-0.950134
'ACKR1	-0.168797	-0.558603	2.47758	1.01047
'ACKR2	0.246776	-2.13734	0.908635	-0.566917
'ACKR3	-1.41166	1.2092	0.0756096	-0.0732361
'ACKR4	-0.407877	0.788031	-0.0894675	0.167828
'ACLY	0.158255	1.84414	0.708952	1.5654
'ACMSD	0.392678	0.411495	0.353335	0.668288
'ACO1	-1.32005	-0.592699	-0.717917	-1.51882
'ACO2	0.758598	0.939271	0.93235	1.51856
'ACOD1	-0.257275	-0.415181	0.970506	0.172079
'ACOT1	1.67938	1.56171	-1.01399	1.28582
'ACOT11	-1.91984	-0.232461	1.27099	-0.508828
'ACOT12	0.820832	0.100463	0.522707	0.833695
'ACOT13	1.43644	-1.24754	0.842233	0.595325
'ACOT2	1.17483	1.55285	-1.01399	0.989399
'ACOT4	0.838975	1.58508	-1.01399	0.814103
'ACOT6	0.687562	1.7231	-1.01399	0.80637
'ACOT7	-1.25213	0.339484	1.77163	0.495934
'ACOT8	1.36946	1.30309	0.511	1.83802
'ACOT9	-0.357355	-2.56208	0.0382271	-1.66347
'ACOX1	-3.10477	1.90848	0.51999	-0.390463
'ACOX2	-0.510228	-2.22223	0.589403	-1.23729
'ACOX3	-1.43735	0.344915	-0.137887	-0.710326
'ACOXL	-0.511271	2.78061	0.0973552	1.36641
'ACOXL-AS1	-0.0339462	2.61531	0.106999	1.55213
'ACP1	-2.04976	1.03487	-0.427187	-0.832579
'ACP2	0.533766	1.11715	0.99873	1.52978
'ACP5	0.577623	0.41484	1.33515	1.34385
'ACP6	-0.137151	-0.940688	1.66437	0.338634
'ACP7	-0.143906	-0.261816	0.667093	0.150903
'ACPP	-0.321296	0.385975	-0.111651	-0.0271195
'ACPT	-0.128132	0.278363	-0.138231	0.00692819
'ACR	-0.127522	0.583756	0.450075	0.523258
'ACRBP	-1.25476	0.943465	0.988688	0.391095
'ACRV1	-0.0475404	2.36324	-1.63949	0.390406
'ACSBG1	-2.89634	0.956191	1.8613	-0.0455258
'ACSBG2	-1.13134	0.342117	1.55555	0.44244
'ACSF2	-1.86675	2.32694	0.227321	0.396937
'ACSF3	0.00769309	2.06165	0.247987	1.33791
'ACSL1	-0.180329	1.83667	1.10185	1.59244
'ACSL3	-1.06395	1.60498	-0.161249	0.219264
'ACSL4	-0.454097	-1.99392	-0.175407	-1.51464
'ACSL5	-0.289782	-0.457055	-0.0401178	-0.454348
'ACSL6	-0.856143	0.604364	0.485903	0.135172
'ACSM1	1.29916	1.44888	-0.107368	1.52459
'ACSM2A	1.19646	1.01143	0.354886	1.47962
'ACSM2B	1.26169	0.782806	0.202675	1.2974
'ACSM3	1.47054	1.56087	0.136962	1.82926
'ACSM4	-0.759208	1.02535	0.835076	0.635791
'ACSM5	1.31719	0.33689	0.354886	1.15988
'ACSM6	-0.595836	-1.19876	-0.918821	-1.56659
'ACSS1	-0.84682	1.1035	0.162228	0.241855
'ACSS2	-0.943498	1.29813	0.342404	0.402433
'ACSS3	1.49873	-1.13664	-0.329198	0.0189931
'ACTA1	0.146819	0.0223413	0.764431	0.539009
'ACTA2	0.82295	-0.818631	-0.297373	-0.169195
'ACTA2-AS1	0.82295	-0.818631	-0.297373	-0.169195
'ACTB	0.752821	1.34132	1.41983	2.02879
'ACTBL2	-0.212512	1.09993	1.17421	1.19028
'ACTC1	-0.574494	1.30819	-0.0278105	0.407542
'ACTG1	-2.49294	0.551731	0.607564	-0.769983
'ACTG1P17	-1.91967	1.17064	2.06794	0.761475
'ACTG1P20	-0.476162	0.275062	2.14147	1.12027
'ACTG1P4	-1.06525	0.171647	0.282236	-0.352973
'ACTG2	-0.340726	2.46871	1.6621	2.18821
'ACTL10	-1.39213	1.02086	0.547746	0.101889
'ACTL6A	-0.241263	0.369092	-0.0810336	0.0270176
'ACTL6B	-1.02294	0.447823	1.03963	0.268186
'ACTL7A	-0.769831	-0.992691	0.724428	-0.599344
'ACTL7B	-0.56906	-0.992691	0.724428	-0.483429
'ACTL8	-0.444231	0.392519	1.98573	1.11661
'ACTL9	-0.488008	0.174777	1.56691	0.723813
'ACTN1	0.226384	1.62808	-1.42943	0.24539
'ACTN1-AS1	0.0449884	1.8797	-1.38683	0.310536
'ACTN2	-1.1486	0.250199	1.20283	0.175757
'ACTN3	-0.653889	1.84577	1.19451	1.37779
'ACTN4	-0.00433167	-0.108017	1.14492	0.596157
'ACTR10	-0.848961	0.174958	-1.17535	-1.06772
'ACTR1A	-0.249612	-0.498589	0.147672	-0.346716
'ACTR1B	0.723239	2.70349	1.02293	2.56902
'ACTR2	-1.35493	2.07929	0.750141	0.851306
'ACTR3	-0.372516	2.63763	-0.494682	1.02216
'ACTR3B	-0.148681	-0.19504	1.25247	0.524666
'ACTR3BP2	-0.300861	1.13364	-0.530952	0.17426
'ACTR3BP5	0.100671	-0.796225	-0.0350135	-0.421793
'ACTR3C	-0.334678	-0.175225	1.23151	0.416623
'ACTR5	0.489492	1.33992	0.512047	1.35184
'ACTR6	0.431381	0.37029	0.721895	0.879631
'ACTR8	0.51417	-1.77841	1.16826	-0.0554176
'ACTRT1	-1.35718	-1.9211	-0.748573	-2.3249
'ACTRT2	-1.49808	0.482863	2.11982	0.637741
'ACTRT3	0.289304	-0.563349	0.0820822	-0.11083
'ACVR1	-0.51345	0.509998	1.01421	0.583564
'ACVR1B	-0.8118	1.79575	0.650729	0.943781
'ACVR1C	-0.362159	0.159315	0.619226	0.240398
'ACVR2A	-0.561843	1.96542	-0.487837	0.528705
'ACVR2B	0.61987	-0.163273	1.15137	0.92836
'ACVR2B-AS1	0.473894	-1.14706	1.15137	0.276092
'ACVRL1	-1.22418	1.86316	0.656611	0.748012
'ACY1	0.574311	-0.633109	0.960266	0.520463
'ACY3	-0.727618	1.12475	0.669997	0.616108
'ACYP1	0.127694	2.87961	-1.27086	1.00254
'ACYP2	-0.84311	0.951213	0.265814	0.215881
'ADA	1.23677	1.80021	0.496448	2.04003
'ADA2	-0.816009	0.759552	1.12854	0.618968
'ADAD1	1.29541	0.429066	1.4234	1.81743
'ADAD2	-0.284478	2.31622	-0.953039	0.622788
'ADAL	-2.03757	1.62223	-0.794018	-0.698219
'ADAM10	-0.153985	2.31734	1.62938	2.18974
'ADAM11	-0.171739	1.04932	0.290999	0.674681
'ADAM12	1.46802	-0.673611	-0.234618	0.323196
'ADAM15	0.0568259	-0.836277	2.26884	0.8599
'ADAM17	-1.90456	1.13991	-0.147007	-0.526341
'ADAM18	1.97104	1.08159	0.200446	1.87817
'ADAM19	-0.971389	1.95005	-0.0904256	0.512823
'ADAM1A	0.120401	0.367516	1.36426	1.06935
'ADAM2	1.96406	0.936603	0.17611	1.77638
'ADAM20	0.868768	2.3158	-0.787118	1.38417
'ADAM20P1	0.962711	2.22569	-0.787118	1.38638
'ADAM21	0.962711	2.22569	-0.317924	1.65727
'ADAM21P1	1.03681	2.26826	-0.888946	1.39495
'ADAM22	-0.822427	0.34667	0.639037	0.09427
'ADAM23	-1.98226	1.9547	-0.0148858	-0.0245053
'ADAM28	1.4782	-0.257432	-0.462531	0.437771
'ADAM29	0.121774	-0.565136	1.21454	0.445242
'ADAM30	-2.42806	-0.316151	0.997294	-1.00858
'ADAM32	1.60233	0.86176	0.0192566	1.43376
'ADAM33	-1.50675	1.41243	-0.0838354	-0.102858
'ADAM3A	0.168566	-0.13705	-0.371613	-0.196355
'ADAM5	1.83106	0.89009	0.0378797	1.59293
'ADAM6	1.39873	1.73344	-1.38604	1.00813
'ADAM7	1.44732	0.288739	-0.343601	0.803938
'ADAM8	0.635193	0.0634313	0.194427	0.515604
'ADAM9	1.5921	0.989974	-0.00155185	1.48986
'ADAMDEC1	1.4484	-0.195826	-0.343601	0.524794
'ADAMTS1	-1.00919	0.48356	-0.303103	-0.478467
'ADAMTS10	-0.82455	0.240067	1.49891	0.527948
'ADAMTS12	-1.21601	-0.117128	1.38142	0.0278736
'ADAMTS13	-0.600771	0.527723	0.20129	0.0740402
'ADAMTS14	0.0561368	-0.644259	0.0595788	-0.305155
'ADAMTS15	-0.116047	0.614337	-1.68003	-0.682278
'ADAMTS16	-1.72967	0.538729	-1.13478	-1.34276
'ADAMTS17	-1.68639	-0.935497	0.834876	-1.03173
'ADAMTS18	-0.126235	2.74791	-0.605538	1.16402
'ADAMTS19	-0.590465	-0.0207225	0.0373407	-0.33131
'ADAMTS19-AS1	-0.590465	-0.0207225	0.0373407	-0.33131
'ADAMTS2	1.20113	1.07905	0.723525	1.73419
'ADAMTS20	-1.08131	-0.144073	0.0654692	-0.669677
'ADAMTS3	-0.767092	0.596912	1.58134	0.814736
'ADAMTS4	0.148405	-1.18522	1.9446	0.524108
'ADAMTS5	-0.965099	-0.191637	-0.251311	-0.812936
'ADAMTS6	0.867958	-0.113583	0.446442	0.693292
'ADAMTS7	-2.50242	0.857744	1.86578	0.12765
'ADAMTS7P1	-2.03013	1.09863	2.05906	0.650998
'ADAMTS8	0.0877373	0.861489	-1.59062	-0.370309
'ADAMTS9	-0.433181	-1.78763	0.461097	-1.01597
'ADAMTS9-AS1	-0.432371	-1.78763	0.44887	-1.02256
'ADAMTS9-AS2	-0.223785	-1.73458	0.391499	-0.904632
'ADAMTSL1	-0.805168	-0.232779	-1.59321	-1.5191
'ADAMTSL2	-0.873132	0.617445	0.274175	0.0106737
'ADAMTSL3	-2.37404	1.54522	0.965165	0.0787227
'ADAMTSL4	-0.798508	-0.611417	2.32403	0.527756
'ADAMTSL4-AS1	-0.798508	-0.449778	2.49131	0.717662
'ADAMTSL5	-0.394198	-1.06038	1.2061	-0.14346
'ADAP1	0.322688	0.464259	0.334434	0.64743
'ADAP2	-1.09652	1.37627	0.57155	0.491494
'ADAR	-0.0676186	-0.544787	2.48026	1.07841
'ADARB1	0.0800959	0.300145	-1.37088	-0.571947
'ADARB2	0.497534	0.00349595	-0.322584	0.103026
'ADARB2-AS1	0.369197	-0.347731	-0.420223	-0.230222
'ADAT1	-0.241812	2.85381	-1.13115	0.854968
'ADAT2	0.0449423	0.306947	-1.40834	-0.609944
'ADAT3	-0.471205	-1.05919	1.37691	-0.0886149
'ADCK1	0.461953	1.91568	-1.23556	0.659373
'ADCK2	0.0918304	-0.0431017	1.73632	1.0306
'ADCK5	-0.731566	0.936085	0.415996	0.358254
'ADCY1	-1.27708	2.18043	0.995878	1.09652
'ADCY10	0.0988434	-1.14844	2.2051	0.667133
'ADCY10P1	0.177804	-0.804912	1.53417	0.523695
'ADCY2	-1.24447	0.596654	-0.187119	-0.482051
'ADCY3	-2.27281	1.09226	-0.471436	-0.953773
'ADCY4	-1.4165	1.48425	-0.935046	-0.500737
'ADCY5	-0.00679254	-0.0812399	0.536083	0.258682
'ADCY6	-0.163253	1.48339	0.311984	0.942304
'ADCY7	0.94138	2.89428	0.340797	2.41128
'ADCY8	0.323866	2.1247	0.925681	1.94813
'ADCY9	0.285403	0.806528	0.433669	0.880806
'ADCYAP1	-0.936373	-0.232088	-0.987997	-1.24503
'ADCYAP1R1	-0.161524	0.619009	1.33783	1.03653
'ADD1	-2.70451	1.6238	-0.0717646	-0.665381
'ADD2	-1.82036	1.76579	1.06557	0.583695
'ADD3	-0.123796	0.351487	-0.908698	-0.393179
'ADD3-AS1	-0.0726388	0.849996	-0.996374	-0.126449
'ADGB	0.19991	-0.222357	-1.88894	-1.10354
'ADGRA1	0.585744	0.0257895	0.194427	0.465321
'ADGRA1-AS1	0.577852	0.0257895	0.194427	0.460765
'ADGRA2	1.46893	1.70835	-0.491688	1.55053
'ADGRA3	-0.12384	0.182534	-0.097411	-0.0223532
'ADGRB1	-0.619843	1.73553	0.457881	0.908502
'ADGRB2	-1.51391	-0.133049	1.76716	0.069399
'ADGRB3	0.191597	-1.18925	-0.905201	-1.09861
'ADGRD1	-0.280151	0.413821	0.463278	0.344649
'ADGRE1	-0.723133	0.97319	1.62653	1.08345
'ADGRE2	0.840068	0.676685	1.11436	1.51908
'ADGRE3	0.791494	0.352935	1.05187	1.26803
'ADGRE4P	-0.682449	1.08379	1.66079	1.19057
'ADGRE5	0.672717	0.805166	1.27623	1.59009
'ADGRF1	0.0877816	-0.619219	0.65208	0.069653
'ADGRF2	0.13295	0.0394644	1.18999	0.786584
'ADGRF3	-2.36812	1.0968	-0.42656	-0.980269
'ADGRF4	0.0742083	0.0428556	1.11493	0.711294
'ADGRF5	-0.145869	-0.917381	0.648506	-0.239453
'ADGRG1	0.139063	1.81962	0.0829093	1.17871
'ADGRG2	-1.1057	-2.79712	0.0796195	-2.20732
'ADGRG3	0.153212	1.96581	0.0829093	1.27129
'ADGRG4	-1.86033	-1.56575	-0.0434606	-2.00314
'ADGRG5	0.0419295	1.95131	0.0829093	1.19867
'ADGRG6	0.0608451	-0.202197	-0.869837	-0.58381
'ADGRG7	1.17792	-1.41755	0.650466	0.237194
'ADGRL1	0.669756	0.360931	1.15153	1.2599
'ADGRL2	-0.71912	-0.926069	-0.87861	-1.45712
'ADGRL3	-0.451477	-1.91391	0.687458	-0.96875
'ADGRL3-AS1	-0.232208	-1.90987	0.688543	-0.839196
'ADGRL4	-0.358103	-0.943025	-0.556539	-1.07252
'ADGRV1	0.953218	1.15354	0.901544	1.73685
'ADH1A	0.748979	1.17534	0.687953	1.5082
'ADH1B	0.576842	1.17983	0.687953	1.4114
'ADH1C	0.626735	1.1709	0.687953	1.43505
'ADH4	0.56677	1.14077	0.616957	1.34205
'ADH5	0.559709	1.01878	0.892344	1.42653
'ADH6	0.595808	1.1348	0.664976	1.38309
'ADH7	0.598599	0.554302	0.687953	1.06282
'ADHFE1	-0.381578	0.284212	0.420171	0.186372
'ADI1	-1.90994	1.19482	-0.43721	-0.665297
'ADIG	0.497467	1.8751	0.638068	1.73819
'ADIPOQ	-0.0549397	1.23554	0.110237	0.745268
'ADIPOQ-AS1	-0.0549397	1.23554	0.110237	0.745268
'ADIPOR1	0.886572	0.334131	1.10962	1.34541
'ADIPOR2	-1.55957	0.411645	1.23529	0.0504384
'ADIRF	-0.631361	0.327029	-0.276601	-0.335402
'ADK	-0.0194029	0.23964	0.385773	0.34988
'ADM	1.13924	-0.369238	0.105894	0.5057
'ADM2	-0.538152	0.890048	0.399022	0.433543
'ADM5	-0.67334	-0.141668	0.417729	-0.229369
'ADNP	0.658686	1.79687	0.257836	1.56658
'ADNP-AS1	0.802014	1.93981	0.257836	1.73185
'ADNP2	0.352395	-0.814128	0.376495	-0.0492117
'ADO	-0.444857	-0.575147	-0.842892	-1.07554
'ADORA1	1.60146	0.223551	1.17556	1.73238
'ADORA2A	0.37454	1.44708	0.451118	1.31217
'ADORA2A-AS1	0.543512	1.44708	0.538369	1.4601
'ADORA2B	0.759929	-0.0612137	-0.360269	0.195402
'ADORA3	-0.531435	2.06142	-0.049213	0.854922
'ADPGK	-1.84665	1.15848	1.64301	0.551283
'ADPGK-AS1	-1.79027	1.15848	1.74614	0.643367
'ADPRH	-1.08817	0.113509	-0.251064	-0.707672
'ADPRHL1	-0.977029	0.609925	0.822979	0.263199
'ADPRHL2	-1.08382	0.748531	2.10192	1.01996
'ADPRM	-0.871763	-0.171946	-0.804268	-1.06693
'ADRA1A	1.67301	0.260727	-0.166036	1.02059
'ADRA1B	-0.866581	0.289537	-0.253523	-0.479528
'ADRA1D	-1.0096	0.86712	0.0831053	-0.0342803
'ADRA2A	-0.156354	-0.887661	-1.17398	-1.28056
'ADRA2B	-0.22865	1.65875	1.38997	1.62817
'ADRA2C	-2.77128	1.3018	-0.147556	-0.933593
'ADRB1	-0.652842	0.0141168	-0.799229	-0.830203
'ADRB2	-0.670319	-0.120458	-0.294017	-0.626306
'ADRB3	1.21672	1.59715	-0.035668	1.604
'ADRM1	-0.620353	1.90392	0.307447	0.918573
'ADSL	0.871242	0.495491	1.8671	1.86705
'ADSS	-0.316502	-0.511265	1.26914	0.254829
'ADSSL1	1.33707	2.06329	-0.891137	1.4487
'ADTRP	1.08658	-0.143281	1.04717	1.1492
'AEBP1	-1.77004	1.5773	0.831615	0.368856
'AEBP2	-1.27927	2.45578	0.630721	1.0434
'AEN	-1.85253	0.125176	2.20871	0.277913
'AES	0.0749235	-0.113932	1.24017	0.693494
'AFAP1	-1.85858	0.957146	-0.353842	-0.724732
'AFAP1-AS1	-1.81376	0.957146	-0.105167	-0.555284
'AFAP1L1	-0.699817	1.3494	-0.144126	0.291826
'AFAP1L2	-0.382331	-0.0870578	-0.825771	-0.74776
'AFDN	-1.02183	0.253527	-2.46467	-1.86656
'AFDN-AS1	-1.02183	0.253527	-2.46467	-1.86656
'AFF1	-0.0325783	0.765626	0.521932	0.724563
'AFF2	-1.66626	-1.87359	-0.446876	-2.30174
'AFF3	0.308332	2.04004	0.513787	1.65247
'AFF4	-0.923407	2.28797	0.383834	1.00944
'AFG1L	0.148988	-0.166939	-1.43278	-0.837582
'AFG3L1P	0.207503	2.511	0.0430671	1.59439
'AFG3L2	-1.03114	0.675347	-0.718903	-0.620478
'AFM	-0.411726	0.69425	1.01854	0.751167
'AFMID	-4.12816	1.65807	1.05812	-0.815201
'AFP	-0.411726	0.675705	1.01854	0.74046
'AFTPH	-1.14577	2.80376	0.70069	1.36179
'AGA	-0.197862	-1.17021	1.39346	0.0146566
'AGAP1	-1.36163	1.48052	-0.695257	-0.332765
'AGAP1-IT1	-1.36163	1.32162	-0.695257	-0.424503
'AGAP11	-0.697074	-0.674451	-0.276601	-0.951546
'AGAP12P	-0.85642	0.279592	-0.57639	-0.66581
'AGAP2	-0.774284	0.427586	-0.710195	-0.610197
'AGAP2-AS1	-0.774284	0.427586	-0.793487	-0.658286
'AGAP3	-0.5049	-0.0359953	1.5857	0.60322
'AGAP4	0.081893	0.260013	-0.370501	-0.0165093
'AGAP5	-0.561008	-0.297395	0.277296	-0.335502
'AGAP6	-0.503421	-0.192615	-0.703717	-0.808148
'AGAP7P	0.191856	-0.00177754	-0.359961	-0.0980815
'AGAP9	-0.135289	0.458386	-0.689892	-0.211769
'AGBL1	-2.62724	0.505654	2.1067	-0.0085971
'AGBL1-AS1	-2.07882	0.494134	1.81986	0.135779
'AGBL2	0.0521568	0.871377	0.926315	1.06801
'AGBL3	0.00207998	-0.631009	1.56388	0.539795
'AGBL4	-2.10224	-0.714969	0.628227	-1.26381
'AGBL4-IT1	-1.54104	-0.183925	0.171835	-0.896702
'AGBL5	-2.64789	0.176001	-0.302936	-1.60205
'AGBL5-AS1	-2.64789	0.22251	-0.302936	-1.57519
'AGER	0.217868	-0.299952	1.69467	0.931027
'AGFG1	-1.20022	1.35185	0.310554	0.266845
'AGFG2	-0.810325	1.19309	1.1092	0.861386
'AGGF1	1.04466	0.93957	0.554607	1.4658
'AGK	0.32852	0.0829645	1.36615	1.02632
'AGL	-1.02875	0.585574	0.131458	-0.179968
'AGMAT	-1.08222	1.00063	1.60761	0.881049
'AGMO	1.74049	-0.544037	1.14395	1.35124
'AGO1	-1.26535	-0.643596	1.84248	-0.0383774
'AGO2	-0.787707	2.19185	0.726825	1.23031
'AGO3	-1.15063	-0.680395	1.93324	0.0590154
'AGO4	-1.20266	-0.697736	2.03401	0.0771407
'AGPAT1	0.0886125	0.278847	1.56337	1.11477
'AGPAT2	-0.780263	0.854227	0.882378	0.552144
'AGPAT3	0.587852	0.779731	-1.03043	0.194656
'AGPAT4	-0.145852	-0.138402	-2.56197	-1.64327
'AGPAT4-IT1	-0.26486	-0.0629279	-2.12581	-1.41658
'AGPAT5	1.18145	0.227127	-0.581693	0.477401
'AGPS	-1.15222	0.717129	-0.261016	-0.4019
'AGR2	1.71759	-0.148438	1.18171	1.58821
'AGR3	1.86019	0.284989	1.09895	1.873
'AGRN	-2.0588	-0.239883	1.41021	-0.512964
'AGRP	-0.620422	3.00395	-0.171682	1.27701
'AGT	-0.170035	0.233962	1.06077	0.649342
'AGTPBP1	0.129803	0.888693	1.36208	1.37443
'AGTR1	0.388592	-0.0621399	-0.729156	-0.232501
'AGTR2	-0.425999	-1.78794	0.469513	-1.00714
'AGTRAP	-1.00583	-0.289585	1.49305	0.114106
'AGXT	-0.936073	0.395456	-1.17109	-0.988256
'AGXT2	-1.03184	0.24681	0.698989	-0.0496772
'AHCTF1	-0.279383	-1.90193	1.40747	-0.446778
'AHCTF1P1	-0.740994	-0.864475	0.107948	-0.864594
'AHCY	-0.701444	0.890936	0.331916	0.301035
'AHCYL1	-1.67596	0.11711	0.257804	-0.751159
'AHCYL2	-1.74991	-0.0391941	1.20401	-0.337803
'AHDC1	-0.958962	0.367155	2.24181	0.95263
'AHI1	0.976697	-0.210109	-1.99833	-0.711146
'AHNAK	-0.705554	1.82839	-1.45658	-0.192689
'AHNAK2	1.20731	2.16827	-1.62734	1.00935
'AHR	2.18239	-0.437696	0.930579	1.54457
'AHRR	-2.20081	1.47938	-1.0534	-1.0247
'AHSA1	0.913242	1.91279	-1.19805	0.939918
'AHSA2	-1.02007	2.51509	0.623829	1.22332
'AHSG	-0.551475	0.833966	0.0908914	0.215573
'AHSP	-0.187767	-0.391307	-0.0193813	-0.345518
'AICDA	-1.65668	1.04139	0.848959	0.134908
'AIDA	1.41186	0.488153	1.76619	2.11668
'AIF1	0.235495	-0.107308	1.6678	1.03691
'AIF1L	-0.0519065	0.660109	0.462006	0.617885
'AIFM1	-1.71158	-1.32339	-0.526888	-2.05644
'AIFM2	-0.794529	-0.316358	0.0579424	-0.607918
'AIFM3	-0.722889	0.639425	0.0679485	-0.00895746
'AIG1	0.0945246	0.277047	-1.40834	-0.598581
'AIM1	0.97173	0.0735166	-1.22874	-0.105939
'AIM1L	0.0955798	-0.389678	2.16218	1.07854
'AIM2	-0.269914	0.211362	2.42193	1.3645
'AIMP1	0.826329	0.756874	1.03307	1.5105
'AIMP2	1.03957	1.8571	0.639823	2.04179
'AIP	-1.36296	0.999324	0.599574	0.136217
'AIPL1	-0.123423	-0.337895	-1.36015	-1.05163
'AIRE	0.693507	0.161344	-0.913822	-0.0340466
'AIRN	-0.451035	-0.239291	-1.87692	-1.4822
'AJAP1	-1.40274	0.433436	1.79582	0.477189
'AJUBA	-1.49797	1.2908	-1.36085	-0.905303
'AK1	-0.623884	0.522085	0.568532	0.269469
'AK2	-2.52145	-1.47925	1.99879	-1.1558
'AK3	-1.55759	-0.516152	-0.709779	-1.60707
'AK4	-0.711987	-2.06635	-0.0946164	-1.6587
'AK5	-0.273824	-1.51253	-1.20841	-1.72903
'AK6	0.778907	0.0100246	0.715616	0.86865
'AK7	1.91451	2.6882	-2.11255	1.4377
'AK8	-0.2994	0.922493	0.180892	0.464181
'AK9	0.304139	-0.256423	-1.51214	-0.845484
'AKAIN1	-0.619241	0.52124	-1.48917	-0.916355
'AKAP1	-2.05246	2.81247	1.26986	1.17195
'AKAP10	0.729282	0.555902	0.166064	0.837879
'AKAP11	0.884538	-1.70318	1.06058	0.139684
'AKAP12	-0.62365	0.343204	-2.14721	-1.40161
'AKAP13	-2.40203	1.3903	2.11977	0.639727
'AKAP14	-1.0956	-1.59072	0.139448	-1.47044
'AKAP17A	-2.40039	-2.38907	-0.686164	-3.16136
'AKAP2	-0.642593	-0.764984	0.651616	-0.436455
'AKAP3	-0.91796	1.29449	0.66896	0.603611
'AKAP4	-1.78256	-2.26805	-0.139026	-2.41889
'AKAP5	1.26588	1.4266	-1.21554	0.852715
'AKAP6	-0.50479	0.61407	-0.693209	-0.337132
'AKAP7	0.582281	0.0957706	-1.72845	-0.606448
'AKAP8	0.15817	0.845268	0.904003	1.10126
'AKAP8L	0.163921	0.845268	0.488661	0.864785
'AKAP9	-0.968763	-0.302172	0.726961	-0.314063
'AKIP1	-0.265563	-0.929261	-0.150209	-0.776555
'AKIRIN1	-1.06454	-0.536411	1.18008	-0.242987
'AKIRIN2	-0.688502	-0.0386495	-2.26995	-1.73038
'AKNA	-1.78171	-0.539655	1.53263	-0.455377
'AKNAD1	-1.65744	1.20786	0.375698	-0.0426583
'AKR1A1	-1.86229	1.08186	1.35757	0.333215
'AKR1B1	-0.111219	0.276791	1.6697	1.0596
'AKR1B10	-0.108239	0.293516	1.62488	1.0451
'AKR1B15	-0.127653	0.303577	1.62082	1.03735
'AKR1C1	0.48007	-0.690022	-0.236367	-0.257682
'AKR1C2	0.458544	-1.47425	-0.18907	-0.695579
'AKR1C3	0.446295	-2.13376	0.307031	-0.796997
'AKR1C4	0.461796	-1.49143	0.338484	-0.399034
'AKR1C6P	0.445454	-1.4446	0.0285735	-0.560362
'AKR1C8P	0.473646	-1.792	0.353387	-0.557127
'AKR1D1	0.5626	0.277742	1.82716	1.54009
'AKR1E2	0.463991	-1.59563	0.0142202	-0.645143
'AKR7A2	-0.115442	0.438944	2.05988	1.37605
'AKR7A2P1	-1.58841	2.3405	0.272088	0.591309
'AKR7A3	-0.115442	0.438944	2.05988	1.37605
'AKR7L	-0.108663	0.438944	2.11571	1.41219
'AKT1	1.44953	2.02398	-1.23996	1.28954
'AKT1S1	-0.844157	0.033906	0.519672	-0.167766
'AKT2	0.231598	0.080389	0.899294	0.699333
'AKT3	-0.590476	0.177229	1.36082	0.547083
'AKTIP	0.844768	2.8151	0.266115	2.26667
'ALAD	-1.42582	-0.689783	1.10799	-0.581745
'ALAS1	0.0640525	-0.434556	1.24538	0.505108
'ALAS2	-1.09437	-2.66417	0.735101	-1.74558
'ALB	-0.411726	0.657739	1.01854	0.730088
'ALCAM	0.29629	-0.760147	0.355204	-0.062731
'ALDH16A1	-0.796224	-0.0651574	0.404888	-0.263556
'ALDH18A1	-0.701685	-0.145399	-0.686404	-0.88536
'ALDH1A1	-1.7612	-0.791218	1.32862	-0.706557
'ALDH1A2	-0.509466	1.55818	1.30873	1.36107
'ALDH1A3	-1.45962	-0.237593	1.04743	-0.375151
'ALDH1B1	-1.3723	-1.65448	-0.503255	-2.03807
'ALDH1L1	0.269767	0.225991	0.210531	0.407776
'ALDH1L1-AS1	0.269767	0.225991	0.210531	0.407776
'ALDH1L1-AS2	0.0727185	0.0142169	0.210531	0.171742
'ALDH1L2	0.818666	0.0419711	-0.454514	0.234475
'ALDH2	0.104838	0.742469	1.16471	1.16164
'ALDH3A1	0.219688	0.0920617	0.415569	0.419918
'ALDH3A2	0.0281344	0.250097	-0.0563298	0.128115
'ALDH3B1	-0.534608	1.81875	0.991408	1.31379
'ALDH3B2	-0.732263	1.32238	0.756193	0.777292
'ALDH4A1	-0.255039	0.291607	2.08421	1.22443
'ALDH5A1	1.42873	-1.08189	0.781225	0.651287
'ALDH6A1	-0.12336	2.06323	-1.05027	0.513611
'ALDH7A1	-1.34734	0.878832	0.791481	0.18647
'ALDH8A1	0.772971	1.22884	-1.99384	0.00460203
'ALDH9A1	0.58859	-1.34604	2.031	0.735286
'ALDOA	-0.811597	0.984149	0.391719	0.325782
'ALDOB	0.509366	-1.56129	0.950448	-0.0585886
'ALDOC	-0.127362	1.85217	-0.221373	0.868007
'ALG1	0.634924	1.10508	0.28747	1.17056
'ALG10	-1.49957	-0.607628	0.356329	-1.01086
'ALG10B	-0.746965	1.59624	-0.539529	0.178829
'ALG11	0.95244	0.169616	1.24408	1.36609
'ALG12	-0.319187	0.940185	0.238475	0.496217
'ALG13	-0.441586	-2.15066	-0.0765838	-1.54085
'ALG14	-1.84987	-0.0908332	-0.747448	-1.552
'ALG1L	-0.2863	-0.506409	0.532535	-0.150212
'ALG1L2	0.0791911	-0.513777	0.312554	-0.0704551
'ALG1L9P	-1.36481	1.29875	1.3883	0.763395
'ALG2	0.267767	-0.870164	1.00307	0.23133
'ALG3	-0.801026	0.614096	0.401357	0.1238
'ALG5	1.30014	-1.57927	1.27916	0.577368
'ALG6	-0.39523	-1.62533	0.0152936	-1.15774
'ALG8	-1.72339	1.9659	0.99424	0.714039
'ALG9	-0.0769563	1.4319	-1.56384	-0.120606
'ALK	-2.61466	1.06793	-0.720278	-1.30885
'ALKAL1	0.678369	1.94159	1.59301	2.43236
'ALKAL2	-2.03981	1.15805	-0.53342	-0.817054
'ALKBH1	0.587264	1.94629	-1.21586	0.760774
'ALKBH2	-0.211423	1.05697	0.429183	0.735967
'ALKBH3	0.0273077	0.256117	1.20937	0.861866
'ALKBH3-AS1	-0.0214502	0.991974	1.20937	1.25856
'ALKBH4	-0.978662	-0.410954	0.930896	-0.264842
'ALKBH5	0.0483319	0.288216	0.472801	0.467278
'ALKBH6	-0.807202	-0.0404935	1.0861	0.137644
'ALKBH7	-0.742461	0.0675208	1.46941	0.458689
'ALKBH8	0.493062	0.283022	-1.34539	-0.328691
'ALLC	-2.04429	1.13809	-0.358401	-0.730123
'ALMS1	-0.603519	2.5518	1.3396	1.89826
'ALMS1-IT1	-0.472988	2.558	1.61802	2.13795
'ALMS1P1	-0.172306	2.47219	1.22782	2.03672
'ALOX12	-0.61079	0.813261	-0.928065	-0.418922
'ALOX12-AS1	-0.526718	0.476459	-0.928065	-0.564835
'ALOX12B	-0.786859	0.594573	-1.06481	-0.725782
'ALOX12P2	-0.307708	0.352707	-0.973949	-0.536329
'ALOX15	-0.428153	-0.451644	-0.285773	-0.672942
'ALOX15B	-0.786859	0.577052	-1.06481	-0.735898
'ALOX15P1	-0.602026	0.73749	-1.25136	-0.644263
'ALOX5	-0.54051	0.411551	-1.13871	-0.731889
'ALOX5AP	1.58797	-1.72288	1.22876	0.631541
'ALOXE3	-0.786859	0.531071	-0.0886118	-0.198839
'ALPI	-1.32834	1.26692	-0.881594	-0.544453
'ALPK1	0.863966	0.257809	1.24864	1.36856
'ALPK2	-0.305364	0.41545	-0.852722	-0.42876
'ALPK3	-2.36467	0.67845	2.38978	0.406202
'ALPL	-0.963676	1.05984	1.83653	1.11584
'ALPP	-1.07751	0.50011	-1.12329	-0.981892
'ALPPL2	-1.36236	-0.0952347	-1.12329	-1.49008
'ALS2	-2.36485	2.25984	0.225619	0.0696349
'ALS2CL	0.313467	-1.92744	1.2488	-0.210834
'ALS2CR12	-2.17488	2.58733	0.199821	0.353499
'ALX1	1.56902	-0.129943	-0.115827	0.763978
'ALX3	-1.68089	0.118212	0.257804	-0.753369
'ALX4	0.0593007	0.795571	1.14875	1.15679
'ALYREF	-2.01428	0.777104	1.41353	0.101817
'AMACR	-1.29798	0.201052	0.815973	-0.162211
'AMBN	-1.35742	-1.16787	1.70735	-0.472237
'AMBP	-1.4309	-0.269201	1.53768	-0.0937737
'AMBRA1	0.432522	0.557034	0.898874	1.09029
'AMD1	0.365546	-0.262949	-1.21195	-0.640485
'AMDHD1	0.115551	-0.349029	0.455025	0.12791
'AMDHD2	1.16462	0.196589	0.696143	1.18781
'AMELX	-1.63793	-2.24972	-0.669294	-2.63095
'AMELY	-0.711039	-1.04457	-0.326449	-1.20207
'AMER1	-1.06503	-1.84462	-0.619812	-2.03773
'AMER2	1.58328	-1.22087	1.33319	0.978959
'AMER3	-0.484738	0.150182	1.16624	0.480172
'AMFR	0.759961	1.7236	-0.447032	1.17579
'AMH	-0.39317	-0.870665	1.52846	0.15278
'AMHR2	-1.12358	1.34794	0.980343	0.695536
'AMIGO1	-1.49669	-0.437003	0.163544	-1.022
'AMIGO2	-0.308667	-0.015084	-0.0598006	-0.221443
'AMIGO3	0.128269	-0.947195	1.46824	0.374881
'AMMECR1	-0.567614	-2.11442	-0.141493	-1.63016
'AMMECR1L	-0.303244	0.278427	0.61922	0.343179
'AMN	0.573629	1.58485	-1.32806	0.479444
'AMN1	-1.55963	1.95039	0.35671	0.431553
'AMOT	-0.431527	-1.95425	-0.0709403	-1.41838
'AMOTL1	-0.825216	2.418	-0.255741	0.771944
'AMOTL2	-0.17879	-0.593995	0.279456	-0.284823
'AMPD1	-1.07776	1.50864	0.516661	0.547061
'AMPD2	-1.73891	-0.44164	0.260871	-1.10833
'AMPD3	0.638791	-0.64199	0.217035	0.123458
'AMPH	-0.39349	0.894804	0.998951	0.866179
'AMT	0.00687277	-0.914858	1.47642	0.328185
'AMTN	-1.54205	-1.52776	1.64005	-0.825474
'AMY1A	-1.23788	0.0150467	-0.0350592	-0.726242
'AMY1B	-1.23788	0.0150467	-0.0350592	-0.726242
'AMY1C	-1.23788	0.0150467	-0.0350592	-0.726242
'AMY2A	-1.23788	0.0150467	0.282236	-0.543052
'AMY2B	-0.604489	-0.073275	0.215762	-0.266737
'AMZ1	0.218489	0.515099	0.464172	0.691527
'AMZ2	-3.177	2.03976	0.637613	-0.288464
'AMZ2P1	-2.72514	2.01145	1.22449	0.294907
'ANAPC1	-0.0608282	2.80038	0.354039	1.78609
'ANAPC10	0.0511906	1.54742	1.5696	1.82917
'ANAPC11	-1.92973	0.787886	1.10883	-0.0190598
'ANAPC13	-0.311219	-1.02538	0.373744	-0.555904
'ANAPC15	-0.805584	1.57251	1.16734	1.11674
'ANAPC16	-0.186476	-0.81782	-0.469639	-0.850976
'ANAPC1P1	-0.821797	0.265459	0.955157	0.230258
'ANAPC2	-0.970798	0.566912	1.12576	0.416774
'ANAPC4	-0.427553	-0.0200585	0.159504	-0.166339
'ANAPC5	0.0272507	0.863821	0.138284	0.594299
'ANAPC7	0.134758	0.844109	0.990724	1.13714
'ANG	-0.151686	1.42504	-0.98531	0.166302
'ANGEL1	0.982541	1.89511	-1.24267	0.943952
'ANGEL2	0.78402	-0.0909876	0.930447	0.937316
'ANGPT1	0.722699	0.749078	1.05418	1.45836
'ANGPT2	1.95265	1.24361	-0.65475	1.46734
'ANGPT4	-1.75254	1.41211	0.339588	-0.000487249
'ANGPTL1	-0.322553	-0.301437	0.946964	0.18647
'ANGPTL2	-0.391459	0.716588	0.00866351	0.192715
'ANGPTL3	-0.924637	-3.16921	0.324494	-2.17624
'ANGPTL4	-0.902225	0.448174	1.60031	0.661792
'ANGPTL5	-0.475108	0.638818	-0.040752	0.0709897
'ANGPTL6	0.178116	0.25347	1.34715	1.02696
'ANGPTL7	-0.797417	-0.1164	1.4724	0.322499
'ANGPTL8	1.08078	0.382428	1.28592	1.58721
'ANHX			-0.524209	-0.524209
'ANK1	0.120797	1.71544	0.282579	1.2233
'ANK2	0.608523	0.158083	1.28413	1.18399
'ANK3	0.212947	-0.773952	-0.756952	-0.760923
'ANKAR	-2.80532	1.17755	0.188133	-0.831173
'ANKDD1A	-1.45269	1.49128	1.4094	0.835995
'ANKDD1B	0.688728	-0.275122	0.749487	0.671512
'ANKEF1	-1.70482	0.890813	0.500386	-0.181067
'ANKFN1	-1.70794	2.68171	0.717195	0.976278
'ANKFY1	-0.556716	0.00165248	-0.217592	-0.446092
'ANKH	-1.63665	0.02597	0.402719	-0.697414
'ANKHD1	0.338788	1.5836	0.536555	1.41967
'ANKHD1-EIF4EBP3	0.338788	1.5836	0.536555	1.41967
'ANKIB1	-0.963755	-0.0690085	0.726961	-0.176555
'ANKK1	-0.0097678	1.85858	-1.22982	0.357373
'ANKLE1	-0.408177	0.984725	1.57667	1.24316
'ANKLE2	-0.412905	0.72619	-0.127486	0.107271
'ANKMY1	-0.61534	-0.158754	-1.26347	-1.17639
'ANKMY2	1.86562	-0.299637	0.948192	1.45156
'ANKRA2	0.0830346	-0.121374	0.695212	0.379246
'ANKRD1	-1.25792	-0.444074	-0.293136	-1.15189
'ANKRD10	0.149379	-0.486349	1.28179	0.545492
'ANKRD11	0.0820749	2.24481	-0.262457	1.1919
'ANKRD12	-0.728498	0.370102	-0.669535	-0.593476
'ANKRD13A	0.337981	1.06243	1.02079	1.39788
'ANKRD13B	-0.247829	1.58047	-0.238161	0.631898
'ANKRD13C	-0.295411	-0.957989	-0.0552328	-0.75554
'ANKRD13D	-0.988657	0.877314	1.28732	0.67895
'ANKRD16	0.732779	-0.86404	0.534971	0.233082
'ANKRD17	-0.258548	0.637467	1.54066	1.10827
'ANKRD18A	-1.21054	-1.84511	-0.905995	-2.28726
'ANKRD18B	-1.4934	-0.844373	-1.06729	-1.96591
'ANKRD18CP	-0.112382	-1.34898	1.04626	-0.239658
'ANKRD18DP	0.19845	1.86144	-0.216179	1.06446
'ANKRD19P	-0.639144	-0.926082	1.11191	-0.261721
'ANKRD2	-1.41572	0.154885	-0.645593	-1.10067
'ANKRD20A1	-1.62046	-1.05434	0.368057	-1.3318
'ANKRD20A11P	0.949943	0.205825	-0.453996	0.405169
'ANKRD20A12P			0.890902	0.890902
'ANKRD20A19P	1.03114	-0.244233	1.14348	1.11451
'ANKRD20A2	-2.29716	-2.15346	-0.769292	-3.01372
'ANKRD20A3	-2.29716	-2.15346	-0.769292	-3.01372
'ANKRD20A4	-1.79679	-0.45785	-0.896712	-1.81943
'ANKRD20A5P	-0.47239	1.01119	-0.892083	-0.203969
'ANKRD20A8P	0.313998	0.941455	0.98173	1.29164
'ANKRD22	0.82295	-0.84682	-0.297373	-0.18547
'ANKRD23	0.118925	2.05727	1.00473	1.83651
'ANKRD24	-0.338508	-0.581179	1.43249	0.296067
'ANKRD26	0.363681	-2.08598	-0.790881	-1.45098
'ANKRD26P1	1.07109	2.10808	-0.418504	1.59387
'ANKRD26P3	0.797859	-0.715435	1.12048	0.694496
'ANKRD27	0.40247	-0.248374	1.04086	0.689907
'ANKRD28	1.08831	-0.641367	0.495473	0.544107
'ANKRD29	-1.22618	-1.16893	-1.39044	-2.18559
'ANKRD30A	-0.594791	-1.65043	0.120222	-1.22687
'ANKRD30B	-0.662063	-0.427814	-1.0554	-1.23858
'ANKRD30BL	0.00365555	0.275119	0.677843	0.552304
'ANKRD30BP2			1.28779	1.28779
'ANKRD30BP3	-0.159109	-0.652043	-0.730615	-0.89014
'ANKRD31	0.545146	-0.392818	0.703669	0.49421
'ANKRD33	-1.06366	2.1337	0.656611	0.996884
'ANKRD33B	-1.49581	1.01497	-0.0109761	-0.283953
'ANKRD34A	-0.567047	-1.43811	1.80753	-0.1141
'ANKRD34B	0.987419	0.541519	0.278376	1.04345
'ANKRD34C	-2.10076	0.867469	2.07179	0.484108
'ANKRD34C-AS1	-2.31182	0.817498	2.20639	0.411112
'ANKRD35	-0.340218	-1.25858	1.80753	0.120513
'ANKRD36	-0.0825135	1.17615	0.396415	0.860284
'ANKRD36B	0.131694	2.42419	0.398496	1.70571
'ANKRD36BP1	0.422593	-1.08666	2.16224	0.864971
'ANKRD36BP2	-0.210682	-0.0658365	0.457383	0.104422
'ANKRD36C	-0.358865	2.09327	0.562358	1.32604
'ANKRD37	-0.421753	0.821662	1.07669	0.852515
'ANKRD39	0.148134	2.05727	1.00473	1.85337
'ANKRD40	-1.74229	1.63377	0.22761	0.0687608
'ANKRD42	-1.057	1.38794	-0.21933	0.0644379
'ANKRD44	-1.90019	0.262089	0.605864	-0.595962
'ANKRD44-IT1	-2.20661	0.238319	0.614443	-0.781642
'ANKRD45	-0.0666582	0.0132843	2.20939	1.24478
'ANKRD46	0.441942	2.46769	1.33972	2.45336
'ANKRD49	-1.04291	2.42111	-0.264959	0.642729
'ANKRD50	0.897969	-0.61842	1.28613	0.903943
'ANKRD52	-1.11794	1.29577	0.256128	0.250547
'ANKRD53	-1.30668	2.12087	1.54362	1.36128
'ANKRD54	0.744046	0.63468	2.5223	2.25226
'ANKRD55	-0.116997	0.757586	0.789493	0.825659
'ANKRD6	-0.296133	0.91294	-1.80832	-0.687918
'ANKRD60	1.35493	2.25007	0.426838	2.32778
'ANKRD61	1.04757	1.48019	0.639823	1.82881
'ANKRD62	-0.95326	0.71967	-0.527327	-0.439315
'ANKRD62P1-PARP4P3	0.690405	0.246576	1.13654	1.19715
'ANKRD63	-1.66812	1.19482	-0.592807	-0.615517
'ANKRD65	-1.62934	-0.225337	1.56196	-0.168998
'ANKRD66	-0.181771	0.297885	0.575433	0.399265
'ANKRD7	-1.80803	-1.00564	0.399899	-1.3936
'ANKRD9	0.427352	1.73955	-1.00086	0.673214
'ANKS1A	0.0654063	-0.645928	1.7794	0.692171
'ANKS1B	0.682885	0.227133	0.367145	0.737371
'ANKS3	0.420345	0.607732	0.866029	1.09356
'ANKS4B	1.04041	1.10377	0.1478	1.32327
'ANKS6	0.2908	-0.754844	0.853961	0.225119
'ANKUB1	0.354951	0.724231	-0.158004	0.531842
'ANKZF1	-2.28276	0.696509	0.493306	-0.63101
'ANLN	-0.584047	1.49766	0.783217	0.979665
'ANO1	-0.261385	1.93659	1.07617	1.58851
'ANO1-AS2	-0.254686	1.45926	1.15625	1.36302
'ANO10	-0.153835	-2.51351	1.04255	-0.938075
'ANO2	-0.833207	0.690185	0.492234	0.201618
'ANO3	2.04204	-0.685438	0.479604	1.06013
'ANO4	0.76352	-1.24287	0.52525	0.026498
'ANO5	2.19038	-0.0606401	-0.0301127	1.21222
'ANO6	-1.83247	0.018831	0.444148	-0.790679
'ANO7	-1.02844	0.986893	-0.777425	-0.472834
'ANO8	-0.438089	1.02702	1.57667	1.25031
'ANO9	0.762312	-0.373144	0.915057	0.752994
'ANOS1	-2.2801	-3.03271	-0.159595	-3.15949
'ANP32A	-1.13813	1.11482	2.34258	1.33903
'ANP32A-IT1	-1.13813	1.09373	2.34258	1.32686
'ANP32AP1	-0.129388	1.14523	0.0849424	0.635539
'ANP32B	-0.746046	-1.32301	0.901125	-0.674306
'ANP32C	0.894231	-0.532514	1.1627	0.880122
'ANP32D	-0.550712	1.75033	0.807291	1.15869
'ANP32E	-0.269081	-1.46214	2.38057	0.374899
'ANPEP	-2.6215	0.176018	2.23685	-0.120452
'ANTXR1	-1.14237	1.97798	1.21896	1.18621
'ANTXR2	0.789827	1.02659	0.893458	1.56455
'ANTXRL	-0.480271	0.498549	-1.03932	-0.589497
'ANTXRLP1	-0.0886138	0.184574	-1.1503	-0.608725
'ANXA1	-1.48478	-0.340861	1.32862	-0.286952
'ANXA10	0.61169	-0.267593	1.29849	0.948347
'ANXA11	-1.78076	-1.60316	-0.205261	-2.07221
'ANXA13	0.0253056	2.17584	1.04514	1.87424
'ANXA2	-0.124673	1.71203	1.56804	1.82177
'ANXA2P1	0.39041	1.24188	1.53855	1.83069
'ANXA2P2	-1.43327	-0.899311	-1.26828	-2.07896
'ANXA2P3	-0.239823	-1.52579	-0.729407	-1.4405
'ANXA2R	-0.557463	0.768682	1.11571	0.766103
'ANXA3	-0.870049	0.0159173	1.3418	0.281553
'ANXA4	-1.3526	1.12922	1.54712	0.764259
'ANXA5	1.11555	1.02495	1.44841	2.07206
'ANXA6	-1.01773	0.975886	-0.129553	-0.0989554
'ANXA7	0.439685	0.408309	0.133717	0.566791
'ANXA8	0.491643	0.440611	-0.548006	0.221845
'ANXA8L1	-0.135289	0.575689	-0.658312	-0.125812
'ANXA9	-0.709788	-0.512893	2.32403	0.635862
'AOAH	-0.395742	1.56183	1.17826	1.35351
'AOAH-IT1	-0.85057	1.2941	1.18799	0.941956
'AOC1	-0.098384	0.138472	1.33844	0.795891
'AOC2	0.663668	1.14702	1.0951	1.67766
'AOC3	0.663668	1.14702	0.873535	1.54974
'AOC4P	0.663668	1.14432	0.889595	1.55745
'AOX1	-1.99176	2.68036	0.426726	0.643932
'AP1AR	1.02198	0.319982	1.24864	1.49568
'AP1B1	0.276624	1.24493	-0.619394	0.520864
'AP1B1P1	0.664621	1.07359	1.10797	1.64324
'AP1G1	-0.0990494	2.5077	-0.508234	1.09721
'AP1G2	-1.56624	1.69291	-1.0531	-0.534879
'AP1M1	0.331323	0.822187	1.3677	1.45562
'AP1M2	0.631042	-0.248069	1.18787	0.906929
'AP1S1	-1.17358	0.234793	0.809251	-0.0747897
'AP1S2	-1.16241	-2.64037	-0.248353	-2.33892
'AP1S3	-1.07576	1.39357	-0.235781	0.0473564
'AP2A1	-0.24897	-0.0613794	0.361374	0.0294586
'AP2A2	0.371651	0.0783864	0.27369	0.417845
'AP2B1	0.605432	1.52844	0.690818	1.63083
'AP2M1	-0.690292	0.764835	0.45332	0.304762
'AP2S1	-1.04564	-0.592191	0.603103	-0.597403
'AP3B1	1.0052	0.695282	0.648799	1.35636
'AP3B2	-2.31207	1.27875	2.15662	0.64854
'AP3D1	-0.463376	-0.357267	1.44671	0.361458
'AP3M1	-0.268213	0.748056	0.487334	0.5584
'AP3M2	0.251195	1.51093	0.329725	1.20773
'AP3S1	-0.270008	1.74381	0.247224	0.993637
'AP3S2	-2.6215	0.403466	2.2114	-0.00383191
'AP4B1	-1.17442	1.93107	0.50198	0.726674
'AP4B1-AS1	-1.34762	1.8252	0.50198	0.565549
'AP4E1	-0.724861	0.939725	0.472356	0.396766
'AP4M1	-0.680428	1.31315	1.17056	1.04112
'AP4S1	-0.84531	0.732187	-1.00791	-0.647228
'AP5B1	-1.42854	1.82904	-1.31392	-0.527361
'AP5M1	-0.0560549	-0.373143	-1.18466	-0.93176
'AP5S1	-1.29752	1.47942	0.479806	0.382038
'AP5Z1	0.304566	1.96642	0.726448	1.73057
'APAF1	0.404865	0.575879	0.364642	0.776759
'APBA1	-3.04092	-0.542629	1.11757	-1.42374
'APBA2	-1.77676	1.21423	0.478461	-0.0485404
'APBA3	-0.396268	-0.609966	1.2196	0.123187
'APBB1	-0.0592854	0.481608	-0.147933	0.158419
'APBB1IP	0.523544	-1.67453	-0.24979	-0.808738
'APBB2	-2.17654	-2.15713	0.810523	-2.03409
'APBB3	-0.032669	1.81312	0.726751	1.44754
'APC	-0.669658	0.374055	0.442896	0.0850402
'APC2	-0.0670398	-1.0097	1.28005	0.117381
'APCDD1	-0.824736	0.0540287	-0.494871	-0.730682
'APCDD1L	1.35795	2.16123	0.436928	2.28406
'APCDD1L-AS1	1.2484	1.7716	0.436928	1.99586
'APCS	-0.242206	-0.0200407	2.5342	1.31171
'APEH	0.0985831	-1.03152	1.4312	0.287673
'APELA	0.128462	-0.478864	1.01524	0.383843
'APEX1	0.056084	1.62066	-0.187592	0.859761
'APEX2	-1.0942	-2.74148	0.735101	-1.79012
'APH1A	-0.214065	-0.802628	2.39777	0.797367
'APH1B	-0.497626	1.31716	0.950413	1.02188
'API5	0.129618	0.733697	0.862374	0.996327
'APIP	1.76136	0.387832	0.470285	1.51236
'APITD1-CORT	-1.11515	0.367221	1.61705	0.501791
'APLF	-0.964672	1.4363	1.36724	1.06167
'APLN	-1.5228	-1.53509	-0.717498	-2.17972
'APLNR	1.28166	2.24727	-0.776399	1.58917
'APLP1	-0.555368	0.179257	1.30586	0.536793
'APLP2	0.0282682	0.194865	-1.64062	-0.818387
'APMAP	-0.84682	1.12554	0.226776	0.291846
'APOA1	-0.209152	1.2791	-1.05283	0.00988287
'APOA1-AS	-0.209152	1.2791	-1.05283	0.00988287
'APOA2	0.148405	-1.21863	2.12996	0.61184
'APOA4	-0.300147	1.10051	-1.59712	-0.460005
'APOA5	-0.40307	1.03154	-1.21931	-0.34112
'APOB	-1.59002	1.36559	-0.89698	-0.647448
'APOBEC1	-0.99248	0.570768	1.15228	0.421793
'APOBEC2	0.214274	-0.902629	1.45494	0.44259
'APOBEC3A	0.476479	1.40008	1.82741	2.13849
'APOBEC3A_B	0.476479	1.40008	1.82741	2.13849
'APOBEC3B	-0.933709	0.37826	1.82741	0.734369
'APOBEC3B-AS1	-0.146129	0.648302	1.82741	1.34499
'APOBEC3C	0.122764	1.27684	1.6742	1.77467
'APOBEC3D	0.0855209	1.46473	1.6742	1.86164
'APOBEC3F	-0.0516095	1.44408	1.6742	1.77055
'APOBEC3G	-0.0516095	1.08407	2.21054	1.87235
'APOBEC3H	0.251404	1.1745	1.77722	1.84932
'APOBEC4	1.12789	-0.918017	0.92759	0.656712
'APOBR	-0.766475	1.5705	0.463091	0.731568
'APOC1	0.48139	0.403084	0.647231	0.884331
'APOC1P1	0.5654	0.336213	0.647231	0.894226
'APOC2	0.414241	-0.285285	0.647231	0.448132
'APOC3	-0.32056	1.45118	-1.48613	-0.205256
'APOC4	0.414241	-0.285113	0.647231	0.448231
'APOC4-APOC2	0.414241	-0.285113	0.647231	0.448231
'APOD	-0.314755	-0.0125096	-0.119395	-0.257879
'APOE	0.477375	0.336872	0.647231	0.843785
'APOF	-0.775941	0.87746	-0.271673	-0.0982385
'APOH	-3.39067	1.1986	1.0371	-0.666823
'APOL1	1.08578	1.43987	0.761909	1.89807
'APOL2	1.04295	1.38041	0.60584	1.74891
'APOL3	1.06924	0.856479	0.842643	1.59832
'APOL4	1.08704	1.22204	0.60584	1.68293
'APOL5	0.485813	1.51229	1.02844	1.74738
'APOL6	0.923868	1.43201	1.01301	1.94503
'APOLD1	-2.75836	2.48658	0.44764	0.10153
'APOM	0.0979201	-0.750289	1.04174	0.224805
'APOO	-0.0731421	-2.8305	-0.0173618	-1.68644
'APOOL	-0.726282	-2.01718	-0.00668729	-1.5878
'APOOP5	0.274325	0.5582	-0.644661	0.108463
'APOPT1	1.15275	1.90137	-1.54025	0.874032
'APP	-0.853666	-0.0694214	-0.370944	-0.74711
'APPBP2	-1.93586	2.60698	1.20592	1.08371
'APPL1	-0.463631	-2.04926	0.98465	-0.882328
'APPL2	0.743118	-0.381579	0.441981	0.463913
'APRT	0.315689	2.39402	0.315882	1.74682
'APTR	-0.768676	-0.269887	0.882172	-0.0902926
'APTX	-1.19398	0.0926204	-0.944005	-1.18089
'AQP1	0.284836	1.40954	1.29946	1.72849
'AQP10	-0.598749	-0.5857	2.36045	0.678964
'AQP11	-1.79223	1.28129	0.684702	0.10032
'AQP12A	-0.974586	-0.145111	-1.23707	-1.36068
'AQP12B	-0.702715	0.134256	-1.23707	-1.04242
'AQP2	-0.455936	0.71284	0.344018	0.346943
'AQP3	-1.55047	-0.828587	-0.777217	-1.82227
'AQP4	-0.827243	-0.243607	-0.702948	-1.0241
'AQP4-AS1	-0.660445	-0.234554	-0.702948	-0.922575
'AQP5	-0.455936	0.264492	0.124851	-0.0384477
'AQP6	-0.560303	0.614802	0.124851	0.103548
'AQP7	-1.53308	-0.872485	-0.600919	-1.73579
'AQP7P1	-1.62046	-3.29918	1.06386	-2.22614
'AQP7P3	-2.29716	-2.15346	-0.497902	-2.85703
'AQP8	0.805425	1.48826	0.0297612	1.34144
'AQP9	-0.375005	1.15875	1.31686	1.21279
'AQR	-0.54933	1.3417	0.243059	0.597804
'AR	-1.62966	-2.01514	-0.3641	-2.31454
'ARAF	-1.37198	-2.0227	0.00247495	-1.95849
'ARAP1	-1.10839	1.63517	0.902407	0.825143
'ARAP2	-1.18846	0.244467	0.00520557	-0.542006
'ARAP3	-1.0496	2.11171	0.361884	0.822145
'ARC	-0.836868	1.85784	0.515425	0.887037
'ARCN1	-0.226974	1.75318	-1.3053	0.127542
'AREG	-1.22739	0.292001	1.54198	0.350217
'AREL1	0.51084	2.19995	-1.04623	0.961036
'ARF1	-0.329324	-0.256625	1.42567	0.484816
'ARF3	-0.111061	1.55604	0.270752	0.990577
'ARF4	-0.830495	-2.09694	1.55537	-0.792162
'ARF4-AS1	-0.778932	-2.09694	1.55537	-0.762393
'ARF5	-1.05846	-1.48199	0.960912	-0.91195
'ARF6	-0.929149	1.45048	-1.297	-0.447829
'ARFGAP1	-0.624355	2.23677	0.0543788	0.962323
'ARFGAP2	0.481278	1.15361	0.908078	1.46819
'ARFGAP3	1.14677	0.401445	0.997486	1.46976
'ARFGEF1	-0.84592	0.654168	0.53297	0.197002
'ARFGEF2	0.463002	1.37416	0.284281	1.22482
'ARFGEF3	0.0937697	0.439203	-2.00467	-0.849688
'ARFIP1	0.348212	1.8086	1.33628	2.01674
'ARFIP2	0.420339	0.0138021	0.0649269	0.288137
'ARFRP1	-1.00068	1.8401	0.322689	0.670943
'ARG1	0.695275	0.093743	-1.73766	-0.547699
'ARG2	-0.512593	1.46602	-1.12309	-0.0979572
'ARGFX	-0.528347	-0.614741	-0.144946	-0.743647
'ARGFXP2	-0.150975	0.73176	0.284748	0.499715
'ARGLU1	-0.502376	-0.963137	0.60034	-0.499508
'ARHGAP1	0.530524	1.15326	1.1758	1.65098
'ARHGAP10	-0.640036	1.01853	1.41929	1.03795
'ARHGAP11A	-0.64309	1.12307	-0.428739	0.0295846
'ARHGAP11B	-1.65098	1.40836	0.333858	0.0526745
'ARHGAP12	0.35252	-1.09181	0.231982	-0.292897
'ARHGAP15	0.43913	1.65687	0.303178	1.38517
'ARHGAP17	0.931254	1.41511	0.346421	1.55468
'ARHGAP18	0.927559	-0.675187	-1.77987	-0.881903
'ARHGAP19	-0.490203	0.126437	-0.278036	-0.370545
'ARHGAP19-SLIT1	-0.964171	0.188212	-0.290977	-0.615996
'ARHGAP20	-0.682867	1.62926	-1.11844	-0.099336
'ARHGAP21	0.763922	-2.38613	0.928188	-0.400693
'ARHGAP22	-0.213783	0.257749	-1.23041	-0.684991
'ARHGAP23	-0.134497	1.44229	0.678716	1.14691
'ARHGAP24	0.610851	0.868965	0.895441	1.37135
'ARHGAP25	-1.10468	1.58859	1.48445	1.13643
'ARHGAP26	-0.456847	2.32	-0.168623	0.978336
'ARHGAP26-AS1	-0.561999	2.28981	-0.168623	0.900199
'ARHGAP26-IT1	-0.463737	2.20782	-0.33495	0.813563
'ARHGAP27	1.32135	1.12374	0.55786	1.73375
'ARHGAP27P1	-2.75174	1.98949	1.22483	0.267073
'ARHGAP28	-0.919751	0.419	-1.07511	-0.909822
'ARHGAP29	-1.66429	0.207607	-0.913486	-1.36841
'ARHGAP30	0.068275	-1.22662	2.0395	0.508732
'ARHGAP31	-0.999559	-1.42829	-0.230134	-1.53459
'ARHGAP31-AS1	-0.999559	-1.31958	-0.230134	-1.47182
'ARHGAP32	-0.0472718	0.407202	-1.7167	-0.783333
'ARHGAP33	-0.586771	-0.179978	1.28137	0.297116
'ARHGAP35	-1.04921	-0.602404	0.228233	-0.821788
'ARHGAP36	-1.51183	-1.05557	-0.456466	-1.74583
'ARHGAP39	-0.776683	1.0975	0.436402	0.437183
'ARHGAP4	-2.14757	-0.665523	-0.0384454	-1.64634
'ARHGAP40	0.469842	1.8751	0.470081	1.62526
'ARHGAP42	-0.417592	0.718081	0.366983	0.385365
'ARHGAP44	-0.0200573	0.88028	-0.783338	0.0443891
'ARHGAP45	0.0240028	-0.802471	1.26321	0.279867
'ARHGAP5	-0.639329	0.541857	-1.03778	-0.655439
'ARHGAP5-AS1	-0.824431	0.545579	-1.03778	-0.760159
'ARHGAP6	-1.64287	-2.24008	-0.610575	-2.59433
'ARHGAP8	0.986713	0.582466	0.274715	1.06457
'ARHGAP9	-0.571752	0.494638	-0.18614	-0.15199
'ARHGDIA	-2.01428	0.800154	1.41353	0.115125
'ARHGDIB	-2.15959	2.94258	0.770143	0.896707
'ARHGDIG	0.270842	-0.128617	0.0188052	0.0929709
'ARHGEF1	0.354053	-0.342479	0.584057	0.343888
'ARHGEF10	1.48245	0.509303	-0.410571	0.912896
'ARHGEF10L	-0.780606	0.247421	2.22386	0.976113
'ARHGEF11	-0.68232	0.493132	2.41845	1.28706
'ARHGEF12	-0.40055	1.74625	-0.563861	0.451393
'ARHGEF15	-0.767411	0.648488	-0.559433	-0.391649
'ARHGEF16	-1.60761	0.23662	1.983	0.353342
'ARHGEF17	-1.17885	2.25179	0.0810913	0.666281
'ARHGEF18	-1.15003	1.07451	1.50523	0.825439
'ARHGEF19	-1.48598	0.483427	2.74028	1.00328
'ARHGEF2	0.151155	-0.559391	2.42634	1.16515
'ARHGEF25	-0.621658	0.597578	-0.741049	-0.441748
'ARHGEF26	-0.216442	-0.416714	-0.366612	-0.577216
'ARHGEF26-AS1	-0.15807	-0.416714	-0.336343	-0.526039
'ARHGEF28	0.348217	0.0367543	0.695212	0.623644
'ARHGEF3	-0.291355	-2.62997	1.23787	-0.971944
'ARHGEF3-AS1	-0.75896	-3.00474	1.44504	-1.33867
'ARHGEF33	-1.45852	-0.369648	0.0976787	-0.999097
'ARHGEF34P	0.147027	-1.69495	0.790295	-0.437414
'ARHGEF35	0.0810211	-2.04885	0.798498	-0.675113
'ARHGEF37	-1.32015	1.7086	-0.0443906	0.198642
'ARHGEF38	0.736268	0.956132	1.03731	1.576
'ARHGEF38-IT1	0.736268	0.956132	1.03731	1.576
'ARHGEF39	-1.93389	-0.831138	-0.128543	-1.6706
'ARHGEF4	-0.365103	-0.0556915	0.599614	0.103241
'ARHGEF40	-0.358636	1.44586	-1.10741	-0.0116574
'ARHGEF5	0.147027	-1.69495	1.22942	-0.183885
'ARHGEF6	-1.86721	-1.65782	-0.662432	-2.41763
'ARHGEF7	0.0249725	-0.494628	1.59457	0.649472
'ARHGEF7-AS1	0.188488	-0.568724	1.47522	0.632192
'ARHGEF7-AS2	0.0249725	-0.636737	1.59457	0.567425
'ARHGEF9	-1.26985	-2.26041	0.0889022	-1.98687
'ARID1A	-0.457379	-0.714125	1.33708	0.095593
'ARID1B	-0.760636	-0.492955	-1.16179	-1.39452
'ARID2	-1.68273	-0.581612	0.0752554	-1.26387
'ARID3A	-0.0672324	-0.0897486	1.26466	0.63952
'ARID3B	-2.15157	0.930536	1.06076	-0.0925369
'ARID3C	-2.22123	-0.864104	-0.630959	-2.1456
'ARID4A	0.919516	0.985618	-1.08934	0.470999
'ARID4B	-0.560576	-0.0927249	1.17154	0.299206
'ARID5A	0.144953	2.27309	0.396607	1.62504
'ARID5B	-0.337881	-0.486925	-0.870488	-0.978778
'ARIH1	-1.88542	0.82124	1.79332	0.420968
'ARIH2	0.250512	-0.800078	0.92394	0.216145
'ARIH2OS	0.250512	-0.800078	0.92394	0.216145
'ARL1	0.40533	-0.821852	0.785953	0.213291
'ARL10	0.144638	1.5443	-0.223124	0.846286
'ARL11	0.677855	-0.972556	0.954699	0.38105
'ARL13A	-0.461827	-1.55179	-0.293627	-1.33209
'ARL13B	0.760099	-1.00143	0.386225	0.0836557
'ARL14	0.0736991	0.729862	-0.595053	0.120382
'ARL14EP	1.76333	-0.602682	-0.386186	0.447136
'ARL14EPL	0.0340362	1.77191	0.379638	1.26185
'ARL15	-1.03281	0.555177	1.09255	0.355024
'ARL16	-2.28156	1.04292	1.16985	-0.0397155
'ARL17A	1.05369	1.59815	0.00142289	1.53187
'ARL17B	1.05369	1.59815	0.00142289	1.53187
'ARL2	-1.30323	2.12665	-0.649333	0.100511
'ARL2-SNX15	-1.30323	2.12665	-0.649333	0.100511
'ARL2BP	0.301571	2.06849	-0.194204	1.25623
'ARL3	-0.241185	-0.528055	0.589914	-0.103534
'ARL4A	1.24664	0.0456308	0.746675	1.17718
'ARL4C	-0.990199	1.57041	-0.626935	-0.0269778
'ARL4D	0.527276	1.74416	0.884437	1.82204
'ARL5A	-0.24689	0.886817	0.459321	0.634651
'ARL5B	0.554828	-1.3491	0.508672	-0.164893
'ARL5C	-0.0571826	0.839647	0.4703	0.723284
'ARL6	-0.0031265	0.479658	0.836099	0.757848
'ARL6IP1	1.99886	1.18413	0.75555	2.27392
'ARL6IP4	0.266513	0.880835	0.221873	0.79052
'ARL6IP5	-0.574854	-1.31475	-0.189777	-1.20053
'ARL6IP6	-0.392446	0.554287	0.358661	0.300512
'ARL8A	0.925747	-0.235638	1.35906	1.18309
'ARL8B	1.21823	-0.455708	0.691481	0.839472
'ARL9	-1.34667	-2.35967	1.0775	-1.51776
'ARMC1	-0.090499	0.064034	0.640598	0.35457
'ARMC10	0.0520464	-0.321356	0.797111	0.304726
'ARMC12	-0.202482	0.222941	1.45726	0.853164
'ARMC2	0.399106	-0.397353	-1.19339	-0.68799
'ARMC2-AS1	0.359385	-0.34211	-1.19339	-0.679028
'ARMC3	0.891475	-0.893197	0.029521	0.0160496
'ARMC4	0.364268	-1.11488	0.33882	-0.23775
'ARMC5	-0.467243	0.934091	-0.174446	0.168818
'ARMC6	0.576267	0.820514	1.32739	1.5728
'ARMC7	-3.91819	1.55418	0.590719	-1.02381
'ARMC8	-1.47281	0.833315	0.206627	-0.249914
'ARMC9	-0.41394	1.60288	-0.407077	0.45141
'ARMCX1	-0.318914	-1.87745	-0.283572	-1.43179
'ARMCX2	-0.300418	-1.87346	-0.27396	-1.41326
'ARMCX3	-0.300418	-1.90436	-0.27396	-1.4311
'ARMCX4	-0.34595	-1.84506	-0.318737	-1.449
'ARMCX5	-0.308746	-1.9045	-0.276723	-1.43758
'ARMCX5-GPRASP2	-0.308746	-1.9045	-0.276723	-1.43758
'ARMCX6	-0.300418	-1.90436	-0.27396	-1.4311
'ARMS2	1.43609	-1.09657	-0.946564	-0.350473
'ARMT1	-0.565602	0.309848	-2.18194	-1.4074
'ARNT	-0.597648	-1.88115	2.32403	-0.0893595
'ARNT2	-2.0091	1.18625	2.02589	0.694574
'ARNTL	0.658029	0.279995	0.103693	0.601435
'ARNTL2	-1.21981	1.82691	0.0547263	0.382106
'ARNTL2-AS1	-1.30638	1.78077	0.133137	0.350755
'ARPC1A	-0.709126	1.54687	0.918301	1.01385
'ARPC1B	-0.629905	1.39062	0.988982	1.01019
'ARPC2	-1.61696	1.79861	0.00516673	0.107861
'ARPC3	0.189267	0.844109	0.988762	1.16748
'ARPC4	0.788082	0.204043	0.717071	0.986804
'ARPC4-TTLL3	0.788082	0.204043	0.717071	0.986804
'ARPC5	1.0496	-0.761204	0.92759	0.702053
'ARPC5L	-0.669629	0.0867633	0.335556	-0.142784
'ARPIN	-2.85426	0.541463	2.28843	-0.0140706
'ARPP19	-1.16453	1.08433	0.799558	0.415323
'ARPP21	0.916099	-2.15264	0.181219	-0.60929
'ARR3	-1.68484	-0.848229	-0.0981767	-1.51915
'ARRB1	-1.89359	1.56834	0.68463	0.20749
'ARRB2	-0.529317	-0.439714	-0.374244	-0.775541
'ARRDC1	-1.23319	-0.223165	0.129662	-0.765969
'ARRDC1-AS1	-1.23351	-0.223165	0.129662	-0.76615
'ARRDC2	0.144313	0.460336	1.52691	1.23066
'ARRDC3	0.424525	0.868046	0.898278	1.26489
'ARRDC3-AS1	0.370507	0.868046	0.803752	1.17913
'ARRDC4	-1.28402	-1.16721	1.18319	-0.732105
'ARRDC5	-0.274378	0.761505	1.23059	0.991723
'ARSA	-0.711041	0.911705	0.401978	0.347936
'ARSB	0.536216	0.971364	0.497756	1.15778
'ARSD	-2.32217	-2.13251	-0.137839	-2.65149
'ARSE	-2.46387	-2.08267	-0.0402172	-2.64816
'ARSF	-2.37905	-2.29351	0.0813598	-2.65073
'ARSG	-3.35098	1.81596	0.663773	-0.503011
'ARSH	-2.36348	-2.17956	0.0813598	-2.57595
'ARSI	-1.3003	0.863033	-0.412813	-0.490795
'ARSJ	1.11458	-0.310896	1.56733	1.36891
'ARSK	0.880267	0.88865	0.846127	1.5098
'ART1	0.246174	-0.252093	0.130132	0.0717143
'ART3	-1.51266	0.679345	1.47614	0.371132
'ART4	-2.07772	3.13963	0.719087	1.02826
'ART5	0.246174	-0.502714	0.130132	-0.0729817
'ARTN	-2.11674	0.424177	1.81377	0.0699747
'ARV1	-0.0247036	0.183068	1.00973	0.674398
'ARVCF	-1.85234	0.921228	1.75718	0.476932
'ARX	-0.235111	-2.90452	-0.349868	-2.01466
'AS3MT	-0.28188	-0.274115	-0.0597294	-0.355489
'ASAH1	0.59471	-0.260668	-0.270206	0.036856
'ASAH2	-0.0678833	-0.0256677	0.365165	0.156816
'ASAH2B	-0.105079	0.00335429	-0.799433	-0.520283
'ASAP1	0.118687	2.28981	0.713859	1.80269
'ASAP1-IT1	0.27582	2.31694	0.962042	2.05236
'ASAP1-IT2	0.118687	2.32609	0.713859	1.82364
'ASAP2	-1.58099	1.20487	-0.127392	-0.290702
'ASAP3	-0.458372	0.837608	2.10762	1.43578
'ASB1	-0.704577	0.736102	-0.818986	-0.454641
'ASB10	-0.200729	-0.349707	1.45253	0.520824
'ASB11	-1.23705	-2.29241	0.00141834	-2.03692
'ASB12	-1.2661	-1.84462	-0.619812	-2.15382
'ASB13	0.400666	-1.02075	0.407934	-0.122483
'ASB14	-0.601023	-2.10309	1.08639	-0.93399
'ASB15	-0.777237	-2.15126	1.31252	-0.932989
'ASB16	-0.00544358	0.179723	0.186045	0.208033
'ASB16-AS1	0.101989	0.336943	0.186045	0.360831
'ASB17	-0.241205	-1.17365	-1.01457	-1.40263
'ASB18	-1.4063	1.62991	-0.963789	-0.427343
'ASB2	1.55081	2.54344	-1.23196	1.65254
'ASB3	-0.757526	0.877823	0.161194	0.162518
'ASB4	-0.504575	-0.450137	1.08287	0.073991
'ASB5	-0.277055	-0.910857	1.22234	0.01988
'ASB6	0.377501	-0.051319	0.720979	0.604578
'ASB7	-1.26533	-0.859726	0.723957	-0.808926
'ASB8	-0.570587	1.52565	0.444888	0.808265
'ASB9	-1.24508	-2.4916	0.00141834	-2.15656
'ASB9P1	-2.16117	1.08782	1.99519	0.532225
'ASCC1	-0.355476	-0.344208	-0.183517	-0.509916
'ASCC2	0.0350068	1.49957	-0.710383	0.47585
'ASCC3	0.239357	0.463881	-2.50998	-1.04312
'ASCL1	1.2799	-0.913035	-0.07357	0.169332
'ASCL2	-0.248494	0.322376	-0.122946	-0.0283275
'ASCL3	-0.00189761	-0.820168	-0.150209	-0.561343
'ASCL4	0.389922	0.502359	-0.797538	0.0547002
'ASCL5	0.50701	-0.0071862	1.20077	0.981838
'ASF1A	1.02788	0.290898	-1.79642	-0.275768
'ASF1B	1.00044	0.237082	1.15153	1.37932
'ASGR1	-0.603627	0.200538	-0.33427	-0.425714
'ASGR2	-0.673846	0.799784	-0.928065	-0.463108
'ASH1L	0.14511	-0.746345	1.79221	0.68761
'ASH1L-AS1	-0.214404	-1.02743	2.25924	0.5874
'ASH2L	1.10403	0.87851	-0.0205855	1.13273
'ASIC1	-0.755814	0.62544	0.189286	0.0340123
'ASIC2	0.257511	0.0559821	0.354169	0.385475
'ASIC3	-0.335486	0.553559	1.5857	1.04141
'ASIC4	-2.08844	1.10554	0.231029	-0.434095
'ASIC5	0.526403	-0.198808	1.69555	1.16807
'ASIP	-0.840871	0.793413	0.331916	0.164232
'ASL	-0.705533	-0.261257	1.63544	0.386044
'ASMT	-2.40039	-2.3005	-0.686164	-3.11022
'ASMTL	-2.30889	-2.44158	-0.385657	-2.96534
'ASMTL-AS1	-2.30889	-2.44158	-0.385657	-2.96534
'ASNA1	0.217402	-0.660757	1.34074	0.518103
'ASNS	-0.278483	1.48636	0.669734	1.08404
'ASNSD1	-2.80532	1.09999	0.188133	-0.875951
'ASPA	-0.168895	-0.634274	-0.419392	-0.705846
'ASPDH	-0.051945	0.413188	0.665563	0.592827
'ASPG	1.07826	1.69421	-1.25115	0.878334
'ASPH	-0.0377935	0.296919	0.621376	0.508358
'ASPHD1	-0.571402	0.698923	0.391719	0.299783
'ASPHD2	1.12556	1.48543	0.387609	1.73124
'ASPM	1.13733	-0.894865	1.39961	0.948054
'ASPN	-0.799835	-0.459397	0.959544	-0.173025
'ASPRV1	-1.25341	0.868635	1.78101	0.806117
'ASPSCR1	-2.11077	0.695222	1.12319	-0.168791
'ASRGL1	-0.605229	2.25597	-1.54093	0.0633979
'ASS1	0.384676	0.0496981	0.122532	0.32153
'ASTE1	-0.0974945	-0.0834264	0.203627	0.0131095
'ASTL	-0.22865	1.72614	1.38997	1.66708
'ASTN1	1.08988	-1.27088	0.59254	0.237606
'ASTN2	-1.27338	-0.336856	0.734584	-0.505557
'ASTN2-AS1	-1.19088	-0.438981	0.734584	-0.516886
'ASXL1	-1.75485	1.56784	0.486353	0.172824
'ASXL2	-2.03517	1.40768	-0.336241	-0.556414
'ASXL3	-0.744021	0.559693	-1.23708	-0.820652
'ASZ1	-1.18559	-1.66962	0.595955	-1.30438
'ATAD1	-0.267726	-0.478004	0.125742	-0.35795
'ATAD2	-0.18586	1.41721	0.97535	1.27404
'ATAD2B	-1.32408	1.22814	-0.217075	-0.180717
'ATAD3A	-1.7931	0.110594	1.48733	-0.112689
'ATAD3B	-1.78732	-0.501064	1.32069	-0.5587
'ATAD3C	-1.81319	-0.138513	1.48733	-0.268108
'ATAD5	-1.07462	1.35253	0.506446	0.452846
'ATAT1	0.896434	-0.655485	1.69407	1.11718
'ATCAY	-0.647038	0.104951	1.11785	0.332417
'ATE1	1.17715	-1.89857	-0.0305853	-0.434168
'ATE1-AS1	0.899669	-1.41317	-0.25521	-0.443814
'ATF1	-0.702745	1.20238	0.678144	0.679993
'ATF2	-0.866997	-0.154354	-0.430789	-0.838393
'ATF3	0.799224	-0.668942	0.912828	0.60224
'ATF4	0.208261	0.917445	2.30074	1.97826
'ATF5	-0.519156	0.201314	0.761723	0.256275
'ATF6	0.233113	0.530768	2.06589	1.63377
'ATF6B	-0.0457812	0.275062	1.37625	0.926952
'ATF7	-1.13357	1.62623	1.1537	0.950529
'ATF7IP	-2.30216	2.59623	0.76263	0.610082
'ATF7IP2	1.36679	1.95552	0.696622	2.32033
'ATG10	1.00815	0.000871459	0.367587	0.794787
'ATG101	-0.832018	2.78706	0.636747	1.49637
'ATG12	-0.270008	1.74381	0.247224	0.993637
'ATG13	0.408714	1.02865	1.06993	1.44759
'ATG14	0.0935244	-0.252026	-1.38765	-0.892674
'ATG16L1	-0.753192	1.17874	-0.93649	-0.294994
'ATG16L2	-1.06866	1.49879	0.827542	0.726112
'ATG2A	-1.12541	2.34088	-0.56901	0.373232
'ATG2B	1.72143	2.56983	-2.19025	1.21302
'ATG3	0.193189	0.26063	-0.714885	-0.150727
'ATG4A	-0.443074	-2.02964	-0.0917086	-1.48057
'ATG4B	-1.10927	0.400991	-1.39095	-1.21199
'ATG4C	-1.08773	-0.294875	0.277051	-0.638292
'ATG4D	0.56751	-0.410992	1.18787	0.776185
'ATG5	1.08885	0.110009	-1.6365	-0.252671
'ATG7	0.935283	0.216804	1.20117	1.35865
'ATG9A	-2.24226	0.388787	0.19831	-0.955612
'ATG9B	-0.396678	0.342484	1.5857	0.884218
'ATIC	-1.2388	0.204383	-1.05409	-1.2058
'ATL1	-0.797416	1.34504	-0.737758	-0.109772
'ATL2	-1.57043	-0.145335	-0.240763	-1.1296
'ATL3	-0.489971	1.78382	-1.0813	0.12271
'ATM	-0.0841581	0.382869	-1.25117	-0.549902
'ATMIN	-0.825889	2.9136	-0.713438	0.793436
'ATN1	-1.24539	0.814335	0.858312	0.246679
'ATOH1	0.881885	-0.483683	0.807555	0.696144
'ATOH7	-0.671092	-0.95737	-0.154458	-1.02937
'ATOH8	-0.685767	1.27121	1.2519	1.06079
'ATOX1	-0.947401	0.629976	-0.508447	-0.476818
'ATP10A	-1.899	0.800577	0.579472	-0.299614
'ATP10B	-0.975139	0.567483	-0.177838	-0.338035
'ATP10D	-3	0.303243	0.191373	-1.44649
'ATP11A	-0.748644	-0.389737	1.08665	-0.0298686
'ATP11A-AS1	-0.704142	-0.389737	1.04692	-0.02711
'ATP11AUN	-0.634664	-0.345785	1.08665	0.0613135
'ATP11B	-0.185911	-0.0874986	0.167589	-0.0610955
'ATP11C	-1.50492	-2.02836	-0.487322	-2.32129
'ATP12A	1.33956	-0.869451	1.27945	1.01011
'ATP13A1	0.45073	0.56455	0.812207	1.0551
'ATP13A2	-1.39026	0.64912	1.34134	0.346526
'ATP13A3	-0.930754	0.470717	0.0989845	-0.208454
'ATP13A4	-0.02244	1.23044	0.134974	0.775365
'ATP13A4-AS1	-0.0674301	0.993953	0.0858854	0.584514
'ATP13A5	-0.115486	0.747588	0.134974	0.442871
'ATP13A5-AS1	-0.0920376	1.35312	0.134974	0.806012
'ATP1A1	-1.30014	1.24665	0.304011	0.144638
'ATP1A1-AS1	-1.30014	0.477634	0.304011	-0.299354
'ATP1A2	0.00199798	-1.03267	2.18526	0.666603
'ATP1A3	0.0950182	-0.0763715	0.647274	0.384469
'ATP1A4	-0.00252207	-1.1415	2.31485	0.675982
'ATP1B1	0.578802	-0.346509	2.36322	1.49852
'ATP1B2	-0.544678	0.46184	-0.56188	-0.372228
'ATP1B3	-0.936466	-0.834282	-0.844009	-1.50963
'ATP1B4	-0.835633	-1.6571	0.0998133	-1.38155
'ATP23	-0.12735	0.234625	0.41935	0.304047
'ATP2A1	-0.789688	1.54393	0.505551	0.727342
'ATP2A1-AS1	-0.789688	1.54393	0.505551	0.727342
'ATP2A2	0.178898	0.995433	0.990724	1.25
'ATP2A3	-0.550718	-0.389732	0.42377	-0.298306
'ATP2B1	0.665827	-0.456008	0.300067	0.294383
'ATP2B1-AS1	0.0826603	0.480324	0.236747	0.461725
'ATP2B2	1.22443	0.245127	0.368125	1.06099
'ATP2B2-IT2	1.08557	-0.132579	0.459907	0.815737
'ATP2B3	-2.03528	-0.608462	-0.324422	-1.71367
'ATP2B4	1.14499	0.52693	0.905357	1.48799
'ATP2C1	0.0972422	0.0621108	0.203627	0.209567
'ATP2C2	0.0747435	2.67454	-0.952847	1.03717
'ATP4A	-0.114244	0.129168	1.50593	0.878066
'ATP4B	-0.865446	0.547395	0.986357	0.385846
'ATP5A1	-1.67264	0.503518	-0.861005	-1.1721
'ATP5B	-0.143957	0.931247	-0.265155	0.301455
'ATP5C1	0.939439	-0.0881616	0.394177	0.719064
'ATP5D	0.352606	-1.86887	1.44589	-0.0406314
'ATP5E	0.857984	1.20465	0.419899	1.43329
'ATP5F1	-0.453469	2.03324	-0.0762464	0.868058
'ATP5G1	-1.02683	1.81275	0.679526	0.846074
'ATP5G2	-1.08316	1.72852	1.17631	1.05174
'ATP5G3	-0.81077	-0.170391	-0.4695	-0.83754
'ATP5H	-3.81897	1.56037	0.196206	-1.19073
'ATP5I	-2.61251	0.384216	0.00657231	-1.28271
'ATP5J	-0.701634	0.0108557	-0.365755	-0.60999
'ATP5J2	-0.769894	1.97649	1.19311	1.38547
'ATP5J2-PTCD1	-0.61405	1.46428	1.19311	1.17972
'ATP5L	-0.21525	1.88182	-1.3053	0.208579
'ATP5L2	0.875804	1.62457	0.924462	1.97733
'ATP5O	-0.996153	-0.539181	-0.22619	-1.01702
'ATP5S	-0.768471	1.2039	-0.906315	-0.271864
'ATP5SL	0.543169	-0.826392	0.69698	0.238883
'ATP6AP1	-1.78195	-0.832364	0.431742	-1.26011
'ATP6AP1L	1.2917	-0.310055	0.164981	0.662006
'ATP6AP2	-0.487164	-1.78544	0.0702472	-1.27153
'ATP6V0A1	0.0155485	1.70925	0.682849	1.39005
'ATP6V0A2	-1.33166	1.15531	0.0773694	-0.0571488
'ATP6V0A4	-0.181537	-0.992181	1.96636	0.457634
'ATP6V0B	-2.49912	0.187552	1.81377	-0.287406
'ATP6V0C	1.16462	0.256346	0.696143	1.22232
'ATP6V0CP3	-0.76429	0.618953	1.27952	0.654821
'ATP6V0D1	-0.426957	3.05498	-0.0631463	1.48083
'ATP6V0D2	0.313659	1.95636	1.08862	1.93911
'ATP6V0E1	0.279433	1.53474	0.365044	1.25817
'ATP6V0E2	-0.630527	-0.176679	1.25387	0.257879
'ATP6V0E2-AS1	-0.630527	-0.176679	1.25387	0.257879
'ATP6V1A	-1.62182	0.738235	-0.965116	-1.06735
'ATP6V1B1	-1.65168	1.28634	1.54664	0.682028
'ATP6V1B1-AS1	-1.46904	1.74176	1.54664	1.0504
'ATP6V1B2	1.91465	0.181461	0.12494	1.28232
'ATP6V1C1	0.468812	2.53256	1.25207	2.45573
'ATP6V1C2	-1.54303	1.29825	-0.143695	-0.224287
'ATP6V1D	1.24646	1.85084	-1.27054	1.05468
'ATP6V1E1	-0.666945	1.09375	1.32667	1.01237
'ATP6V1E2	-1.94125	0.545958	-0.24486	-0.946944
'ATP6V1F	-1.465	0.0658045	1.45772	0.033791
'ATP6V1G1	-1.34054	-0.896498	1.06272	-0.677989
'ATP6V1G2	0.0407603	-0.0511881	1.55669	0.892733
'ATP6V1G2-DDX39B	0.0407603	-0.257664	1.36478	0.662724
'ATP6V1G3	0.771095	-1.57337	1.43175	0.363427
'ATP6V1H	0.981798	2.6111	1.18354	2.75768
'ATP7A	-1.63491	-1.50235	0.0460405	-1.78471
'ATP7B	1.25701	0.167867	1.13043	1.47531
'ATP8A1	-2.58206	0.803325	0.0886327	-0.975783
'ATP8A2	1.57359	-1.34759	1.44296	0.963572
'ATP8B1	-0.446311	0.752809	-0.938239	-0.364736
'ATP8B2	-0.661505	-0.5857	2.36045	0.642732
'ATP8B3	-0.775673	-0.745635	1.38352	-0.0795531
'ATP8B4	-1.53411	0.448576	0.383753	-0.405175
'ATP8B5P	-1.60982	-0.880311	-0.562205	-1.76227
'ATP9A	0.810337	1.68043	0.208168	1.55823
'ATP9B	0.424445	-0.762469	0.526289	0.108694
'ATPAF1	-2.16356	0.155259	1.15779	-0.491043
'ATPAF2	-0.357521	0.405618	0.308568	0.20592
'ATPIF1	-0.386795	0.569985	2.25672	1.40869
'ATR	-0.823437	3.70204	-0.415976	1.4218
'ATRAID	-2.73229	0.196323	-0.460467	-1.72999
'ATRIP	1.25885	-1.81891	1.37646	0.471343
'ATRN	-1.44897	1.44336	0.174895	0.0977365
'ATRNL1	0.22234	-0.913255	-0.844355	-0.886388
'ATRX	-1.69362	-1.72564	0.253861	-1.82754
'ATXN1	1.26222	-1.46073	1.44613	0.720319
'ATXN10	0.457008	0.13866	0.397377	0.573335
'ATXN1L	-0.552015	3.14337	-0.601542	1.14882
'ATXN2	0.035431	0.780692	1.16403	1.14324
'ATXN2L	-0.873939	1.72874	0.115385	0.560136
'ATXN3	0.596139	1.29006	-1.56162	0.187394
'ATXN3L	-1.20801	-2.31861	-0.100432	-2.09408
'ATXN7	0.415285	-0.984286	0.48961	-0.0458367
'ATXN7L1	-0.786445	-0.0077423	0.686966	-0.0619039
'ATXN7L2	-1.41639	-0.435295	0.258323	-0.919927
'ATXN7L3	0.101989	0.231937	0.400265	0.423885
'ATXN7L3B	1.011	0.767138	-0.405454	0.79252
'ATXN8OS	-0.221467	-0.289374	1.22872	0.414465
'AUH	-0.529052	-0.69324	0.951671	-0.156243
'AUNIP	-0.24237	0.244029	2.29176	1.32411
'AUP1	-0.912739	2.14343	1.59549	1.6317
'AURKA	1.65135	1.90389	0.469745	2.32382
'AURKAIP1	-1.55328	-0.338441	1.05583	-0.4826
'AURKAPS1	1.25722	-1.54583	0.589615	0.173787
'AURKB	-0.87266	0.889206	-0.300468	-0.163922
'AURKC	-0.0429079	0.150435	-0.0566883	0.0293516
'AUTS2	-0.963045	-0.287652	0.853536	-0.229301
'AVEN	-0.562208	1.5608	0.243582	0.717169
'AVIL	-0.59743	0.398178	-0.60422	-0.463885
'AVL9	-0.343769	0.427122	1.49584	0.911745
'AVP	-1.37352	1.6577	0.407809	0.399518
'AVPI1	-1.49322	-0.0763131	-0.202998	-1.02337
'AVPR1A	-0.639534	0.180979	-0.497488	-0.551972
'AVPR1B	1.69662	0.0424134	0.319273	1.18836
'AVPR2	-2.14757	-0.63414	-0.0384454	-1.62822
'AWAT1	-1.70051	-0.858577	-0.0518521	-1.50743
'AWAT2	-1.62409	-0.901434	-0.198264	-1.57258
'AXDND1	0.141839	-0.280352	1.08482	0.546351
'AXIN1	0.270842	0.207213	0.0188052	0.286862
'AXIN2	-3.21055	1.81009	1.17602	-0.129582
'AXL	0.581414	-0.285173	0.807686	0.637352
'AZGP1	-0.438219	1.97078	1.36469	1.67273
'AZGP1P1	-0.584972	1.98966	1.39483	1.61631
'AZI2	0.856409	-1.30465	0.583024	0.0778195
'AZIN1	0.473676	2.1799	1.25207	2.25492
'AZIN1-AS1	0.473676	2.1799	1.25207	2.25492
'AZIN2	-2.53304	-1.32452	2.04512	-1.04641
'AZU1	-0.149049	-0.042428	1.26466	0.619603
'B2M	-2.27046	0.537154	-1.12046	-1.64762
'B3GALNT1	0.151172	0.63498	-0.595053	0.110331
'B3GALNT2	-1.60133	-0.170021	1.2472	-0.30262
'B3GALT1	-0.822636	0.489701	0.234089	-0.0570692
'B3GALT2	0.707625	-0.916746	0.910427	0.404899
'B3GALT4	0.443086	-0.345707	1.51474	0.930756
'B3GALT5	-0.663653	0.998969	-1.09086	-0.436216
'B3GALT5-AS1	-0.773147	0.998969	-1.12497	-0.519124
'B3GALT6	-1.81924	-0.115357	1.8437	-0.0524846
'B3GAT1	0.428691	0.395315	-1.68121	-0.494904
'B3GAT2	0.494902	-0.777247	-1.43902	-0.99383
'B3GAT3	-0.276753	0.950034	-1.26557	-0.341959
'B3GLCT	1.97189	-1.68472	1.04887	0.771362
'B3GNT2	-1.336	0.970452	0.678	0.180394
'B3GNT3	-0.0640256	0.527953	1.52691	1.14941
'B3GNT4	-0.459358	0.92807	0.282592	0.433765
'B3GNT5	-0.876186	1.04793	0.495251	0.385092
'B3GNT6	-1.7166	1.66501	1.08705	0.597821
'B3GNT7	-0.100025	0.748326	-1.10531	-0.263856
'B3GNT8	0.446046	-0.826392	0.69698	0.182808
'B3GNT9	-0.317317	2.06658	-0.360716	0.801679
'B3GNTL1	-2.929	1.13167	0.709575	-0.628016
'B4GALNT1	-0.635748	0.627355	-0.750639	-0.438227
'B4GALNT2	-0.486351	1.47051	0.935433	1.10828
'B4GALNT3	-2.15195	0.263356	1.06429	-0.475909
'B4GALNT4	0.509822	-0.103062	0.78023	0.685309
'B4GALT1	-1.23384	-0.414813	-0.73714	-1.37744
'B4GALT1-AS1	-1.15277	-0.372182	-0.73714	-1.30602
'B4GALT2	-2.52259	0.479249	1.81377	-0.132542
'B4GALT3	0.148405	-1.18522	2.0159	0.565275
'B4GALT4	-0.722719	-1.56269	-0.17029	-1.4178
'B4GALT4-AS1	-0.926727	-1.4279	-0.17029	-1.45776
'B4GALT5	0.636202	1.66893	0.209514	1.45183
'B4GALT6	-1.42331	-0.178044	-1.5396	-1.81343
'B4GALT7	0.428739	1.89739	0.722226	1.75997
'B4GAT1	-0.687904	1.73012	0.244399	0.742828
'B9D1	0.414213	1.34271	0.660844	1.3959
'B9D2	0.335977	-0.434264	0.742869	0.37215
'BAALC	0.513147	2.78911	1.39926	2.71442
'BAALC-AS1	0.602479	2.78911	1.39926	2.76599
'BAALC-AS2	0.513147	2.78911	1.39926	2.71442
'BAAT	0.542921	-1.50732	0.950448	-0.00805561
'BABAM1	-0.408177	0.984725	1.57667	1.24316
'BACE1	-0.327329	2.00178	-1.39705	0.160161
'BACE1-AS	-0.317387	2.05097	-1.39705	0.194299
'BACE2	0.310168	0.126738	-1.20825	-0.445334
'BACH1	-1.04067	0.0235345	-0.763385	-1.02798
'BACH1-IT2	-1.13213	0.300369	-0.713342	-0.892066
'BACH2	0.22167	0.852581	-0.913711	0.0926875
'BAD	-0.835374	1.35539	-1.16558	-0.372719
'BAG1	-1.17171	-0.520449	-0.607947	-1.32797
'BAG2	0.270087	-1.42507	1.76359	0.351375
'BAG3	0.897917	0.272951	-0.332889	0.483807
'BAG4	0.812741	0.913062	-0.0205855	0.984508
'BAG5	1.16074	1.68364	-1.54025	0.752936
'BAG6	0.0979201	-0.365229	1.12755	0.49666
'BAGE2			-0.540344	-0.540344
'BAGE5			-0.540344	-0.540344
'BAHCC1	-2.30359	0.634721	0.639205	-0.594476
'BAHD1	-1.36507	1.67374	-0.549202	-0.138869
'BAIAP2	-2.34489	2.02045	1.46322	0.657474
'BAIAP2-AS1	-2.34489	2.35998	1.38267	0.806996
'BAIAP2L1	-0.305378	1.58759	0.978781	1.30539
'BAIAP2L2	0.619771	0.639363	2.15739	1.97253
'BAIAP3	0.980906	0.678637	0.779029	1.40791
'BAK1	0.410586	-0.48764	1.59345	0.875494
'BAMBI	0.569054	-1.47958	-0.140118	-0.606589
'BANCR	-2.91898	-0.339648	0.882814	-1.37168
'BANF1	-1.25711	1.75346	0.197738	0.400732
'BANF2	-1.25773	-0.209103	0.657204	-0.46744
'BANK1	1.026	0.788687	0.680316	1.44049
'BANP	-0.0369216	2.18039	-0.256267	1.08958
'BAP1	0.0593486	-2.28626	1.16263	-0.614461
'BARD1	-0.94002	1.11498	-0.572816	-0.229704
'BARHL1	-0.303766	0.551275	0.588957	0.482934
'BARHL2	-1.99341	0.47189	-1.25614	-1.60368
'BARX1	-0.352332	-1.46185	0.998499	-0.470934
'BARX2	-0.196754	0.782373	-1.56062	-0.562915
'BASP1	-2.04613	-0.295112	1.91076	-0.248535
'BASP1P1	0.725364	-0.462668	0.907019	0.675336
'BATF	0.599459	2.6291	-1.26434	1.13404
'BATF2	-1.30443	2.15421	-0.649333	0.11573
'BATF3	0.840051	-0.797795	0.749214	0.456955
'BAX	-0.427732	0.382343	0.313981	0.155072
'BAZ1A	-1.2386	-0.197113	-0.565821	-1.15559
'BAZ1B	-1.70485	1.07464	2.02628	0.80602
'BAZ2A	0.00281157	0.906526	-0.265155	0.371919
'BAZ2B	-1.01542	1.07339	0.416263	0.2738
'BBC3	-1.33723	0.172876	0.179224	-0.568764
'BBIP1	-0.0179981	-0.0806445	-1.04434	-0.659901
'BBOF1	0.0225176	2.06323	-1.05027	0.597834
'BBOX1	1.90205	-0.846935	0.387867	0.833107
'BBOX1-AS1	1.89769	-0.721258	0.387867	0.90315
'BBS1	-0.653889	1.91447	0.689503	1.12588
'BBS10	0.291517	0.948546	-1.09247	0.0852152
'BBS12	1.1484	1.67585	1.47723	2.48346
'BBS2	0.483738	1.9866	-0.521517	1.12515
'BBS4	-1.89298	1.05003	1.94143	0.634207
'BBS5	-1.15222	0.207924	0.285646	-0.380273
'BBS7	1.06344	1.07279	1.4234	2.05515
'BBS9	-0.587626	0.376474	1.12376	0.526896
'BBX	0.189723	0.457838	0.509225	0.667871
'BCAM	0.264998	-0.0501904	0.665328	0.508146
'BCAN	-0.700548	0.597464	2.40782	1.33064
'BCAP29	-0.880512	0.133995	0.603169	-0.0827623
'BCAP31	-2.29025	-0.735029	-0.0568598	-1.77947
'BCAR1	-0.218751	2.15757	-0.687567	0.722412
'BCAR3	-1.92496	0.669391	-1.55021	-1.61992
'BCAR4	0.608738	1.68852	1.10255	1.96288
'BCAS1	1.44159	1.48895	0.359163	1.89931
'BCAS2	-0.766998	1.95204	0.436916	0.936439
'BCAS3	-2.41466	2.40791	1.30976	0.752293
'BCAS4	-0.116079	1.47201	0.249943	0.927152
'BCAT1	-0.403067	2.07232	0.322936	1.15019
'BCAT2	-0.375433	0.396658	0.229945	0.145013
'BCCIP	1.45317	-0.627847	-0.210017	0.355245
'BCDIN3D	-0.353296	1.63897	0.172405	0.841825
'BCDIN3D-AS1	-0.353296	1.63897	0.172405	0.841825
'BCHE	0.357473	-1.04912	-0.291077	-0.567378
'BCKDHA	0.480209	-0.668608	0.742869	0.320124
'BCKDHB	-0.0681568	0.603594	-2.38067	-1.06534
'BCKDK	-0.670532	0.984699	0.491238	0.465
'BCL10	-1.58777	-0.0228325	-0.821931	-1.40443
'BCL11A	-1.29355	2.02724	0.275648	0.582737
'BCL11B	1.30038	1.97929	-1.79656	0.856268
'BCL2	0.901653	0.777867	-1.01234	0.385199
'BCL2A1	-2.45939	1.18801	2.38288	0.641728
'BCL2L1	-0.74946	1.80618	0.579805	0.944848
'BCL2L10	-0.831357	1.16409	0.548151	0.508579
'BCL2L11	0.0328045	2.60346	-0.202516	1.40512
'BCL2L12	-0.652151	-0.245587	0.404888	-0.284547
'BCL2L13	-0.356893	1.06873	1.32667	1.17693
'BCL2L14	-2.52101	2.21073	0.741313	0.248858
'BCL2L15	-1.34762	1.81433	0.50198	0.559272
'BCL2L2	-1.67385	1.83055	-0.607599	-0.260329
'BCL2L2-PABPN1	-1.67385	1.83055	-0.484626	-0.189331
'BCL3	0.369323	-0.36231	0.837766	0.487734
'BCL6	0.296087	-0.540041	-0.0330538	-0.15993
'BCL6B	-0.5504	0.684872	-0.928065	-0.458181
'BCL7A	-0.269117	0.977716	0.397396	0.638546
'BCL7B	-1.47799	1.01952	1.72963	0.733909
'BCL7C	-0.73077	0.9316	0.244164	0.256917
'BCL9	-0.226222	-1.0554	1.66992	0.224186
'BCL9L	-0.150974	1.21853	-0.632419	0.251227
'BCLAF1	0.395213	-0.284344	-1.71442	-0.925812
'BCO1	-0.299435	2.34983	-0.62491	0.823006
'BCO2	-0.0614915	1.77056	-1.8116	-0.0591962
'BCOR	-0.98839	-2.50158	0.333862	-1.82218
'BCORL1	-1.66755	-1.37746	-0.627288	-2.1202
'BCORP1	0.571876	1.3009	-1.21176	0.381635
'BCR	0.774743	1.02124	1.03597	1.63503
'BCRP2	-0.856543	0.518857	0.0350725	-0.174714
'BCRP3	0.403998	1.01274	-0.506203	0.525696
'BCS1L	-1.85329	2.01656	0.603856	0.442901
'BCYRN1	-1.47988	-0.982145	0.219077	-1.29496
'BDH1	-0.515117	-0.381231	-0.186398	-0.625123
'BDH2	0.719323	0.360598	0.602984	0.971626
'BDKRB1	1.50536	1.89489	-2.19025	0.698593
'BDKRB2	1.59005	2.33824	-2.2511	0.968329
'BDNF	1.79668	0.141449	-0.186685	1.0112
'BDNF-AS	1.75378	-0.405064	0.133433	0.855716
'BDP1	0.761591	-0.149616	0.695753	0.755017
'BEAN1	-0.140998	3.35555	-0.263229	1.70395
'BEAN1-AS1	-0.53745	3.42999	-0.153608	1.58132
'BECN1	0.401535	1.14804	0.83831	1.37864
'BECN2	-0.599487	0.186126	1.04278	0.363395
'BEGAIN	1.09319	1.56934	-1.58747	0.620683
'BEND2	-0.977183	-2.57069	0.0671391	-2.0096
'BEND3	0.829305	0.247731	-1.25093	-0.100395
'BEND3P3	-1.61785	-0.613574	-0.894348	-1.80466
'BEND4	-2.32714	0.205321	0.284502	-1.06077
'BEND5	-1.41315	-0.230802	-0.0757155	-0.992851
'BEND6	0.236745	-1.37932	1.676	0.307969
'BEND7	-0.482588	-1.26846	0.417839	-0.769726
'BEST1	-0.961203	2.0776	-0.683101	0.250165
'BEST2	0.108703	-0.610751	1.34074	0.484217
'BEST3	-2.01987	0.0934559	-0.84035	-1.59739
'BEST4	-2.16568	0.934529	1.3728	0.0817792
'BET1	-0.52382	-0.338834	0.514948	-0.200748
'BET1L	0.416534	0.395991	-0.192394	0.358033
'BEX1	-0.353951	-1.21256	-0.312406	-1.08479
'BEX2	-0.359154	-1.21483	0.017423	-0.898682
'BEX3	-0.352685	-1.21203	0.017423	-0.893332
'BEX4	-0.351594	-1.26559	0.017423	-0.923624
'BEX5	-0.299746	-1.88692	-0.276723	-1.42224
'BFAR	1.51726	2.17575	0.831183	2.61205
'BFSP1	-1.30328	-0.957943	0.623337	-0.945635
'BFSP2	-0.479318	-0.463384	0.193384	-0.432619
'BFSP2-AS1	-0.585554	-0.38086	0.193384	-0.446309
'BGLAP	-0.528292	-0.261103	2.44967	0.958559
'BGLT3	0.946871	-0.690243	-0.12657	0.075089
'BGN	-1.97313	-0.174203	-0.00225194	-1.24106
'BHLHA15	-0.95125	1.2371	1.50757	1.03543
'BHLHA9	-0.574886	0.49863	0.0350677	-0.0237799
'BHLHB9	0.0149987	-1.87599	-0.429562	-1.32245
'BHLHE22	0.0898901	0.68155	0.415373	0.685207
'BHLHE23	-0.930338	1.91951	0.243269	0.711552
'BHLHE40	1.14132	-0.838307	0.629403	0.538333
'BHLHE40-AS1	1.19292	-0.825617	0.660947	0.593661
'BHLHE41	-1.59777	1.39405	0.60091	0.229315
'BHMG1	0.377789	-0.719098	0.376716	0.0204422
'BHMT	0.672431	1.00086	0.486489	1.24695
'BHMT2	0.723869	0.998503	0.557087	1.31605
'BICC1	0.253932	-1.12886	-0.294707	-0.67529
'BICD1	-1.471	1.34491	0.476345	0.202221
'BICD2	-0.412421	-0.919907	0.957686	-0.2163
'BICDL1	-0.0599972	0.642646	0.36963	0.549799
'BICDL2	1.27428	0.368685	0.617952	1.30534
'BID	-0.643967	1.37016	1.23529	1.13246
'BIK	0.875536	0.230379	1.1302	1.29102
'BIN1	0.11055	0.690828	0.386923	0.686066
'BIN2	-0.395388	0.642304	0.604834	0.491758
'BIN3	1.7888	0.429333	-0.28733	1.11475
'BIN3-IT1	2.11748	0.492026	-0.0545306	1.47511
'BIRC2	-0.325294	0.514573	0.303264	0.28437
'BIRC3	-0.605573	0.536373	0.303264	0.135137
'BIRC5	-4.11652	1.41403	1.05812	-0.949379
'BIRC6	-2.73525	0.63396	0.12452	-1.14129
'BIRC6-AS2	-1.88498	-0.128409	-0.332554	-1.35443
'BIRC7	-0.455682	2.47141	0.186496	1.27146
'BIRC8	0.29989	0.394306	0.712633	0.812234
'BISPR	-0.350548	1.08665	1.52201	1.30372
'BIVM	-0.103967	-0.299353	0.453672	0.029071
'BIVM-ERCC5	-0.103967	-0.299353	0.453672	0.029071
'BLACAT1	1.30668	0.239011	0.642607	1.26341
'BLACE	0.0152975	-0.818007	1.09653	0.169639
'BLCAP	-0.171631	1.99897	0.336876	1.24951
'BLID	0.544482	1.7384	-0.468325	1.04764
'BLK	0.510758	1.11179	-0.542363	0.623645
'BLM	-2.45413	0.362446	2.17156	0.0461167
'BLMH	-0.810735	1.28546	-0.17984	0.17025
'BLNK	-1.36356	0.102904	-0.817024	-1.19955
'BLOC1S1	-0.852833	0.88983	0.0425648	0.0459354
'BLOC1S2	-1.05781	-0.909984	-0.815424	-1.60689
'BLOC1S3	0.447231	-0.311847	0.628242	0.44088
'BLOC1S4	-2.19	1.35887	0.136142	-0.401252
'BLOC1S5	1.9507	-0.791565	1.35722	1.45282
'BLOC1S5-TXNDC5	1.5877	-0.63893	1.48667	1.4061
'BLOC1S6	-1.81126	0.655573	-0.907843	-1.19138
'BLVRA	-1.59245	0.770207	0.985192	0.0940801
'BLVRB	0.0422564	-0.00129154	1.20657	0.720263
'BLZF1	0.591781	0.418779	2.29831	1.91038
'BMF	-0.570778	0.740531	-0.487337	-0.183357
'BMI1	1.03722	-1.28287	-0.0437514	-0.167084
'BMP1	1.06039	0.117985	-0.138161	0.600567
'BMP10	-1.12603	1.95905	1.2649	1.21123
'BMP15	-1.74084	-2.23652	-0.330858	-2.48735
'BMP2	-0.959271	0.5386	0.418521	-0.00124165
'BMP2K	-0.752599	-0.553048	0.96603	-0.196079
'BMP3	0.341305	1.03122	0.808119	1.259
'BMP4	-0.998214	0.887055	-0.983704	-0.632119
'BMP5	0.227585	-0.606607	1.22471	0.488257
'BMP6	1.69537	-0.975282	1.48667	1.27408
'BMP7	1.16899	2.26353	0.561368	2.30588
'BMP7-AS1	1.15881	1.58198	0.509952	1.87681
'BMP8A	-0.959839	-0.224986	1.6063	0.243339
'BMP8B	-0.801085	0.23494	1.52834	0.555522
'BMPER	0.391132	0.234302	1.17338	1.03854
'BMPR1A	-0.531221	-0.568123	-0.794369	-1.09334
'BMPR1B	0.569725	-0.768775	0.75072	0.318507
'BMPR1B-AS1	0.542757	-0.769592	0.75072	0.302466
'BMPR2	-2.50277	1.43237	0.130088	-0.542887
'BMS1	-0.433036	0.411511	-0.761554	-0.452111
'BMS1P17	1.29547	-0.668127	1.03151	0.957741
'BMS1P18	1.29547	-0.668127	1.03151	0.957741
'BMS1P20	1.19979	1.04005	1.17634	1.97233
'BMS1P21	-1.61785	-1.28944	-0.95696	-2.23102
'BMS1P22	1.29547	-0.668127	1.03151	0.957741
'BMS1P4	-0.561008	-0.297395	0.132436	-0.419137
'BMT2	-1.05271	-0.0244635	0.909569	-0.0967659
'BMX	-1.1351	-2.43933	-0.33777	-2.25871
'BNC1	-1.9616	1.61538	2.20289	1.07195
'BNC2	-0.947931	-0.767301	-1.55668	-1.88904
'BNIP1	0.287075	1.46706	0.365044	1.22351
'BNIP2	-0.787218	1.62855	1.28114	1.22541
'BNIP3	0.455573	-0.440897	0.0357297	0.0291021
'BNIP3L	1.45411	-0.0787731	-0.522257	0.492525
'BNIPL	-0.592811	-0.412467	2.18485	0.681027
'BOC	-1.1856	0.213303	-0.967763	-1.12009
'BOD1	0.569073	1.45291	-0.0229196	1.15416
'BOD1L1	-0.183901	0.0487658	-0.374623	-0.294309
'BOD1L2	0.402919	0.140555	-0.705708	-0.0936662
'BOK	-1.10927	0.408086	-1.39095	-1.20789
'BOK-AS1	-1.10927	0.394425	-1.39095	-1.21578
'BOLA1	-0.429196	-1.40922	1.65993	-0.103045
'BOLA2	-0.198008	1.57956	0.182768	0.903159
'BOLA2B	-0.198008	1.57956	0.182768	0.903159
'BOLA3	-0.929968	3.43422	1.29587	2.194
'BOLA3-AS1	-0.929968	3.12677	1.29587	2.0165
'BOLL	-2.12229	-0.0971799	0.615748	-0.925907
'BOP1	-0.819758	1.43992	0.338586	0.553535
'BORA	-0.380617	-1.19486	1.14797	-0.24682
'BORCS5	-2.68995	2.69009	0.839044	0.484501
'BORCS6	-0.518793	0.586299	-0.300468	-0.1345
'BORCS7	-0.179458	-0.274115	-0.0597294	-0.296355
'BORCS7-ASMT	-0.179458	-0.274115	-0.0597294	-0.296355
'BORCS8	0.553662	0.782852	1.66061	1.73039
'BORCS8-MEF2B	0.550422	0.768519	1.66061	1.72024
'BPESC1	-1.62127	0.300904	-0.463866	-1.03012
'BPGM	-0.227866	0.44527	1.50725	0.995732
'BPHL	0.259139	-0.136796	1.34659	0.84809
'BPI	0.419279	1.88735	0.498919	1.61979
'BPIFA1	-1.04814	2.07427	0.334096	0.785327
'BPIFA2	-1.07167	1.96903	0.546904	0.833847
'BPIFA3	-1.08222	2.11509	0.334096	0.789219
'BPIFA4P	-1.07167	2.11001	0.334096	0.792376
'BPIFB1	-0.969035	2.01983	0.537193	0.916827
'BPIFB2	-0.910822	1.90645	0.665485	0.959042
'BPIFB3	-0.934011	2.044	0.665485	1.02507
'BPIFB4	-0.954359	2.07883	0.536842	0.959162
'BPIFB6	-0.934011	2.00948	0.665485	1.00514
'BPIFC	0.830669	0.997057	1.38993	1.85771
'BPNT1	0.976329	-0.70679	0.685232	0.551237
'BPTF	-3.49737	2.0184	0.732906	-0.430738
'BPY2	0.571876	0.0637423	-1.30713	-0.3877
'BPY2B	0.571876	0.0637423	-1.30713	-0.3877
'BPY2C	0.571876	0.0637423	-1.30713	-0.3877
'BRAF	-0.00070215	0.0318072	1.27321	0.753049
'BRAP	-0.00601469	1.09588	1.17078	1.30519
'BRAT1	0.375316	-0.0409103	0.327886	0.382374
'BRCA1	0.337361	1.78154	0.302919	1.39824
'BRCA2	1.59803	-1.62081	1.23249	0.698424
'BRCC3	-1.72435	-1.77567	-0.196126	-2.13397
'BRD1	-0.410416	0.859904	0.296654	0.430785
'BRD2	-0.168601	0.160447	1.53881	0.883724
'BRD3	-1.35363	0.533559	0.680711	-0.0804599
'BRD4	0.143544	0.73096	1.11578	1.14909
'BRD7	0.882351	3.2045	0.452548	2.62083
'BRD7P3	0.590313	0.245015	-1.715	-0.507879
'BRD8	0.186594	1.29298	-0.00852846	0.849311
'BRD9	-1.88625	1.33434	-0.394324	-0.546307
'BRDT	-2.20556	0.488766	-1.3992	-1.79902
'BRDTP1	-0.883854	-1.62253	-0.295242	-1.61752
'BRE	-2.33967	0.491824	-0.723238	-1.48441
'BRE-AS1	-2.33967	0.491824	-0.723238	-1.48441
'BRF1	1.17257	1.89164	-0.478453	1.49289
'BRF2	1.30862	1.441	-0.0467813	1.56049
'BRI3	-0.290776	1.29791	0.978781	1.14657
'BRI3BP	-0.733751	1.35998	-0.0414295	0.337635
'BRICD5	0.90498	0.7484	0.619965	1.31252
'BRINP1	0.658663	-0.899365	0.334219	0.053992
'BRINP2	0.591732	0.174109	0.582938	0.778718
'BRINP3	1.43273	-1.36015	0.667951	0.427546
'BRIP1	-1.84442	1.55081	0.957655	0.383384
'BRIX1	-1.39221	0.142214	0.698989	-0.318126
'BRK1	0.997321	0.251895	0.837603	1.20483
'BRMS1	-0.604692	1.85716	0.244399	0.864217
'BRMS1L	-0.284558	-0.209208	-1.06369	-0.899198
'BROX	1.41186	0.531621	0.906139	1.64523
'BRPF1	0.786092	0.0961901	0.596289	0.853654
'BRPF3	-0.198754	0.386336	1.33014	0.876255
'BRS3	-1.86721	-1.58249	-0.0642738	-2.02879
'BRSK1	-0.871801	0.399523	0.120049	-0.20336
'BRSK2	0.39313	0.454238	0.411915	0.727048
'BRWD1	0.00969136	1.41557	-1.31112	0.065899
'BRWD1-AS1	-0.424232	1.46478	-1.31112	-0.156212
'BRWD3	-0.231435	-1.64019	-0.0211111	-1.09277
'BSCL2	-0.351719	1.61947	-0.836387	0.249049
'BSDC1	-2.60494	1.98196	2.23326	0.929695
'BSG	-0.393692	0.0726373	1.20988	0.513165
'BSN	0.163109	-0.862623	1.35061	0.375913
'BSN-AS2	0.163109	-0.895112	1.35061	0.357155
'BSND	-1.62522	-0.547775	1.46317	-0.40982
'BSPH1	-0.595734	1.1136	-0.324678	0.111536
'BSPRY	-1.54967	-0.698922	1.46227	-0.453987
'BST1	-0.20623	0.270105	0.310256	0.216005
'BST2	-0.297006	1.09131	1.52201	1.33732
'BSX	0.314212	0.700309	-1.1834	-0.0975029
'BTAF1	-0.590741	-0.746799	-0.183953	-0.878434
'BTBD1	-2.07563	1.39848	2.06974	0.804015
'BTBD10	1.08462	-0.598087	0.00744368	0.285198
'BTBD11	0.229695	0.160872	-0.810571	-0.242489
'BTBD16	1.50701	-1.06729	-0.700759	-0.150713
'BTBD17	-3.8686	1.16501	0.922787	-1.02814
'BTBD18	1.01718	2.29192	-0.771313	1.46519
'BTBD19	-2.12398	0.817381	1.3728	0.0382219
'BTBD2	-0.645375	-0.902861	1.37691	-0.0989132
'BTBD3	-1.61891	0.615172	0.60585	-0.229721
'BTBD6	1.23338	1.6495	-0.505029	1.37285
'BTBD7	1.53294	2.57007	-0.578481	2.03488
'BTBD8	-2.38015	-0.103936	-1.6205	-2.36979
'BTBD9	1.09243	-0.118921	1.11381	1.20511
'BTC	-1.12549	0.111088	1.13565	0.0700047
'BTD	1.01912	-0.784732	0.429633	0.383371
'BTF3	0.0860786	-0.277285	0.695212	0.290988
'BTF3L4	-2.95309	-0.740253	1.02272	-1.54189
'BTF3P11	-0.207838	-0.445129	1.10737	0.262347
'BTG1	0.905104	-0.114865	-0.0342736	0.436457
'BTG2	1.04383	0.658581	0.959831	1.53705
'BTG3	-1.90515	-0.767442	-0.986562	-2.11262
'BTG4	0.36266	1.50084	-1.10328	0.438915
'BTK	-0.566974	-1.39758	-0.435942	-1.38593
'BTLA	0.114148	0.295366	-0.81321	-0.233074
'BTN1A1	1.68354	-0.335105	1.3145	1.53745
'BTN2A1	1.58825	-0.51629	1.45554	1.45926
'BTN2A2	1.55553	-0.430318	1.45554	1.49
'BTN2A3P	1.55553	-0.397628	1.45554	1.50888
'BTN3A1	1.55553	-0.408815	1.45554	1.50242
'BTN3A2	1.65799	-0.134323	1.44271	1.71264
'BTN3A3	1.5464	-0.428598	1.45554	1.48572
'BTNL10	-1.06862	-0.961921	0.732511	-0.749417
'BTNL2	-0.0551856	0.163413	1.40205	0.871958
'BTNL3	-0.0183699	1.5637	0.21003	1.01346
'BTNL8	0.962713	1.56331	0.726036	1.87758
'BTNL9	0.858327	1.56537	0.483011	1.67819
'BTRC	-0.313982	-0.630121	-0.722482	-0.962203
'BUB1	-0.563269	2.43617	0.0105216	1.0874
'BUB1B	-1.19508	0.915975	-0.495772	-0.447372
'BUB1B-PAK6	-1.19508	1.01678	-0.695791	-0.504655
'BUB3	1.27878	-1.03626	-0.349795	-0.0619314
'BUD13	-0.38767	0.973263	-1.25098	-0.38416
'BUD23	-1.28795	1.07707	1.72963	0.876854
'BUD31	-0.61405	1.46418	1.08793	1.11894
'BVES	0.612256	1.35972	-1.9521	0.0114764
'BVES-AS1	0.612256	1.32622	-1.97031	-0.018377
'BYSL	-0.295822	0.127507	1.78189	0.9316
'BZW1	-1.93177	2.37472	0.113374	0.321197
'BZW2	1.84897	-0.293107	0.794065	1.35673
'C10orf10	-0.270695	-0.318396	-0.948966	-0.887998
'C10orf105	-0.635379	-0.485383	-0.28065	-0.809105
'C10orf107	-0.312394	-0.534862	-0.90502	-1.01168
'C10orf11	-1.04362	0.176606	-0.955263	-1.05209
'C10orf111	0.0537624	-1.66016	0.216261	-0.802594
'C10orf113	1.23456	-0.889603	-0.242671	0.0590523
'C10orf120	0.949271	-0.741954	-1.07811	-0.502751
'C10orf126	0.615173	-1.26522	-0.150914	-0.462433
'C10orf128	-0.176803	0.125224	-0.725926	-0.448893
'C10orf142	0.37169	-0.14895	-1.09967	-0.506294
'C10orf25	-0.360413	-0.103654	-0.948966	-0.815815
'C10orf35	-0.538154	0.0433202	-0.166102	-0.381591
'C10orf53	0.250771	0.428055	-1.01888	-0.196329
'C10orf55	-0.842486	0.75343	0.134305	0.0261242
'C10orf62	-1.41572	0.134689	-0.645593	-1.11233
'C10orf67	0.866183	-1.12522	0.435159	0.101686
'C10orf71	-0.369883	0.534216	-1.03079	-0.500249
'C10orf71-AS1	-0.369883	0.534216	-1.03079	-0.500249
'C10orf76	-0.345403	-0.618897	-0.206331	-0.675864
'C10orf82	0.673352	-0.605693	-0.117122	-0.0285569
'C10orf88	1.13369	-1.61263	-0.884292	-0.787061
'C10orf90	1.58485	-0.43675	-0.442264	0.407514
'C10orf91	0.925896	0.00830346	0.221657	0.667334
'C10orf95	-0.243332	-0.418906	0.147672	-0.297085
'C10orf99	-0.14068	0.102102	0.0901975	0.0298025
'C11orf1	-0.0769563	1.38397	-1.56384	-0.148282
'C11orf16	-0.265563	-0.929261	-0.150209	-0.776555
'C11orf21	-0.211327	0.143239	-0.122946	-0.110293
'C11orf24	-0.307847	1.82348	1.00224	1.45369
'C11orf40	0.717332	0.448843	0.0780212	0.718337
'C11orf42	0.294326	-0.0614068	-0.240398	-0.00431815
'C11orf44	-0.127996	0.459679	-1.83945	-0.870509
'C11orf45	0.0357702	0.725834	-1.46694	-0.407227
'C11orf49	0.496002	0.911819	0.53248	1.12023
'C11orf52	-0.0769563	1.2888	-1.56384	-0.203227
'C11orf53	-0.706356	0.846864	-1.42336	-0.740657
'C11orf54	-1.2534	2.44343	-0.862442	0.189135
'C11orf57	-0.0634222	1.44482	-1.56384	-0.105331
'C11orf58	0.430765	-0.157097	0.113038	0.223265
'C11orf63	0.209306	0.675818	-1.58986	-0.406878
'C11orf65	-0.182703	0.31503	-1.22157	-0.628876
'C11orf68	-1.25853	1.64346	-0.411608	-0.0154059
'C11orf70	-0.530136	0.588611	0.15023	0.120496
'C11orf71	0.980112	1.888	-0.763999	1.21481
'C11orf72	-0.816773	1.43837	0.756193	0.795465
'C11orf74	0.517622	1.133	0.754846	1.3888
'C11orf80	0.591992	2.00772	0.991212	2.07322
'C11orf84	-0.86973	2.09428	-1.13934	0.0491972
'C11orf86	-0.443458	1.13514	0.970886	0.959882
'C11orf87	0.574433	0.745011	-1.65145	-0.191681
'C11orf88	0.304195	1.54484	-1.24866	0.346627
'C11orf91	1.24198	0.350288	0.319037	1.10349
'C11orf94	0.20147	0.349911	1.06227	0.931642
'C11orf95	-0.915148	2.23048	-0.89903	0.240351
'C11orf96	0.263166	0.841428	1.20937	1.33597
'C11orf97	-0.806335	2.37156	-0.255741	0.756028
'C11orf98	-0.363402	1.56124	-1.12016	0.0448481
'C12orf10	-0.422392	1.54894	1.14631	1.31223
'C12orf29	1.5061	-0.0890781	0.139971	0.898928
'C12orf4	-0.935971	1.27962	0.782511	0.650191
'C12orf40	-1.22971	0.826752	0.0459432	-0.206125
'C12orf42	1.10035	0.0215267	-0.0418874	0.623532
'C12orf43	0.82026	1.2828	0.599707	1.56044
'C12orf45	0.818666	0.095861	0.181185	0.632609
'C12orf49	0.75547	0.658865	0.745882	1.2472
'C12orf50	1.44875	-0.171344	0.140709	0.818751
'C12orf54	-0.550712	1.75033	0.807291	1.15869
'C12orf56	-1.04378	-0.133818	-0.31441	-0.861413
[truncated: 23,061 more rows]

## Sheet: File S6C. cBio Z scores (CNA)
Gene	BLCA_MSKCC_2012	BRCA_Metabric	LIHC_AMC	LUAD_BROAD	Pan-cancer meta-Z
'A1BG	-2.41478	-0.0165356	-0.00329976	-0.22193	-1.32827
'A1BG-AS1	-2.41478	0.0286605	-0.00329976		-1.37953
'A1CF	0.823365	-1.8224		0.0181774	-0.566301
'A2BP1				-0.942504	-0.942504
'A2LD1				-1.48414	-1.48414
'A2M	0.130191	-1.19274		-2.38373	-1.98971
'A2M-AS1		-1.07044			-1.07044
'A2ML1	0.130191	-0.796613		-2.38373	-1.761
'A2MP1		-1.12055			-1.12055
'A3GALT2	0.0399724	-3.73026			-2.60943
'A4GALT	-0.450027	-1.96986		-1.31777	-2.15794
'A4GNT	-0.230739	-0.0595888		-0.0578685	-0.201031
'AAA1				-0.319101	-0.319101
'AAAS	1.38464	2.09889		0.0785674	2.05658
'AACS	1.46994	-0.567499		1.57275	1.42905
'AACSL				-1.62359	-1.62359
'AACSP1		3.3159			3.3159
'AADAC	-0.217485	0.94408		-0.0873151	0.369089
'AADACL2	-0.217485	1.10239		-0.43173	0.261643
'AADACL3	-0.516631	-3.95277		-0.0252908	-2.59501
'AADACL4	-0.876046	-3.94342		-0.0252908	-2.79712
'AADAT	-0.954806	-1.28913		-0.7223	-1.71256
'AAED1	2.31742	-2.65067			-0.235638
'AAGAB	0.480722	-1.72173		-0.791686	-1.17358
'AAK1	-0.209102	-0.0293534		0.725902	0.281427
'AAMDC	1.09167	1.16637			1.59668
'AAMP	1.09354	-0.292441		-1.81605	-0.585982
'AANAT	-0.249199	0.523482		1.05352	0.766605
'AAR2	0.547338	3.36451			2.7661
'AARD	0.607549	4.66858	2.24593		4.34286
'AARS	-0.0626222	-0.105919		0.206469	0.0218978
'AARS2	0.245245	0.943976	1.26702	1.49265	1.97444
'AARSD1	-0.649981	-2.2973		0.407384	-1.46641
'AASDH	-0.551238	-0.945526		-1.39028	-1.66684
'AASDHPPT	0.950152	-4.04056		0.0838295	-1.73585
'AASS	-0.15047	-2.62776	3.7476	-0.87244	0.0484625
'AATF	0.165425	-0.755091		0.807163	0.125572
'AATK	-0.139602	0.35792		1.20907	0.824102
'AATK-AS1		0.266467			0.266467
'ABAT	0.665458	-0.793561		-0.72676	-0.493556
'ABCA1	2.42314	-1.0785		-4.28963	-1.70029
'ABCA10	0.112715	1.25651		1.11868	1.43639
'ABCA11P	-1.27199	-3.62335	-0.00325396		-2.82821
'ABCA12	1.13923	-0.35852			0.552046
'ABCA13	-0.589281	-1.21444	-0.00338192	0.729064	-0.539018
'ABCA17P	0.272819	-0.979615		-1.27274	-1.14288
'ABCA2	1.91046	-0.556722		-0.669596	0.394987
'ABCA3	0.464089	-0.983816		-1.27274	-1.03488
'ABCA4	-0.615383	-3.64842		0.395029	-2.23364
'ABCA5	0.112715	1.16927		1.11868	1.38602
'ABCA6	0.112715	1.27183		1.11868	1.44524
'ABCA7	0.480253	-1.82099		-1.20761	-1.47129
'ABCA8	0.112715	0.898793		1.11868	1.22986
'ABCA9	0.112715	1.25997		1.11868	1.43839
'ABCA9-AS1		1.1723			1.1723
'ABCB1	-1.14073	-2.72349		0.464171	-1.96302
'ABCB10	-0.656863	0.202141	2.42599	2.27285	2.12206
'ABCB11	0.852641	-1.20777		-0.171316	-0.303943
'ABCB4	-1.14073	-2.3443		0.464171	-1.74409
'ABCB5	-0.029916	-0.83084		0.0290172	-0.480205
'ABCB6	1.09354	-0.65811		-0.589339	-0.088857
'ABCB7		-3.20005		-0.672473	-2.73829
'ABCB8	-0.626838	-4.5458		0.0198599	-2.97496
'ABCB9	1.88031	0.543875		2.10265	2.61357
'ABCC1	1.13677	-1.5424		-0.780705	-0.684933
'ABCC10	0.187916	1.14304	1.2311	1.80057	2.18131
'ABCC11	0.107357	0.910868		0.684081	0.982827
'ABCC12	0.107357	1.32686		0.647275	1.20175
'ABCC13	1.54917	-0.21396		-1.95825	-0.359711
'ABCC2	-0.447708	-1.59578		-1.58931	-2.0974
'ABCC3	-0.17449	1.34733		0.944722	1.22258
'ABCC4	-0.294702	-1.21394		-0.850116	-1.36183
'ABCC5	0.2711	0.795391		0.163336	0.710041
'ABCC5-AS1		0.795391			0.795391
'ABCC6	1.13677	-1.42347		-0.780705	-0.616266
'ABCC6P1	1.13677	-1.28125		-0.780705	-0.534159
'ABCC6P2		-1.45528		-0.780705	-1.58108
'ABCC8	0.954811	-0.822132		-0.803819	-0.387483
'ABCC9	0.0241429	-1.10715		-1.35477	-1.40745
'ABCD1		-1.93696		1.49571	-0.31201
'ABCD2	1.00922	0.340893		0.476204	1.05443
'ABCD3	-0.615383	-3.56013		0.395029	-2.18266
'ABCD4	1.16196	-0.757366		2.12638	1.46126
'ABCE1	-1.01945	-0.00984881		-1.47789	-1.44753
'ABCF1		-0.187736		2.27312	1.47459
'ABCF2	-0.626838	-4.24132		0.0198599	-2.79917
'ABCF3	-0.189291	0.820547		0.163336	0.458758
'ABCG1	1.23162	-0.40039		-1.53429	-0.405911
'ABCG2	-0.889862	-1.72011		-2.45037	-2.92159
'ABCG4	0.925761	-3.6632		-0.796261	-2.04018
'ABCG5	0.110959	-1.11704		1.007	0.000533286
'ABCG8	0.110959	-1.07623		1.007	0.0240942
'ABHD1	-0.563107	-1.50811		0.990203	-0.624123
'ABHD10	0.461642	0.398455		-1.0187	-0.0915707
'ABHD11	-0.862862	-0.178079		0.0800383	-0.554777
'ABHD12	0.0336733	0.389442		-0.0667547	0.205745
'ABHD12B	-0.245064	0.458578		1.23082	0.833886
'ABHD13	-0.153664	-1.48724	0.676028	-1.72306	-1.34397
'ABHD14A	-0.402119	-2.41782		-2.60599	-3.13267
'ABHD14A-ACY1		-2.41782			-2.41782
'ABHD14B	-0.402119	-2.41782		-2.60599	-3.13267
'ABHD15	0.456198	1.39842		0.339583	1.26682
'ABHD16A		-0.333585			-0.333585
'ABHD16B	1.5536	3.69772			3.71324
'ABHD17A	0.480253	-1.66881			-0.840438
'ABHD17B	1.78536	-4.39792			-1.84736
'ABHD17C	0.67204	-2.69045			-1.42723
'ABHD18	-0.473438				-0.473438
'ABHD2	0.67204	-1.29967		-1.94231	-1.48376
'ABHD3	-0.0675589	-3.65355		1.0633	-1.53449
'ABHD4	-0.100188	0.486758		0.367924	0.435607
'ABHD5	0.620267	-2.03055		-3.91588	-3.07506
'ABHD6	0.0746329	-4.28893		-2.60599	-3.9377
'ABHD8	0.636145	-1.30647		-0.861608	-0.884463
'ABI1	-0.137261	-1.4571		0.369771	-0.707017
'ABI2	1.10111	-1.16515		-0.453464	-0.298778
'ABI3	0.0173525	1.56691		0.577352	1.24801
'ABI3BP	0.529122	0.971595		-1.0187	0.278292
'ABL1	1.66929	-0.0606804		-1.16079	0.258547
'ABL2	-1.42639	0.388334		1.86204	0.475723
'ABLIM1	-0.256147	-2.22577		-0.406121	-1.66741
'ABLIM2	-0.739441	-3.56308	-0.00459791	1.20786	-1.54963
'ABLIM3	1.02365	1.5698		-2.22909	0.210363
'ABO	2.01857	-0.811572		-1.20646	0.00031052
'ABP1				0.0533953	0.0533953
'ABR	0.855041	-3.77199	3.04622	0.366217	0.24774
'ABRA	1.01746	4.41983	2.0014	-0.746514	3.34609
'ABRACL	1.7571	0.339658			1.48263
'ABT1	0.38564	-0.0378209	-0.0037446	2.11815	1.23111
'ABTB1	0.209999	0.172365		-1.26699	-0.51074
'ABTB2	1.79941	0.821508		-0.854336	1.01994
'ACAA1	-0.0851904	-1.48281		-2.8279	-2.53797
'ACAA2	-0.281928	-3.30189		-0.890181	-2.58306
'ACACA	0.375298	-0.509099		0.457324	0.186786
'ACACB	1.0806	-0.211075		0.613039	0.855961
'ACAD10	0.689716	0.412534		1.49614	1.50018
'ACAD11	-0.230739	0.679286		-0.137449	0.179613
'ACAD8	0.86064	-2.411		0.197645	-0.780989
'ACAD9	-0.063301	1.13894		-1.26699	-0.110477
'ACADL	1.17592	-0.972464		1.81605	1.16597
'ACADM	-0.285642	-4.16596		0.382779	-2.34914
'ACADS	1.38136	0.497519		1.96183	2.21744
'ACADSB	0.853104	-2.79138		-0.819101	-1.59197
'ACADVL	0.178874	-4.05782		0.0975267	-2.18321
'ACAN	0.67204	-1.54159		-0.556699	-0.823448
'ACAP1	0.623144	-4.0852		0.0975267	-1.94251
'ACAP2	-0.638931	2.2038		0.482721	1.18218
'ACAP3	-0.403671	-4.11852			-3.19767
'ACAT1	0.978686	-3.71834		0.0838295	-1.53334
'ACAT2	1.14064	1.0771		0.686521	1.67678
'ACBD3	-0.656863	0.226157	2.42599	2.25394	2.12461
'ACBD4	0.455547	-2.49769		-0.814281	-1.64916
'ACBD5	-0.137261	-1.58368		0.369771	-0.780101
'ACBD6	-1.07653	0.152751	3.16286	1.53069	1.88488
'ACBD7	0.565045	-1.27116		0.972338	0.153706
'ACCN1				0.581213	0.581213
'ACCN2				1.35003	1.35003
'ACCN3				0.0198599	0.0198599
'ACCN4				-1.81605	-1.81605
'ACCN5				-1.75742	-1.75742
'ACCS	1.70591	0.129689	-0.00296457	-1.27158	0.280525
'ACCSL	1.70591	0.102991	-0.00296457	-1.27158	0.267176
'ACD	0.185201	0.195557		0.385194	0.442223
'ACE	0.323214	0.995365		1.2553	1.48603
'ACE2		-1.67747		-1.15823	-2.00514
'ACER1	0.562145	-1.89219		-3.5404	-2.81195
'ACER2	1.50633	-3.62967	-0.00296457	-3.55027	-2.83829
'ACER3	0.653803	0.8863		-0.796611	0.429255
'ACHE	-0.75645	-2.42389		-0.0235795	-1.84978
'ACIN1	0.248789	-0.0470565		0.0861818	0.166227
'ACKR1	-0.0828648				-0.0828648
'ACKR2	0.620267	-2.14792			-1.08021
'ACKR3	0.53135	-1.86437			-0.942586
'ACKR4	-0.230739	0.571218			0.240755
'ACLY	-0.686291	-1.68041		0.540962	-1.05409
'ACMSD	1.10574	-2.10707			-0.708049
'ACN9				0.118323	0.118323
'ACO1	-0.148841	-2.63264		-2.797	-3.22074
'ACO2	-0.764375	-1.99062		-0.558226	-1.91289
'ACOT1	0.721226	-1.3776	0.00325396	2.12638	0.736632
'ACOT11	-0.0895449	-1.87975		-0.0507566	-1.16628
'ACOT12	-0.123079	0.624921		-2.64655	-1.23825
'ACOT13	-0.562625	0.626192	-0.0037446	2.11815	1.08899
'ACOT2	0.721226	-1.26036		2.12638	0.916398
'ACOT4	0.721226	-1.26036		2.12638	0.916398
'ACOT6	0.721226	-1.18632		2.12638	0.959144
'ACOT7	0.269458	-4.18262		-1.81737	-3.30852
'ACOT8	0.876791	2.7397		-0.424945	1.84264
'ACOT9		-0.574324		-0.47967	-0.745286
'ACOX1	-0.270374	1.28759		0.431428	0.836374
'ACOX2	0.0746329	-3.71124		-2.60599	-3.60417
'ACOX3	-1.0283	-3.5785	-0.00325396	1.20786	-1.7011
'ACOXL	1.41349	-1.76223		1.53758	0.68637
'ACP1	0.130251	-1.19035	-0.00310347		-0.61384
'ACP2	1.34742	-1.14463		-1.70821	-0.869159
'ACP5	0.438598	-0.588933		-2.04158	-1.2655
'ACP6	-0.315978	-1.26539	2.48804	-0.641739	0.13247
'ACP7	-1.31436				-1.31436
'ACPL2				0.569104	0.569104
'ACPP	-0.230739	0.559094		-0.317078	0.00651049
'ACPT	-2.36722	-0.418036	-0.00329976	0.163805	-1.31237
'ACR	-0.0393359	-0.665198			-0.498181
'ACRBP	0.492977	-1.68743		-1.56961	-1.59583
'ACRC		-2.72885		-1.37566	-2.90233
'ACRV1	0.471343	-3.50552		0.713594	-1.33979
'ACSBG1	0.67204	-2.25269		-1.98465	-2.05842
'ACSBG2	0.562145	-1.99037		-3.04447	-2.58231
'ACSF2	0.0173525	1.4313		1.22167	1.54171
'ACSF3	0.470467	-1.96997		-0.903309	-1.38726
'ACSL1	-0.782858	-0.289968		0.404484	-0.385867
'ACSL3	0.775143	-0.843288		-1.06099	-0.651908
'ACSL4		-2.8427		1.33348	-1.06718
'ACSL5	-0.568248	-2.62457		-0.406121	-2.07785
'ACSL6	0.398816	1.0015		-3.79106	-1.3803
'ACSM1	0.932003	-1.36751		-1.25419	-0.975546
'ACSM2A	0.932003	-1.49657		-1.25419	-1.05006
'ACSM2B	0.932003	-1.47493		-1.25419	-1.03756
'ACSM3	0.932003	-1.28368		-0.995795	-0.777961
'ACSM4	0.243145	-1.18861		-1.94904	-1.67114
'ACSM5	0.932003	-1.58137		-1.25419	-1.09902
'ACSM6	-0.447708				-0.447708
'ACSS1	0.0336733	-0.026653		-0.284356	-0.16012
'ACSS2	0.239659	3.51178		-0.283682	2.00211
'ACSS3	0.586275	2.37545		-0.343305	1.51174
'ACTA1	-0.656863	0.178869	2.42599	2.17638	2.06219
'ACTA2	0.1313	-2.842		-0.714196	-1.97736
'ACTA2-AS1		-2.87371			-2.87371
'ACTB	-0.099119	0.0867828		-0.0234052	-0.0206353
'ACTBL2	-0.98484	1.47456		-1.61785	-0.651329
'ACTC1	1.28899	-4.20162		-0.531495	-1.98847
'ACTG1	-0.139602	0.391807		1.36894	0.935969
'ACTG1P4		-3.46654			-3.46654
'ACTG2	0.0617572	1.21797		1.29857	1.48858
'ACTL10	-0.209286	2.7475	-0.00424922		1.46298
'ACTL6A	-0.358891	2.14845		0.285603	1.1981
'ACTL6B	-0.508051	-2.28092		0.286086	-1.44504
'ACTL7A	2.24908	-1.15398		-2.29706	-0.693954
'ACTL7B	2.24908	-1.08724		-2.29706	-0.655424
'ACTL8	-0.145595	-4.92796		-0.295113	-3.0996
'ACTL9	0.562145	-2.1826		-0.557967	-1.25771
'ACTN1	0.721226	-1.25837		0.903798	0.211688
'ACTN1-AS1		-1.42064			-1.42064
'ACTN2	-1.24655	-0.233205	2.42599	2.12353	1.53488
'ACTN3	0.488179	1.92964	-0.00313822	2.03748	2.22608
'ACTN4	-0.728236	-0.454013	-0.00329976	2.29548	0.554966
'ACTR10	0.376064	1.01504		0.302844	0.978003
'ACTR1A	-0.568248	-1.57628		-1.58931	-2.15573
'ACTR1B	0.422685	-2.02394		-0.427927	-1.17155
'ACTR2	0.60119	0.0287913		1.11899	1.00977
'ACTR3	0.935425	-0.816011		1.53758	0.956663
'ACTR3B	-1.00923	-4.26975		0.0198599	-3.03635
'ACTR3BP2		0.304894			0.304894
'ACTR3BP5		-3.21317			-3.21317
'ACTR3C		-4.38259		0.0812084	-3.04154
'ACTR5	0.841624	2.49832		-0.494159	1.64302
'ACTR6	0.689716	-0.224278		0.405436	0.5028
'ACTR8	-0.365871	-3.20042		-2.6253	-3.57471
'ACTRT1		-2.72071		1.00543	-1.21289
'ACTRT2	-0.72657	-4.59045			-3.7597
'ACTRT3	-0.358891	1.97346	-0.0037446		0.93001
'ACVR1	0.100681	-1.43094		-0.265715	-0.921434
'ACVR1B	0.897811	1.69229		1.6359	2.43989
'ACVR1C	0.283096	-1.53069		-0.265715	-0.873709
'ACVR2A	1.23972	-1.69903		0.0889825	-0.213808
'ACVR2B	-0.0851904	-1.43177		-2.8279	-2.5085
'ACVR2B-AS1		-1.44077			-1.44077
'ACVRL1	0.897811	1.75176		1.41893	2.34895
'ACY1	-0.402119	-2.41782		-2.60599	-3.13267
'ACY3	0.090278	0.896039	-0.00365372	2.03748	1.51007
'ACYP1	1.16196	-1.11445		2.33407	1.375
'ACYP2	0.561376	-0.990456		1.09882	0.386677
'ADA	0.804576	2.09395		0.0219774	1.68616
'ADA2	-0.76499				-0.76499
'ADAD1	0.0631326	-0.999335		-2.06224	-1.73115
'ADAD2	0.470467	-1.10054		-0.618745	-0.721006
'ADAL	1.23155	-2.44494		-2.15952	-1.94735
'ADAM10	0.0138043	-1.74798		-0.770262	-1.44594
'ADAM11	0.388663	-2.48046		0.0146565	-1.19924
'ADAM12	0.600206	-2.27072		-0.108729	-1.02725
'ADAM15	-0.0953696	-0.639143	1.19848	0.762538	0.613254
'ADAM17	-0.590141	0.0945168	-0.00310347	0.539895	0.0205837
'ADAM18	1.40448	-0.433156	-0.00404366	1.18839	1.07784
'ADAM19	0.669607	1.7073		-1.99225	0.222082
'ADAM1A		0.439024			0.439024
'ADAM2	1.40448	-0.138017		1.18839	1.41731
'ADAM20	0.721226	-1.24322		0.754465	0.134215
'ADAM20P1		-1.24322			-1.24322
'ADAM21	0.721226	-1.25807		0.754465	0.125642
'ADAM21P1	0.721226	-1.19614		0.754465	0.161396
'ADAM22	-0.554472	-2.93713		0.464171	-1.74789
'ADAM23	1.3252	-1.21819			0.0756707
'ADAM28	-1.06682	-5.08999		-1.17998	-4.2359
'ADAM29	-0.751866	-0.732521	-0.00356234	-1.23575	-1.36185
'ADAM30	-0.229589	-1.95069		1.05704	-0.648505
'ADAM32	1.62716	-0.330664	-0.00296457	1.11666	1.20509
'ADAM33	-0.143378	0.926831		-0.546947	0.136547
'ADAM3A	1.50668	0.340522	0.00430259	1.18839	1.51995
'ADAM5	1.62716	-0.3058			0.934344
'ADAM5P				1.18839	1.18839
'ADAM6	1.37431	-1.19955			0.123574
'ADAM7	-1.06682	-4.85354	-2.20501	-1.17998	-4.65268
'ADAM8	0.683783	-3.08592		-0.540118	-1.69871
'ADAM9	1.62716	-0.158887		1.11666	1.49241
'ADAMDEC1	-1.06682	-5.10385		-1.17998	-4.2439
'ADAMTS1	1.3889	-0.103551		-1.73873	-0.261762
'ADAMTS10	0.562145	-2.37282		-2.75489	-2.63593
'ADAMTS12	1.54747	3.40861		1.9539	3.98947
'ADAMTS13	2.01857	-0.477694		-1.16079	0.219442
'ADAMTS14	-0.0688252	-1.20278		1.25965	-0.00689957
'ADAMTS15	0.86064	-2.90486		-0.0466598	-1.20717
'ADAMTS16	0.613872	2.16015		2.08087	2.80297
'ADAMTS17	0.375684	-2.69177		-2.16469	-2.58697
'ADAMTS18	0.0944211	-1.18352		0.335978	-0.434816
'ADAMTS19	0.587246	1.01679		-3.67566	-1.19605
'ADAMTS19-AS1		0.59256			0.59256
'ADAMTS2	0.254043	3.62855		-1.62359	1.30423
'ADAMTS20	1.66302	2.36569		-0.014737	2.31747
'ADAMTS3	-1.31544	-0.290558		-0.890661	-1.44144
'ADAMTS4	0.118631	0.210546	0.251487	0.675409	0.628036
'ADAMTS5	1.5619	-0.0983939		-1.73873	-0.158903
'ADAMTS6	-0.560927	1.29679		-2.46247	-0.996853
'ADAMTS7	0.67204	-1.84647		-0.428813	-0.925634
'ADAMTS7P1		-2.4191			-2.4191
'ADAMTS8	0.86064	-2.74988		-0.0466598	-1.11769
'ADAMTS9	-0.100652	-2.60631		-2.34151	-2.91474
'ADAMTS9-AS1		-2.6753			-2.6753
'ADAMTS9-AS2		-2.55731			-2.55731
'ADAMTSL1	0.324033	-3.7795	-0.00296457	-3.422	-3.44022
'ADAMTSL2	2.01857	-0.615958		-1.16079	0.139615
'ADAMTSL3	0.67204	-3.00789		-2.14706	-2.58821
'ADAMTSL4	0.693822	0.0951981	-0.00413421	1.28675	1.03582
'ADAMTSL4-AS1		0.032547			0.032547
'ADAMTSL5	0.480253	-1.67101		-1.45272	-1.52621
'ADAP1	-0.371715	-0.449546		-0.00318865	-0.475996
'ADAP2	-0.317839	0.101336		-0.1341	-0.202421
'ADAR	-0.19324	-0.721125	-0.252604	0.771292	-0.197838
'ADARB1	1.1237	1.30112		-1.53033	0.516435
'ADARB2	0.89851	-1.95419	3.3559	0.867533	1.58388
'ADARB2-AS1	0.89851	-1.94086	3.3559		1.33573
'ADAT1	0.552213	-0.674056		0.335978	0.123631
'ADAT2	0.99327	0.821266		1.03829	1.64708
'ADAT3	0.480253	-1.69092		-1.67211	-1.66437
'ADC				1.86662	1.86662
'ADCK1	1.06266	-1.74823		1.80014	0.643496
'ADCK2	-0.776766	-3.79544		0.367969	-2.42732
'ADCK3		0.00962036	2.42599		1.72224
'ADCK4		-0.751978	1.0865	0.23498	0.328805
'ADCK5	0.664368	2.76194	0.746167		2.40898
'ADCY1	-0.589281	-1.41421		0.729064	-0.735791
'ADCY10	-1.22529	-0.287819	0.764989	1.39928	0.32558
'ADCY10P1		-0.0815668			-0.0815668
'ADCY2	0.613872	1.70583		2.08087	2.54067
'ADCY3	-0.389019	0.00748311		1.50983	0.651423
'ADCY4	0.405932	-0.0235586		0.0966328	0.276554
'ADCY5	-0.308459	0.664493		-1.54558	-0.686786
'ADCY6	1.27172	2.63037		0.863381	2.75135
'ADCY7	-0.100719	0.75484		0.582526	0.713979
'ADCY8	0.171081	3.86705	0.478895	-0.193284	2.16187
'ADCY9	0.703799	-1.10419		-1.14004	-0.889366
'ADCYAP1	0.817513	-3.04423		-0.381569	-1.50589
'ADCYAP1R1	-0.393413	-0.431564		-0.0691087	-0.516201
'ADD1	-0.278164	-2.89325		-0.486825	-2.11209
'ADD2	-0.209102	0.0472186		0.725902	0.325636
'ADD3	-0.568248	-2.36189		-0.819101	-2.16463
'ADGB	1.08668	1.68915			1.96281
'ADGRA1	0.683783				0.683783
'ADGRA2	1.43444				1.43444
'ADGRA3	0.141044				0.141044
'ADGRB1	0.664368				0.664368
'ADGRB2	-0.563135				-0.563135
'ADGRB3	0.624962				0.624962
'ADGRD1	1.62554				1.62554
'ADGRE1	0.562145				0.562145
'ADGRE2	0.472594				0.472594
'ADGRE3	0.472594				0.472594
'ADGRE4P	0.562145				0.562145
'ADGRE5	0.472594				0.472594
'ADGRF1	1.07535				1.07535
'ADGRF2	1.07535				1.07535
'ADGRF3	-0.563107				-0.563107
'ADGRF4	1.07535				1.07535
'ADGRF5	1.07535				1.07535
'ADGRG1	0.176156				0.176156
'ADGRG3	0.176156				0.176156
'ADGRG5	0.176156				0.176156
'ADGRG6	1.06618				1.06618
'ADGRG7	0.0436901				0.0436901
'ADGRL1	0.472594				0.472594
'ADGRL2	0.271194				0.271194
'ADGRL3	-1.23141				-1.23141
'ADGRL4	0.0265973				0.0265973
'ADGRV1	-0.560497				-0.560497
'ADH1A	-0.889862	-1.33406		-1.73387	-2.28503
'ADH1B	-0.889862	-1.27147		-1.73387	-2.24889
'ADH1C	-0.889862	-1.32218		-1.73387	-2.27817
'ADH4	-0.889862	-1.43813		-1.73387	-2.34512
'ADH5	-0.889862	-1.39073		-1.73387	-2.31775
'ADH6	-0.889862	-1.45637		-1.73387	-2.35565
'ADH7	-0.889862	-1.52232		-2.45037	-2.8074
'ADHFE1	0.438916	2.4406	0.403715	1.3093	2.29627
'ADI1	-0.0337793	-0.555358		0.69227	0.0595437
'ADIG	0.841624	2.60013		-0.494159	1.7018
'ADIPOQ	0.0940389	1.85945		0.0846137	1.1767
'ADIPOQ-AS1		1.85945			1.85945
'ADIPOR1	-0.982039	1.09439	2.42599	0.982447	1.7604
'ADIPOR2	0.525795	-0.150599		-1.80477	-0.825366
'ADIRF	-0.10662	-2.82717			-2.0745
'ADK	-0.0688252	0.983492		0.890982	1.04249
'ADM	0.968015	-1.22157		-1.38231	-0.944467
'ADM2	-0.0393359	-0.403625			-0.313221
'ADM5	-2.11242	0.53432			-1.11588
'ADNP	1.29304	2.28873		-0.247559	1.92501
'ADNP2	-0.00378249	-3.9782			-2.81569
'ADO	0.175867	-1.33547		1.12918	-0.0175671
'ADORA1	-0.982039	1.0239	2.42599	0.982447	1.72515
'ADORA2A	0.388047	-1.87587		-0.49825	-1.14666
'ADORA2A-AS1		-1.7255			-1.7255
'ADORA2B	0.450413	-4.78909		-0.188506	-2.61377
'ADORA3	-1.51369	-3.92489		-0.971003	-3.70058
'ADPGK	0.480722	-2.14682		-0.65192	-1.33831
'ADPGK-AS1		-2.10139			-2.10139
'ADPRH	0.209999	0.13375		-1.26699	-0.533034
'ADPRHL1	0.0535751	-2.49398	-0.0032397	-1.81733	-2.13049
'ADPRHL2	-0.398634	-3.13011		1.24832	-1.3166
'ADPRM	0.789738	-3.8296			-2.14951
'ADRA1A	-1.08898	-3.96703		-0.782067	-3.37062
'ADRA1B	0.969381	2.16821		-2.19353	0.545053
'ADRA1D	-0.143378	1.351		-0.546947	0.381441
'ADRA2A	-0.568248	-2.54374		-0.0531791	-1.82741
'ADRA2B	1.25344	-0.40777		1.5353	1.37466
'ADRA2C	-0.462924	-2.62063		-0.587264	-2.11935
'ADRB1	-0.833454	-1.95434		-0.406121	-1.84401
'ADRB2	1.02365	1.40437		-2.27712	0.0871253
'ADRB3	1.97834	-1.19236		1.24716	1.17383
'ADRBK1		2.10264	-0.00481206	2.34909	2.56743
'ADRBK2		-1.41472		-1.75549	-2.24168
'ADRM1	1.48967	2.92698		0.557751	2.87197
'ADSL	-0.981421	-2.05677		-0.558226	-2.07639
'ADSS	-0.938272	-0.233472	2.42599	1.69032	1.47229
'ADSSL1	0.926351	-1.16254		1.14399	0.524118
'ADTRP	0.596773	0.576926	-0.00342154		0.67566
'AEBP1	-0.589281	-1.27863		0.782742	-0.626522
'AEBP2	0.285771	-1.08075		-1.06558	-1.07419
'AEN	0.67204	-1.84002		-1.94231	-1.79573
'AES	0.480253	-2.23018		-1.30685	-1.76483
'AFAP1	-0.739441	-3.43255		1.20786	-1.71134
'AFAP1-AS1		-3.54991			-3.54991
'AFAP1L1	1.02365	1.722		-2.50903	0.136609
'AFAP1L2	-0.833454	-2.21594		-0.406121	-1.99504
'AFARP1				-0.541473	-0.541473
'AFDN	2.03091				2.03091
'AFDN-AS1	2.03091				2.03091
'AFF1	-0.927067	-1.31154		-2.45037	-2.70718
'AFF2		-3.37679		0.976673	-1.69714
'AFF3	1.2052	-1.92591		1.43682	0.413453
'AFF4	0.841756	0.88781		-4.26475	-1.46369
'AFG1L	1.98006				1.98006
'AFG3L1P	0.470467	-2.01827			-1.09446
'AFG3L2	0.185311	-2.2212		0.041672	-1.15136
'AFM	-1.31544	-0.344452		0.382536	-0.73748
'AFMID	0.0715599	0.991503		1.05767	1.22441
'AFP	-1.31544	-0.21591		0.382536	-0.663267
'AFTPH	0.60119	-0.774264		1.11899	0.546126
'AG2				-0.860246	-0.860246
'AGA	-0.979467	-1.39965		-0.528663	-1.67881
'AGAP1	0.781474	-2.04744		-0.565434	-1.05736
'AGAP1-IT1		-1.73215			-1.73215
'AGAP11	-0.10662	-2.92906		-0.714196	-2.16499
'AGAP2	1.13371	2.31564		-0.497015	1.70454
'AGAP2-AS1		2.31564			2.31564
'AGAP3	-0.626838	-4.50505		0.0198599	-2.95143
'AGAP4	0.843244	-1.37169		0.509923	-0.0106968
'AGAP5		0.244916		0.890982	0.803201
'AGAP6	0.834629	-2.07767		0.0181774	-0.707175
'AGAP7			-0.00424922	0.0181774	0.00984872
'AGAP7P	1.0874				1.0874
'AGAP8				0.0181774	0.0181774
'AGAP9		-1.81869			-1.81869
'AGBL1	1.03398	-2.15434		-0.640548	-1.01666
'AGBL1-AS1		-2.69228			-2.69228
'AGBL2	0.891996	-0.64472	-0.00296457	-1.70821	-0.731948
'AGBL3		-2.57574		0.104986	-1.74709
'AGBL4	0.929893	-0.701418		-0.428868	-0.115697
'AGBL4-IT1		-1.18562			-1.18562
'AGBL5	-0.563107	-1.37444		1.3019	-0.366989
'AGBL5-AS1		-1.44237			-1.44237
'AGER		-0.613419		1.98514	0.969957
'AGFG1	0.948659	-1.21736		0.0809087	-0.10842
'AGFG2	-0.508051	-2.08622		0.286086	-1.33263
'AGGF1	0.140606	0.928504		-2.6569	-0.916711
'AGK	-0.776766	-4.3239		0.367969	-2.73243
'AGL	-1.15986	-3.89077		2.26704	-1.60711
'AGMAT	-0.277547	-4.28311		-0.578476	-2.96708
'AGMO	0.576842	-0.553702			0.0163627
'AGO1	0.0399724	-3.08303			-2.15176
'AGO2	0.664368	3.21182			2.74088
'AGO3	-0.127442	-3.04262			-2.24157
'AGO4	0.0399724	-3.08303			-2.15176
'AGPAT1		-0.563335		1.98514	1.00537
'AGPAT2	1.91046	-0.279668		-0.276309	0.782009
'AGPAT3	1.144	0.25071		-1.53033	-0.0782972
'AGPAT4	1.40567	1.65289		0.709481	2.17548
'AGPAT5	-1.7153	-3.27101		-1.35388	-3.66051
'AGPAT6				0.823192	0.823192
'AGPAT9				-2.45037	-2.45037
'AGPHD1				-1.98465	-1.98465
'AGPS	1.24466	-0.791212		-0.265715	0.108389
'AGR2	0.411507	-0.37989		-0.0921736	-0.0349619
'AGR3	0.411507	-0.513009		-0.0921736	-0.111818
'AGRN	-0.212764	-4.22846			-3.14042
'AGRP	0.411729	0.05632		0.385194	0.49262
'AGT	-0.656863	0.121653	2.42599	2.07632	1.98355
'AGTPBP1	2.16538	-3.9053		-2.89775	-2.67756
'AGTR1	-0.217485	0.694305		0.432731	0.525129
'AGTR2		-2.97542		1.12488	-1.30853
'AGTRAP	-0.876046	-3.83673		0.936759	-2.18008
'AGXT	0.781474	-1.72423		0.0381814	-0.522254
'AGXT2	1.54747	3.90842		1.78114	4.1783
'AGXT2L1				-2.67392	-2.67392
'AGXT2L2				-1.43748	-1.43748
'AHCTF1	-0.183823	0.167796	2.42599	2.3042	2.35708
'AHCTF1P1		-1.50885			-1.50885
'AHCY	-0.209286	3.22889		-0.283682	1.57959
'AHCYL1	-1.51369	-4.00146		-0.44446	-3.44079
'AHCYL2	-0.470408	-2.58428		-0.57485	-2.09551
'AHDC1	-0.0544532	-5.07391		0.0629788	-2.9245
'AHI1	1.31865	1.52653		0.502056	1.93253
'AHNAK	0.608273	-0.375705		1.91189	1.2381
'AHNAK2	1.23459	-0.772805		1.31042	1.02319
'AHR	0.411507	-0.425598		-0.0921736	-0.0613519
'AHRR	0.664928	0.980105	-0.00404366		0.947426
'AHSA1	1.06266	-1.39736		1.80014	0.846072
'AHSA2	0.88331	1.07237		1.11899	1.77516
'AHSG	-0.189291	2.04294		0.0846137	1.11905
'AHSP	1.00609	-2.93065	-0.00296457	-0.452299	-1.18991
'AICDA	0.38768	-0.90862		-2.24181	-1.59507
'AIDA	-0.656863	-0.217646	1.37517	2.23955	1.3701
'AIF1		-0.197084		1.98514	1.26435
'AIF1L	2.01857	-0.254675		-1.16079	0.348201
'AIFM1		-2.23427		1.00543	-0.868918
'AIFM2	-0.302561	-1.87417		1.25965	-0.529476
'AIFM3	0.391358	-1.21715		-0.643444	-0.848262
'AIG1	0.876596	0.843046		1.03829	1.59229
'AIM1	2.20667	0.430721		0.550421	1.84048
'AIM1L	0.608234	-5.47136		0.0629788	-2.77137
'AIM2	0.728461	-0.26049	1.1947	0.392094	1.02738
'AIMP1	-0.662657	-1.74971		-2.67392	-2.93657
'AIMP2	0.175449	0.448542		0.178428	0.463277
'AIP	-0.118344	1.54116	-0.00414739	2.64292	2.0308
'AIPL1	0.366147	-4.29253		-0.33616	-2.46098
'AIRE	1.27408	0.207284		-1.53033	-0.0282676
'AIRN		1.22059			1.22059
'AJAP1	-0.365134	-4.21034		-1.89157	-3.73375
'AJUBA	0.248789	0.207635			0.32274
'AK1	2.01857	0.440582		-3.50165	-0.601886
'AK2	0.0399724	-3.28902		1.86662	-0.798147
'AK3	1.22047	-3.06939		-3.1756	-2.90091
'AK3L1				-0.158862	-0.158862
'AK4	-0.693894	-2.55469			-2.29709
'AK5	-0.572472	-3.54248		-0.107126	-2.43762
'AK7	1.28699	-0.496352		1.80642	1.49941
'AK8	2.01857	-0.698346			0.93354
'AK9	1.98006	0.0337802			1.424
'AKAP1	0.257639	0.375513		0.819592	0.838742
'AKAP10	0.264726	-2.47199		-1.51491	-2.149
'AKAP11	0.616363	-2.18721		-1.18029	-1.58837
'AKAP12	1.40567	2.73044		1.25644	3.11339
'AKAP13	0.67204	-2.38934		-0.42504	-1.23688
'AKAP14		-3.44703		1.00337	-1.72793
'AKAP2	2.19975	-1.7492		-0.948387	-0.287424
'AKAP3	0.243145	-1.54667		-2.01669	-1.91693
'AKAP4		-2.92014		-0.534621	-2.44289
'AKAP5	0.721226	0.605656		0.903798	1.28788
'AKAP6	0.210136	1.17324		0.618032	1.15552
'AKAP7	1.61517	1.0147		0.5323	1.82568
'AKAP8	0.636145	-1.62427		-2.19484	-1.83768
'AKAP8L	0.636145	-1.4629		-2.11995	-1.70128
'AKAP9	-0.257821	-2.81622		0.79886	-1.31358
'AKD1				0.426886	0.426886
'AKIP1	0.658656	-1.00248			-0.243117
'AKIRIN1	-0.268569	-1.6925		1.43399	-0.304306
'AKIRIN2	1.44505	0.493453		0.298743	1.29168
'AKNA	1.58799	-1.40651		-1.80975	-0.940084
'AKNAD1	-0.907705	-3.63598		-0.44446	-2.87991
'AKR1A1	0.683412	-0.722117		0.205512	0.0963059
'AKR1B1	-0.179301	-1.7526		0.302286	-0.94086
'AKR1B10	-0.179301	-1.68101		0.104986	-1.01344
'AKR1B15	-0.391277	-1.66687		0.104986	-1.12766
'AKR1C1	0.504372	-1.01386	3.3559	0.606306	1.72636
'AKR1C2	0.504372	-1.01832	3.3559	0.606306	1.72413
'AKR1C3	0.504372	-0.883571		0.606306	0.13112
'AKR1C4	0.604854	-0.739977	3.3559	0.606306	1.91354
'AKR1C6P		-1.00587			-1.00587
'AKR1C8P	0.504372				0.504372
'AKR1CL1			3.3559	0.606306	2.80171
'AKR1D1	-0.776766	-2.63898		0.250594	-1.8274
'AKR1E2	0.504372	-0.947044	3.3559	0.606306	1.75977
'AKR7A2	-0.145595	-4.73899		0.0629788	-2.78375
'AKR7A2P1	-1.12035	-3.39556			-3.19323
'AKR7A3	-0.145595	-4.70871		0.0629788	-2.76627
'AKR7L	-0.145595	-4.65954		0.0629788	-2.73788
'AKT1	0.926351	-0.973106		1.14399	0.633488
'AKT1S1	-2.36722	0.16285	-0.00329976	0.0712503	-1.06821
'AKT2	-1.24398	-1.12568	1.0865	0.806702	-0.238231
'AKT3	-0.938272	-0.187042	2.42599	1.70249	1.50159
'AKTIP	-0.100719	1.93953		0.242229	1.20149
'ALAD	2.03694	-1.0688		-1.80975	-0.485903
'ALAS1	-0.402119	-2.41782		-2.60599	-3.13267
'ALAS2		-3.2425		-0.805596	-2.86244
'ALB	-1.31544	-0.251441		0.382536	-0.68378
'ALCAM	0.184128	0.587659		-1.0187	-0.142556
'ALDH16A1	-2.28815	-0.107865	-0.00329976	0.433046	-0.983134
'ALDH18A1	-0.447708	-2.69703		-0.714196	-2.22796
'ALDH1A1	1.78536	-4.45731		-4.0682	-3.89143
'ALDH1A2	0.144071	-2.98878		-0.770262	-2.0871
'ALDH1A3	0.375684	-2.89459		-2.16469	-2.70407
'ALDH1B1	-0.353014	-2.38437		-2.61425	-3.08976
'ALDH1L1	0.209999	0.67193		-1.54558	-0.38316
'ALDH1L1-AS1		0.861216			0.861216
'ALDH1L1-AS2		0.594689			0.594689
'ALDH1L2	1.0806	-0.151806		0.367226	0.748259
'ALDH2	0.689716	0.412534		1.49817	1.50136
'ALDH3A1	0.0737445	-2.29219		-0.684344	-1.67593
'ALDH3A2	0.0737445	-2.21275		-0.684344	-1.63006
'ALDH3B1	-0.0753263	0.152799	-0.00419892	1.84184	0.957559
'ALDH3B2	0.090278	0.573074	-0.00414739	2.03748	1.34834
'ALDH4A1	-0.145595	-4.63779		-0.295113	-2.93207
'ALDH5A1	-0.562625	0.656065	-0.0037446	2.11815	1.10392
'ALDH6A1	1.16196	-1.40303		2.12638	1.08848
'ALDH7A1	0.399944	2.08547		-3.67566	-0.687189
'ALDH8A1	1.31865	1.4246		0.5323	1.89114
'ALDH9A1	-0.693749	0.290078	0.764989	1.54992	0.955617
'ALDOA	0.6106	-2.13682	-0.00296457	-0.825262	-1.17722
'ALDOB	2.42314	-2.06821		-4.51838	-2.40377
'ALDOC	-0.105486	1.42062		0.244658	0.900547
'ALG1	1.76789	-0.52261		-1.02389	0.127825
'ALG10	-0.127908	-0.0769627		-0.0838123	-0.166671
'ALG10B	0.721682	0.480723		-0.0838123	0.645819
'ALG11	-0.316029	-2.62343		-0.894699	-2.21365
'ALG12	-0.49686	0.199131			-0.210526
'ALG13		-3.12067		1.33348	-1.26373
'ALG14	-0.615383	-2.90437		0.0180848	-2.02169
'ALG1L	0.209999	0.621856		-0.931555	-0.0575619
'ALG1L2		-0.13775		-0.590348	-0.514843
'ALG1L9P		-0.123776			-0.123776
'ALG2	2.42314	-2.73709		-4.28963	-2.65787
'ALG3	-0.189291	0.959786		0.166237	0.540823
'ALG5	1.93981	-2.72109		-1.35472	-1.23322
'ALG6	-0.693894	-2.11525	-3.24378	1.33886	-2.35703
'ALG8	1.31027	0.861178		-0.716043	0.84028
'ALG9	1.1214	-3.8414		0.223933	-1.44111
'ALK	-0.0652773	-0.706482		0.859089	0.0504196
'ALKAL1	0.65277				0.65277
'ALKAL2	0.130251				0.130251
'ALKBH1	1.06266	-1.66582		1.80014	0.69108
'ALKBH2	1.0806	-0.171576		0.613039	0.878766
'ALKBH3	1.70591	-0.026446	-0.00296457	-0.846383	0.415057
'ALKBH3-AS1		-0.0381732			-0.0381732
'ALKBH4	-1.02877	-3.10862		0.476089	-2.11385
'ALKBH5	0.00710892	-2.84837		-0.103786	-1.70032
'ALKBH6	-1.0422	-0.139393		-0.366047	-0.893529
'ALKBH7	0.562145	-2.02508		-3.5404	-2.88868
'ALKBH8	0.978686	-4.1619		0.0838295	-1.78943
'ALLC	-0.0337793	-0.622759		0.688944	0.0187093
'ALMS1	0.0617572	0.852805		0.725902	0.947122
'ALMS1-IT1		0.76433			0.76433
'ALMS1P				0.725902	0.725902
'ALMS1P1	0.0617572				0.0617572
'ALOX12	0.331056	-3.88738		-0.145556	-2.13728
'ALOX12B	0.366147	-3.87555		-0.309404	-2.20479
'ALOX12P2	0.366147	-4.02107		-0.145556	-2.19421
'ALOX15	0.366147	-3.77268		-0.321332	-2.15229
'ALOX15B	0.366147	-3.8126		-0.179518	-2.09345
'ALOX5	1.00892	-2.67213		-0.525475	-1.26364
'ALOX5AP	0.219492	-3.2526		-0.948798	-2.29895
'ALOXE3	0.366147	-3.91166		-0.309404	-2.22564
'ALPI	0.781474	-0.896156		-0.317492	-0.249516
'ALPK1	0.153312	-1.196		-2.67392	-2.14578
'ALPK2	-0.301885	-3.34478		-1.62395	-3.04299
'ALPK3	0.67204	-2.75666		-0.42504	-1.44895
'ALPL	-0.145595	-4.19442		-0.295113	-2.67609
'ALPP	0.781474	-0.810013		-0.317492	-0.199781
'ALPPL2	0.781474	-0.778975		-0.317492	-0.181861
'ALS2	0.91114	-1.46476		0.0854902	-0.270277
'ALS2CL	-0.903499	-2.05629		-2.8279	-3.34152
'ALS2CR11		-1.39038		0.0854902	-0.922697
'ALS2CR12	0.91114	-1.52852		0.0854902	-0.307088
'ALS2CR4				0.0854902	0.0854902
'ALS2CR8				-0.69031	-0.69031
'ALX1	-0.0667963	1.4462		-0.331974	0.604732
'ALX3	-1.51369	-4.10061		-0.44446	-3.49803
'ALX4	1.70591	0.280496	-0.00296457	-1.51835	0.232543
'ALYREF	-0.139602	0.135724			-0.00274189
'AMAC1				0.23886	0.23886
'AMAC1L2				-1.21329	-1.21329
'AMAC1L3				-0.0168666	-0.0168666
'AMACR	1.54747	3.49211		1.81571	3.9579
'AMBN	-0.993336	-1.11945		-1.22004	-1.92421
'AMBP	1.58799	-1.5891		-1.80975	-1.0455
'AMBRA1	1.34742	-0.605443	-0.00296457	-0.266466	0.236271
'AMD1	1.48551	0.241302		0.426886	1.24344
'AMDHD1	0.520208	1.30532		-0.467862	0.783848
'AMDHD2	1.01611	-1.00057		-1.27274	-0.725848
'AMELX		-2.41938		-0.713769	-2.21547
'AMER1		-3.2931			-3.2931
'AMER2	-0.0730486	-3.19694	-1.40659		-2.70002
'AMER3	0.970536	-2.15384			-0.83672
'AMFR	0.176156	1.37025		0.260343	1.04313
'AMH	0.480253	-2.3874		-1.43616	-1.93026
'AMHR2	1.38464	1.96756		0.138146	2.01515
'AMICA1				-0.488163	-0.488163
'AMIGO1	-0.233692	-4.18745		-0.296248	-2.72359
'AMIGO2	1.47419	2.44531		-0.0677863	2.22379
'AMIGO3	-0.402119	-2.12798		-1.87315	-2.54221
'AMMECR1		-2.80829		1.33348	-1.04285
'AMMECR1L	0.970536	-2.37768		1.71252	0.176308
'AMN	0.926351	-0.0806712		2.34925	1.8446
'AMN1	-0.205587	2.53706		-0.256458	1.19801
'AMOT		-2.87089		1.33348	-1.08712
'AMOTL1	0.499078	-3.35753		0.840879	-1.16485
'AMOTL2	-0.230739	-0.254959		-1.18251	-0.96314
'AMPD1	-1.04976	-2.60669		0.0282323	-2.09476
'AMPD2	-0.233692	-4.21108		-0.44446	-2.8228
'AMPD3	0.968015	-1.32529		-1.38231	-1.00435
'AMPH	-0.589281	-0.912168		0.672325	-0.478695
'AMT	-0.402119	-1.95894		-2.71005	-2.92781
'AMTN	-0.993336	-1.20945		-1.22004	-1.97617
'AMY1A	-0.871622	-3.55427			-3.12958
'AMY1B	-0.871622	-3.55427			-3.12958
'AMY1C	-0.871622	-3.54703			-3.12446
'AMY2A	-0.871622	-3.62004		-0.00335151	-2.5952
'AMY2B	-1.15986	-3.46654		-0.00335151	-2.67299
'AMZ1	-0.314814	-1.10392		0.0842063	-0.770491
'AMZ2	0.389395	2.22591		1.42361	2.33187
'AMZ2P1		0.0566158	-0.00404366	1.11868	0.676221
'ANAPC1	1.44974	-0.880448		1.53758	1.2164
'ANAPC10	-1.01945	-0.0769236		-1.47789	-1.48625
'ANAPC11	-0.139602	0.208687		1.14658	0.701867
'ANAPC13	-0.230739	-0.174135		-1.18251	-0.916476
'ANAPC15	0.0763188	-0.903695			-0.585044
'ANAPC16	-0.0688252	-0.0168324		0.890982	0.464954
'ANAPC1P1		-0.336027			-0.336027
'ANAPC2	1.91046	-0.332827		-0.669596	0.524253
'ANAPC4	0.141044	-3.89625	-0.00325396	2.90475	-0.426854
'ANAPC5	1.38136	0.525474		1.80747	2.14446
'ANAPC7	1.0806	0.231978		1.49614	1.62162
'ANG	0.114958	-1.14344		1.28687	0.149183
'ANGEL1	0.852978	-1.18061		1.80014	0.850152
'ANGEL2	-0.273326	-0.113129	2.42599	2.01335	2.02645
'ANGPT1	0.635369	4.42125	1.12801	-0.602297	2.79117
'ANGPT2	-1.7153	-3.73547		-0.981092	-3.71344
'ANGPT4	-0.56733	1.13914		-0.170218	0.231859
'ANGPTL1	-1.42639	0.382273	3.16286	1.75497	1.93685
'ANGPTL2	2.01857	-0.0513849		-1.6388	0.189591
'ANGPTL3	-1.15727	-2.08571		1.12011	-1.22564
'ANGPTL4	0.562145	-2.45042		-2.6783	-2.63651
'ANGPTL5	0.859563	-3.00937		0.301071	-1.06737
'ANGPTL6	0.636145	-2.0872		-2.18498	-2.09926
'ANGPTL7	-0.876046	-3.54332		-1.41826	-3.37036
'ANGPTL8	0.18935				0.18935
'ANK1	0.881398	0.103227	-0.00296457	0.721066	0.851364
'ANK2	0.355097	-1.34483		-2.67392	-2.11521
'ANK3	0.576519	-1.88585		0.416749	-0.515335
'ANKAR	1.96031	-2.33536		0.0854902	-0.167179
'ANKDD1A	0.480722	-1.74091		-0.503737	-1.0184
'ANKDD1B		1.02693			1.02693
'ANKEF1	0.313556	1.03293			0.952107
'ANKFN1	0.257639	-0.261037		0.819592	0.47123
'ANKFY1	0.366147	-4.17437		-0.532542	-2.50614
'ANKH	1.42868	2.18942		2.03479	3.2637
'ANKHD1	0.841756	0.792419		-3.29235	-0.957349
'ANKHD1-EIF4EBP3	0.841756	0.838623		-3.29235	-0.930673
'ANKIB1	-0.257821	-3.09042		0.79886	-1.47189
'ANKK1	1.1214	-4.1998		-0.0383847	-1.79948
'ANKLE1	0.636145	-1.25059		-0.861608	-0.852199
'ANKLE2	2.0562	-0.168742			1.33463
'ANKMY1	0.781474	-1.88678		-0.565434	-0.964602
'ANKMY2	0.411507	-0.382251		-0.0921736	-0.0363253
'ANKRA2	0.140606	1.21484		-2.63887	-0.740984
'ANKRD1	-0.447708	-2.71114		-0.714196	-2.23611
'ANKRD10	-0.153664	-2.25013	0.566263	-1.51026	-1.67389
'ANKRD11	0.470467	-1.86732			-0.987723
'ANKRD12	0.414399	-2.62015		0.0573919	-1.24035
'ANKRD13A	1.0806	0.32186	-0.00404366	1.49614	1.44728
'ANKRD13B	0.456198	1.26299		-0.0192541	0.981458
'ANKRD13C	0.0782096	-3.18679		0.102339	-1.73565
'ANKRD13D	0.294144	2.32946	-0.00481206	2.34909	2.48394
'ANKRD16	1.21057	-0.383669	3.3559	0.606306	2.39456
'ANKRD17	-1.49421	-0.182985		0.382536	-0.747473
'ANKRD18A		-2.73586			-2.73586
'ANKRD18B		-2.71102			-2.71102
'ANKRD18DP	0.314909	2.40863			1.92583
'ANKRD19				-3.42292	-3.42292
'ANKRD19P		-2.94506			-2.94506
'ANKRD2	-0.447708	-2.5224		0.161465	-1.62157
'ANKRD20A1	1.20041	-3.77575			-1.82104
'ANKRD20A11P		-0.206435			-0.206435
'ANKRD20A12P		0.00244539	-0.00277184		-0.000230837
'ANKRD20A19P		-2.75286			-2.75286
'ANKRD20A2	0.964702	-2.18168			-0.860535
'ANKRD20A20P	1.30261				1.30261
'ANKRD20A3	1.20041	-2.16882			-0.684773
'ANKRD20A4	1.30261	-3.66467		-0.311961	-1.54384
'ANKRD20A5P	0.7989	-1.98227			-0.83677
'ANKRD20A8P	1.81555	-0.838671			0.690758
'ANKRD20A9P		-2.76843			-2.76843
'ANKRD20B				1.36327	1.36327
'ANKRD22	0.1313	-3.12715		-0.714196	-2.142
'ANKRD23	0.9778	-1.06602		0.797413	0.409452
'ANKRD24	0.721415	-1.78305		-0.507249	-0.905797
'ANKRD26	-0.137261	-1.59284		1.2234	-0.292543
'ANKRD26P1		0.771364		1.44135	1.56462
'ANKRD26P3		-3.02038			-3.02038
'ANKRD27	-1.56055	-0.0214738	1.0865	-0.0206152	-0.258069
'ANKRD28	0.13805	-0.283486	-0.0037446	-2.8279	-1.48854
'ANKRD29	-1.13278	-3.76054	-0.00424922	0.501436	-2.19807
'ANKRD30A	-0.489401	-3.0066	-0.00404366	1.16669	-1.16668
'ANKRD30B		-1.92869		-0.189224	-1.49759
'ANKRD30BL		-1.91722			-1.91722
'ANKRD30BP2		-0.483016			-0.483016
'ANKRD30BP3		-2.64656			-2.64656
'ANKRD31		0.887166		-2.63887	-1.23864
'ANKRD32				-2.78687	-2.78687
'ANKRD33	0.897811	1.99989		1.41893	2.49221
'ANKRD33B		2.10637			2.10637
'ANKRD34A	-0.379146	-1.06746	1.54718	-0.641739	-0.270581
'ANKRD34B	-0.123079	1.39581		-2.64655	-0.793171
'ANKRD34C		-1.37717		-1.98465	-2.37717
'ANKRD35	-0.379146	-1.12157	-0.00277184	-0.641739	-1.07261
'ANKRD36	0.639668	-1.49257		-0.442813	-0.748081
'ANKRD36B	0.639668	-1.93122		-0.442813	-1.00133
'ANKRD36BP1		-0.176147	-0.00424922	1.42451	0.71829
'ANKRD36BP2		-0.212969			-0.212969
'ANKRD36C		-0.720796			-0.720796
'ANKRD37	-0.782858	0.0467246		0.404484	-0.191478
'ANKRD39	0.9778	-1.06602		0.797413	0.409452
'ANKRD40	-0.17449	1.21962		0.944722	1.14884
'ANKRD42	1.84982	-2.39803		0.631922	0.048335
'ANKRD43				-4.11407	-4.11407
'ANKRD44	1.96196	-1.62634		0.272127	0.350881
'ANKRD44-IT1		-1.35834			-1.35834
'ANKRD45	-1.36038	0.34534		1.60255	0.339195
'ANKRD46	0.654081	4.75555	0.640832	1.14814	3.5993
'ANKRD49	0.499078	-3.2406		0.840879	-1.09734
'ANKRD5				-0.789695	-0.789695
'ANKRD50	0.0631326	-1.09439		-2.06224	-1.78603
'ANKRD52	0.897811	3.01927		0.0682777	2.30095
'ANKRD53	-0.209102	0.058396		0.725902	0.33209
'ANKRD54	-0.539724	-1.68076		-0.62876	-1.64501
'ANKRD55	-0.801683	1.66171		-1.09417	-0.135182
'ANKRD56				-0.890661	-0.890661
'ANKRD57				1.42991	1.42991
'ANKRD58				1.00337	1.00337
'ANKRD6	1.33873	0.178346		0.298743	1.04836
'ANKRD60		1.26397			1.26397
'ANKRD61		0.329085			0.329085
'ANKRD62		-2.66468			-2.66468
'ANKRD62P1-PARP4P3		-1.04116			-1.04116
'ANKRD63		-4.32712			-4.32712
'ANKRD65		-4.01546			-4.01546
'ANKRD66		0.333453			0.333453
'ANKRD7	-0.433544	-3.3232	1.41649	-0.38535	-1.3628
'ANKRD9	0.926351	-0.120123		1.29061	1.21061
'ANKS1A	0.887465	-0.163445	0.683763	2.1239	1.76584
'ANKS1B	0.520208	-0.233772		0.153591	0.254049
'ANKS3	1.24248	-1.10609		-1.02389	-0.512394
'ANKS4B	0.932003	-1.47214		-0.881724	-0.820909
'ANKS6	2.42314	-2.74644		-4.28963	-2.66328
'ANKUB1		0.90635			0.90635
'ANKZF1	1.09354	-0.65811		-0.589339	-0.088857
'ANLN	-0.393413	-0.715602		-0.278225	-0.800923
'ANO1	-0.802451	1.93723	0.215711	1.84412	1.59731
'ANO1-AS2		1.57504			1.57504
'ANO10	0.620267	-1.97138		-3.91588	-3.0409
'ANO2	0.243145	-2.00439		-2.01669	-2.18119
'ANO3	2.03901	-2.31518		0.0828607	-0.111608
'ANO4	1.0806	0.0158239		0.153591	0.721698
'ANO5	1.19281	-0.823282		-1.03685	-0.385281
'ANO6	1.32324	2.61721		-0.613518	1.9208
'ANO7	0.610492	-1.94265		-0.565434	-1.09558
'ANO8	0.929598	-1.29049		-0.861608	-0.705809
'ANO9	0.739485	-2.09249			-0.956717
'ANP32A	1.10235	-2.29973		-1.37815	-1.48698
'ANP32AP1	1.28899	-3.65564			-1.67347
'ANP32B	2.50903	-2.54284		-2.65913	-1.55477
'ANP32C	-0.954806	-0.856602		-2.64216	-2.57127
'ANP32D	1.47419	1.61438		0.671177	2.17069
'ANP32E	0.504764	-0.0120314	-0.00340292	1.19982	0.844574
'ANPEP	0.982101	-0.676835		-1.87419	-0.905818
'ANTXR1	-0.209102	-0.206117		0.725902	0.179373
'ANTXR2	-1.31544	-0.804098		-1.3712	-2.01538
'ANTXRL	1.0844	-2.10684		0.509923	-0.295902
'ANTXRLP1		-1.77549			-1.77549
'ANUBL1				0.497412	0.497412
'ANXA1	1.78536	-4.50368		-4.28701	-4.04453
'ANXA10	-0.954806	-0.560779		-1.07858	-1.49774
'ANXA11	0.601414	0.0591073		1.15348	1.04732
'ANXA13	0.293992	4.54761	1.21244	-0.152131	2.95095
'ANXA2	0.802305	-2.25516		-0.58945	-1.17912
'ANXA2P1	-0.919036	0.233961		-0.17128	-0.494417
'ANXA2P2	-0.104333	-2.70343		-0.865244	-2.12061
'ANXA2P3	0.175867	-1.55048		1.7754	0.231395
'ANXA2R	1.54747	3.50433			3.57216
'ANXA3	-1.31544	-0.863182		-0.890661	-1.77205
'ANXA4	-0.209102	0.126947		0.725902	0.371668
'ANXA5	0.0631326	-1.06828		-2.06224	-1.77096
'ANXA6	0.969381	1.29004		-2.29769	-0.0220922
'ANXA7	-0.497175	0.538001		0.890982	0.53798
'ANXA8	1.0844	-1.81869			-0.519221
'ANXA8L1	1.0844	-0.642899		0.509923	0.549302
'ANXA8L2				0.509923	0.509923
'ANXA9	0.693822	0.164068	0.223444	1.37986	1.2306
'AOAH	-0.393413	-0.559863		-0.278225	-0.711008
'AOAH-IT1		-0.583482			-0.583482
'AOC1	-0.823968	-4.36336			-3.668
'AOC2	-0.649981	-2.29936		0.407384	-1.4676
'AOC3	-0.649981	-2.29936		0.407384	-1.4676
'AOC4P	-0.649981	-2.29936			-2.0855
'AOX1	0.590642	-0.999076		0.0854902	-0.186452
'AOX2P	0.91114	-1.02615		0.0854902	-0.0170425
'AP1AR	0.153312	-1.17339		-2.67392	-2.13273
'AP1B1	0.163042	-1.06382		-3.19225	-2.36311
'AP1B1P1		-1.75094			-1.75094
'AP1G1	-0.159333	-0.713396		0.273467	-0.345984
'AP1G2	0.205347	-0.889752		0.139222	-0.314762
'AP1M1	0.636145	-1.70267		-2.60519	-2.11987
'AP1M2	-0.0801951	-1.35769		-2.35153	-2.18782
'AP1S1	-1.02877	-2.46975		0.286086	-1.8547
'AP1S2		-1.73553		-1.26424	-2.12116
'AP1S3	0.775143	-0.568668		-1.06099	-0.493356
'AP2A1	-2.11242	0.987755	-0.00329976	-0.525915	-0.826939
'AP2A2	0.739485	-2.52804		-1.64775	-1.98395
'AP2B1	-0.0531232	-1.40072		0.23886	-0.701468
'AP2M1	-0.189291	0.783659		0.163336	0.437461
'AP2S1	-2.37434	-1.32116	-0.00329976	-0.0790142	-1.88891
'AP3B1	0.140606	0.789083		-2.89787	-1.13633
'AP3B2	0.67204	-2.09645		-1.98221	-1.96681
'AP3D1	0.480253	-2.07069		-1.37802	-1.71384
'AP3M1	-0.0688252	0.60782		0.890982	0.825598
'AP3M2	0.660867	-0.034351		0.738763	0.788244
'AP3S1	0.587246	0.991185		-4.09695	-1.45407
'AP3S2	0.982101	-0.683342		-1.87419	-0.909575
'AP4B1	-1.23476	-2.8818		-0.969264	-2.9363
'AP4B1-AS1		-3.02643			-3.02643
'AP4E1	0.780389	-2.92452		-0.161686	-1.33127
'AP4M1	-0.508051	-1.9695		0.286086	-1.26524
'AP4S1	0.482831	1.6328		1.17386	1.89919
'AP5B1	1.18454	0.876299			1.45723
'AP5M1	0.376064	0.355272			0.517132
'AP5S1	-0.143378	1.19692			0.744968
'AP5Z1	-0.314814	0.193514			-0.0857718
'APAF1	0.520208	-0.0766244		0.463341	0.523613
'APBA1	2.16538	-4.18544		-3.12264	-2.96914
'APBA2	1.05379	-3.39465		-0.416767	-1.59211
'APBA3	0.480253	-1.38796		-0.393481	-0.751244
'APBB1	0.658656	-1.74829		-1.38231	-1.42718
'APBB1IP	0.294794	-0.922544		0.369771	-0.148944
'APBB2	-0.0537229	-2.07651	-0.00338192	-0.525665	-1.32964
'APBB3	0.841756	0.735942		-3.29235	-0.989956
'APC	0.399944	1.17958		-3.74477	-1.2501
'APC2	0.480253	-1.78312		-1.45272	-1.59093
'APCDD1	0.185311	-2.44396		0.0156494	-1.295
'APCDD1L	0.831236	1.45907		-0.130283	1.24709
'APCDD1L-AS1		1.37303			1.37303
'APCS	-0.282317	0.0717279	1.70227	0.392094	0.94189
'APEH	-0.402119	-2.07857		-1.29352	-2.17904
'APEX1	0.114958	-1.45549		0.693853	-0.37336
'APEX2		-3.3101		-0.805596	-2.91023
'APH1A	0.504764	-0.13769	1.29198	1.19982	1.42944
'APH1B	0.480722	-1.34244		-0.791686	-0.954593
'API5	1.70591	-0.463734		-1.27158	-0.0169791
'APIP	1.6949	-0.33077		-0.854336	0.294328
'APITD1		-4.1627		-1.90176	-4.28822
'APITD1-CORT		-4.1627			-4.1627
'APLF	-0.209102	-0.464926		0.725902	0.0299495
'APLN		-2.38957		1.00543	-0.978734
'APLNR	1.58108	-0.238178		0.928584	1.31144
'APLP1	-0.710645	0.18731		-0.366047	-0.513485
'APLP2	0.471343	-2.60361		0.559949	-0.907777
'APMAP	0.0336733	0.0955818			0.0913971
'APOA1		-4.51661		-0.0367318	-3.2197
'APOA1-AS		-4.56786			-4.56786
'APOA1BP		-1.15198	0.317285	0.704937	-0.0749168
'APOA2	0.118631	0.281899	0.764989	0.675409	0.920464
'APOA4	1.1214	-4.65238		0.279654	-1.87715
'APOA5	1.1214	-4.67179		0.279654	-1.88836
'APOB	-0.61829	-1.40658	-0.00277184	1.5129	-0.257372
'APOB48R				-0.621137	-0.621137
'APOBEC1	0.243145	-0.416563		-1.94904	-1.2254
'APOBEC2	0.187916	-0.163988	1.26984	2.0907	1.69224
'APOBEC3A	-0.784966	-2.04715		-0.677619	-2.02635
'APOBEC3B	-0.784966	-1.94142		-0.677619	-1.9653
'APOBEC3B-AS1		-1.91417			-1.91417
'APOBEC3C	-0.619766	-1.86851		-0.677619	-1.82783
'APOBEC3D	-0.619766	-1.86851		-0.677619	-1.82783
'APOBEC3F	-0.619766	-1.98853		-0.677619	-1.89712
'APOBEC3G	-0.619766	-2.02941		-0.793258	-1.98749
'APOBEC3H	-0.619766	-2.02941		-0.769621	-1.97384
'APOBEC4	-0.816592	0.191189		1.51014	0.510803
'APOBR	1.44575	-1.77816			-0.235055
'APOC1	-1.4457	-0.996939	-0.00329976	0.969801	-0.738069
'APOC1P1		-1.04982	-0.00329976	0.969801	-0.0481042
'APOC2	-2.28184	-1.04982	-0.00329976	0.969801	-1.18258
'APOC3	1.1214	-4.65238		0.279654	-1.87715
'APOC4	-2.28184	-1.04982	-0.00329976	0.969801	-1.18258
'APOC4-APOC2		-1.04982			-1.04982
'APOD	-0.424287	2.01012		1.10158	1.55158
'APOE	-1.4457	-0.828937	-0.00329976	1.10724	-0.585348
'APOF	0.897811	2.7009		0.0682777	2.11714
'APOH	-0.0654099	1.01249		0.367146	0.758767
'APOL1	-0.222355	-1.70951		0.445419	-0.858201
'APOL2	-0.222355	-1.70951		0.445419	-0.858201
'APOL3	-0.222355	-1.57376		0.445419	-0.779822
'APOL4	-0.222355	-1.6656		0.445419	-0.832849
'APOL5	-0.222355	-1.87458		0.474557	-0.93668
'APOL6	0.173802	-1.70206		0.474557	-0.608354
'APOLD1	0.285771	-1.79067		-2.5288	-2.32886
'APOM		-0.333585		1.98514	1.16783
'APOO		-0.640106		-0.47967	-0.791801
'APOOL		-3.07808		-0.672473	-2.65204
'APOOP5		0.650018			0.650018
'APOPT1	0.926351	-0.715111			0.14937
'APP	1.16951	0.338247		-1.76307	-0.147403
'APPBP2	0.404063	1.13422		0.834549	1.36995
'APPL1	0.0746329	-3.79158		-2.6253	-3.66169
'APPL2	1.0806	-0.203262		0.367226	0.718552
'APRT	0.470467	-1.63812		-0.903309	-1.19567
'APTX	0.365147	-2.6578		-2.14719	-2.56334
'AQP1	-0.393413	-0.717144		-0.0691087	-0.68108
'AQP10	0.0729613	-0.278794	0.317285	0.744746	0.4281
'AQP11	0.866957	1.3495		-0.349463	1.07791
'AQP12A	0.781474	-1.61227		-0.565434	-0.806113
'AQP12B	0.781474	-1.61709		-0.565434	-0.808896
'AQP2	1.27172	2.0271		1.11961	2.55099
'AQP3	0.134816	-2.7877		-1.69293	-2.50906
'AQP4	-0.0848765	-3.23729		-0.114274	-1.98403
'AQP4-AS1		-2.651			-2.651
'AQP5	1.27172	2.0271		1.11961	2.55099
'AQP6	1.27172	2.03171		1.11961	2.55365
'AQP7	0.134816	-2.83723		-1.69293	-2.53765
'AQP7P1	1.719	-3.77575		-0.311961	-1.36757
'AQP7P2	1.719				1.719
'AQP7P3		-2.18168		-0.311961	-1.76327
'AQP8	0.66725	-1.98437	-0.00296457	-0.798768	-1.05943
'AQP9	0.144071	-2.91378		-0.770262	-2.0438
'AQPEP				-4.09695	-4.09695
'AQR	1.28899	-3.86511		-0.531495	-1.79418
'AR		-2.42401		-1.37566	-2.68677
'ARAF		-2.45485		-0.276108	-1.93108
'ARAP1	0.0763188	-0.541638		0.796056	0.190951
'ARAP2	0.182047	-3.31896	-0.00398659	-0.288384	-1.71464
'ARAP3	1.00995	0.408571		-2.60485	-0.684927
'ARC	0.664368	2.6856	1.55461	0.375365	2.63997
'ARCN1	1.1214	-3.72284		-0.488163	-1.78378
'AREG	-1.31544	-0.3129		0.382536	-0.719264
'AREL1	1.16196	-1.04913			0.0797779
'ARF1	-0.656863	-0.264942	2.42599	2.42596	1.96507
'ARF3	1.27172	2.47347		0.775824	2.61021
'ARF4	0.0746329	-3.83241		-2.6253	-3.68527
'ARF5	-0.470408	-2.62148		-0.725833	-2.20416
'ARF6	-0.0554072	0.392499		0.712465	0.605962
'ARFGAP1	1.48967	3.4209		0.906781	3.35865
'ARFGAP2	1.34742	-0.974461		-1.73436	-0.786008
'ARFGAP3	-0.450027	-1.90076		-0.842794	-1.84381
'ARFGEF1	0.438916	2.22397	-0.00340705	1.3093	1.98439
'ARFGEF2	1.01987	2.42177		-0.119573	1.91799
'ARFGEF3	1.7571				1.7571
'ARFIP1	-0.919036	0.0728266		-0.870524	-0.991157
'ARFIP2	0.658656	-1.71575		-1.38231	-1.40839
'ARFRP1	1.5536	3.54653			3.60633
'ARG1	1.61517	1.1914		0.5323	1.9277
'ARG2	0.721226	-1.55232		0.903798	0.0419733
'ARGFX	0.209999	0.22726		-1.54558	-0.63989
'ARGFXP2	-0.875767	-0.197607		0.777335	-0.170918
'ARGLU1	0.0634697	-1.90943	-0.00356234	-1.72306	-1.78629
'ARHGAP1	1.34742	-0.658545	-0.00296457	-0.266466	0.20972
'ARHGAP10	-0.919036	0.230525		-0.691401	-0.796692
'ARHGAP11A	1.15915	-4.27645		-0.213491	-1.92303
'ARHGAP11B	1.15915	-3.6294		-0.416767	-1.66682
'ARHGAP12	-0.579918	-2.80584	-0.00404366	0.98778	-1.20101
'ARHGAP15	0.852349	-1.56529		0.0889825	-0.360245
'ARHGAP17	0.66725	-1.73303	-0.00296457	-0.724768	-0.896754
'ARHGAP18	1.31865	0.979109		0.5323	1.63393
'ARHGAP19	-0.447708	-2.72495		-0.714196	-2.24408
'ARHGAP19-SLIT1		-2.65422			-2.65422
'ARHGAP20	0.950152	-4.1078		0.0838295	-1.77467
'ARHGAP21	0.174157	-1.19427		0.826553	-0.111753
'ARHGAP22	1.0844	-1.96289	3.3559	0.0181774	1.24779
'ARHGAP23		0.0853444		0.944004	0.727859
'ARHGAP24	-0.662657	-1.48303		-2.45037	-2.65353
'ARHGAP25	-0.209102	-0.683512		0.725902	-0.0962511
'ARHGAP26	1.2797	1.40691		-2.60485	0.0472031
'ARHGAP26-AS1		1.47687			1.47687
'ARHGAP26-IT1		1.28818			1.28818
'ARHGAP27	-0.00785639	-2.4089		0.0146565	-1.38685
'ARHGAP28	0.395833	-3.04963		0.359381	-1.32468
'ARHGAP29	-0.615383	-3.77613	-0.00296457	0.395029	-1.99972
'ARHGAP30	0.341216	0.222193	1.58848	0.504856	1.32837
'ARHGAP31	0.209999	0.263675		-1.26699	-0.458022
'ARHGAP31-AS1		0.109309			0.109309
'ARHGAP32	0.471343	-3.6655		0.261452	-1.6932
'ARHGAP33	-0.710645	0.0779363	1.71219	-0.366047	0.356716
'ARHGAP35	-2.37434	-0.86337	-0.00329976		-1.8712
'ARHGAP36		-2.6062		0.746392	-1.31508
'ARHGAP39	0.664368	2.6254	1.24321		2.61711
'ARHGAP4		-2.09406		2.06342	-0.0216636
'ARHGAP40		2.62084			2.62084
'ARHGAP42		-2.94306		0.770713	-1.53608
'ARHGAP44	-0.300372	-4.50996			-3.40142
'ARHGAP45	0.480253				0.480253
'ARHGAP5	0.210136	1.35938		0.505754	1.19816
'ARHGAP5-AS1		1.52607			1.52607
'ARHGAP6		-2.32826		-0.91674	-2.29456
'ARHGAP8	-0.8231	-0.232439		-0.703082	-1.01534
'ARHGAP9	1.13371	2.00796		-0.144872	1.7302
'ARHGDIA	-0.139602	0.142916		1.14658	0.663894
'ARHGDIB	-0.194799	-0.517876		-2.5288	-1.87146
'ARHGDIG	1.13658	-0.737289			0.282339
'ARHGEF1	-1.52988	-1.11065	-0.00329976	1.3596	-0.642115
'ARHGEF10	-1.93194	-3.8997		-1.21746	-4.0698
'ARHGEF10L	-0.145595	-4.8025		0.383926	-2.63513
'ARHGEF11	0.249347	-0.783426	1.58848	0.704937	0.87967
'ARHGEF12	0.925761	-3.90212		0.572202	-1.38804
'ARHGEF15	0.366147	-3.88543		-0.309404	-2.2105
'ARHGEF16	-0.365134	-4.28447		-1.94992	-3.81024
'ARHGEF17	0.0763188	0.476343	-0.00313822	0.61109	0.580307
'ARHGEF18	0.562145	-2.27272		-2.29175	-2.31074
'ARHGEF19	-0.277547	-4.25729		-0.0252908	-2.63279
'ARHGEF2	-0.5463	-0.986922	1.58848	0.704937	0.380099
'ARHGEF25	1.13371	2.10089			2.28721
'ARHGEF26	-0.470619	1.06888			0.423031
'ARHGEF26-AS1		1.41978			1.41978
'ARHGEF28	0.140606	0.876624			0.719291
'ARHGEF3	0.0746329	-3.82778		-2.6253	-3.6826
'ARHGEF3-AS1		-3.4405			-3.4405
'ARHGEF33		-1.60364		1.5346	-0.0488202
'ARHGEF34P		-4.26129			-4.26129
'ARHGEF35	-0.928973	-4.16786		0.360771	-2.73437
'ARHGEF37	0.805912	1.52149		-2.50903	-0.104863
'ARHGEF38	-0.112224	-1.7825	0.00329976	-2.67392	-2.28267
'ARHGEF38-IT1		-1.68962			-1.68962
'ARHGEF39	0.182838	-1.87718			-1.19808
'ARHGEF4	0.970536	-2.38409		-0.00449552	-0.818711
'ARHGEF40	-0.150046	-0.912184			-0.75111
'ARHGEF5	-1.04186	-4.27762		0.360771	-2.86291
'ARHGEF6		-2.7899		1.00543	-1.26181
'ARHGEF7	-0.153664	-2.41616	-0.00352669	-1.51026	-2.0418
'ARHGEF7-AS1		-2.46898			-2.46898
'ARHGEF7-AS2		-2.46898			-2.46898
'ARHGEF9		-3.06302		-0.541992	-2.54913
'ARHGEF9-IT1		-3.20632			-3.20632
'ARID1A	-0.310938	-5.32156		0.0629788	-3.21556
'ARID1B	1.40567	0.97075		0.599792	1.71831
'ARID2	1.33157	2.49071	0.00424922	-0.682107	1.57221
'ARID3A	0.197077	-2.22203		-1.25558	-1.89402
'ARID3B	0.480722	-2.72266		-0.755715	-1.7307
'ARID3C	-0.0531255	-1.5044		-1.97773	-2.04108
'ARID4A	0.376064	0.790525		1.04601	1.27744
'ARID4B	-1.27823	0.131819	2.94802	2.5133	2.15746
'ARID5A	0.9778	-0.19793		1.43682	1.27981
'ARID5B	0.75252	-1.83864		1.12918	0.02486
'ARIH1	0.480722	-2.32035		0.720138	-0.646337
'ARIH2	-0.402119	-1.68601		-2.17593	-2.46186
'ARIH2OS	-0.402119	-1.68601			-1.47653
'ARL1	1.0806	0.0174313		0.153591	0.722626
'ARL10	0.563049	3.30619		-1.43748	1.40397
'ARL11	-0.467642	-2.02972		-1.06794	-2.05843
'ARL13A		-3.04457		-0.0972947	-2.22163
'ARL13B	-0.30123	0.127587		-2.60693	-1.60536
'ARL14	-0.332766	0.811309		0.349041	0.477806
'ARL14EP	1.92706	0.114923			1.4439
'ARL14EPL		1.16184			1.16184
'ARL15	-0.801683	0.559603		-1.37842	-0.935596
'ARL16	-0.139602	0.427695		1.25558	0.89124
'ARL17A	-0.678823	-0.290383			-0.685332
'ARL17B		-0.550726		0.0173528	-0.377152
'ARL2	1.18454	0.707361		2.05042	2.2761
'ARL2BP	0.176156	1.24883		0.425512	1.06839
'ARL3	-0.645831	-1.11959		-1.58931	-1.93685
'ARL4A	0.576842	-0.743554		0.109029	-0.0333027
'ARL4C	0.781474	-1.2925		0.0460836	-0.268435
'ARL4D	-0.83442	-1.67347		0.407384	-1.21273
'ARL5A	1.05645	-2.34267		0.847005	-0.253579
'ARL5B	0.520691	-1.27845		0.787291	0.0170478
'ARL5C		1.12341		0.944004	1.46188
'ARL6	-0.0756635	1.1689		-0.977818	0.066636
'ARL6IP1	0.843442	-1.06955		-0.806872	-0.596389
'ARL6IP4	1.88031	0.543875		1.85839	2.47254
'ARL6IP5	-0.505866	-2.81278		-1.87083	-2.99615
'ARL6IP6	0.768903	-2.15706		0.847005	-0.312433
'ARL8A	-0.982039	1.01629		0.982447	0.586991
'ARL8B	0.0096782	-0.895956		-0.911517	-1.03796
'ARL9	-0.551238	-0.940522		-0.0695891	-0.901445
'ARMC1	0.438916	2.53129	0.325793	1.3093	2.30265
'ARMC10	-1.02877	-3.99161		0.227345	-2.76726
'ARMC12	0.887465	-0.310759	1.63717		1.27818
'ARMC2	1.98006	-0.0754657		0.235507	1.23559
'ARMC2-AS1		-0.0822015			-0.0822015
'ARMC3	0.0850951	-0.701058		0.975793	0.207748
'ARMC4	-0.137261	-2.23067		0.369771	-1.15364
'ARMC5	1.00609	-2.6155	-0.00296457	-0.452299	-1.03234
'ARMC6	1.39301	-0.924058		-0.271391	0.114061
'ARMC7	-0.30271	1.11158		1.00513	1.04731
'ARMC8	-0.230739	-0.0117816		0.76002	0.298779
'ARMC9	0.948659	-0.831637		-0.565434	-0.258891
'ARMCX1		-3.29133		0.540106	-1.94541
'ARMCX2		-3.41674		0.540106	-2.03409
'ARMCX3		-3.33795		0.540106	-1.97837
'ARMCX4		-3.20318			-3.20318
'ARMCX5		-3.5289		0.46966	-2.16321
'ARMCX6		-3.34422		0.540106	-1.98281
'ARMS2	0.853104	-2.83387		-0.819101	-1.61651
'ARMT1	1.40567				1.40567
'ARNT	0.693822	0.08993	-0.00424922	1.37986	1.07968
'ARNT2	0.67204	-2.66102		-2.28185	-2.46576
'ARNTL	0.954811	-2.23345		-0.555462	-1.05892
'ARNTL2	0.24213	-0.25544		-0.185832	-0.114975
'ARPC1A	-1.02505	-2.60262		0.286086	-1.92927
'ARPC1B	-1.02505	-2.60262		0.59616	-1.75025
'ARPC2	1.09354	-0.292441		-1.81605	-0.585982
'ARPC3	0.689716	0.231978		1.29414	1.27931
'ARPC4	0.515834	0.24108	-0.0037446	-2.43418	-0.840506
'ARPC4-TTLL3		0.251533	-0.0037446		0.175213
'ARPC5	-0.816592	0.165006		1.51014	0.495686
'ARPC5L	1.61137	0.408374		-3.52998	-0.871938
'ARPIN	0.982101				0.982101
'ARPM1				1.67875	1.67875
'ARPP19	0.144071	-2.10242		-0.261455	-1.2816
'ARPP21	0.216746	-0.985021		-2.8279	-2.07625
'ARR3		-2.73331		-1.37566	-2.90548
'ARRB1	0.918862	-0.212313		0.681729	0.801522
'ARRB2	0.366147	-3.68817		-0.597002	-2.26265
'ARRDC1	1.91046	-0.568343		-1.056	0.165186
'ARRDC1-AS1	1.91046				1.91046
'ARRDC2	1.13685	0.00998082		-0.679482	0.269824
'ARRDC3	-0.389638	0.490738		-2.60248	-1.44417
'ARRDC4	0.67204	-1.9398		-1.80747	-1.77549
'ARRDC5	0.721415	-1.08228		-1.89952	-1.30503
'ARSA	-0.0393359	-0.609327			-0.458674
'ARSB	0.140606	1.06625		-2.64655	-0.831204
'ARSD		-2.29305			-2.29305
'ARSE		-2.17188			-2.17188
'ARSF		-1.5306			-1.5306
'ARSG	0.389395	2.19605		1.11868	2.13858
'ARSH		-1.94903			-1.94903
'ARSI	0.805912	1.33283		-2.14569	-0.0040123
'ARSJ	0.153312	-1.09899		-2.67392	-2.08978
'ARSK	0.367047	0.846367		-2.78687	-0.908437
'ART1	0.599376	-2.15254		-1.35049	-1.67643
'ART3	-1.31544	0.633025		-0.476275	-0.668968
'ART4	0.285771	-0.61453		-2.5288	-1.64981
'ART5	0.599376	-2.22816		-1.35049	-1.72009
'ARTN	0.683412	-1.70129		0.37212	-0.37283
'ARV1	-0.656863	0.221234	2.42599	2.29446	2.14241
'ARVCF	0.0800677	-0.762138		-0.643444	-0.765287
'ARX		-1.88779		-0.587034	-1.74997
'AS3MT	-0.568248	-1.21251		-1.58931	-1.94571
'ASAH1	-0.993398	-3.99998		-1.44738	-3.71857
'ASAH2	0.823365	-2.16687		0.0181774	-0.765176
'ASAH2B	0.823365	-1.81124		0.0181774	-0.559857
'ASAM				0.572202	0.572202
'ASAP1	0.171081	4.62598	1.58397	0.052946	3.21699
'ASAP1-IT1	0.171081				0.171081
'ASAP1IT1				0.052946	0.052946
'ASAP2	-0.590141	-0.0487754	-0.00310347	0.688944	0.0234617
'ASAP3	0.528072	-4.16902		0.0629788	-2.06574
'ASB1	0.802452	-2.05483		0.0460836	-0.696453
'ASB10	-0.626838	-4.28567		0.0198599	-2.82477
'ASB11		-2.02454		-1.15823	-2.25056
'ASB12		-3.32089		-0.394809	-2.6274
'ASB13	1.21057	-0.133956	3.3559	0.606306	2.51941
'ASB14	0.0746329	-3.73647		-2.6253	-3.62988
'ASB15	-0.989118	-2.90784	3.7476	-0.20867	-0.179012
'ASB16	-0.613443	-2.26906		0.639875	-1.29478
'ASB16-AS1	-0.613443	-2.26906			-2.03824
'ASB17	-0.285642	-3.93315		0.161555	-2.34244
'ASB18	0.511108	-1.8471		0.0460836	-0.744731
'ASB2	1.32757	-1.04576		2.08016	1.36369
'ASB3	0.243798			1.11899	0.963638
'ASB4	-0.473037	-3.2428		0.118323	-2.07703
'ASB5	-0.979467	-1.17135		-1.23575	-1.95523
'ASB6	2.01857	-0.0907206		-1.16079	0.44286
'ASB7	0.375684	-2.67634		-2.16469	-2.57807
'ASB8	1.47419	2.1821		0.420602	2.3538
'ASB9		-1.93758		-1.15823	-2.18907
'ASB9P1		-1.09449			-1.09449
'ASCC1	-0.0688252	-0.0168324		0.890982	0.464954
'ASCC2	0.163042	-1.5115		-3.15807	-2.60185
'ASCC3	0.337799	0.368511	-1.58848	0.370689	-0.255742
'ASCL1	1.0806	-0.488246		0.367226	0.554015
'ASCL2	0.599376	-2.1957		-1.38231	-1.71972
'ASCL3	0.658656	-0.983846		-1.81537	-1.23585
'ASCL4	1.0806	-0.667984		0.429589	0.486249
'ASCL5		0.534896			0.534896
'ASF1A	1.10513	0.260637		0.404476	1.02205
'ASF1B	0.472594	-0.966041		-1.96699	-1.42054
'ASFMR1				0.976673	0.976673
'ASGR1	0.178874	-4.01858		0.0975267	-2.16055
'ASGR2	0.366147	-3.9715		-0.0168666	-2.09129
'ASH1L	-0.5463	-0.912448	1.58848	0.704937	0.417335
'ASH1L-AS1		-0.946314			-0.946314
'ASH2L	1.97834	-0.59703		1.24716	1.51755
'ASIC1	1.27172	2.23788			2.48166
'ASIC2	-1.03493	-2.34302			-2.38857
'ASIC3	-0.626838	-4.5458			-3.6576
'ASIC4	1.11943	-0.528514			0.417844
'ASIC5	-0.919036	0.726548			-0.136109
'ASIP	-0.209286	3.22889		-0.283682	1.57959
'ASL	-0.725765	-0.107235		-0.170134	-0.57916
'ASNA1	0.472594	-0.200843		-2.43211	-1.24728
'ASNS	-1.02505	-2.31361		0.464171	-1.65959
'ASNSD1	1.96031	-2.21456		0.0854902	-0.0974371
'ASPA	0.634272	-4.20863		-0.597002	-2.40834
'ASPDH	-2.11242	0.250103	-0.00329976	0.392833	-0.736391
'ASPG	0.926351	-0.7741		-0.601728	-0.259505
'ASPH	0.28881	2.35984	0.516466	1.65638	2.41075
'ASPHD1	1.00609	-2.03459		-0.825262	-1.07027
'ASPHD2	0.670948	-1.16349		-2.79197	-1.89632
'ASPM	-1.32305	0.584504	2.33226	0.989803	1.29176
'ASPN	2.31742	-2.85816		-3.42292	-2.28841
'ASPRV1	-0.209102	-0.0931877		0.725902	0.244573
'ASPSCR1	-0.139602	0.275367		0.912779	0.605377
'ASRGL1	0.608273	-0.30274		1.71585	1.16705
'ASS1	2.18149	-0.120857		-0.734192	0.76582
'ASTE1	-0.230739	0.708691		-0.317078	0.0928807
'ASTL	1.25344	-0.33926		1.5353	1.41421
'ASTN1	-1.60123	0.303441	2.42599	1.7006	1.4144
'ASTN2	1.58799	-1.02268		-1.95685	-0.803409
'ASUN		-0.583473			-0.583473
'ASXL1	-0.209286	2.3992	-0.00424922	-0.0309989	1.07733
'ASXL2	-0.863345	-0.414705		1.50983	0.133821
'ASXL3	0.153433	-2.69021		0.111502	-1.40023
'ASZ1	-1.28931	-3.71769	1.41649	-0.492947	-2.04173
'ATAD1	-0.604472	-3.8606	-1.40703	-0.714196	-3.29315
'ATAD2	0.494062	4.75247	1.97915	-0.21712	3.50428
'ATAD2B	-0.389019	0.0529991		1.50983	0.677702
'ATAD3A	-0.188014	-4.01546			-2.9723
'ATAD3B	-0.188014	-4.01546			-2.9723
'ATAD3C	-0.188014	-4.01546			-2.9723
'ATAD5	0.235353	-0.313397		0.244658	0.0961944
'ATAT1		-0.0210078			-0.0210078
'ATCAY	0.480253	-1.33776		-1.36858	-1.28523
'ATE1	0.853104	-1.66474		0.391213	-0.242729
'ATE1-AS1		-1.78201			-1.78201
'ATF1	1.06996	2.39773		0.34284	2.20001
'ATF2	0.555779	-1.4109	0.00329976	-0.265715	-0.558766
'ATF3	-0.273326	-0.0719441	2.42599	2.01335	2.04704
'ATF4	-0.41191	-1.85835		-0.558226	-1.63303
'ATF5	-2.11242	0.456152	-0.00329976	0.0712503	-0.794158
'ATF6	0.174373	0.260502	0.764989	0.675409	0.937637
'ATF6B		-0.589681		1.98514	0.986742
'ATF7	1.38464	2.25796		0.0785674	2.14842
'ATF7IP	0.285771	-1.10947		-1.25105	-1.19786
'ATF7IP2	0.912297	-0.971483		-0.387224	-0.257734
'ATG10	0.0855504	0.49857		-2.64655	-1.19074
'ATG101	0.897811				0.897811
'ATG12	0.587246	0.938949		-4.09695	-1.48423
'ATG13	1.34742	-0.777366	-0.00296457		0.327407
'ATG14	0.279491	0.0414286	0.00404366		0.187618
'ATG16L1	0.948659	-0.811857		-0.565434	-0.247471
'ATG16L2	0.0763188	-0.508345		0.823142	0.225811
'ATG2A	1.18454	0.582218		2.05042	2.20385
'ATG2B	1.28699	-0.447991		2.05008	1.66801
'ATG3	0.461642	0.393133		-1.0187	-0.0946432
'ATG4A		-3.13066		1.60916	-1.07586
'ATG4B		-1.62937			-1.62937
'ATG4C	-0.623741	-2.21369		1.12011	-0.991493
'ATG4D	-0.0801951	-1.37537		-2.35153	-2.19803
'ATG5	2.20667	0.720827		0.550421	2.00798
'ATG7	-0.159929	-0.304673	-0.0037446	-2.51532	-1.49184
'ATG9A	1.09354	-0.65811		-0.589339	-0.088857
'ATG9B	-0.626838	-4.5458		0.0198599	-2.97496
'ATHL1		-2.00326			-2.00326
'ATIC	1.13923	-0.49485			0.455646
'ATL1	-0.245064	0.258413		1.23082	0.718322
'ATL2	0.146867	-1.49969		1.007	-0.199658
'ATL3	1.02337	0.0714851		2.15814	1.87812
'ATM	0.978686	-3.56247		0.0838295	-1.44335
'ATMIN	1.03528	-0.630488		-1.09823	-0.400359
'ATN1	0.492977	-1.19378		-1.74251	-1.41065
'ATOH1	-0.889862	-1.3507		-2.45037	-2.70831
'ATOH7	-0.302561	-0.758798		1.08143	0.0115873
'ATOH8	0.382636	-0.372093		0.50469	0.29747
'ATOX1	0.969381	1.49666		-2.34213	0.0715428
'ATP10A	1.05379	-3.9296		-0.339613	-1.85642
'ATP10B	0.969381	2.34544		-2.19353	0.647377
'ATP10D	-0.457007	-1.39488		0.782982	-0.617134
'ATP11A	-0.361717	-2.0701	-0.00352669	-1.26448	-1.84991
'ATP11A-AS1		-1.9899			-1.9899
'ATP11AUN	-0.153664				-0.153664
'ATP11B	-0.397483	1.20708		0.410837	0.704617
'ATP11C		-2.75423		1.11285	-1.16063
'ATP12A	-0.0730486	-2.92915		-0.783256	-2.18554
'ATP13A1	1.46205	-0.360079		-0.271391	0.479539
'ATP13A2	-0.418754	-4.59131		0.162073	-2.79899
'ATP13A3	-0.424287	2.50685	-3.61062	0.732591	-0.397732
'ATP13A4	-0.424287	2.49179		-0.180906	1.08923
'ATP13A4-AS1		2.42219			2.42219
'ATP13A5	-0.424287	2.44133		-0.180906	1.06009
'ATP13A5-AS1		2.63985			2.63985
'ATP1A1	-0.706026	-2.30107		-0.314057	-1.91747
'ATP1A2	0.265659	0.10525	1.82114	0.53665	1.36435
'ATP1A3	-0.809529	-1.24753	-0.00329976	0.836538	-0.611911
'ATP1A4	0.376362	0.096845	0.764989	0.392094	0.815145
'ATP1B1	-0.900414	0.228047	1.82114	1.42451	1.28664
'ATP1B2	-0.144739	-4.03633	0.00404366	-0.145556	-2.16129
'ATP1B3	-0.00407282	0.90687		0.569104	0.849802
'ATP1B4		-3.33223		1.35075	-1.40112
'ATP23	1.13371				1.13371
'ATP2A1	1.44575	-2.05074		-0.508551	-0.642905
'ATP2A2	1.0806	0.231978		1.49614	1.62162
'ATP2A3	0.634272	-4.00059		-0.47555	-2.2181
'ATP2B1	0.234632	1.46387		0.0435134	1.00575
'ATP2B2	0.756524	-0.169571	-0.0037446	-2.8279	-1.12234
'ATP2B2-IT2		-0.212661			-0.212661
'ATP2B3		-1.93861		1.49571	-0.313173
'ATP2B4	-0.982039	1.03259		1.12562	0.679061
'ATP2C1	-0.063301	0.708691		-0.137449	0.29326
'ATP2C2	0.95812	-1.20675		-0.618745	-0.500781
'ATP4A	-0.46617	0.153474	1.0865	-0.228555	0.272627
'ATP4B	0.0535751	-2.21843	-0.0032397	-1.81733	-1.99271
'ATP5A1	0.334024	-2.81324		0.0386786	-1.40905
'ATP5B	0.897811	2.52197		0.053352	2.00522
'ATP5C1	1.21057	-0.587321	3.3559	0.606306	2.29273
'ATP5D	0.480253	-1.68716		-1.38502	-1.49645
'ATP5E	0.831236	1.27268		-0.0947794	1.15997
'ATP5EP2	-0.242394	-2.27454		-0.518029	-1.75224
'ATP5F1	-1.51369	-3.80489		-0.971003	-3.63129
'ATP5G1	0.0173525	0.802696		0.577352	0.80679
'ATP5G2	1.13371	2.31009		0.0785674	2.03364
'ATP5G3	0.555779	-1.4109		-0.265715	-0.647112
'ATP5H	-0.119067	1.25474		1.00513	1.236
'ATP5I	-1.33051	-3.71389			-3.56693
'ATP5J	1.16951	-0.26239		-1.73873	-0.480131
'ATP5J2	-1.02505	-2.76488		0.59616	-1.84393
'ATP5J2-PTCD1		-2.76488			-2.76488
'ATP5L	1.1214	-3.797		-0.488163	-1.8266
'ATP5L2		-1.93619		-1.19107	-2.21131
'ATP5O	1.16951	0.140189		-1.54015	-0.133052
'ATP5S	-0.0554072	0.445575		1.23082	0.935878
'ATP5SL	-2.35912	-0.617807	-0.00329976	0.372453	-1.30389
'ATP6AP1		-2.18148		2.64339	0.32662
'ATP6AP1L	0.0855504	0.75234		-2.64655	-1.04423
'ATP6AP2		-2.00939		-1.04704	-2.16122
'ATP6V0A1	-0.467312	-1.61851		0.407384	-0.969045
'ATP6V0A2	1.70634	0.432097	-3.61062	1.85839	0.193105
'ATP6V0A4	-0.776766	-3.19655		0.438048	-2.04109
'ATP6V0B	0.683412	-1.60026		0.37212	-0.314501
'ATP6V0C	1.01611	-1.00057		-1.27274	-0.725848
'ATP6V0CP3		0.870478	-0.00445587		0.61237
'ATP6V0D1	0.411729	0.133173		0.385194	0.536991
'ATP6V0D2	-0.0195825	3.17029	-0.00362635	0.162132	1.65461
'ATP6V0E1	0.563049	2.29481		-1.91255	0.545773
'ATP6V0E2	-0.840597	-4.40199		0.360771	-2.81852
'ATP6V0E2-AS1		-4.40199			-4.40199
'ATP6V1A	0.328674	0.412566		-1.0187	-0.160193
'ATP6V1B1	-0.209102	-0.0396288		0.725902	0.275495
'ATP6V1B2	-1.54067	-4.87004		-1.33227	-4.47041
'ATP6V1C1	0.63353	4.63775	0.767381	1.19807	3.61836
'ATP6V1C2	-0.590141	0.264481	-0.00310347	1.50983	0.590535
'ATP6V1D	0.721226	-1.64362		0.903798	-0.0107367
'ATP6V1E1	-0.76499	-0.503769		-0.524792	-1.03551
'ATP6V1E2	0.110959	-1.08904		1.08338	0.0607974
'ATP6V1F	-0.470408	-2.06127		-0.57485	-1.79355
'ATP6V1G1	1.58799	-0.989447		-1.62898	-0.594924
'ATP6V1G2		-0.235077		1.98514	1.23748
'ATP6V1G2-DDX39B		-0.167117			-0.167117
'ATP6V1G3	-1.37293	0.880194	1.10095	0.842029	0.725123
'ATP6V1H	0.65277	2.18592	0.72459	1.51643	2.53986
'ATP7A		-3.22034		-0.35571	-2.52865
'ATP7B	-0.316029	-2.54402		-0.894699	-2.16781
'ATP8A1	-0.0537229	-2.51262		0.0369252	-1.46036
'ATP8A2	-0.0730486	-2.90536		-0.783256	-2.1718
'ATP8B1	-0.301885	-3.32329		-1.62395	-3.03058
'ATP8B2	0.0729613	-0.324783	-0.00388079	0.744746	0.244522
'ATP8B3	0.480253	-1.70297		-1.67211	-1.67133
'ATP8B4	0.144071	-2.79133		-0.401193	-1.76002
'ATP8B5P	0.182838	-1.95587		-1.37437	-1.81715
'ATP9A	1.08068	2.25141		-0.247559	1.78086
'ATP9B	-0.563951	-3.37666	-0.00296457	-2.03249	-2.98803
'ATPAF1	1.17073	-0.632534		0.566195	0.637621
'ATPAF2	0.257725	-3.13015		0.0153502	-1.64953
'ATPBD4				-1.01535	-1.01535
'ATPIF1	-0.280631	-4.41119		0.556887	-2.38731
'ATR	-0.00407282	1.24277		0.569104	1.04374
'ATRAID	-0.563107	-1.37317			-1.36916
'ATRIP	-0.964121	-1.75653		-2.25122	-2.87051
'ATRN	-0.143378	0.958041		-0.546947	0.154566
'ATRNL1	-0.623469	-2.22617		-0.406121	-1.87971
'ATRX		-3.08523		-0.672473	-2.6571
'ATXN1	0.701311	0.121055		1.65719	1.43157
'ATXN10	-0.450027	-0.130304	-3.61062	-1.45915	-2.82505
'ATXN1L		-0.727463		0.273467	-0.321023
'ATXN2	0.689716	0.631019		1.36836	1.55255
'ATXN2L	1.44575	-2.22392		-0.508551	-0.742893
'ATXN3	1.10264	-0.946073		2.05008	1.27401
'ATXN3L		-1.8027		-0.91674	-1.92293
'ATXN7	-0.365871	-2.89111		-2.34151	-3.23229
'ATXN7L1	-1.02877	-3.10984	-0.00338192	-0.472689	-2.30734
'ATXN7L2	-0.233692	-4.02755		-0.44446	-2.71684
'ATXN7L3	-0.613443	-2.23956		0.639875	-1.27775
'ATXN7L3B		2.09791		0.166298	1.60104
'ATXN8OS	-0.496413	-3.03918	-0.00356234	-1.96664	-2.7529
'AUH	2.31742	-3.20256		-3.42292	-2.48726
'AUNIP	1.0189	-4.99785			-2.81354
'AUP1	0.0617572	1.29139		1.29857	1.53097
'AURKA	0.574002	2.16356		-0.577427	1.24715
'AURKAIP1	-0.403671	-3.96258			-3.08741
'AURKAPS1	-0.656863	-0.582182	2.42599	2.48944	1.83819
'AURKB	0.366147	-3.90732		-0.309404	-2.22313
'AURKC	-2.41257	1.4709	-0.00329976	-0.390238	-0.667602
'AUTS2	-1.2543	-1.3467	0.00445587	0.321419	-1.13757
'AVEN	1.02743	-4.18762		-0.463223	-2.09197
'AVIL	0.686332	2.5184		-0.408128	1.61462
'AVL9	-0.393413	-0.306716		0.404209	-0.17085
'AVP	-0.143378	0.975229		-0.840453	-0.00496661
'AVPI1	-0.447708	-2.44827		-0.714196	-2.08434
'AVPR1A	0.272648	1.94034		-0.116237	1.21056
'AVPR1B	-0.982039	0.584091		1.21475	0.47158
'AVPR2		-2.07015		2.06342	-0.00475833
'AWAT1		-2.70395		-1.37566	-2.88472
'AWAT2		-2.6932		-1.39383	-2.88997
'AXDND1	-1.42639	-0.0161086			-1.02
'AXIN1	1.13658	-0.676194	0.00490675		0.268635
'AXIN2	-0.0654099	0.210508		1.11868	0.729641
'AXL	-0.809529	-0.702485	-0.00329976	-0.193058	-0.854186
'AZGP1	-0.508051	-1.91089		0.286086	-1.23141
'AZGP1P1		-1.91089			-1.91089
'AZI1				1.20907	1.20907
'AZI2	0.374265	0.294696	-0.0037446	-2.8279	-1.08134
'AZIN1	0.63353	4.55248	0.703195	1.19807	3.54364
'AZIN2	0.0399724				0.0399724
'AZU1	0.197077	-2.20295		-1.25558	-1.883
'B2M	1.23155	-2.08967		-1.51224	-1.36853
'B3GALNT1	-0.332766	0.731643		0.477939	0.50623
'B3GALNT2	-1.24655	-0.252273	2.42599	2.41837	1.67277
'B3GALT1	0.581892	-1.40823		-0.265715	-0.630498
'B3GALT2	-1.24641	0.215516		1.17964	0.0858788
'B3GALT4		-0.230399		2.20959	1.3995
'B3GALT5	1.72665	-0.65113		-1.53429	-0.264869
'B3GALT6	-0.496918	-4.16523			-3.29664
'B3GALTL				-0.664334	-0.664334
'B3GAT1	0.86064	-2.51604			-1.17054
'B3GAT2	-0.00291624	-0.875296		0.168485	-0.409761
'B3GAT3	0.863239	-0.753762		1.88102	1.14921
'B3GLCT	-0.0580501				-0.0580501
'B3GNT1			-0.00313822	2.03748	1.43849
'B3GNT2	0.88331	0.985487		1.11899	1.725
'B3GNT3	1.13685	-0.614546	-0.00424922	-0.679482	-0.080714
'B3GNT4	1.88031	0.855597		1.99678	2.73242
'B3GNT5	-0.397483	0.571387		-0.0968721	0.044474
'B3GNT6	0.653803	0.787811		-0.796611	0.372392
'B3GNT7	0.948659	-0.809941		-0.565434	-0.246364
'B3GNT8	-2.35912	-0.675781	-0.00329976	0.372453	-1.33287
'B3GNT9	0.411729	0.224645		0.385194	0.589802
'B3GNTL1	-0.139602	0.582328			0.313055
'B4GALNT1	1.13371	2.24522		-0.522488	1.64917
'B4GALNT2	0.0173525	1.13791		0.577352	1.00032
'B4GALNT3	0.397274	0.199233			0.421794
'B4GALNT4	0.739485	-2.06521			-0.937431
'B4GALT1	0.365147	-2.68286		-2.14719	-2.57781
'B4GALT2	0.683412	-1.27584		0.37212	-0.127194
'B4GALT3	0.118631	0.210546	0.251487	0.675409	0.628036
'B4GALT4	0.209999	0.00240594		-1.26699	-0.608866
'B4GALT4-AS1		0.119059			0.119059
'B4GALT5	0.876791	2.36407		-0.0660105	1.833
'B4GALT6	-0.168519	-2.57089		-0.049155	-1.60998
'B4GALT7	0.563049	3.94608		-1.12636	1.95304
'B4GAT1	0.488179				0.488179
'B9D1	0.0737445	-2.23622		-1.29776	-1.99777
'B9D2	-2.35912	-0.86884	-0.00329976	-0.346488	-1.78887
'BAALC	1.02789	4.74949	0.767381	1.19807	3.87141
'BAAT	2.42314	-2.06821		-4.51838	-2.40377
'BABAM1	0.636145	-1.11406			-0.337939
'BACE1	1.1214	-4.36928		0.279654	-1.71371
'BACE2	1.23162	-0.326155		-1.53429	-0.363051
'BACH1	1.16951	-0.370338		-1.55275	-0.43508
'BACH1-IT2		-0.103116			-0.103116
'BACH2	1.68458	0.372575		0.298743	1.36018
'BAD	1.02337	0.821133		1.38947	1.86714
'BAG1	0.365147	-2.79342		-1.69293	-2.37938
'BAG2	0.386274	0.740499	0.786144	1.55897	1.73595
'BAG3	0.853104	-2.078		0.374752	-0.490829
'BAG4	1.97834	-0.419543		1.13753	1.55672
'BAG5	0.926351	-0.679832		1.1274	0.79323
'BAG6		-0.333585			-0.333585
'BAGE	-0.415996				-0.415996
'BAGE2	-0.415996	-0.435296			-0.601954
'BAGE3	-0.415996				-0.415996
'BAGE4	-0.415996				-0.415996
'BAGE5	-0.415996				-0.415996
'BAHCC1	-0.139602			1.30283	0.822525
'BAHD1	1.28899	-3.55927		-1.69596	-2.28991
'BAI1			0.746167	0.375365	0.793043
'BAI2				0.550617	0.550617
'BAI3				-1.00094	-1.00094
'BAIAP2	-0.139602	0.488823		1.20907	0.899678
'BAIAP2-AS1		0.755432			0.755432
'BAIAP2L1	-1.02505	-3.13718		0.446114	-2.1455
'BAIAP2L2	-0.719266	-1.4868		-0.37151	-1.48816
'BAIAP3	1.3031	-0.802055		-0.945675	-0.256707
'BAK1	0.887465	-0.343417		2.20959	1.58981
'BAMBI	-0.82177	-1.78995		1.23422	-0.795295
'BANF1	1.18454	1.1001		2.03748	2.49537
'BANF2	-0.0868104	1.45611		-0.934932	0.250783
'BANK1	-0.761096	-2.0073		-2.0294	-2.77001
'BANP	0.470467	-1.87004		-1.00298	-1.38711
'BAP1	-0.365871	-2.11641		-2.60599	-2.93771
'BARD1	1.13923	-0.598447			0.382391
'BARHL1	2.01857	-1.32714		-1.16079	-0.270986
'BARHL2	-0.78293	-3.71764		0.111521	-2.53402
'BARX1	2.31742	-2.84111		-3.42292	-2.27857
'BARX2	0.471343	-3.59726		0.261452	-1.6538
'BASE				-0.199874	-0.199874
'BASP1	1.25511	2.41451		2.08598	3.323
'BASP1P1		-3.21397			-3.21397
'BAT1				1.98514	1.98514
'BAT2				1.98514	1.98514
'BAT2L1				-1.16079	-1.16079
'BAT2L2				1.59808	1.59808
'BAT3				1.98514	1.98514
'BAT4				1.98514	1.98514
'BAT5				1.98514	1.98514
'BATF	1.16196	-1.32411		1.80014	0.945692
'BATF2	1.18454	0.707361		2.05042	2.2761
'BATF3	-0.587326	-0.0408743	2.42599	2.01335	1.90557
'BAX	-2.28815	-0.411047	-0.00329976	0.433046	-1.13473
'BAZ1A	0.210136	2.1068		0.806574	1.80336
'BAZ1B	-0.862862	-0.218065	-0.00338192	0.183705	-0.450302
'BAZ2A	0.897811	2.35542		0.0682777	1.91767
'BAZ2B	0.124035	-1.4162		-0.265715	-0.899444
'BBC3	-2.37434	-0.776215	-0.00329976	-0.0790142	-1.61644
'BBIP1		-2.46296			-2.46296
'BBOF1	1.16196				1.16196
'BBOX1	2.03901	-1.8009		0.0828607	0.185313
'BBS1	0.488179	1.92809	-0.00313822	2.03748	2.2253
'BBS10	0.586275	2.67229		-0.173331	1.78126
'BBS12	0.0631326	-1.09223		-2.06224	-1.78478
'BBS2	0.176156	1.62906		0.88553	1.5535
'BBS4	0.480722	-2.14238		-0.65192	-1.33575
'BBS5	0.581892	-0.654373		-0.265715	-0.195257
'BBS7	0.0631326	-1.25344		-2.06224	-1.87786
'BBS9	-0.393413	-0.731348	0.00277184	0.526037	-0.297976
'BBX	0.745021	0.404035		-1.0187	0.0752598
'BCAM	-1.4457	-0.882208		1.10724	-0.704752
'BCAN	-0.019763	-1.10043	0.251487	0.704937	-0.0818848
'BCAP29	-0.75645	-3.61013	-0.00338192	-0.297877	-2.33392
'BCAP31		-1.93696		1.49571	-0.31201
'BCAR1	0.552213	-0.55255		0.224952	0.129682
'BCAR3	-0.78293	-3.47393	-0.00296457	0.395029	-1.9324
'BCAR4		-0.633608		-0.207793	-0.59496
'BCAS1	1.73469	2.55055		-0.640554	2.10426
'BCAS2	-1.04976	-2.48252		-0.969264	-2.59897
'BCAS3	0.647668	1.37604		1.11868	1.81426
'BCAS4	1.29304	2.10833		-0.247559	1.82085
'BCAT1	-0.0122906	0.0445826		0.306505	0.195604
'BCAT2	-2.28815	0.168213	-0.00329976	0.433046	-0.845095
'BCCIP	0.600206	-2.95603		-0.108729	-1.42291
'BCDIN3D	1.27172	2.3158		0.734562	2.49535
'BCDIN3D-AS1		2.3158			2.3158
'BCHE	-0.763262	1.70853	-0.0037446	0.99705	0.969285
'BCKDHA	-2.35912	-0.725905	-0.00329976	-0.103032	-1.59568
'BCKDHB	1.19924	-0.0766712		0.139354	0.728571
'BCKDK	1.00609	-2.23687	-0.00296457	-0.37652	-0.805134
'BCL10	-0.564712	-4.33692		0.221111	-2.7023
'BCL11A	0.88331	-0.879556		1.11899	0.648218
'BCL11B	1.12311	-0.917167		2.08016	1.31988
'BCL2	-0.886867	-2.77869		-1.62395	-3.0539
'BCL2A1	0.67204	-1.49683		-1.98465	-1.62203
'BCL2L1	-0.166438	1.40786		0.0457136	0.74313
'BCL2L10	0.144071	-2.48063		-0.261455	-1.49997
'BCL2L11	1.72273	-0.701826	0.00325396	1.53758	1.28087
'BCL2L12	-2.11242	0.386961	-0.00329976	-0.00323307	-0.865995
'BCL2L13	-0.76499	-0.325572		-0.524792	-0.932625
'BCL2L14	0.285771	-1.40248		-2.01902	-1.81041
'BCL2L15	-1.23476	-2.93629		-0.969264	-2.96776
'BCL2L2	0.248789	-0.646024		0.213742	-0.10594
'BCL2L2-PABPN1		-0.700892			-0.700892
'BCL3	-1.4457	-0.882208	-0.00329976	1.29222	-0.519492
'BCL6	-0.431571	2.26213		0.0992377	1.11417
'BCL6B	0.331056	-3.88738		-0.145556	-2.13728
'BCL7A	1.88031	0.674469		1.9815	2.61902
'BCL7B	-0.862862	-0.306336	-0.00338192	0.183705	-0.494438
'BCL7C	1.00609	-2.41752	-0.00296457	-0.201182	-0.807791
'BCL9	-0.315978	-1.31406	2.74677	-0.641739	0.237497
'BCL9L	1.1214	-3.47613		-1.0602	-1.97162
'BCLAF1	1.7571	0.411468		0.502056	1.54189
'BCMO1				-0.919509	-0.919509
'BCO1	1.03528				1.03528
'BCO2	1.1214	-3.96245		0.223933	-1.511
'BCOR		-2.25447		-1.29782	-2.51185
'BCORL1		-2.32932		1.3054	-0.724025
'BCR	0.426306	-1.74334		0.108814	-0.697563
'BCRP2		-1.416			-1.416
'BCRP3		-1.89078			-1.89078
'BCS1L	1.09354	-0.453908		-1.81605	-0.679204
'BCYRN1	1.16196	-0.82361		-1.37566	-0.598892
'BDH1	0.11333	2.37391		0.503853	1.72691
'BDH2	-0.206249	-1.79001		-2.67392	-2.69633
'BDKRB1	1.32757	-0.332716		1.57985	1.4865
'BDKRB2	1.32757	-0.378109		1.57985	1.4603
'BDNF	2.03901	-1.86223		0.0828607	0.149903
'BDNF-AS	2.03901	-1.88078			0.111886
'BDNFOS				0.0828607	0.0828607
'BDP1		1.70648		-2.38776	-0.481734
'BEAN				0.385194	0.385194
'BEAN1		-0.286249			-0.286249
'BECN1	-0.649981	-2.29936		0.407384	-1.4676
'BEGAIN	0.926351	-0.584129		2.41212	1.59022
'BEND2		-1.69872		-1.26424	-2.09513
'BEND3	2.20667	1.29668		0.685769	2.41859
'BEND3P3		0.539359			0.539359
'BEND4	-0.0537229	-2.41914		0.136897	-1.34867
'BEND5	0.720677	-0.834321		-0.428868	-0.313219
'BEND6	0.386274	0.764165	1.63717	1.55897	2.17329
'BEND7	0.453897	-0.0776437		1.43747	1.04716
'BEST1	0.737433	-0.31348		1.40908	1.0583
'BEST2	0.472594	-0.149114		-2.43211	-1.21742
'BEST3	1.55801	3.42918		-0.421217	2.63616
'BEST4	0.683412	-1.37543		0.205512	-0.280885
'BET1	-0.554472	-3.54528		0.118323	-2.29868
'BET1L	0.739485	-1.95657			-0.860612
'BET3L				0.235507	0.235507
'BEX1		-3.28136		0.541992	-1.93703
'BEX2		-3.44545		0.541992	-2.05305
'BEX4		-3.2909		-0.251005	-2.5045
'BEX5		-3.37319		0.46966	-2.05311
'BEYLA				1.98748	1.98748
'BFAR	0.871524	-1.30648		-0.870961	-0.753971
'BFSP1	-0.0868104	1.16833		-0.934932	0.084631
'BFSP2	-0.230739	1.03826		-0.137449	0.386865
'BGLAP	-0.228194	-0.925155	0.764989	0.704937	0.158288
'BGN		-2.00743		1.49571	-0.361838
'BHLHA15	-1.35957	-2.84177		0.819732	-1.95237
'BHLHA9		-3.86608			-3.86608
'BHLHB9		-3.51981		0.541992	-2.10563
'BHLHE22	0.438916	1.91214	0.313792	1.3431	2.00397
'BHLHE23	1.48967	3.47299		0.906781	3.38872
'BHLHE40	0.0096782	-0.93635		-0.911517	-1.06128
'BHLHE40-AS1		-1.07339			-1.07339
'BHLHE41	-0.0893192	0.176927		0.398251	0.280511
'BHMT	0.140606	1.22956		-2.17462	-0.464451
'BHMT2	0.140606	1.22942		-2.17462	-0.464535
'BICC1	0.576519	-1.59705		0.416749	-0.348595
'BICD1	-0.865406	2.8067		-0.44131	0.866018
'BICD2	2.31742	-2.58372		-3.42292	-2.12997
'BICDL1	0.496583				0.496583
'BICDL2	0.703799				0.703799
'BID	-0.76499	-0.657498		0.550288	-0.503565
'BIK	-0.450027	-1.90372		-0.872196	-1.8625
'BIN1	0.695896	-2.39421		1.53758	-0.092803
'BIN2	1.06996	2.91191		0.142599	2.38127
'BIN3	-1.06682	-4.95273		-1.34011	-4.2491
'BIRC2	0.859563	-2.83718		0.301071	-0.967956
'BIRC3	0.859563	-2.87355		0.301071	-0.988953
'BIRC5	0.0715599	1.04671		1.05767	1.25628
'BIRC6	-0.0652773	-0.596148		1.04743	0.22286
'BIRC7	1.48967	3.39758		0.906781	3.34519
'BIRC8	-1.64288	0.112655	-0.00329976	-0.295443	-0.914482
'BIVM	0.0634697	-1.99019	-0.00356234	-1.1213	-1.52579
'BIVM-ERCC5		-1.99019			-1.99019
'BLACE		-3.82495			-3.82495
'BLCAP	0.841624	2.66912		-0.595589	1.68307
'BLID	0.925761	-3.46308		0.572202	-1.13456
'BLK	-1.7153	-4.22091		-1.27	-4.16051
'BLM	0.982101	-1.85122		-1.91726	-1.60871
'BLMH	0.456198	0.340992		0.244658	0.601511
'BLNK	-0.447708	-2.37719		-0.714196	-2.04329
'BLOC1S1	0.897811	2.73524		0.0682777	2.13697
'BLOC1S2	-0.568248	-1.47837		-0.714196	-1.59396
'BLOC1S3	-2.66851	-0.801079	-0.00329976	0.435762	-1.51856
'BLOC1S4	-1.0283	-3.47883			-3.18702
'BLOC1S5	0.510809	1.4218			1.36656
'BLOC1S5-TXNDC5		1.38704			1.38704
'BLOC1S6	1.04823	-1.99164			-0.667098
'BLVRA	-0.589281	-1.31843		0.803468	-0.637534
'BLVRB	-1.24398	-1.26755	1.0865	0.325609	-0.549713
'BLZF1	-0.397864	0.376331	1.82114	1.45765	1.62863
'BMF	1.28899	-4.16398		-1.65872	-2.61754
'BMI1	0.0850951	-0.773775		0.826553	0.0796014
'BMP1	-1.36215	-4.35297		-1.34011	-4.07334
'BMP10	-0.209102	-0.524209		0.725902	-0.00427752
'BMP15		-2.99274		-1.18527	-2.9543
'BMP2	0.119749	0.333539		-0.612036	-0.0916532
'BMP2K	-1.31544	-0.97997		-0.890661	-1.83948
'BMP3	-1.31544	-0.948598		-1.3712	-2.0988
'BMP4	0.237086	-0.483678		1.1275	0.508592
'BMP5	0.386274	0.15307	0.786144	1.72312	1.52431
'BMP6	-0.0014167	1.55029	-0.00363997	1.47891	1.51207
'BMP7	0.825456	1.72761		-0.577427	1.14064
'BMP8A	0.079209	-1.82408		1.79348	0.0280664
'BMP8B	0.852136	-1.75453		1.79348	0.514468
'BMPER	-0.393413	-0.764103		-0.0114309	-0.674892
'BMPR1A	-0.10662	-2.69057		0.243719	-1.47425
'BMPR1B	-0.889862	-0.951704		-2.45037	-2.47795
'BMPR2	0.850612	-0.948781		0.0854902	-0.00732033
'BMS1	1.02893	-2.00731		-0.122319	-0.635488
'BMS1P1	0.843208				0.843208
'BMS1P20		-1.5267			-1.5267
'BMS1P4		0.309811		0.890982	0.849089
'BMS1P5		-2.12842			-2.12842
'BMS1P6		-1.81869			-1.81869
'BMT2	-0.544474				-0.544474
'BMX		-1.76725		-1.15823	-2.06863
'BNC1	0.67204	-2.60896		-1.38245	-1.91644
'BNC2	0.387417	-4.72472		-3.42829	-4.48346
'BNIP1	0.563049	2.05405		-1.91255	0.406774
'BNIP2	0.480722	-1.92803		-0.770262	-1.28032
'BNIP3	0.279588	-2.07581		-0.540118	-1.34889
'BNIP3L	-1.08898	-4.34303		-0.158483	-3.22767
'BNIPL	0.693822	0.2067	0.623053	1.37986	1.45172
'BOC	0.461642	0.470248		-1.0187	-0.050121
'BOD1	0.563049	2.26243		-1.92448	0.520194
'BOD1L				-0.460215	-0.460215
'BOD1L1	0.360638	-3.40983			-2.1561
'BOD1L2		-3.97223			-3.97223
'BOK	0.781474	-1.76197			-0.693312
'BOK-AS1		-1.76293			-1.76293
'BOLA1	0.504764	-0.376418	1.12886	-0.641739	0.307733
'BOLA2	0.6106	-2.52474			-1.3535
'BOLA2B	0.6106	-2.27198			-1.17478
'BOLA3	0.0617572	1.1709		0.591789	1.05334
'BOLA3-AS1		1.19599			1.19599
'BOLL	1.46923	-1.42376		0.513737	0.322858
'BOP1	0.664368	2.76473	1.55461		2.87735
'BORA	-0.914582	-2.49805	-0.00356234		-1.97234
'BORCS5	0.296343				0.296343
'BORCS6	0.366147				0.366147
'BORCS7	-0.568248				-0.568248
'BORCS8-MEF2B	1.39301				1.39301
'BPESC1		-0.418668		0.737508	0.225454
'BPGM	-0.0123069	-1.81549		0.104986	-0.994664
'BPHL	-0.388961	1.04484		1.02286	0.969219
'BPI	0.841624	2.42788		-0.494159	1.60235
'BPIFA1	-0.209286	2.59338	-0.00424922		1.37401
'BPIFA2	-0.209286	2.55699	-0.00424922		1.353
'BPIFA3	-0.209286	2.59338	-0.00424922		1.37401
'BPIFA4P		2.59338	-0.00424922		1.83079
'BPIFB1	-0.209286	2.45158	-0.00424922		1.29214
'BPIFB2	-0.209286	2.35203			1.51515
'BPIFB3	-0.209286	2.40232	-0.00424922		1.2637
'BPIFB4	-0.209286	2.44002	-0.00424922		1.28546
'BPIFB6	-0.209286	2.23717	-0.00424922		1.16835
'BPIFC	0.218938	-1.76324			-1.09198
'BPIL1				-0.3596	-0.3596
'BPIL2				-1.04273	-1.04273
'BPIL3				-0.13314	-0.13314
'BPNT1	-0.656863	-0.603063	3.16286	2.34523	2.12408
'BPTF	0.389395	1.64988		1.11868	1.82324
'BRAF	-0.776766	-3.78216		0.367969	-2.41965
'BRAP	0.689716	0.467951		1.49994	1.53437
'BRAT1	-0.314814	-1.10845			-1.0064
'BRCA1	-0.649981	-1.91829		0.407384	-1.24759
'BRCA2	1.65192	-2.26083		-1.22999	-1.06169
'BRCC3		-2.3152		2.06139	-0.179467
'BRD1	-0.49686	0.405092			-0.0648897
'BRD2		-0.443708	-0.0037446	1.2695	0.47461
'BRD3	1.48331	-1.04946		-1.16079	-0.419701
'BRD4	0.277984	-1.31186		-2.53338	-2.05956
'BRD7	-0.100719	1.13439		0.582526	0.93311
'BRD7P3		0.272146		0.309083	0.410991
'BRD8	0.841756	0.789437		-2.93929	-0.75523
'BRD9	0.664928	1.02125	1.1272		1.6243
'BRDT	-0.374836	-2.64215	-0.00296457	0.030595	-1.49468
'BRE	-0.738485	-0.916925		0.990203	-0.384058
'BREA2				0.375365	0.375365
'BRF1	1.34869	-0.763017		1.29061	1.08327
'BRF2	1.43444	-1.15648		1.24716	0.88052
'BRI3	-1.02505	-3.10969		0.740076	-1.95991
'BRI3BP	1.46994	-0.435919		2.08801	1.8025
'BRICD5	1.01611	-0.955681			0.0427276
'BRINP1	1.58799	-0.684832			0.63863
'BRINP2	-1.60123	0.168794			-1.01289
'BRINP3	-1.24641	0.266485			-0.692913
'BRIP1	0.451889	0.993869		1.33747	1.6069
'BRIX1	1.54747	3.75895		1.78114	4.092
'BRK1	0.978136	0.814508	-0.0037446		1.03282
'BRMS1	0.488179	0.619745	-0.00313822	2.03748	1.57113
'BRMS1L	0.210136	1.98354		-0.406153	1.03203
'BROX	-0.656863	-0.217646	1.37517		0.289058
'BRP44				1.39928	1.39928
'BRP44L				0.709481	0.709481
'BRPF1	0.515834	0.221902	-0.0037446	-0.615153	0.0594194
'BRPF3	0.532527	-0.876295	-0.0037446	1.63318	0.642832
'BRS3		-2.74685		1.00543	-1.23137
'BRSK1	-1.81907	1.12269	-0.00329976	-0.390238	-0.544958
'BRSK2	0.739485	-2.71131		-1.46318	-1.9832
'BRWD1	1.23162	-0.0379855		-1.84059	-0.373517
'BRWD1-AS1		-0.0805069			-0.0805069
'BRWD1-IT2		-0.0404124			-0.0404124
'BRWD3		-2.44101		-0.672473	-2.20156
'BSCL2	0.863239	-0.339009		1.27809	1.04057
'BSDC1	-0.280631	-3.33706		0.462649	-1.82157
'BSG	0.197077	-2.36367		-1.25558	-1.97579
'BSN	-0.402119	-1.94047		-0.91754	-1.88223
'BSN-AS2		-1.9898			-1.9898
'BSND	-0.0895449	-2.34594		-0.0507566	-1.43543
'BSPH1		0.154775	-0.00329976	1.37668	0.88228
'BSPRY	2.03694	-1.19738		-1.80975	-0.560139
'BST1	0.67003	-3.61664	-0.00325396	-0.0296754	-1.48977
'BST2	0.929598	-1.20207		-0.679482	-0.54961
'BSX	0.711433	-3.33606	3.86704	1.38237	1.31239
'BTAF1	-0.447708	-1.28162		-0.714196	-1.41077
'BTBD1	0.67204	-2.02985		-2.14706	-2.02354
'BTBD10	0.954811	-2.0931		-0.555462	-0.977887
'BTBD11	0.389921	-0.588904		0.429589	0.13314
'BTBD12				-1.14004	-1.14004
'BTBD16	0.853104	-2.63243		-0.819101	-1.5002
'BTBD17	-0.119067	1.21931		0.808579	1.10206
'BTBD18		-0.480047		0.572562	0.0654179
'BTBD19		-1.35183		0.205512	-0.810566
'BTBD2	0.480253	-1.72853		-1.37802	-1.51629
'BTBD3	-0.17163	1.37748		-0.158837	0.604495
'BTBD6	1.34869	-0.768231		1.29061	1.08026
'BTBD7	1.32757	-1.34229		2.08016	1.19249
'BTBD8	-0.78293	-2.6067		0.480833	-1.6794
'BTBD9	-0.188045	0.000436891	0.475874	2.01125	1.14976
'BTC	-1.31544	-0.139667		0.382536	-0.619248
'BTD	0.043363	-0.044816		-2.8279	-1.63353
'BTF3	0.140606	1.21484		-2.63887	-0.740984
'BTF3L1				-1.59571	-1.59571
'BTF3L4	0.720677	-0.741956		-0.428868	-0.259892
'BTF3P11		-1.83053			-1.83053
'BTG1	0.234632	1.03982		-0.343305	0.537599
'BTG2	-0.982039	1.05615	3.16286	0.773418	2.00519
'BTG3	0.582214	-0.391883		-0.261033	-0.0408205
'BTG4	0.950152	-3.74692		0.304495	-1.43891
'BTK		-2.92113		0.540106	-1.68364
'BTLA	0.461642	0.257807		-1.0187	-0.172773
'BTN1A1	0.38564	0.388119	-0.0037446	2.11815	1.44408
'BTN2A1	0.38564	0.44474	-0.0037446	2.08754	1.45709
'BTN2A2	0.38564	0.432072	-0.0037446	0.798923	0.806445
'BTN2A3				2.08754	2.08754
'BTN2A3P	0.38564	0.457437	-0.00356114		0.484695
'BTN3A1	0.38564	0.432072	-0.00356114	0.798923	0.806537
'BTN3A2	0.38564	0.432072	-0.0037446	0.798923	0.806445
'BTN3A3	0.38564	0.457437	-0.0037446	2.08754	1.46344
'BTNL10		-0.101964			-0.101964
'BTNL2		-0.565032	-0.0037446	1.98514	0.817741
'BTNL3	0.765312	3.02695			2.68153
'BTNL8		2.87513		-1.14637	1.22241
'BTNL9	0.765312	3.25937			2.84588
'BTRC	-0.568248	-2.01708		-1.58931	-2.41023
'BUB1	1.72273	-0.972576		1.53758	1.32082
'BUB1B	1.28899	-4.27635		-1.69596	-2.70392
'BUB3	0.853104	-2.87442		-0.819101	-1.63992
'BUD13	1.1214	-4.70007		0.279654	-1.90469
'BUD23	-0.862862				-0.862862
'BUD31	-1.02505	-2.68967		0.59616	-1.8005
'BVES	1.98006	0.549512		0.341153	1.65741
'BVES-AS1		0.65827			0.65827
'BYSL	0.187916	0.426632	0.683763	1.2492	1.27376
'BZRAP1		0.87433		0.983361	1.31359
'BZRAP1-AS1		0.698723			0.698723
'BZW1	0.91114	-1.13344		0.0854902	-0.0789849
'BZW2	0.411507	-0.405286		-0.0921736	-0.0496248
'C10orf10	1.2438	-2.43407		-1.16887	-1.36205
'C10orf105		-1.56281		0.890982	-0.475057
'C10orf107	0.75252	-2.00721		1.12918	-0.0724656
'C10orf108				1.06014	1.06014
'C10orf11	1.30531	0.381699	-1.73521	0.890982	0.421389
'C10orf110				0.867533	0.867533
'C10orf111	0.565045	-1.17718		0.972338	0.207962
'C10orf113	0.0850951	-1.20794		1.35914	0.136423
'C10orf114				0.975793	0.975793
'C10orf116				0.159201	0.159201
'C10orf118				-0.406121	-0.406121
'C10orf119				0.374752	0.374752
'C10orf12		-2.55544		-0.234427	-1.97273
'C10orf120	0.853104	-2.87636		-0.819101	-1.64104
'C10orf122				-0.108729	-0.108729
'C10orf125				-0.540118	-0.540118
'C10orf126		-2.11963			-2.11963
'C10orf128	0.972334	-2.12426	3.3559	0.0181774	1.11108
'C10orf129				-0.714196	-0.714196
'C10orf131		-2.70989		-0.714196	-2.42119
'C10orf137				-0.108729	-0.108729
'C10orf140				0.975793	0.975793
'C10orf18				0.901514	0.901514
'C10orf2		-1.87538		-1.58931	-2.44991
'C10orf25	1.2438	-2.71811		-1.16887	-1.52604
'C10orf26				-1.58931	-1.58931
'C10orf27				1.25965	1.25965
'C10orf28				-0.714196	-0.714196
'C10orf32				-1.58931	-1.58931
'C10orf35	-0.302561	-1.93944		1.25965	-0.56716
'C10orf4				-0.714196	-0.714196
'C10orf40				1.27803	1.27803
'C10orf41				-0.105774	-0.105774
'C10orf46				-0.819101	-0.819101
'C10orf47				0.930353	0.930353
'C10orf50				0.369771	0.369771
'C10orf53	0.823365	-2.74247		0.0181774	-1.0975
'C10orf54		-1.46319		0.890982	-0.404611
'C10orf55	-0.497175	0.546111		-1.19503	-0.661699
'C10orf57				1.15348	1.15348
'C10orf58				1.12918	1.12918
'C10orf62	-0.447708	-2.5224		0.161465	-1.62157
'C10orf67	0.0850951	-0.804989		0.499823	-0.127058
[truncated: 23,480 more rows]

## Sheet: File S6D. cBio Z scores (mut)
Gene	BRCA_METABRIC	CCRC_UTOKYO	EGC_MUNICH	LUAD_BROAD	PRAD_CPCG	Pan-cancer meta-Z
'A1BG				1.68535		1.68535
'A2M			-0.00340833	-0.646175		-0.459325
'A2ML1			2.41956	2.2777		3.32146
'A4GNT				0.892444		0.892444
'AADACL2			0.2022			0.2022
'AADACL3				1.11963		1.11963
'AARS2				1.36292		1.36292
'AASDH			-0.271901			-0.271901
'AASS			1.73213	-2.36421		-0.446947
'ABCA1				1.30512		1.30512
'ABCA10			-0.00342104	-0.128501		-0.0932832
'ABCA12			-0.499982	2.29115		1.26654
'ABCA13			-1.36432	1.49482		0.092274
'ABCA2			-0.00322177			-0.00322177
'ABCA3			0.855519	0.763762		1.145
'ABCA4				-0.0904832		-0.0904832
'ABCA5				0.652394		0.652394
'ABCA6			-0.00378298	-0.168317		-0.121693
'ABCA7				0.56223		0.56223
'ABCA8			0.150991	1.59643		1.23561
'ABCA9			2.76098	0.976605		2.64287
'ABCB1				1.54233		1.54233
'ABCB10				0.577982		0.577982
'ABCB11				1.14251		1.14251
'ABCB4			0.9538	-0.0325112		0.651449
'ABCB5				0.487451		0.487451
'ABCB7			-0.00442786	0.0801752		0.0535615
'ABCB8				0.12236		0.12236
'ABCC1				2.38962		2.38962
'ABCC10				2.00019		2.00019
'ABCC12				0.55708		0.55708
'ABCC2				0.815059		0.815059
'ABCC3				1.18485		1.18485
'ABCC4			2.45466	0.408218		2.02436
'ABCC8				0.127982		0.127982
'ABCC9				1.65318		1.65318
'ABCD2			-0.00443853	0.92473		0.650744
'ABCG1				1.03271		1.03271
'ABCG2			2.7405	1.58899		3.06141
'ABCG8				-0.836445		-0.836445
'ABHD12			-0.00422171			-0.00422171
'ABHD6			-0.00322177			-0.00322177
'ABI3BP			0.759736	2.19415		2.08871
'ABL2			1.73297	1.92059		2.58346
'ABLIM3				0.332883		0.332883
'AC026703.1				0.781704		0.781704
'ACACA			0.0552862	2.29764		1.66377
'ACACB				0.158213		0.158213
'ACAN				3.16638		3.16638
'ACAT2				1.47576		1.47576
'ACE				0.510061		0.510061
'ACIN1				1.11088		1.11088
'ACOT11				-0.25336		-0.25336
'ACOT2			0.597069			0.597069
'ACPP				0.425896		0.425896
'ACRC				2.78485		2.78485
'ACSBG1			-0.00342104			-0.00342104
'ACSF2				1.1833		1.1833
'ACSL4			0.584789			0.584789
'ACSL6				0.786117		0.786117
'ACSM1				0.874778		0.874778
'ACSM2A				1.02893		1.02893
'ACSM2B				0.550639		0.550639
'ACSM4				0.329958		0.329958
'ACSM5				0.11573		0.11573
'ACSS1			0.0489011			0.0489011
'ACSS3			0.0489011	0.170204		0.154931
'ACTA1				1.14123		1.14123
'ACTL6B				1.7554		1.7554
'ACTL7B			0.477717	1.55096		1.43449
'ACTN1				0.451854		0.451854
'ACTN2			-0.00356245	0.889762		0.626638
'ACTN4			-0.00378298	0.169833		0.117415
'ACTR3				1.49759		1.49759
'ACTR6		-0.00237603				-0.00237603
'ACTRT1			0.209283	-0.827198		-0.436932
'ACTRT2				-0.00709102		-0.00709102
'ACVR1C				-0.290088		-0.290088
'ACVR2A			0.153347			0.153347
'ADAM12				1.23852		1.23852
'ADAM18				1.10473		1.10473
'ADAM19				2.16733		2.16733
'ADAM2				0.241884		0.241884
'ADAM21				1.8426		1.8426
'ADAM22			-0.00402432	0.239763		0.166693
'ADAM23				0.906016		0.906016
'ADAM29			-0.00346989	-0.841223		-0.597288
'ADAM30				-1.28795		-1.28795
'ADAM33				0.619728		0.619728
'ADAM7				1.77583		1.77583
'ADAMTS1		1.08055	-0.00286096	-1.03817		0.0228143
'ADAMTS10				-0.618902		-0.618902
'ADAMTS12			0.474014	3.09706		2.52513
'ADAMTS14				0.503085		0.503085
'ADAMTS15				2.47794		2.47794
'ADAMTS16		-0.00205177		1.62278		1.14603
'ADAMTS17				2.41676		2.41676
'ADAMTS18				1.48798		1.48798
'ADAMTS19			0.640156	0.269438		0.64318
'ADAMTS2				1.50408		1.50408
'ADAMTS20			-0.0535559	1.55775		1.06363
'ADAMTS3			0.727802	0.715032		1.02024
'ADAMTS4			-0.00323733	-0.0329476		-0.0255866
'ADAMTS5			-0.00356245	-0.994874		-0.706001
'ADAMTS6				2.21293		2.21293
'ADAMTS7				1.05315		1.05315
'ADAMTS9			-0.522524	-0.00107494		-0.37024
'ADAMTSL1			1.00895	-1.13877		-0.0917948
'ADAMTSL3			1.27087	-0.422572		0.599837
'ADAMTSL4				1.67138		1.67138
'ADAR				-0.551092		-0.551092
'ADARB1			-0.00389732	2.67198		1.88662
'ADAT1				0.106956		0.106956
'ADCY1			-0.0224658	0.435428		0.292009
'ADCY10			0.79989	1.38514		1.54505
'ADCY2			1.03186	1.19934		1.5777
'ADCY3				0.627297		0.627297
'ADCY5			0.657673	2.56306		2.2774
'ADCY8				0.0057352		0.0057352
'ADCY9				1.86299		1.86299
'ADCYAP1R1			-0.171652	-1.32236		-1.05643
'ADD1			1.11915			1.11915
'ADD2			-0.00368358	0.713417		0.501857
'ADD3				0.38848		0.38848
'ADGB			1.70148			1.70148
'ADIPOR1				-0.854621		-0.854621
'ADK				1.20959		1.20959
'ADORA3				-0.0625544		-0.0625544
'ADPRH			-0.00387443	-0.259504		-0.186237
'ADSS				1.71833		1.71833
'AEBP1				3.44412		3.44412
'AFAP1L1				0.564484		0.564484
'AFF2			-1.51723	1.42393		-0.0659732
'AFM			-0.00406715			-0.00406715
'AGA				0.663915		0.663915
'AGAP1				0.646728		0.646728
'AGAP2				1.63077		1.63077
'AGAP5				0.668115		0.668115
'AGAP6				0.696728		0.696728
'AGBL1				1.36772		1.36772
'AGL				0.103325		0.103325
'AGMO			0.43096			0.43096
'AGO2				-0.63106		-0.63106
'AGO4				1.05058		1.05058
'AGPAT3				1.30751		1.30751
'AGPAT9				1.77706		1.77706
'AGRN				0.486767		0.486767
'AGTR1				-0.0172574		-0.0172574
'AGXT2				0.356599		0.356599
'AHCTF1			1.40275	-0.472909		0.657496
'AHCY				2.19415		2.19415
'AHNAK	-0.419808			0.617748		0.139964
'AHNAK2	-0.738413	-0.00246049		1.41258		0.38781
'AHR			0.252665			0.252665
'AIM1		-0.00246049				-0.00246049
'AIM2				0.415418		0.415418
'AJAP1				0.838921		0.838921
'AK5				1.62484		1.62484
'AK9		-0.00175333		1.04464		0.737435
'AKAP11				1.18168		1.18168
'AKAP12		1.16371		0.274367		1.01687
'AKAP13				-2.16708		-2.16708
'AKAP3			-0.00342104	-0.694359		-0.493405
'AKAP4				1.85422		1.85422
'AKAP6			0.00430435	0.599496		0.426951
'AKAP8			-0.00342104			-0.00342104
'AKAP9	-0.100249		-0.0174281	1.41389		0.748371
'AKNA				0.983736		0.983736
'AKNAD1				0.191668		0.191668
'AKR1B15				2.12643		2.12643
'AKR1C2				-0.293658		-0.293658
'AKT1	-0.360283					-0.360283
'AKT3			-0.00389732			-0.00389732
'ALAS2				0.994671		0.994671
'ALCAM			-0.0044341			-0.0044341
'ALDH18A1			1.03529	0.428715		1.03521
'ALDH1L1				0.73458		0.73458
'ALDH3A1				0.678077		0.678077
'ALDH3B2				0.611163		0.611163
'ALG13			-0.085755			-0.085755
'ALK	-1.1823		1.69413	-0.123468		0.224224
'ALMS1			0.158622	3.95718		2.91031
'ALOX15				0.917628		0.917628
'ALOX5				0.859702		0.859702
'ALOXE3				0.109417		0.109417
'ALPI				1.20959		1.20959
'ALPK2		0.352652		-0.75285		-0.282982
'ALPK3				0.707393		0.707393
'ALPP			-0.00297599			-0.00297599
'ALS2				0.559683		0.559683
'ALX1				1.11161		1.11161
'ALX4				-1.40665		-1.40665
'AMBN				0.421111		0.421111
'AMBRA1			-0.00352596			-0.00352596
'AMDHD1			1.79421			1.79421
'AMER1				2.40242		2.40242
'AMER2				-0.541107		-0.541107
'AMER3			-0.0476638	0.549452		0.354817
'AMICA1				0.143851		0.143851
'AMOT				-0.554285		-0.554285
'AMOTL2			-0.00402432			-0.00402432
'AMPD1			0.533338	1.96691		1.76794
'AMPH				1.51843		1.51843
'ANAPC1				-0.859968		-0.859968
'ANAPC4			0.597069			0.597069
'ANGPT1			0.954353			0.954353
'ANGPTL3				-0.553299		-0.553299
'ANK1			0.584789	1.14352		1.2221
'ANK2			0.790338	0.554107	-0.00458921	0.773566
'ANK3				1.60209		1.60209
'ANKAR				-1.23863		-1.23863
'ANKEF1				0.475101		0.475101
'ANKFN1				0.951053		0.951053
'ANKFY1				0.499513		0.499513
'ANKHD1			0.160497	1.87608		1.44008
'ANKIB1				0.634994		0.634994
'ANKK1			2.03495			2.03495
'ANKMY1			-0.1092			-0.1092
'ANKRD11			-0.00378298	0.230358		0.160212
'ANKRD12				1.38033		1.38033
'ANKRD17			-0.396095	2.16083		1.24786
'ANKRD26				-0.107277		-0.107277
'ANKRD28			1.03186	-0.765346		0.188453
'ANKRD30A			-0.782061	1.66526		0.624514
'ANKRD30B		-0.00205177		1.67786		1.18498
'ANKRD31		0.806646				0.806646
'ANKRD32			2.0433			2.0433
'ANKRD34A				-0.212416		-0.212416
'ANKRD34C				1.25589		1.25589
'ANKRD35				0.844616		0.844616
'ANKRD36				-0.180725		-0.180725
'ANKRD44				3.86149		3.86149
'ANKRD45				-1.33287		-1.33287
'ANKRD49			0.597069			0.597069
'ANKRD50			-0.00312812	0.909894		0.64118
'ANKS1B			0.293189	-0.740932		-0.316602
'ANKS4B				-0.821457		-0.821457
'ANKZF1			2.70803			2.70803
'ANLN				0.920743		0.920743
'ANO1				1.25843		1.25843
'ANO10			-0.00302543			-0.00302543
'ANO2				-0.882525		-0.882525
'ANO3			-0.00378298	-1.75215		-1.24163
'ANO4				-0.266642		-0.266642
'ANO5				0.288485		0.288485
'ANO6				-1.4049		-1.4049
'ANO7				2.16167		2.16167
'ANPEP			-0.00356245			-0.00356245
'ANXA13			0.246704			0.246704
'AOC1				0.919189		0.919189
'AOC3				0.42809		0.42809
'AOX1				2.86276		2.86276
'AP1B1				0.659556		0.659556
'AP2A1			2.2096			2.2096
'AP2B1				1.53322		1.53322
'AP3B1				0.670097		0.670097
'AP3B2				-0.719434		-0.719434
'AP5Z1				0.628577		0.628577
'APBA1				2.44862		2.44862
'APBA2			-0.171652	-0.709201		-0.622857
'APBB1IP				0.530037		0.530037
'APBB2			0.333248			0.333248
'APC	0.0898632		-0.744313	2.21805		0.902746
'APCDD1L			2.45466			2.45466
'APCS			1.76292			1.76292
'APLNR				2.49589		2.49589
'APLP2				1.62359		1.62359
'APOA4				1.12573		1.12573
'APOB		0.747295	-0.500424	4.1982		2.56636
'APOBEC3D				1.24788		1.24788
'APOBEC4				-0.1231		-0.1231
'APOBR				0.854889		0.854889
'APP				1.65774		1.65774
'APPL2			0.466142			0.466142
'AQP10				-0.465673		-0.465673
'AQP4			-0.447952			-0.447952
'AQP8			0.384027			0.384027
'AQPEP			-0.00327703	3.00405		2.12187
'AQR			-0.00279796			-0.00279796
'AR				0.256398		0.256398
'ARAP1				-0.658454		-0.658454
'ARAP2			1.93934	1.41995		2.37537
'ARAP3				3.0584		3.0584
'ARFGAP2			0.0918777			0.0918777
'ARFGEF1		1.16371		1.22538		1.68934
'ARGFX				-0.209826		-0.209826
'ARHGAP15			-0.00410649	1.94325		1.37118
'ARHGAP18				1.11944		1.11944
'ARHGAP21				1.05064		1.05064
'ARHGAP24			0.803996			0.803996
'ARHGAP25				0.772647		0.772647
'ARHGAP28			-0.588556	0.177673		-0.290538
'ARHGAP29		-0.00246049				-0.00246049
'ARHGAP31				0.354438		0.354438
'ARHGAP32			0.467329	0.0426749		0.360627
'ARHGAP33				-0.807968		-0.807968
'ARHGAP35				0.640077		0.640077
'ARHGAP39				-0.316132		-0.316132
'ARHGAP5				-1.09009		-1.09009
'ARHGAP6				2.12291		2.12291
'ARHGAP9				0.53829		0.53829
'ARHGEF11			0.252665	-1.41959		-0.825142
'ARHGEF12			2.11148	1.4473		2.51644
'ARHGEF15				-0.131174		-0.131174
'ARHGEF17				0.913183		0.913183
'ARHGEF18				2.12965		2.12965
'ARHGEF28		1.04284	0.0484382			0.771647
'ARHGEF38			1.93934			1.93934
'ARHGEF7			-0.00378298			-0.00378298
'ARHGEF9				-1.19438		-1.19438
'ARID1A	1.18004		2.07235	1.77369		2.90181
'ARID1B	-0.648158		-0.17361	-0.402565		-0.706869
'ARID2			-0.00356245	0.261227		0.182196
'ARID4B			-0.169159	0.972903		0.568332
'ARID5B			-0.00342104	0.0963789		0.0657311
'ARL14EP				1.0317		1.0317
'ARMC10				1.22408		1.22408
'ARMC3				0.415264		0.415264
'ARMC4				0.370682		0.370682
'ARMCX1				0.727621		0.727621
'ARMCX2				0.0340629		0.0340629
'ARNT		-0.00186957				-0.00186957
'ARNTL			-0.00352596			-0.00352596
'ARPP21				0.130928		0.130928
'ARSD				3.47918		3.47918
'ARSF				3.79323		3.79323
'ARSI			1.7347	0.910458		1.87041
'ARSJ			2.11117			2.11117
'ARV1			0.597069			0.597069
'ASAP2			0.494257	-1.97674		-1.04827
'ASB10				0.209148		0.209148
'ASB5			0.494257	1.67138		1.53134
'ASB7			-0.00312271			-0.00312271
'ASCC3			-0.0224658	1.33513		0.928196
'ASH1L			0.674827	2.77616		2.44021
'ASH2L				1.30212		1.30212
'ASIC4				0.616604		0.616604
'ASMT				1.09316		1.09316
'ASNS				-0.112954		-0.112954
'ASPM			-0.400518	0.134846		-0.187858
'ASTL			-0.00312271			-0.00312271
'ASTN1				0.134809		0.134809
'ASTN2			0.2022	1.56647		1.25064
'ASXL1	-0.643126			0.241884		-0.283721
'ASXL2	1.19175					1.19175
'ASXL3			-0.819944	0.547922		-0.192349
'ASZ1				2.01142		2.01142
'ATAD2			-0.896496	1.53957		0.454719
'ATAD2B			-0.00378298			-0.00378298
'ATAD3B			2.23127			2.23127
'ATAD5				-0.469403		-0.469403
'ATE1				0.702867		0.702867
'ATF2				1.41167		1.41167
'ATF6				1.48873		1.48873
'ATF7IP				1.05465		1.05465
'ATG2A				0.695502		0.695502
'ATG2B			0.803996	-1.24344		-0.310735
'ATIC				0.219602		0.219602
'ATM			-0.448085	0.138332		-0.219029
'ATOH1				2.0888		2.0888
'ATP10A			-1.34146	0.574832		-0.542085
'ATP10B				1.20137		1.20137
'ATP10D			0.494257	3.06719		2.51832
'ATP11A				0.131888		0.131888
'ATP11B				0.873889		0.873889
'ATP11C				1.77166		1.77166
'ATP12A				0.243633		0.243633
'ATP13A1				-0.893163		-0.893163
'ATP13A2				2.41534		2.41534
'ATP13A3			1.11915	1.03796		1.52531
'ATP13A4			-0.00385614			-0.00385614
'ATP13A5				1.37644		1.37644
'ATP1A1			2.2096	2.32364		3.20548
'ATP1A2			0.589929	3.14246		2.6392
'ATP1A3			0.890067	-0.757414		0.0938
'ATP1A4				2.17933		2.17933
'ATP2B1			2.11117			2.11117
'ATP2B2				0.394636		0.394636
'ATP2B3				1.54446		1.54446
'ATP2B4			-0.0039782		-0.263992	-0.189484
'ATP4A				0.537965		0.537965
'ATP6V0A4				2.26528		2.26528
'ATP6V1B2			0.367494			0.367494
'ATP6V1E2				1.11161		1.11161
'ATP6V1H			0.150991			0.150991
'ATP7A				-1.62762		-1.62762
'ATP8A1				-0.273886		-0.273886
'ATP8A2				1.38988		1.38988
'ATP8B1			1.11915			1.11915
'ATP8B2				1.28248		1.28248
'ATP8B4			-0.00368358	0.965808		0.680325
'ATP9A				-0.355535		-0.355535
'ATP9B			-0.00352826			-0.00352826
'ATR	0.337065		0.959954	0.750177		1.18195
'ATRN				0.506009		0.506009
'ATRNL1			0.417549	2.32608		1.94004
'ATRX				1.43399		1.43399
'ATXN2L			1.00505			1.00505
'AUTS2			0.535975	-0.00788786		0.373414
'AVPR1A			-0.00336333	-0.129917		-0.0942432
'AXDND1				0.258641		0.258641
'AXIN2			-0.223829	-1.2886		-1.06945
'B2M			-0.00387443			-0.00387443
'B4GALNT2			-0.00378298			-0.00378298
'B4GALNT4				1.63432		1.63432
'BACE2				-0.054576		-0.054576
'BACH2				2.52416		2.52416
'BAHD1				0.617313		0.617313
'BAI1				0.73611		0.73611
'BAI2			-0.15523	1.9374		1.26019
'BAI3		1.10213	1.29672	1.62749		2.32461
'BANK1				0.288738		0.288738
'BAP1		1.54846				1.54846
'BARD1				0.645632		0.645632
'BARHL2			-0.0042073			-0.0042073
'BAZ1B		-0.00237603		0.293492		0.20585
'BAZ2B				-0.579963		-0.579963
'BBS12			0.494257	0.885245		0.975455
'BBS9			2.16758			2.16758
'BBX				1.12908		1.12908
'BCAN				2.35593		2.35593
'BCAS4			0.261297			0.261297
'BCHE			-0.00286096	0.132748		0.0918442
'BCL10				-0.321761		-0.321761
'BCL11A				-1.20229		-1.20229
'BCL6				-0.0457413		-0.0457413
'BCL9		0.806646		1.09977		1.34804
'BCL9L				-1.90329		-1.90329
'BCLAF1				1.51741		1.51741
'BCOR				2.75224		2.75224
'BCORL1			0.127222	-0.175235		-0.03395
'BCR				-0.414342		-0.414342
'BDKRB1				-0.826989		-0.826989
'BDP1			2.30832	0.71407		2.13715
'BEND2				0.440384		0.440384
'BEND3			-0.0535559			-0.0535559
'BEST1			0.2022			0.2022
'BEST3				1.20959		1.20959
'BHLHB9			-0.00323733			-0.00323733
'BHMT2				-0.452448		-0.452448
'BICC1				0.47052		0.47052
'BICD1				0.552692		0.552692
'BICD2				-0.481495		-0.481495
'BIN1				0.192562		0.192562
'BIRC6	1.21622		-1.3351	-0.71304		-0.480311
'BIRC8				-0.575515		-0.575515
'BLMH				-1.48071		-1.48071
'BLZF1				1.60015		1.60015
'BMI1			-0.113853			-0.113853
'BMP1			3.21008			3.21008
'BMP15				-1.20721		-1.20721
'BMP2			1.34406			1.34406
'BMP6			-0.00284467			-0.00284467
'BMPER				-0.196372		-0.196372
'BMPR1B			-0.587585	0.107478		-0.339487
'BMPR2				1.7316		1.7316
'BMS1				1.84319		1.84319
'BNC1			-0.00286096			-0.00286096
'BNC2			-0.756527	1.11345		0.252383
'BOC				1.6738		1.6738
'BOD1L1			0.194805	-0.707662		-0.362645
'BPI				1.02372		1.02372
'BPIFA3			0.218405	1.06781		0.909491
'BPIFB1			0.252665			0.252665
'BPIFB6				-1.29362		-1.29362
'BPIFC				2.0326		2.0326
'BPTF			1.65188	0.521063		1.5365
'BRAF				2.03997		2.03997
'BRAT1			0.0552862			0.0552862
'BRCA1				1.10095		1.10095
'BRCA2			-0.0200911			-0.0200911
'BRD4			-0.00378298			-0.00378298
'BRD7				2.13744		2.13744
'BRD8				0.132588		0.132588
'BRD9				0.846328		0.846328
'BRDT			-0.00402432			-0.00402432
'BRF1				2.26528		2.26528
'BRINP1			-0.00356245	0.77079		0.542511
'BRINP2				0.221697		0.221697
'BRINP3			-0.00352826	1.87767		1.32522
'BRIP1				-0.576067		-0.576067
'BRPF1			2.30832			2.30832
'BRPF3				0.720978		0.720978
'BRSK1				1.13309		1.13309
'BRWD3			-0.00388386	-0.0211984		-0.0177358
'BSN			-0.271901	0.943668		0.475011
'BTBD10				0.601596		0.601596
'BTBD11			0.0489011			0.0489011
'BTBD17				1.76223		1.76223
'BTBD3				-1.13438		-1.13438
'BTK				-1.21231		-1.21231
'BTLA				-0.501128		-0.501128
'BTN3A2				0.197765		0.197765
'BTNL3		-0.00186957		-0.0320231		-0.0239657
'BZRAP1				0.385462		0.385462
'C10orf118			2.30832			2.30832
'C10orf12			0.9538			0.9538
'C10orf120				-1.19429		-1.19429
'C10orf2				0.0974712		0.0974712
'C10orf71			1.18541	1.76223		2.08429
'C10orf90			0.19799	-1.18967		-0.701223
'C11orf30				-0.374212		-0.374212
'C11orf63				0.767152		0.767152
'C12orf39				0.22527		0.22527
'C12orf40				0.412099		0.412099
'C12orf55				-0.764053		-0.764053
'C14orf177				-0.451131		-0.451131
'C14orf28				1.30103		1.30103
'C14orf39			-0.00402432			-0.00402432
'C15					-0.313618	-0.313618
'C16orf46			0.945358			0.945358
'C16orf78				2.21257		2.21257
'C1QTNF7				1.75669		1.75669
'C1S				2.87535		2.87535
'C1orf101				0.245897		0.245897
'C1orf106				0.544634		0.544634
'C1orf112				1.13161		1.13161
'C1orf127				-1.68244		-1.68244
'C1orf168			-0.132859	-0.163463		-0.209531
'C1orf173			0.293189	1.53689		1.29406
'C1orf43			-0.00421642			-0.00421642
'C1orf94			-0.00402432	-1.17029		-0.830369
'C20orf194			1.18541			1.18541
'C20orf26				0.343837		0.343837
'C22orf42			-0.00297688			-0.00297688
'C2CD2L				0.710559		0.710559
'C2CD3				0.17823		0.17823
'C2orf16		1.10213		0.639544		1.23155
'C2orf71				0.402139		0.402139
'C2orf78				1.48861		1.48861
'C3orf27				0.984516		0.984516
'C3orf30				0.995484		0.995484
'C3orf67				0.623393		0.623393
'C4B				-0.821505		-0.821505
'C4orf21			1.87874	0.294798		1.53692
'C5			-0.00323733	-0.211396		-0.151769
'C5orf42			-0.00302543	-0.64814		-0.460443
'C5orf54			1.27621			1.27621
'C6				1.57306		1.57306
'C6orf118				-1.33342		-1.33342
'C6orf222				1.25807		1.25807
'C6orf58				1.77574		1.77574
'C7			-0.0781061	0.886948		0.571938
'C7orf26				1.49737		1.49737
'C7orf33				0.0509274		0.0509274
'C8B				-1.61973		-1.61973
'C8orf34				0.279997		0.279997
'C8orf46				1.2387		1.2387
'C8orf48			0.887157			0.887157
'C9				-0.333755		-0.333755
'C9orf131			-0.148118			-0.148118
'C9orf41				0.499257		0.499257
'C9orf84				0.632889		0.632889
'C9orf91				-0.698977		-0.698977
'CA10				2.67866		2.67866
'CA14			1.13335			1.13335
'CA2				1.36673		1.36673
'CABIN1				1.59266		1.59266
'CABS1				0.983464		0.983464
'CACHD1				-0.644804		-0.644804
'CACNA1A				-0.294657		-0.294657
'CACNA1B				0.283141		0.283141
'CACNA1C				-0.19675		-0.19675
'CACNA1D			0.367494	0.734329		0.779106
'CACNA1E			-1.1488	3.1447		1.41132
'CACNA1F				-1.53923		-1.53923
'CACNA1G		-0.00186957	1.61973	1.00698		1.51545
'CACNA1H		-0.00237603	1.82287	2.1436		2.28868
'CACNA1I				0.160203		0.160203
'CACNA1S				-0.933132		-0.933132
'CACNA2D1			0.938165	0.363306		0.920279
'CACNA2D2			-0.00362961			-0.00362961
'CACNA2D3				1.52796		1.52796
'CACNA2D4				-0.982028		-0.982028
'CACNB2				1.17812		1.17812
'CACNB4				0.598709		0.598709
'CACNG3				1.87364		1.87364
'CACNG7				-0.0625544		-0.0625544
'CACUL1				1.46026		1.46026
'CAD				2.08397		2.08397
'CADM2				1.4098		1.4098
'CADM3				-0.837195		-0.837195
'CADPS			-0.0994507	1.55348		1.02815
'CADPS2				2.40641		2.40641
'CALCR			-0.00291601	-0.0298591		-0.0231755
'CAMK1D			2.72392			2.72392
'CAMK2D				0.778058		0.778058
'CAMK2G			0.317611			0.317611
'CAMKV				0.162511		0.162511
'CAMSAP1				0.720118		0.720118
'CAMSAP2			1.76801	-0.0577417		1.20934
'CAMTA1			0.333248	-0.39842		-0.0460834
'CAMTA2				1.05156		1.05156
'CAND1			0.0510364	0.0654957		0.0824006
'CAND2				0.45134		0.45134
'CAPN13			0.375016			0.375016
'CAPN15				0.764825		0.764825
'CAPN6				1.18575		1.18575
'CAPN9			3.75978			3.75978
'CAPRIN2				-0.551836		-0.551836
'CAPS2				0.241006		0.241006
'CARD11				2.40062		2.40062
'CARD6				0.716569		0.716569
'CASC1			-0.00312271	0.900412		0.634479
'CASC5			0.110302			0.110302
'CASK				-0.329336		-0.329336
'CASP1				3.02989		3.02989
'CASP2				-0.328513		-0.328513
'CASP7			-0.00352596			-0.00352596
'CASQ2				0.41296		0.41296
'CASR			0.346184	-0.613712		-0.189171
'CASS4				0.760239		0.760239
'CASZ1					1.30879	1.30879
'CATSPER1			-0.00340833	0.713544		0.502142
'CATSPERD				0.899311		0.899311
'CATSPERG			0.606264			0.606264
'CBFA2T2			0.9538			0.9538
'CBFB	-4.0518					-4.0518
'CBL				-0.617166		-0.617166
'CBLN2				0.449021		0.449021
'CBX4			0.869332			0.869332
'CCAR2			0.252665	0.940414		0.843634
'CCDC102B				0.837144		0.837144
'CCDC108			2.21786	1.3167		2.49932
'CCDC11				1.0863		1.0863
'CCDC113				2.6307		2.6307
'CCDC115				0.243998		0.243998
'CCDC129				1.53518		1.53518
'CCDC132				0.230744		0.230744
'CCDC136		-0.00169333		-0.103762		-0.0745684
'CCDC141				0.737341		0.737341
'CCDC146			0.795248			0.795248
'CCDC147				-1.77399		-1.77399
'CCDC149			0.494257			0.494257
'CCDC150				1.8707		1.8707
'CCDC158			-0.223829			-0.223829
'CCDC171				0.364272		0.364272
'CCDC175			-0.00378298			-0.00378298
'CCDC178			-0.104487	2.13284		1.43427
'CCDC180			-0.0145982			-0.0145982
'CCDC19				-0.418087		-0.418087
'CCDC27				1.07802		1.07802
'CCDC28A			0.0552862	0.311006		0.259008
'CCDC34			0.417549			0.417549
'CCDC39				0.503002		0.503002
'CCDC40				-1.44756		-1.44756
'CCDC41			2.2096			2.2096
'CCDC57				-0.638972		-0.638972
'CCDC59				-1.05782		-1.05782
'CCDC60				-0.378616		-0.378616
'CCDC63			-0.00421642	0.328291		0.229155
'CCDC66			0.252665			0.252665
'CCDC73			1.45093	2.19415		2.57746
'CCDC87				2.40473		2.40473
'CCDC88A			0.252665			0.252665
'CCDC89				-1.35803		-1.35803
'CCDC91				-0.00926473		-0.00926473
'CCDC93				0.230744		0.230744
'CCER1				2.58198		2.58198
'CCIN				2.0064		2.0064
'CCKBR				0.659799		0.659799
'CCL13				0.658576		0.658576
'CCM2			0.252665			0.252665
'CCNA1				0.460764		0.460764
'CCNB3				1.07337		1.07337
'CCNK				1.93413		1.93413
'CCNT2			0.494257			0.494257
'CCNYL1		1.17264				1.17264
'CCT2		0.864653				0.864653
'CCT6B			-0.0224658			-0.0224658
'CCT8L2				-0.735774		-0.735774
'CD101			1.09319			1.09319
'CD163			1.93934	0.297503		1.58168
'CD163L1			-0.801722	0.845211		0.0307518
'CD1A			-0.00382057	0.975462		0.687054
'CD1B				1.55615		1.55615
'CD1C				1.26445		1.26445
'CD1E			1.02156	-1.67925		-0.465059
'CD207				2.47794		2.47794
'CD209				-1.28735		-1.28735
'CD22				-0.0560229		-0.0560229
'CD248				0.487402		0.487402
'CD28				0.391576		0.391576
'CD300A				0.297369		0.297369
'CD300LB				1.62576		1.62576
'CD300LG				0.686586		0.686586
'CD36				0.154225		0.154225
'CD3G			0.659402			0.659402
'CD40LG				0.852507		0.852507
'CD44				0.379259		0.379259
'CD5L				-0.340525		-0.340525
'CD79B				-0.545256		-0.545256
'CD93			2.70803	1.38899		2.89703
'CD96		0.981893		0.748031		1.22324
'CDC14A				1.32771		1.32771
'CDC20B				-0.0983243		-0.0983243
'CDC27			3.21008	0.213592		2.4209
'CDC42BPA				0.73571		0.73571
'CDC42BPB				0.582787		0.582787
'CDC42EP4			0.9538			0.9538
'CDC73				2.15991		2.15991
'CDCA2			0.252665			0.252665
'CDH1	1.72341		1.31992	1.29714		2.50597
'CDH10			-0.00297688	0.618048		0.434921
'CDH11			-0.376941	0.84161		0.328571
'CDH12			1.06536	1.69407		1.95121
'CDH13			-0.00342104	1.50931		1.06482
'CDH16				2.47763		2.47763
'CDH17				1.33218		1.33218
'CDH18			-0.00305516	2.44117		1.724
'CDH19			-0.645512	0.0225602		-0.440493
'CDH2			-0.803773	0.0617134		-0.524716
'CDH20				-0.7917		-0.7917
'CDH22				0.84532		0.84532
'CDH23			0.692183	3.16262		2.72576
'CDH26			-0.00322799			-0.00322799
'CDH3				2.72952		2.72952
'CDH4			-0.226855	2.22216		1.4109
'CDH6				1.06161		1.06161
'CDH7			0.197581	-0.894254		-0.492622
'CDH8			-0.279851	0.934726		0.463067
'CDH9			-0.00286096	1.27527		0.899731
'CDHR1				0.841334		0.841334
'CDHR3				-0.209657		-0.209657
'CDHR5				1.39975		1.39975
'CDK12		-0.00186957	3.18968			2.25412
'CDK13				-0.078128		-0.078128
'CDK14			-0.00356245	0.065047		0.0434761
'CDK15				1.08909		1.08909
'CDK19			-0.00279872			-0.00279872
'CDK5RAP2				0.214039		0.214039
'CDKL5			2.11117	0.528673		1.86665
'CDKN2A				0.0188659		0.0188659
'CDON			-0.00346068			-0.00346068
'CDX4				1.49903		1.49903
'CDYL2			-0.481674			-0.481674
'CEACAM16		1.4274	-0.00327703			1.00701
'CEACAM18				-0.528046		-0.528046
'CEBPA			-0.00323733			-0.00323733
'CECR2			1.59847	-0.716788		0.623445
'CEL				0.104124		0.104124
'CELF3				-1.59091		-1.59091
'CELF4			0.330697	1.73201		1.45856
'CELSR1			0.0552862	1.33196		0.980935
'CELSR2			-0.554307	-1.11714		-1.18189
'CELSR3			0.243078	-0.14869		0.0667423
'CENPE				0.477869		0.477869
'CENPF			-0.68211	1.52053		0.592852
'CENPL				-1.44283		-1.44283
'CENPN			0.252665			0.252665
'CEP104				1.20959		1.20959
'CEP120				-1.93851		-1.93851
'CEP128				-0.103005		-0.103005
'CEP152			0.597069	-0.482838		0.0807736
'CEP164				1.1251		1.1251
'CEP170				-0.697198		-0.697198
'CEP192			-0.0030378	2.84055		2.00642
'CEP290			-0.00323733			-0.00323733
'CEP350			0.325874	0.288026		0.434093
'CEP68				-0.42597		-0.42597
'CEP72			1.59847			1.59847
'CEP85L			1.74376			1.74376
'CEP97				-0.862152		-0.862152
'CERCAM				0.885081		0.885081
'CES1				0.611163		0.611163
'CES5A				-0.00985927		-0.00985927
'CETN1				0.738571		0.738571
'CFC1				1.08626		1.08626
'CFH				1.5272		1.5272
'CFHR1				-1.05842		-1.05842
'CFHR4				-0.112975		-0.112975
'CFHR5			0.924886			0.924886
'CFLAR			-0.400518			-0.400518
'CFTR				-0.240812		-0.240812
'CGNL1			1.73297			1.73297
'CHAF1A				-0.00251728		-0.00251728
'CHAMP1			0.204564			0.204564
'CHAT				0.724938		0.724938
'CHD1		0.806646	1.64332			1.73238
'CHD2			0.150991	-1.38027		-0.869234
'CHD3				-0.509131		-0.509131
'CHD4				-0.373698		-0.373698
'CHD5			-0.0388556	1.05813		0.720737
'CHD6			-0.400518	0.779915		0.268274
'CHD7			0.325874	0.300468		0.44289
'CHD9			-0.0224658	2.09388		1.46471
'CHDC2			-0.00443853	1.80374		1.27229
'CHEK2				1.83776		1.83776
'CHFR				0.40732		0.40732
'CHGB				-0.111295		-0.111295
'CHIT1			-0.00284467	2.87101		2.0281
'CHL1				-1.01907		-1.01907
'CHM			-0.0036462			-0.0036462
'CHMP2B				0.898304		0.898304
'CHN1				1.09316		1.09316
'CHN2				0.810792		0.810792
'CHODL			0.0271554			0.0271554
'CHPT1			-0.00312271			-0.00312271
'CHRDL1				1.3803		1.3803
'CHRM2			-0.171652	-0.648169		-0.579701
'CHRM3				0.523414		0.523414
'CHRM4			-0.1092	1.39975		0.912559
'CHRNA1				-0.0799032		-0.0799032
'CHRNA4				1.65511		1.65511
'CHRNA5			0.597069			0.597069
'CHRNA6			-0.00312271			-0.00312271
'CHRNA9		-0.00237603				-0.00237603
'CHRNB2				1.2602		1.2602
'CHRNB3			1.82194			1.82194
'CHRNB4				1.7121		1.7121
'CHST1				-0.726222		-0.726222
'CHST2				0.962226		0.962226
'CHST6				0.720978		0.720978
'CHST9			0.218405			0.218405
'CHSY1				-0.971427		-0.971427
'CHSY3			-0.00352596			-0.00352596
'CIC				1.21856		1.21856
'CIT				-0.581131		-0.581131
'CIZ1				-0.164941		-0.164941
'CKAP2			0.157641			0.157641
'CKAP5			3.26129	1.62065		3.45205
'CLASP1				1.93295		1.93295
'CLASP2			-0.00324946			-0.00324946
'CLCA1				1.44192		1.44192
'CLCA2				1.05661		1.05661
'CLCA4			-0.00293144	0.897656		0.632666
'CLCN1			1.8095	0.917236		1.92809
'CLCN2			-0.00336333			-0.00336333
'CLCNKA				3.62914		3.62914
'CLEC14A			0.252665			0.252665
'CLEC4C				1.60519		1.60519
'CLEC4D				3.61099		3.61099
'CLEC4E				0.192562		0.192562
'CLEC4F				0.953918		0.953918
'CLEC4G			0.674827			0.674827
'CLIP1				1.10737		1.10737
'CLIP2				1.49737		1.49737
'CLK2				1.50627		1.50627
'CLMN			0.494257	0.226896		0.509933
'CLNK				-0.310275		-0.310275
'CLOCK			-0.50725			-0.50725
'CLP1			-0.0551839			-0.0551839
'CLSTN1				0.725434		0.725434
'CLSTN2			0.9538			0.9538
'CLTCL1			-0.280649	0.323933		0.0306066
'CLVS2				1.79482		1.79482
'CMKLR1			-0.0748195	1.36706		0.913755
'CMTR2			1.68799	2.32585		2.83821
'CMYA5			0.252665	0.0533252		0.216368
'CNBD1			-0.00295626	1.14315		0.80624
'CNBD2				0.853641		0.853641
'CNDP1				0.532204		0.532204
'CNGA2				0.50311		0.50311
'CNGA3			-0.00356245	0.0958354		0.0652468
'CNGA4				0.0670466		0.0670466
'CNGB1				1.62403		1.62403
'CNGB3				0.450133		0.450133
'CNKSR1				-0.182658		-0.182658
'CNKSR2			0.333248	1.2206		1.09874
'CNNM1				-0.0753794		-0.0753794
'CNOT1			0.606264			0.606264
'CNOT2				-1.20611		-1.20611
'CNR1			-0.608189			-0.608189
'CNST				-0.0524979		-0.0524979
'CNTLN			-0.403858	1.66196		0.889615
'CNTN1			0.755629	0.628696		0.978866
'CNTN2				-0.982273		-0.982273
'CNTN3			1.61973	2.02183		2.57497
'CNTN4			-0.247546	1.00423		0.535055
'CNTN5			-0.271901	0.294378		0.0158931
'CNTN6			-0.0200911	1.1351		0.788432
'CNTNAP2			0.552533	2.27842		2.00179
'CNTNAP4		-0.00217817		0.504155		0.354951
'CNTNAP5			-0.900172	3.14098		1.58449
'CNTRL			0.9538			0.9538
'CNTROB		-0.00228569				-0.00228569
'COBLL1			-0.00378298	2.13284		1.50547
'COG2			0.494257			0.494257
'COG5			1.14874			1.14874
'COG6			1.03186			1.03186
'COG7			-0.00356245			-0.00356245
'COL11A1			1.28461	0.648682		1.36705
'COL11A2				1.23197		1.23197
'COL12A1	-0.173925		-0.00293144	1.47926		0.751942
'COL13A1				0.177502		0.177502
'COL14A1			-0.0929461	-0.742135		-0.590492
'COL15A1			0.734617	0.737872		1.04121
'COL16A1			0.252665	2.5544		1.9849
'COL17A1			2.21786			2.21786
'COL19A1				-0.501574		-0.501574
'COL1A1			0.595113	-0.796539		-0.14243
'COL1A2				1.47205		1.47205
'COL20A1				3.64015		3.64015
'COL22A1	1.45537			-0.723438		0.517555
'COL24A1			0.597069	2.9367		2.49876
'COL27A1				1.29658		1.29658
'COL28A1			0.803996	-0.177093		0.443288
'COL2A1				0.816329		0.816329
'COL3A1			-0.00364199	0.168003		0.116221
'COL4A1				-0.293267		-0.293267
'COL4A2			0.420734	1.12573		1.09351
'COL4A3			1.26073			1.26073
'COL4A4				0.921551		0.921551
'COL4A5			-0.459874	0.571158		0.0786894
'COL4A6				0.295162		0.295162
'COL5A1			-0.609471	-0.934435		-1.09171
'COL5A2			2.08521	1.51657		2.54685
'COL5A3			0.0484382	-1.20229		-0.815894
'COL6A1				2.1174		2.1174
'COL6A2				0.49028		0.49028
'COL6A3	0.775447	-0.00246049	-0.432184	2.5727		1.45675
'COL6A6			1.96228	0.87877		2.00893
'COL7A1			3.46485	0.961696		3.13004
'COL9A1				1.16299		1.16299
'COL9A2				1.06009		1.06009
'COLEC11				2.01194		2.01194
'COLEC12				0.520507		0.520507
'COLGALT2				2.27802		2.27802
'COLQ		-0.00214624				-0.00214624
'COMP				-1.02672		-1.02672
'COPA			-0.00312271	0.0423286		0.0277227
'COPB1				2.25594		2.25594
'CORIN				0.553709		0.553709
'CORO7				2.26297		2.26297
'COX7B2				-1.21656		-1.21656
'CP			-0.00402432	0.973676		0.685647
'CPA1			1.93934			1.93934
'CPA2				0.174321		0.174321
'CPA3				1.35221		1.35221
'CPA4			0.902656			0.902656
'CPA5				0.989484		0.989484
'CPAMD8				3.15483		3.15483
'CPB1				-1.37866		-1.37866
'CPD				-1.80748		-1.80748
'CPEB2			-0.00387443			-0.00387443
'CPED1		-0.00246049		0.884832		0.623931
'CPN2				0.243565		0.243565
'CPNE3			0.803996			0.803996
'CPNE4				-0.418952		-0.418952
'CPNE5				-0.735413		-0.735413
'CPNE8			0.584789	1.8572		1.72675
'CPO			-0.00402432			-0.00402432
'CPQ				0.406351		0.406351
'CPS1			-0.00295377	0.677942		0.477289
'CPSF1				-1.05464		-1.05464
'CPSF3				1.55519		1.55519
'CPXCR1				2.05335		2.05335
'CPXM1				1.46165		1.46165
'CPXM2				0.359244		0.359244
'CR1			-0.00378298	1.88461		1.32995
'CR2				1.48837		1.48837
'CRAT				-0.631462		-0.631462
'CRB1			-0.00326476	1.60433		1.13213
'CRB2				0.364582		0.364582
'CREB5				0.576017		0.576017
'CREBBP		1.29234	-0.00867949	1.73103		1.74053
'CRIPAK				0.300688		0.300688
'CRISP1				1.08626		1.08626
'CRISP3				0.402844		0.402844
'CRISPLD1		-0.00217817		0.236304		0.165552
'CRISPLD2		-0.00246049				-0.00246049
'CRKL				-0.217911		-0.217911
'CRMP1			0.367494			0.367494
'CRNKL1				0.0179918		0.0179918
'CRNN				3.00678		3.00678
'CROCC				-1.54102		-1.54102
'CRP				-0.440367		-0.440367
'CRTAC1				3.15483		3.15483
'CRX				0.751466		0.751466
'CRY1			-0.00331881			-0.00331881
'CRYBB1				1.57797		1.57797
'CSF1R			-0.00378298	1.8131		1.27938
'CSF2RA				-0.611532		-0.611532
'CSF2RB				-0.515732		-0.515732
'CSMD1			-0.258142	0.485309		0.160631
'CSMD2			2.38582	0.376723		1.95341
'CSMD3		-0.321097	-0.296519	-0.00379895		-0.358774
'CSPG4				0.231535		0.231535
'CSPG5				1.62065		1.62065
'CSPP1			-0.200166	-1.14168		-0.948829
'CSRNP2			0.333248			0.333248
'CST2				0.468715		0.468715
'CST4				-1.33227		-1.33227
'CSTF2T			-0.0855867			-0.0855867
'CSTF3			0.0552862			0.0552862
'CT45A5				0.50724		0.50724
'CT47B1				1.41774		1.41774
'CT83				-1.135		-1.135
'CTAGE1				2.52705		2.52705
'CTC1				1.51562		1.51562
'CTCF	-0.592577					-0.592577
'CTCFL				-0.398353		-0.398353
'CTIF				2.15374		2.15374
'CTNNA1			-0.00442786			-0.00442786
'CTNNA2		-0.00246049	-0.425407	-0.828558		-0.725397
'CTNNA3	0.00385491		-0.0041065	0.42547		0.2455
'CTNND1			-0.769532			-0.769532
'CTNND2			-0.00342104	-0.196002		-0.141013
'CTPS1				2.98455		2.98455
'CTR9			-0.00312271			-0.00312271
'CTSF			0.467329			0.467329
'CTSG				1.62484		1.62484
'CTTNBP2				-0.440345		-0.440345
'CUBN		2.4368	-0.525848	1.08041		1.72707
'CUL4B				0.110773		0.110773
'CUL7			-0.1092	2.2281		1.49829
'CUL9			0.0942831	0.379271		0.334853
'CUX1				-1.88448		-1.88448
'CUX2				0.775161		0.775161
'CWC22			-0.0781061			-0.0781061
'CWF19L2			-0.00421642			-0.00421642
'CWH43				-0.0554137		-0.0554137
'CXXC11				0.538754		0.538754
'CXXC4			1.11127			1.11127
'CXorf21				0.0877213		0.0877213
'CXorf22			-0.00402432	0.593311		0.416689
'CXorf23			0.0143955	0.0947463		0.0771749
'CXorf30			-0.00402432			-0.00402432
'CXorf66			0.257631			0.257631
'CYBRD1			0.0552862			0.0552862
'CYFIP1				1.76752		1.76752
'CYLC1				1.40111		1.40111
'CYP11B1				2.51872		2.51872
'CYP11B2				0.735163		0.735163
'CYP24A1				1.46908		1.46908
'CYP26B1				-0.00759548		-0.00759548
'CYP2A13				-0.63054		-0.63054
'CYP2B6				0.331479		0.331479
'CYP2C18				-0.53957		-0.53957
'CYP2E1				0.702867		0.702867
'CYP2R1				1.22408		1.22408
'CYP3A4				-1.33877		-1.33877
'CYP3A43			-0.1092			-0.1092
'CYP4F11			-0.00312271			-0.00312271
'CYP4F2				0.415264		0.415264
'CYP4F22			2.35342			2.35342
'CYP51A1				3.95308		3.95308
'CYP7A1				1.88272		1.88272
'CYP8B1				0.017539		0.017539
'CYSLTR1			0.9538			0.9538
'CYTIP				-0.4635		-0.4635
'DAAM2			-0.00373208	0.804094		0.565942
'DAB1			0.333248	0.227942		0.396821
'DACH1				-0.261675		-0.261675
'DACH2				0.401688		0.401688
'DACT1				0.717241		0.717241
'DAGLA				2.76952		2.76952
'DAOA			-0.00390082			-0.00390082
'DAPK1			-0.00421642			-0.00421642
'DARC				0.757871		0.757871
'DARS2				-1.293		-1.293
'DAW1				1.83492		1.83492
'DAXX				-1.28863		-1.28863
'DAZAP1			0.2022	-0.149284		0.0374172
'DBF4				-0.688948		-0.688948
'DCAF11				-0.0641266		-0.0641266
'DCAF12L1			0.466142	-0.870164		-0.285686
'DCAF12L2			-0.00342104	-0.561629		-0.399551
'DCAF13				2.3795		2.3795
'DCAF15			-0.378084			-0.378084
'DCAF4L1			-0.00356245			-0.00356245
'DCAF4L2				1.60156		1.60156
'DCAF8L2				-0.896224		-0.896224
'DCBLD1			2.48134	1.11161		2.5406
'DCBLD2				0.374681		0.374681
'DCC			-0.00324946	0.771721		0.543392
'DCDC1			0.494257	0.319785		0.575614
'DCHS1			0.566325	1.15893		1.21994
'DCHS2		1.10213	-0.219839	0.418747		0.751156
'DCLK1			-0.570358	0.536409		-0.0240056
'DCLRE1A				-0.161787		-0.161787
'DCLRE1C				0.649235		0.649235
'DCST1			0.890067			0.890067
'DCSTAMP			-0.00443853	-1.15419		-0.819271
'DCT				0.22308		0.22308
'DCX				-0.0192888		-0.0192888
'DDC				1.51562		1.51562
'DDI1				-0.613697		-0.613697
'DDO				-0.862689		-0.862689
'DDR1				-0.532178		-0.532178
'DDR2				0.263501		0.263501
'DDX1				1.77547		1.77547
'DDX11				0.0209207		0.0209207
'DDX21				0.167099		0.167099
'DDX24				1.63261		1.63261
'DDX25				0.626855		0.626855
'DDX26B				0.00901832		0.00901832
'DDX27			0.330697	1.01235		0.949675
'DDX3X			3.46485			3.46485
'DDX42				-0.0216656		-0.0216656
'DDX54				1.69581		1.69581
'DDX58			-0.280554	-1.54393		-1.2901
'DDX59			0.755629	0.742622		1.05942
'DDX60			0.597069			0.597069
'DDX60L				3.49389		3.49389
'DEF6			-0.00422171			-0.00422171
'DEF8			-0.00320352			-0.00320352
'DENND1B				1.39022		1.39022
'DENND1C			0.72152			0.72152
'DENND2A			2.45915	0.370072		2.00056
'DENND2C			0.00157445	0.96326		0.682241
'DENND4B				-0.610141		-0.610141
'DENND4C			-0.00378298	1.45386		1.02536
'DENND5A			-0.00378298			-0.00378298
'DENND5B			0.333248			0.333248
'DEPDC1B				1.62484		1.62484
'DEPDC5				1.44323		1.44323
'DES				1.24344		1.24344
'DFNA5			1.76029			1.76029
'DGCR14				2.3017		2.3017
'DGKA				0.853641		0.853641
'DGKB				1.01479		1.01479
'DGKH			1.0796	0.677109		1.24218
'DGKI			1.4742	-0.89197		0.411696
'DGKQ			1.11915			1.11915
'DGKZ				0.510836		0.510836
'DHRSX				1.16564		1.16564
'DHTKD1			0.535975			0.535975
'DHX15				0.42363		0.42363
'DHX16				1.05156		1.05156
'DHX29				0.764825		0.764825
'DHX30				5.0658		5.0658
'DHX32			-0.00342104			-0.00342104
'DHX35			2.34282			2.34282
'DHX36		-0.00237603				-0.00237603
'DHX8			-0.00312271			-0.00312271
'DIAPH1			1.67926			1.67926
'DIAPH2			0.5457	-0.841573		-0.209214
'DICER1				1.23231		1.23231
'DIDO1				-0.339981		-0.339981
'DIEXF			1.03186			1.03186
'DIO2				-0.247171		-0.247171
'DIP2A			-0.1092	-1.98237		-1.47896
'DIP2B		-0.00186957				-0.00186957
'DIP2C			-0.00387443	1.30973		0.923376
'DIRAS1				1.56758		1.56758
'DIS3		1.57714	0.333248	-1.10293		0.46619
'DISC1				-0.407336		-0.407336
'DISP1			1.11915			1.11915
'DISP2			0.150991			0.150991
'DKC1			2.0433			2.0433
'DKK2				1.11161		1.11161
'DLAT			-0.1092			-0.1092
'DLC1				0.733969		0.733969
'DLEC1			1.19684	-0.466194		0.516648
'DLG1			-0.50725			-0.50725
'DLG2				0.508394		0.508394
'DLG4			1.11915			1.11915
'DLG5			-0.00378298	1.18854		0.837747
'DLGAP1				0.483192		0.483192
'DLGAP2				0.803151		0.803151
'DLGAP3			0.333248	2.41571		1.94381
'DLGAP4				-0.908204		-0.908204
'DLL1				0.930525		0.930525
'DLX1				0.0947463		0.0947463
'DLX5				-0.780871		-0.780871
'DMBT1				-0.298956		-0.298956
'DMD			-0.9327	-0.253823		-0.838998
'DMKN				-1.69502		-1.69502
'DMP1			0.762326	0.895712		1.17241
'DMRTB1				0.198156		0.198156
'DMXL1		-0.00237603		0.504706		0.355201
'DMXL2			1.02156	-0.113157		0.642336
'DNAH1			0.39259	-0.737952		-0.244208
'DNAH10			-0.00398755	2.8413		2.00629
'DNAH11	-0.762133		0.314569	2.03872		0.918653
'DNAH12			0.198606	1.84854		1.44755
'DNAH14			-0.00378298	-0.628352		-0.446987
'DNAH17			0.644049	1.84828		1.76234
'DNAH2	0.680626		2.07922	-0.243794		1.45264
'DNAH3		-0.0023075	-0.635767	0.0546867		-0.336819
'DNAH5	-1.485		0.92241	1.37183		0.467217
'DNAH6			1.96714	1.02364		2.1148
'DNAH7			-1.12388	1.65375		0.374677
'DNAH8		-0.00246049	0.68935	1.39993		1.20483
'DNAH9			-1.0954	2.93114		1.29807
'DNAI1				0.0828448		0.0828448
'DNAI2		-0.0023075		-0.0752382		-0.0548331
'DNAJB1		-0.00237603				-0.00237603
'DNAJC11			1.82479			1.82479
'DNAJC16		-0.00184691				-0.00184691
'DNAJC21				0.656459		0.656459
'DNAJC27			0.494257			0.494257
'DNAJC6				1.61934		1.61934
'DNAJC7			-0.0748195			-0.0748195
'DNHD1			0.494257			0.494257
'DNM1L			1.83531			1.83531
'DNM3			0.367494	1.00042		0.967265
'DNMBP			-0.115139	1.72818		1.14059
'DNMT3B				3.27633		3.27633
'DOC2A			0.597069			0.597069
'DOCK10			-1.55791	2.28103		0.511325
'DOCK11				2.05862		2.05862
'DOCK2			-0.531763	1.14922		0.436607
'DOCK3			0.941014	1.30911		1.59108
'DOCK4			0.252665	-0.214247		0.0271653
'DOCK5				0.573968		0.573968
'DOCK6			0.243078			0.243078
'DOCK7			0.150991			0.150991
'DOCK8				-1.68232		-1.68232
'DOPEY1			-0.00279796	-0.477917		-0.339917
'DOPEY2			0.252665	2.57259		1.99776
'DOT1L				0.641769		0.641769
'DPF1				0.986682		0.986682
'DPF2				1.44923		1.44923
'DPF3			-0.00340833	0.0604529		0.0403366
'DPP10			-0.797476	1.46851		0.474492
'DPP6				-0.0505573		-0.0505573
'DPP9				1.10325		1.10325
'DPY19L2				-0.128789		-0.128789
'DPY19L4				1.51562		1.51562
'DPYD			-0.00322177	0.681739		0.479784
'DPYS				0.824459		0.824459
'DPYSL3				1.2749		1.2749
'DQX1				1.12267		1.12267
'DRD2				-1.01441		-1.01441
'DRD3				-0.481072		-0.481072
'DRD5				-0.633293		-0.633293
'DROSHA			2.48236	-0.561563		1.35821
'DRP2				1.28291		1.28291
'DSC1				0.77079		0.77079
'DSC3			0.08347	0.980386		0.75226
'DSCAM			-0.573399	0.18657		-0.273529
'DSCAML1			-0.00412753	0.166988		0.11516
'DSE				1.03472		1.03472
'DSEL			1.43822	0.448481		1.3341
'DSG1				1.18397		1.18397
'DSG3			-0.263453	0.46723		0.144093
'DSG4			0.465955	1.85192		1.63899
'DSP			-0.00356245	0.211446		0.146996
'DSPP				1.60798		1.60798
'DST		1.01601	0.39158	0.448853		1.07182
'DSTYK				0.628577		0.628577
'DTHD1			0.252665			0.252665
'DTNA			-0.1092	-1.09126		-0.848854
'DTX1				1.59805		1.59805
'DUS2				-0.222255		-0.222255
'DUSP2				1.54105		1.54105
'DUSP26				1.32797		1.32797
'DUSP27				-0.183721		-0.183721
'DUSP5				-0.554864		-0.554864
'DUXA				3.15483		3.15483
'DVL3				0.0327961		0.0327961
'DYNC1H1				1.85033		1.85033
'DYNC1I1				-1.90779		-1.90779
'DYNC1I2			0.330697			0.330697
'DYNC2H1			-1.27877	1.80163		0.369717
'DYRK1B			0.597069			0.597069
'DYRK4			-0.00378298			-0.00378298
'DYSF			0.494257	-0.0532149		0.311864
'DYTN			-0.753505	-0.267835		-0.722196
'DZIP3				0.113469		0.113469
'E2F7				2.14014		2.14014
'E2F8				2.39512		2.39512
'EBF1				1.63573		1.63573
'EBF2				3.15483		3.15483
'EBF3				-0.443609		-0.443609
'ECE1				0.538754		0.538754
'ECE2				-0.917994		-0.917994
'ECI2				-0.831249		-0.831249
'ECM1			0.9538			0.9538
'ECM2			2.70803			2.70803
'EDA				1.77547		1.77547
'EDEM1				1.94945		1.94945
'EDIL3				0.473328		0.473328
'EEA1				0.536409		0.536409
'EEF1A1				-0.468026		-0.468026
'EEF1D			0.295765			0.295765
'EEFSEC				2.01194		2.01194
'EEPD1				0.56718		0.56718
'EFCAB13			-0.1092			-0.1092
'EFCAB5			0.943737			0.943737
'EFCAB6		-0.00246049		0.936143		0.660213
'EFEMP1			-0.0308709			-0.0308709
'EFHB				-0.791194		-0.791194
'EFHD1				0.850043		0.850043
'EFNA5			-0.00312271			-0.00312271
'EFR3A				1.72612		1.72612
'EGF			0.330697	0.962289		0.914279
'EGFLAM			-0.800408	1.22232		0.298338
'EGFR				-0.307722		-0.307722
'EGR1			-0.00378298			-0.00378298
'EGR4				0.204769		0.204769
'EHBP1				0.983464		0.983464
'EHD3				1.1875		1.1875
'EIF1AX			-0.1092			-0.1092
'EIF2AK3				-1.84635		-1.84635
'EIF3A				0.73016		0.73016
'EIF4B			1.39809			1.39809
'EIF4G1			0.43096	2.19415		1.85623
'EIF5A2				0.0835788		0.0835788
'EIF5B			1.40275			1.40275
'ELAVL2				-0.00483158		-0.00483158
'ELF3			-0.1092			-0.1092
'ELF4				0.0318295		0.0318295
'ELFN1			-0.00402432			-0.00402432
'ELMO1			-0.00402432	-0.139746		-0.101661
'ELMO2			1.02346			1.02346
'ELMSAN1				0.497896		0.497896
'ELOVL3				1.03346		1.03346
'ELTD1				3.82351		3.82351
'EMILIN3				3.05606		3.05606
'EML1				0.721791		0.721791
'EML5			-0.728277	-1.08697		-1.28357
'ENAH			0.674827			0.674827
'ENAM				0.068077		0.068077
'ENC1		-0.00246049				-0.00246049
'ENDOD1			-0.00363627			-0.00363627
'ENKUR				0.307179		0.307179
'ENOX1				0.845411		0.845411
'ENPEP				0.68497		0.68497
'ENPP2				1.49903		1.49903
'ENPP3				1.17621		1.17621
'ENPP7				1.11161		1.11161
'ENTPD4				-0.109453		-0.109453
'ENTPD6			-0.00378298			-0.00378298
'EP300	1.85459	-0.00237603				1.30971
'EP400			0.9653	-0.559039		0.28727
'EPB41				0.407351		0.407351
'EPB41L1			0.333248			0.333248
'EPB41L3			0.586372	-0.107523		0.338597
'EPB41L4A			0.9538			0.9538
'EPB41L4B				0.682215		0.682215
'EPB42			0.197581			0.197581
'EPC1			-0.00378298	-0.856395		-0.608237
'EPC2				1.13927		1.13927
'EPG5			1.11915	1.48274		1.83982
'EPHA1			1.34045			1.34045
'EPHA10				2.68635		2.68635
'EPHA2				2.598		2.598
'EPHA3				1.5675		1.5675
'EPHA4				1.42628		1.42628
'EPHA5			1.50615	1.21127		1.92151
'EPHA6			0.110302	1.50652		1.14326
'EPHA7			-0.01704	0.00207579		-0.0105813
'EPHA8		-0.00186957		-1.56012		-1.10449
'EPHB1			-0.236007			-0.236007
'EPHB2				1.74891		1.74891
'EPHB3				1.73114		1.73114
'EPHB4				0.371124		0.371124
'EPHB6				-0.0792935		-0.0792935
'EPHX4				-0.0286224		-0.0286224
'EPPK1			-0.682492	1.83684		0.816247
'EPRS				-0.186444		-0.186444
'EPS15L1		1.57714		0.846328		1.71365
'EPSTI1			-0.00378298			-0.00378298
'EPX				0.314872		0.314872
'EPYC			-0.00324798	1.51079		1.066
'EQTN				-1.4049		-1.4049
'ERAP1			2.16758			2.16758
'ERBB2	1.11156		-0.887535	-0.424528		-0.115759
'ERBB2IP			-0.151151			-0.151151
'ERBB3	1.08103		0.14836	0.786117		1.16365
'ERBB4			-1.03472	2.46473		1.01117
'ERCC4				0.179299		0.179299
'ERCC6				-0.653543		-0.653543
'ERCC6L2				-1.01911		-1.01911
'ERF				1.17878		1.17878
'ERG			-0.042944			-0.042944
'ERGIC2				-0.736502		-0.736502
'ERMAP			0.806524			0.806524
'ERN1			1.18541			1.18541
'ERN2			-0.00342104	-0.028593		-0.0226373
'ERP27			0.494257			0.494257
'ESCO1			-0.00302543	0.725531		0.510889
'ESPL1			3.75978	-1.53262		1.57484
'ESPNL				0.627571		0.627571
'ESR1				0.241833		0.241833
'ESRP1			0.120777			0.120777
'ESRRB				0.795788		0.795788
'ESRRG				-0.325903		-0.325903
'ESYT1			-0.353377			-0.353377
'ETAA1				-0.370793		-0.370793
'ETNPPL			0.333558	1.40615		1.23016
'ETS1				-0.714137		-0.714137
'ETV1			-0.00402432			-0.00402432
'ETV3L				1.03466		1.03466
'EVC				1.57949		1.57949
'EVC2				1.33784		1.33784
'EVI5				-0.129514		-0.129514
'EVPL			0.317162	-0.870205		-0.391061
'EXO1				0.170329		0.170329
'EXO5			1.33754			1.33754
'EXOC3				-0.861172		-0.861172
'EXOC6			0.719474	0.360647		0.763761
'EXPH5				2.58083		2.58083
'EXT1				-0.286247		-0.286247
'EYA1				1.83663		1.83663
'EYA2				0.764044		0.764044
'EYA4				-0.920477		-0.920477
'EYS			-0.00409065	1.5107		1.06534
'F13A1				0.223591		0.223591
'F13B			2.2096	1.57169		2.67377
'F2				0.00870963		0.00870963
'F2RL2				1.1787		1.1787
'F5			0.771758	0.813124		1.12068
'F8			-0.00314637	-0.612339		-0.435214
'F9				0.805771		0.805771
'FAAH2				1.16514		1.16514
'FABP12			-0.103171			-0.103171
'FABP4				0.639065		0.639065
'FAF1				0.912846		0.912846
'FAM104A			-0.1092			-0.1092
'FAM105B				0.508394		0.508394
'FAM110B			-0.00319748			-0.00319748
'FAM115A				1.72392		1.72392
'FAM120C				-0.160891		-0.160891
'FAM129B				0.254854		0.254854
'FAM131B				0.802255		0.802255
'FAM131C			0.329905			0.329905
'FAM133A			-0.00379653			-0.00379653
'FAM135A				0.0205015		0.0205015
'FAM135B			0.904712	2.04438		2.08532
'FAM13A				1.54318		1.54318
'FAM13B				0.0220855		0.0220855
'FAM13C			-0.231031	1.47294		0.878164
'FAM151A				3.43113		3.43113
'FAM160A2			2.35205			2.35205
'FAM171A1			3.75978	0.425063		2.95913
'FAM171B				-0.0105061		-0.0105061
'FAM177B				-0.265444		-0.265444
'FAM178A				1.04338		1.04338
'FAM179B			-0.00279796	1.51662		1.07044
'FAM180A				3.05073		3.05073
'FAM184A			-0.511414			-0.511414
'FAM193A				1.77687		1.77687
'FAM194A				2.52705		2.52705
'FAM196B			-0.00323733			-0.00323733
'FAM19A1				0.804094		0.804094
'FAM208A		0.923009				0.923009
'FAM208B		0.390061	-0.00378298	-1.08979		-0.406171
'FAM214A			0.806524			0.806524
'FAM21C				0.970348		0.970348
'FAM35A				0.83976		0.83976
'FAM46A				0.325059		0.325059
'FAM46D				2.50829		2.50829
'FAM47A			2.98284	-0.168924		1.98974
'FAM47B				1.49955		1.49955
'FAM47C				2.65967		2.65967
'FAM49B			2.70803			2.70803
'FAM65B				1.09716		1.09716
'FAM65C		-0.00246049		0.95223		0.671588
'FAM71A				1.56859		1.56859
'FAM71B			0.0552862	0.87761		0.659657
'FAM71C				1.40352		1.40352
'FAM73A				-1.17229		-1.17229
'FAM78B				-0.696819		-0.696819
'FAM81B			-0.00312271			-0.00312271
'FAM83B				1.13908		1.13908
'FAM83C				-0.601689		-0.601689
'FAM91A1		0.806646				0.806646
'FANCA	1.87555					1.87555
'FANCD2	-0.516558					-0.516558
'FANCM			-0.00312271	0.697143		0.490746
'FAP			-0.113853	-0.607192		-0.509855
'FAR2				-1.37329		-1.37329
'FARS2				2.69648		2.69648
'FASN				0.288738		0.288738
'FASTKD3			-0.257999			-0.257999
'FASTKD5			1.04017			1.04017
'FAT1		3.10171	1.60547	1.28023		3.45683
'FAT2			0.333248	1.06438		0.988272
'FAT3			-0.960242	1.9262	1.1559	1.22505
'FAT4			0.450462	1.66611		1.49664
'FAXC				1.73564		1.73564
'FBLN1				1.01235		1.01235
'FBLN7				2.3795		2.3795
'FBN1			0.75827	0.942697		1.20277
'FBN2			-0.683213	0.949477		0.188277
'FBN3			0.755629	-0.00985927		0.527339
'FBXL17				1.77583		1.77583
'FBXL7				1.63938		1.63938
'FBXO10				-1.1739		-1.1739
'FBXO18				0.938406		0.938406
'FBXO24			-0.00286096	0.279812		0.195834
'FBXO3			0.243078			0.243078
'FBXO32			-0.00297002			-0.00297002
'FBXO4				3.95308		3.95308
'FBXO40				1.72612		1.72612
'FBXO43				-0.622096		-0.622096
'FBXW10				-1.32283		-1.32283
'FBXW12				0.521597		0.521597
'FBXW7			-0.00413304	2.68958		1.8989
'FCER1A				-0.106003		-0.106003
'FCGBP			0.606264	-1.22776		-0.439467
'FCGR2B				0.990831		0.990831
'FCGR3A				-1.24772		-1.24772
'FCGR3B				-1.48353		-1.48353
'FCHO1				0.113539		0.113539
'FCRL1				0.717322		0.717322
'FCRL3				1.90268		1.90268
'FCRL4				-0.562978		-0.562978
'FCRL5			0.838065	1.07126		1.3501
'FCRL6				-0.117929		-0.117929
'FCRLA				-1.59377		-1.59377
'FECH				0.130372		0.130372
'FER				0.259949		0.259949
'FER1L6				-0.0992025		-0.0992025
'FERMT2			-0.00356245	-0.578057		-0.411267
'FETUB			-0.752693			-0.752693
'FEZ2			-0.00342104			-0.00342104
'FGA				1.38875		1.38875
'FGB				0.104075		0.104075
'FGD2				-0.418087		-0.418087
'FGD3			0.755629			0.755629
'FGD5			0.597069	-1.74748		-0.813463
'FGD6				-0.665747		-0.665747
'FGF14			0.150991			0.150991
'FGF3			-0.00286096			-0.00286096
'FGFR1			-0.0806935			-0.0806935
'FGFR3				1.08626		1.08626
'FGFRL1				0.746793		0.746793
'FGG				0.552692		0.552692
'FGGY				0.951053		0.951053
'FHIT			-0.189406			-0.189406
'FHL1				0.945844		0.945844
'FHL5				-0.125816		-0.125816
'FHOD3			0.339149	1.75442		1.48037
'FIGN			-0.00388386	1.63077		1.15039
'FIP1L1				2.28366		2.28366
'FKBP10				2.01653		2.01653
'FKBP15				4.52902		4.52902
'FKBP8				0.933965		0.933965
'FKTN				0.972302		0.972302
'FLG				-0.107633		-0.107633
'FLG2			-0.0483285	0.476816		0.302987
'FLI1			-0.00312271			-0.00312271
'FLNA				-0.257292		-0.257292
'FLNB				0.183295		0.183295
'FLNC			-0.00312271	1.89548		1.3381
'FLRT2			-0.00297599	1.67605		1.18304
'FLT1				0.190357		0.190357
'FLT3				1.2424		1.2424
'FLT4			1.8095	1.10654		2.06195
'FLVCR1				0.724846		0.724846
'FMN1				1.11963		1.11963
'FMN2		-0.00246049	-0.394384	1.58719		0.687246
'FMNL3				-0.258195		-0.258195
'FMO1			-0.00327703	-1.34933		-0.956435
'FMO2			-0.271901	0.927679		0.463705
'FMOD				1.78993		1.78993
'FN1			-0.00356245	-0.578058		-0.411268
'FNDC1			-0.547157	-1.00945		-1.10069
'FNDC3A				-1.10189		-1.10189
'FNDC3B				0.640921		0.640921
'FNIP1				0.922784		0.922784
'FOCAD			0.494257			0.494257
'FOLH1			0.2022	0.152063		0.250501
'FOLR3				-0.0925641		-0.0925641
'FOXA1					0.373135	0.373135
'FOXA2				-0.243823		-0.243823
'FOXC2				1.93251		1.93251
'FOXG1				-0.0398851		-0.0398851
'FOXI1				2.0319		2.0319
'FOXO4			-0.00378298			-0.00378298
'FOXP2				0.742001		0.742001
'FPGT		-0.00172097				-0.00172097
'FPGT-TNNI3K			1.93934	0.337957		1.61029
'FPR2				-0.257555		-0.257555
'FPR3			-0.00422171	0.143718		0.0986391
'FRAS1			1.79695	-0.783159		0.716856
'FREM1			-0.714186	1.17991		0.329316
'FREM2			0.768078	-0.157666		0.431627
'FREM3			-0.0035646			-0.0035646
'FRG1B				2.0114		2.0114
'FRG2B				0.682312		0.682312
'FRK				0.787571		0.787571
'FRMD3				1.49005		1.49005
'FRMD4A			1.03186	1.36159		1.69242
'FRMD6			-0.00402432	3.65498		2.58162
'FRMD7				0.451854		0.451854
'FRMPD1				0.537834		0.537834
'FRMPD2			0.418853	0.880838		0.919021
'FRMPD4				0.245311		0.245311
'FRY			-0.122634	-0.720736		-0.596353
'FRYL		-0.00217349		1.35812		0.958801
'FSCB				2.09992		2.09992
'FSCN3				-0.537749		-0.537749
'FSD1				0.165613		0.165613
'FSHR			0.597069	1.69004		1.61723
'FSIP1			-0.00322177			-0.00322177
'FSIP2			-1.10899			-1.10899
'FSTL1				1.75669		1.75669
'FSTL5			-0.00364461	2.75965		1.94879
'FTMT				0.668115		0.668115
'FUCA1				0.973018		0.973018
'FUNDC1			-0.00402432			-0.00402432
'FUT9				1.39006		1.39006
'FXR2			-0.00319748			-0.00319748
'FYB		-0.0022422		-0.30474		-0.217069
'FZD1				-0.332356		-0.332356
'FZD10				-0.0788236		-0.0788236
'FZD2				-1.65393		-1.65393
'G2E3			0.0879755	2.71103		1.9792
'G6PC		2.86144				2.86144
'G6PC2				-0.727712		-0.727712
'GAB1				0.373129		0.373129
'GAB4				1.55607		1.55607
'GABBR2				1.65417		1.65417
'GABRA1				1.00201		1.00201
'GABRA2				-0.522858		-0.522858
'GABRA4				0.955441		0.955441
'GABRA5			-0.263453	2.10332		1.30098
'GABRA6				1.46433		1.46433
'GABRB1				0.305146		0.305146
'GABRB2			-0.0224658	0.0554583		0.0233292
'GABRB3				0.653241		0.653241
'GABRG1			-0.00315299	1.66365		1.17415
'GABRG2			2.37646	1.59522		2.8084
'GABRG3				1.3974		1.3974
'GABRP				1.73584		1.73584
'GABRQ				0.446246		0.446246
'GABRR1			0.0552862	-1.04453		-0.699504
'GABRR3				2.98455		2.98455
'GAD2				1.92773		1.92773
'GAK				0.239509		0.239509
'GAL3ST3				0.0947463		0.0947463
'GALNT10				0.604394		0.604394
'GALNT13				0.0370329		0.0370329
'GALNT14				1.02558		1.02558
'GALNT15			-0.00342104	1.55904		1.09999
'GALNT16				-1.38459		-1.38459
'GALNT2				-0.33756		-0.33756
'GALNTL6				0.951053		0.951053
'GALR1				0.22854		0.22854
'GANAB				-1.40665		-1.40665
'GAPVD1				2.45925		2.45925
'GARS			2.11117			2.11117
'GART		-0.00246049				-0.00246049
'GAS2				0.499257		0.499257
'GAS2L2				1.34015		1.34015
'GAS7				1.11902		1.11902
'GATA3	-5.12782					-5.12782
'GATAD2B				0.573665		0.573665
'GBA3				0.46445		0.46445
'GBE1			-0.770139			-0.770139
'GBF1			0.500387	3.33718		2.71357
'GBP5				0.0889671		0.0889671
'GBX1			-0.1092			-0.1092
'GCC1				2.00863		2.00863
'GCC2			0.597069			0.597069
'GCFC2			-0.00289805			-0.00289805
'GCN1L1			-0.383909	0.0728632		-0.219943
'GCNT3			-0.941211			-0.941211
'GDF2				0.780859		0.780859
'GDF5			-0.00284467			-0.00284467
'GDF6			0.0489011	-0.81493		-0.541664
'GDF9			-0.00340833			-0.00340833
'GEMIN5			0.252665	1.77547		1.43411
'GEN1				0.29421		0.29421
'GFRA1				0.152493		0.152493
'GFRAL			0.331218	-0.40635		-0.0531268
'GGA2				-0.234177		-0.234177
'GH1				0.31106		0.31106
'GHR			-0.396095	-0.0268792		-0.299088
'GIGYF2				0.998528		0.998528
'GIMAP1				-1.25311		-1.25311
'GIMAP6				0.469139		0.469139
'GIMAP8			0.0489011	1.17645		0.866454
'GIPR			-0.1092			-0.1092
'GJA10			0.650053			0.650053
'GJA5			0.777002	1.87608		1.87601
'GJA8				-0.499141		-0.499141
'GJB5			2.0433			2.0433
'GJB7				-1.41777		-1.41777
'GJD2			2.30832			2.30832
'GK2				1.94262		1.94262
'GK5				1.24344		1.24344
'GLB1L2				-0.222802		-0.222802
'GLB1L3				0.266805		0.266805
'GLCCI1				-0.340092		-0.340092
'GLCE				-0.00760128		-0.00760128
'GLDC				2.12795		2.12795
'GLG1			1.54197	1.41442		2.09048
'GLI1		2.16133		0.561106		1.92505
'GLI2			1.19759	-0.787758		0.289792
'GLI3			1.55244	0.878481		1.71892
'GLRA1			-0.532459			-0.532459
'GLRA2				-1.30904		-1.30904
'GLRA4				1.8707		1.8707
'GLRB			0.606264			0.606264
'GLT1D1				0.460764		0.460764
'GLYAT			0.157641	0.492129		0.459457
'GLYATL2				1.44323		1.44323
'GML				0.573968		0.573968
'GNA13			-0.00286096			-0.00286096
'GNAI1			2.41956			2.41956
'GNAO1				0.33612		0.33612
'GNAS			0.0539835			0.0539835
'GNL3L			-0.332053			-0.332053
'GNRHR			-0.00308256			-0.00308256
'GOLGA3			-0.00319748	1.85489		1.30934
'GOLGA4			-0.223829	1.04464		0.580404
'GOLGB1			0.802771	-0.489512		0.221508
'GON4L			0.243078			0.243078
'GP2				1.24924		1.24924
'GPA33				1.44618		1.44618
'GPATCH2L			1.76029			1.76029
'GPC5			-0.527662			-0.527662
'GPC6			-0.938201	0.425835		-0.362297
'GPD1L				0.456163		0.456163
'GPR1				0.702867		0.702867
'GPR101				-1.22626		-1.22626
'GPR110				0.603892		0.603892
'GPR112			1.94842	3.10743		3.57502
'GPR113				1.08626		1.08626
'GPR114			1.11915			1.11915
'GPR115				0.633852		0.633852
'GPR119				0.0455063		0.0455063
'GPR12				-0.120065		-0.120065
'GPR123				3.1312		3.1312
'GPR124	-0.465215			1.26483		0.565413
'GPR125			1.07367			1.07367
'GPR126				-0.222161		-0.222161
'GPR128			-0.00342104	-0.892142		-0.633259
'GPR133			-0.00289805	1.97451		1.39414
'GPR135				1.29482		1.29482
'GPR137B			0.252665			0.252665
'GPR139				-0.361849		-0.361849
'GPR141			0.384027			0.384027
'GPR142				-1.81625		-1.81625
'GPR148				-1.33825		-1.33825
'GPR149				1.4994		1.4994
'GPR155				-0.284526		-0.284526
'GPR156				2.68541		2.68541
'GPR158			0.252665	-0.103994		0.105126
'GPR161			0.252665			0.252665
'GPR162				1.60466		1.60466
'GPR179			1.76029			1.76029
'GPR26			1.12482			1.12482
'GPR27				0.448695		0.448695
'GPR31				1.46708		1.46708
'GPR37				0.564705		0.564705
'GPR45				-0.213113		-0.213113
'GPR50		-0.00192424	0.467329	1.87259		1.34984
'GPR55				1.73584		1.73584
'GPR65				0.95223		0.95223
'GPR87			0.150991			0.150991
'GPR97			0.2022			0.2022
'GPR98			0.892288	1.62391	2.43243	2.85709
'GPRASP1				-1.18746		-1.18746
'GPRASP2				1.64714		1.64714
'GPRC6A			0.597069	0.838642		1.0152
'GPRIN3			0.333248	0.143625		0.337201
'GPX5				2.32101		2.32101
'GPX6				-1.81532		-1.81532
'GRAMD1B				1.77547		1.77547
'GRAMD1C				0.154926		0.154926
'GRB10				0.846328		0.846328
'GRB7				-0.183721		-0.183721
'GREB1				0.706355		0.706355
'GREB1L			2.41956			2.41956
'GRIA1			-0.00402432			-0.00402432
'GRIA2			2.0079	1.90598		2.76753
'GRIA3				-0.179167		-0.179167
'GRIA4				-0.720668		-0.720668
'GRID1				0.304944		0.304944
'GRID2			-0.00295639	-0.36693		-0.261549
'GRIK1				0.87369		0.87369
'GRIK2			0.56423	1.56076		1.5026
'GRIK3				1.69045		1.69045
'GRIK4			-0.00362961	0.635432		0.446752
'GRIK5				0.741124		0.741124
'GRIN2A			1.067	0.36856		1.01509
'GRIN2B		-0.00237603	-0.465575	1.57062		0.636628
'GRIN3A			1.54468	-0.480717		0.752332
'GRIN3B				1.80319		1.80319
'GRIP1			-0.362969	0.422635		0.0421901
'GRK7				0.666925		0.666925
'GRM1		0.864653	0.209283	0.0417641		0.64415
'GRM3			-0.472182	0.905973		0.306736
'GRM4				-1.17065		-1.17065
'GRM5				-0.606172		-0.606172
'GRM6				2.14776		2.14776
'GRM7			-0.00432984	2.01898		1.42457
'GRM8			-0.353377	0.277582		-0.0535949
'GRN			-0.297695			-0.297695
'GRPR				1.149		1.149
'GRXCR1				2.05932		2.05932
'GSAP			0.945358			0.945358
'GSC				-0.233141		-0.233141
'GSDMB				-1.90083		-1.90083
'GSE1			-0.258763	-0.826702		-0.76754
'GSG1L				1.61267		1.61267
'GTF2IRD1		-0.00246049				-0.00246049
'GTF3C1				0.886553		0.886553
'GTF3C3			-0.00378298			-0.00378298
'GTPBP2				-0.767836		-0.767836
'GTPBP4				1.44358		1.44358
'GUCY1A2			0.659402	0.847844		1.06578
'GUCY2C				0.60443		0.60443
'GUCY2D			0.333248			0.333248
'GUCY2F			-0.00378298	0.750579		0.528065
'GXYLT1				-1.75999		-1.75999
'GZF1			-0.365294			-0.365294
'GZMA				2.01194		2.01194
'HAL				0.552901		0.552901
'HAO1			0.467329	-1.61911		-0.814434
'HAO2				0.974445		0.974445
'HAPLN1				-1.00199		-1.00199
'HARS			3.75978			3.75978
'HAS2				0.864449		0.864449
'HBB				0.219687		0.219687
'HBS1L			3.46485			3.46485
'HCFC1				2.2777		2.2777
'HCFC2			-0.00378298	0.00870963		0.00348367
'HCK				2.19415		2.19415
'HCLS1				0.287077		0.287077
'HCN1				2.42474		2.42474
'HCN3			-0.1092			-0.1092
'HCN4				-1.60946		-1.60946
'HCRTR2				0.483946		0.483946
'HDAC2				0.154229		0.154229
'HDAC5			-0.641709			-0.641709
'HDAC6				-0.0916616		-0.0916616
'HDAC7				0.165555		0.165555
'HDAC9			-0.00301402	-0.640724		-0.455191
'HDGFRP3			-0.0259752			-0.0259752
'HDX				0.996355		0.996355
'HEATR1				1.58581		1.58581
'HEATR2			-0.00336333			-0.00336333
'HEATR3				-0.422025		-0.422025
'HEATR5A			-0.00342104			-0.00342104
'HEATR5B			0.741911	1.23495		1.39785
'HEATR6				0.106858		0.106858
'HECTD1				-0.128203		-0.128203
'HECTD2				0.576017		0.576017
'HECTD3				0.0627615		0.0627615
'HECTD4			4.75438	1.87436		4.68723
'HECW1			-0.00421642	-0.468572		-0.334312
'HECW2			-0.00356245	1.87426		1.32279
'HEG1				0.424304		0.424304
'HELLS			2.45466			2.45466
'HELQ			0.467329			0.467329
'HELZ			0.252665	2.09836		1.66243
'HEPACAM				2.61728		2.61728
'HEPACAM2				0.0886796		0.0886796
'HEPH				1.00016		1.00016
'HEPHL1				1.6489		1.6489
'HERC1		-0.00246487	0.494236	-0.56234		-0.0407428
'HERC2	0.780364		0.113765	-0.501281		0.226811
'HERC3			-0.00312271	1.36539		0.963265
'HERC4				0.781704		0.781704
'HERC5			-0.132859	1.76251		1.15234
'HEXDC		2.98515				2.98515
'HFM1			-0.00342104	0.269174		0.187916
'HGF			0.640156	-0.0500849		0.417243
'HGFAC				0.263032		0.263032
'HHAT				2.08685		2.08685
'HHEX			-0.00286096			-0.00286096
'HHIPL2				0.840989		0.840989
'HIF1A			-0.00378298			-0.00378298
'HIF3A				1.08042		1.08042
'HIPK1				0.768116		0.768116
'HIPK2				0.337718		0.337718
'HIPK3				1.26797		1.26797
'HIRA				-0.368847		-0.368847
'HIST1H2AH				0.504719		0.504719
'HIST1H4C			0.0489011			0.0489011
'HIST1H4K				1.63261		1.63261
'HIST3H2BB				-1.80073		-1.80073
'HIVEP1				0.108212		0.108212
'HIVEP2			1.06844	2.75412		2.70296
'HIVEP3			-0.230777	0.723025		0.348072
'HK1				0.463731		0.463731
'HK2		-0.00174876				-0.00174876
'HK3				2.35374		2.35374
'HKDC1				0.0512434		0.0512434
'HLX			0.2022			0.2022
'HMBS			0.333248			0.333248
'HMCN1		-0.00177661	-1.24925	2.19921		0.547435
'HMGCLL1		0.981893		1.07798		1.45655
'HMGCS2				-1.08763		-1.08763
'HMHA1				-0.0951445		-0.0951445
'HMMR			-0.226482			-0.226482
'HNF1A				1.65417		1.65417
'HNF4A				1.91289		1.91289
'HNF4G				1.59099		1.59099
'HNRNPA1		-0.00246049				-0.00246049
'HNRNPAB			0.0887613			0.0887613
'HNRNPCL1				-1.12233		-1.12233
'HNRNPF			-0.230777			-0.230777
'HNRNPH2				0.307465		0.307465
'HNRNPK				0.862456		0.862456
'HNRNPR				2.38275		2.38275
'HNRNPU				0.63216		0.63216
'HNRNPUL1				2.28366		2.28366
'HOGA1			0.661406			0.661406
'HOMEZ			1.11915			1.11915
'HOOK2				-0.397524		-0.397524
'HORMAD1			1.99828			1.99828
'HOXA3				0.798086		0.798086
'HOXA5				0.488003		0.488003
'HOXB3				-0.94224		-0.94224
'HOXB8				-0.805772		-0.805772
'HOXD10				-1.78301		-1.78301
'HOXD11				2.72952		2.72952
'HOXD13				2.72952		2.72952
'HP1BP3			0.799571			0.799571
'HPSE2				-0.971343		-0.971343
'HRC			1.65188	0.236915		1.33558
'HRG				-1.002		-1.002
'HRH2				-0.141365		-0.141365
'HRNR		-0.00175333		2.60607		1.84153
'HS3ST4			-0.00407942	1.01919		0.71779
'HS3ST5				-0.358695		-0.358695
'HSD17B4			0.157641			0.157641
'HSD3B1				2.07225		2.07225
'HSF2			0.14836			0.14836
'HSPA12A				0.602278		0.602278
'HSPA1L		0.676043		1.15358		1.29374
'HSPA4L			2.31539			2.31539
'HSPA9				-0.77832		-0.77832
'HSPG2			2.37646	0.480831		2.02041
'HTR1A				2.19701		2.19701
'HTR1B				-0.623849		-0.623849
'HTR1E				1.20529		1.20529
'HTR1F				1.03346		1.03346
'HTR2C				0.234472		0.234472
'HTR3A				0.653324		0.653324
'HTR3C				1.14677		1.14677
'HTR3D				-1.41208		-1.41208
'HTR5A				-0.499162		-0.499162
'HTR6			0.755629			0.755629
'HTR7			2.16728			2.16728
'HTT			0.0552862	0.730785		0.555836
'HUNK				-0.19675		-0.19675
'HUWE1				0.586698		0.586698
'HYAL1			3.75978			3.75978
'HYAL4				2.26023		2.26023
'HYDIN		-0.00246049	0.494257	1.36701		1.07318
'IARS			0.252665	1.82332		1.46794
'IBTK			0.494257			0.494257
'IDE				-0.977759		-0.977759
'IDH1			-0.00289116			-0.00289116
'IFI16			-0.223829	1.41423		0.841743
'IFI44L			2.22875	-0.796473		1.01277
'IFIH1				1.31321		1.31321
'IFIT1B				3.15483		3.15483
'IFIT3				0.143851		0.143851
'IFLTD1				2.23533		2.23533
'IFNA6		1.10213				1.10213
'IFNW1				-0.00144072		-0.00144072
'IFT122				1.52442		1.52442
'IFT140				0.150606		0.150606
'IFT80			-0.00362961			-0.00362961
'IGDCC3				-0.649307		-0.649307
'IGF2BP2				-0.252953		-0.252953
'IGF2BP3				-0.189535		-0.189535
'IGF2R			0.0918777	1.2574		0.954083
'IGFN1		-0.00242523		1.11944		0.78985
'IGLON5				0.451854		0.451854
'IGSF1				1.90444		1.90444
'IGSF10				0.996996		0.996996
'IGSF11				0.846652		0.846652
'IGSF21				-0.884585		-0.884585
'IGSF22				1.48868		1.48868
'IGSF3				1.17158		1.17158
'IGSF9B				-0.121441		-0.121441
'IKBKAP			0.23666	-0.161787		0.052943
'IKBKB			-0.0224658			-0.0224658
'IKZF1				2.29695		2.29695
'IKZF5			-0.144233			-0.144233
'IL10RA				1.08505		1.08505
'IL12RB1				0.144507		0.144507
'IL16			3.21008	-0.272095		2.07747
'IL17RA				0.721476		0.721476
'IL18RAP				-0.452023		-0.452023
'IL1R2			-0.00342104	-0.133053		-0.0965018
'IL1RAP			0.43096			0.43096
'IL1RAPL1			-0.388875	0.399696		0.0076516
'IL1RAPL2			-0.671755	2.75412		1.47246
'IL21R				0.769795		0.769795
'IL24			-0.00356245			-0.00356245
'IL25				-0.0216656		-0.0216656
'IL26				1.04361		1.04361
'IL3RA				-1.27493		-1.27493
'ILDR1		1.16371				1.16371
'ILDR2				2.37763		2.37763
'ILF3		-0.00221437				-0.00221437
'IMPG2			1.11915			1.11915
'INADL				-2.22754		-2.22754
'INCENP				0.425896		0.425896
'ING3				1.41167		1.41167
'INHBA				2.29695		2.29695
'INHBE				1.4191		1.4191
'INO80		0.747295	-0.354244	2.01194		1.38852
'INO80D				0.0680381		0.0680381
'INPP4B				0.982956		0.982956
'INPP5B				-0.366521		-0.366521
'INPPL1				0.422057		0.422057
'INSC				-0.171413		-0.171413
'INSL5				1.72392		1.72392
'INSM2				2.26918		2.26918
'INSRR		1.16371	-0.447952	1.48024		1.26786
'INTS1				-0.0363126		-0.0363126
'INTS2			0.72152	0.849517		1.11089
'INTS4				0.281745		0.281745
'INTS7				-0.0396556		-0.0396556
[truncated: 3,116 more rows]
