# Supplementary material for: Systematic identification of mutations and copy number alterations associated with cancer patient prognosis
Source: eLife. 2018 Dec 11;7:e39217. doi: 10.7554/eLife.39217 (PMC6289580; doi:10.7554/eLife.39217)
Supplement: Supplementary file 7. [file elife-39217-supp7.xlsx]

## Sheet: File S7
	Table S7A. Z scores from univariate Cox proportional hazards analysis comparing gene mutation status vs. patient survival in cohorts from Zehir et al (2017).
	Table S7B. Z scores from univariate Cox proportional hazards analysis comparing gene copy number vs. patient survival in cohorts from Zehir et al (2017).

## Sheet: File S7A. Zehir Z scores (mut)
Gene	Bladder-Urothelial-Carcinoma	Breast-Invasive-Ductal-Carcinoma	Colorectal-Cancer	Cutaneous-Melanoma	Esophagogastric-Cancer	Glioma	Lung-Adenocarcinoma	Lung-Squamous-Cell-Carcinoma	Pancreatic-Adenocarcinoma	Prostate-Adenocarcinoma	Renal-Cell-Carcinoma	Pan-cancer meta-Z
'ABL1	-0.00399183		-0.10302	-0.183774	1.00613	-0.422674	-1.04418	0.128681	0.130797	-0.00270215		-0.164908
'ACVR1			-0.0063775	0.27853		1.21295	-0.00766767					0.738719
'AKT1	-0.00325532	-0.55643	0.457757	-0.00370613		1.11926	1.97186	-0.00313324		-0.00192867	-0.00289415	0.992509
'AKT2		-0.00297929	-0.00519147	1.004	1.23397	2.42792	0.0943311			-0.00269196	-0.00314708	1.67804
'AKT3			0.505948	0.853381	0.954096	3.28496	-0.908758		-0.00324988		-0.00214138	1.77048
'ALK	-0.00321633	-0.00280466	0.183181	0.216102	0.607859	0.461962	0.235592	-0.115795	-0.00313092	-0.00216114	-0.00242125	0.47493
'ALOX12B	-0.00335447		-0.522732	-0.957594	0.113426	0.859147	1.13571		-0.00310012			0.234906
'AMER1	-0.00409651	-0.00334295	-0.686877	0.0380123	-0.00526802	0.0580796	-1.03725	0.365906	-0.00354423		-0.00242125	-0.405025
'ANKRD11	-0.00319246	-0.00419149	-1.24233	0.564617	-0.136679	-0.422863	1.22316	-0.561427	-0.00281951	-0.00215781	-0.00225185	-0.177932
'APC	-0.00416984	-0.00305552	-1.96385	-1.27622	1.82548	2.8837	-0.285591	-0.446444	0.559943	-0.0421045		0.394552
'AR	-0.855394	-0.00363775	-0.230841	-0.253007	0.530268	-0.705124	-0.344831	-0.00312031	-0.00317286	-0.00305501	-0.00212625	-0.565045
'ARAF	-0.00360494		-0.006928	0.0238918	-0.00627984	0.792738	-0.96406	-0.00333994		-0.00215781		-0.0600122
'ARID1A	0.530605	-0.348277	-0.915903	-0.773059	-1.9733	1.8095	2.20029	-1.21157	3.1196	-0.00192867	1.22177	1.10285
'ARID1B	-0.791348	1.71897	-0.215498	-1.05494	-0.507059	0.163738	-0.00873769	-0.00379153	-0.00269944	-0.00192867	0.876977	0.0523689
'ARID2	-0.00429852	-0.00355154	-0.547374	-0.947279	-0.00563101	0.539024	0.666148	3.08802		-0.00215781	0.337873	0.986874
'ARID5B	0.486101	0.311052	0.0554692	0.834797	1.49592	0.623367	-0.00918007	0.352194		2.76083	0.751874	2.42307
'ASXL1	-0.00378613	0.922318	-0.00542232	-0.253936	2.33615	2.47456	-0.00877292	-0.179716		-0.0021323	-0.00225185	1.66874
'ASXL2	-0.220733	2.27077	-0.40385	0.0731669	2.9713	1.31619	-0.158809	0.677844	-0.00328912	-0.00215781	0.789548	2.20404
'ATM	0.195434	0.480746	0.77537	0.579784	-0.00636412	1.29467	0.367879	2.08617	0.224594	-0.00251433	0.431678	1.93795
'ATR	-0.984864	1.78915	-0.978216	0.134115	1.58816	2.52215	0.213801	-1.27402			-0.00291891	1.00245
'ATRX	-0.123183	0.969153	-0.678781	-1.42968	-0.00453117	-0.584654	1.24516	-0.00278482		1.7833	-0.00237071	0.3705
'AURKA		-0.00297929	-0.00484064	-0.909287	-0.591796	0.9863	0.457896		-0.00335786			-0.0257256
'AURKB		-0.00355154	1.42626	-0.00493542		2.15934	-0.0097142					1.59539
'AXIN1	-0.00300388	-0.00297929	-0.00568893	0.133248	1.72826	3.6476	2.30057	1.39767	-0.00354423		-0.00212625	2.90614
'AXIN2	-0.450349		2.31678	1.77268	-0.00639315	3.53861	-0.709523	0.503514				2.63265
'AXL	-0.00316655		-0.728057	2.06099	1.98522	2.4851	1.10379	-0.00473846				2.60763
'B2M	-0.00275681		-0.330078	2.06153	-0.00520629		0.491254	-0.00385398	-0.00316028		0.813883	1.0683
'BAP1	-0.124557	-0.00328774	0.495662	0.737061	0.282072	1.3604	0.586724	-0.514102	-0.00354423	-0.00294366	0.292997	0.936639
'BARD1	0.927389	-0.00308246	-0.00656203	-0.0915244		2.24811	0.837384	1.49224	-0.00294916			1.90954
'BBC3		-0.00335789	-0.00583235	-0.00390282		1.99259	-0.00996585		-0.00268106	-0.00270215	-0.00209686	0.693688
'BCL10			-0.00462094		-0.163101	2.71105	1.69931					2.12132
'BCL2			-0.00696827	-0.00390282	-0.00618724		-0.0094636				3.01833	1.33798
'BCL2L1			-0.00583615	-0.00355322		3.21987	-0.00639046					1.60205
'BCL2L11	-0.0037082		-0.00533807	-0.00358824	0.861662		-0.00995221		-0.00324988			0.341224
'BCL6	-0.00394576		-0.00576478	0.0492092	0.41413	0.85596	-0.223551	-0.0030955	-0.00257769		-0.00228101	0.359361
'BCOR	-0.170587		-0.210665	-1.10573	-0.0263012	-0.589325	-1.51844	-0.00344113	-0.00364117	-0.00249648		-1.21021
'BIRC3		-0.00280466	-0.00473809	-0.00365502		-0.00622175	-0.00802307		-0.00322742			-0.0117045
'BLM	-0.00318053		-0.00600614	-0.590914		1.21709	0.314356	-0.00322957	-0.00377154	3.32062		1.50082
'BMPR1A	-0.00286212		-0.406332	3.72414		1.72106	-0.00746224	-0.264801		3.74638		3.21652
'BRAF	-0.00472266		3.47451	0.378357	0.232081	0.624123	-0.859075	-0.00444697	-0.00268106	-0.00304678		1.27837
'BRCA1	0.0822096	2.13945	-0.00532368	2.90342	0.746971	2.87511	0.078208	0.964106		-0.00192867	-0.00214138	3.09273
'BRCA2	-1.26631	-0.835688	0.529098	-0.563757	-0.630886	0.109929	0.598368	-0.606368	-0.0035254	-0.00272071	-0.00214138	-0.806241
'BRD4	-0.00380219	-0.0035145	0.815038	0.694498	-0.00609626	-0.695413	0.831858		-0.00257769			0.576289
'BRIP1	-0.00311251	-0.00297929	-0.225043	0.000409994	-0.0034149	2.03627	-1.05038	1.6321	-0.00272305	-0.00215781	-0.00242125	0.716556
'BTK	0.677019		-0.00564977	-0.307667	0.894875	-0.64916	0.670705	-0.00278482	-0.00281951		-0.00225185	0.424089
'CALR	-0.00360494		-0.00522705		0.176443	2.13041			-0.00359727			1.0261
'CARD11	-0.00350244	1.50988	-1.64277	-1.56783	-0.096301	1.75782	0.643621	-0.85409	-0.00294916	2.03899	-0.00214138	0.536906
'CASP8	-1.02256	-0.00391244	-1.17232	-0.00508011	-0.00618724	1.8224	0.767528	-0.00333994				0.133125
'CBFB	0.556958	-0.0034315	0.0749988	1.23739	0.762805	0.620989	-0.00746212					1.22546
'CBL	-0.00367423	-0.00319579	0.737556	1.1604		1.56318	0.497741				-0.00228101	1.49286
'CCND1	-0.00431253	-0.00335789	-0.00595275	0.550418	1.7413		-0.00872828	0.31287		-0.00270215		0.912004
'CCND2	-0.00360494		4.34535	-0.00330756		0.329346	3.4488	-0.00436429				3.3118
'CCND3	-0.00301907		3.13621	3.72414		-0.00648361	-0.00740884	0.503514				2.99938
'CCNE1	-0.00300388		-0.00588156	-0.00483255	-0.978949	0.224055	-0.00756138	-0.00333994				-0.294628
'CD274	2.53531		-0.00579192	-0.00416749		4.01318						3.26926
'CD276			-0.00473174	-0.00345151	1.00613	2.08335	-0.00751697	-0.00278482				1.25373
'CD79A			-0.0065913	0.568796	-0.0065375	1.72106	-0.00896685	-0.0038973				0.924217
'CD79B			-0.00672862	-0.00425057	-0.0527212	0.807025	-0.00723713				-0.00277523	0.299373
'CDC73	-0.00396222		-0.0341084	1.85893		1.93486	-0.335521		-0.00354423		-0.00242125	1.29046
'CDH1	-0.00465022	-0.0036314	-0.495372	-0.00358825	0.231444	-0.212707	-1.32131	1.49224		-0.00275423		-0.106776
'CDK12	-0.0111522	-0.0044614	-0.00516274	-0.194879	-0.00476505	4.41502	-0.60105	0.677844		0.00819049		1.42653
'CDK4	-0.00308296		-0.00491284	0.477015			-0.0102601					0.22938
'CDK6	-0.00360494		0.703388	-0.00342514		0.96644	-0.00984916			-0.00215781		0.673933
'CDK8	0.426331	0.513029	1.22226	0.0174954		3.62713	-0.00932475				-0.00225185	2.19018
'CDKN1A	2.85508			0.139663		2.41783	-0.0104288					2.70108
'CDKN1B	-0.00337002	0.513924	2.61823	-0.00342514	-0.00476505	-0.00760342	-0.00789868			-0.00270215		1.09686
'CDKN2A	-1.30153	0.717542	0.371052	-0.657231	1.38568	0.291205	0.406343	-0.885808	-0.389496	2.76083		0.853367
'CDKN2B			0.127537				-0.0075777	-0.00278482			-0.00214138	0.0575167
'CDKN2C	-0.00300388		-0.00516327	-0.00342514	-0.445425	0.952082	1.81224			-0.00215781		0.871264
'CEBPA	-0.00360494	-0.00297929	0.850237	1.47598			3.75383	2.54303		-0.00249648		3.25578
'CENPA				-0.00342514		0.437436	-0.0074323			-0.00249648		0.212041
'CHEK1			1.64484	-0.196202		0.346946	-0.162369	0.804668				1.09026
'CHEK2	0.136188		-0.00607713	-0.00452595	2.22755	-0.00626948	0.768971	1.49224		-0.00227919		1.62839
'CIC	-0.609067	2.06521	0.170531	-1.02219	-0.297012	-1.06943	0.423121	3.25051	-0.00279658	-0.00227044	-0.00237254	0.875657
'CREBBP	-0.0151041	-0.00422103	-1.33896	1.15577	-1.1956	1.20234	-1.02185	0.282396	-0.00331744	-0.0026237		-0.297627
'CRKL			-0.0048152				0.844865					0.594005
'CRLF2	-0.00360494		-0.00473986	0.514366	-0.00483286	1.29019	1.29315	-0.00406333				1.16431
'CSF1R	0.16261		0.0541706	0.0836173	-0.00453117	2.39548	-0.72598	-0.00333994		-0.00237866		0.692841
'CSF3R	-0.00316655		-0.409473	0.506234	-0.00618724	2.16438	-0.00973846	-0.00313324		2.02945		1.5091
'CTCF	-0.00304393	0.665782	-1.05342	-0.00345151	-0.00514293	1.27539	-0.00762629			2.22547		1.09388
'CTLA4			-0.00633015	1.49895	-0.00489258	-0.00527715	1.49234	-0.0029432		-0.00215781		1.12244
'CTNNB1	-0.821868	-0.00355154	-1.44704	2.51767	0.973699	-0.666758	-0.283843	-0.00379229	-0.00353443	1.88196	-0.00201999	0.645513
'CUL3	-0.00383355	-0.00319579	-0.00495142	-0.00346983	-0.00566069	2.18886	0.995264	-0.00406806		-0.00277516		1.05206
'CXCR4			-0.00498664	-0.39983		0.592744			-0.00241034			0.0927586
'DAXX	0.795114	-0.00463242	1.87421	1.2853	-0.00574289	0.99284	0.914192	-0.00418718				2.06726
'DCUN1D1			-0.00649487	-0.00409645		4.79548	-0.00800686			-0.00215781		2.13532
'DDR2	-0.00360494	-0.180927	-0.00485477	0.296794	-0.71703	2.3124	0.842792	1.42635	-0.00328396			1.32288
'DICER1	-0.00423433		-0.00494808	0.202026	-0.600134	1.22739	-0.871446	-0.00429181	-0.00268106			-0.0206192
'DIS3	-0.00360494		-0.00467499	0.963963		1.83731	0.0799068	-0.00288966		-0.00215781		1.08395
'DNAJB1	-0.00367423		-0.00566249	-0.00500453		-0.0061867	-0.00639046					-0.0120383
'DNMT1	-0.00300388	-0.00471123	-0.379157	1.77074	-0.753611	4.00612	-0.0109892			-0.00266986		1.63438
'DNMT3A	-0.316226	-0.00390374	0.740712	-0.003655		1.63008	2.36428	-0.0036743			-0.00212625	1.55757
'DNMT3B	-0.00397942	-0.00299093	2.30555	-0.00403525	-0.607452	-0.373998	1.19901	0.282396		-0.00242478	2.02135	1.52214
'DOT1L	-0.00448435		-0.903692	-1.04307	-0.00698793	0.549255	0.671088	0.204559			-0.00212625	-0.189313
'E2F3	-0.00401908	-0.00351067	-0.00495051	0.000367056	-0.00483286	3.28496	2.12081	2.14725			-0.00225185	2.51128
'EED	-0.00301907		-0.00509894	-0.00342514		3.67384		-0.00331477			3.42723	2.89293
'EGFL7			-0.00579116			1.72106						1.21288
'EGFR	-0.00327717	-0.00431808	2.17806	-0.717682	-0.0399878	2.25152	-2.62983	0.559407	-0.00354423	-0.00227919	-0.00225185	0.478142
'EIF1AX	-0.00360494	-0.00335789	-0.00475264	-0.00483255	2.28253	-0.00722167	4.64965	2.54303	-0.00268106			3.14959
'EIF4A2			-0.00487776	-0.00330756	-0.00454304	1.12177	-0.00901625	-0.00418718				0.447374
'EIF4E			-0.00567927	2.11129		-0.00529437	-0.00829687					1.04601
'EP300	-1.25923	1.50988	-0.557893	0.206538	1.85191	1.34134	0.812002	1.12433	1.10979	-0.00237866	0.724871	2.06872
'EPCAM			-0.00533807	-0.00408594		0.510574	-0.0085979					0.246276
'EPHA3	-0.00407918		-0.422642	0.301188	0.45469	2.5389	-0.631695	-0.037364		-0.00215781		0.776699
'EPHA5	0.795114	-0.00369609	0.0560831	1.69065	-0.793247	-0.298403	1.86782	-0.62824		-0.00215781		0.894641
'EPHA7	-0.0220614		-0.625704	-0.739064	0.551536	-0.347302	-1.08708	-0.0209977		-0.00270215	1.68806	-0.201773
'EPHB1	-0.00418097	0.938425	-0.377452	-0.317181	1.06058	2.26936	1.89096	1.53962	0.97184		-0.00246157	2.52018
'ERBB2	-0.449649	-0.0028407	0.00896606	0.36507	2.26657	1.86912	-0.214999			-0.00192867	-0.00253845	1.27925
'ERBB3	1.02714	0.881708	-1.21809	-0.0109962	0.759617	-1.21351	-0.172078	-0.00322957		-0.00197155	-0.00258231	0.0145486
'ERBB4	-0.212918	-0.00262964	-1.14956	0.307557	0.669833	0.365175	0.331454	0.919894	-0.00321391	-0.00237866	-0.00217847	0.368155
'ERCC2	-1.85628	1.97835	-0.320803	1.1962	1.18587	3.38743	-0.123448	0.503514	-0.00354423			1.98242
'ERCC3	-0.00347725		-1.10343	-0.357806		0.922696	1.74878	-0.00364497	3.36054			1.7249
'ERCC4	0.556958		0.937089	-0.00377854	-0.00550952	1.72151	0.252819		-0.00324988		-0.00291891	1.22079
'ERCC5	-0.00408184	1.97588	-0.67942	-0.00453246		4.20822	1.26303	1.85804	1.74389	-0.00215781	-0.00308994	3.27478
'ERG	0.973393	1.7599	-0.25143	-0.544471	-0.00574289	-0.649808	2.6	1.0562	-0.00354423	-0.00277516		1.55955
'ERRFI1	0.445429		-0.00675975	-0.00483462		1.21776	-0.00819379		-0.00335786		-0.00217847	0.619056
'ESR1	-0.00360494	0.179952	-0.0644509	-0.0713225	0.184291	1.46962	1.55722	0.0226228	-0.00322742	-0.00170594		1.03388
'ETV1	-0.00360494		-0.354545	-0.00447791		0.300475	1.9345	-0.00379229	-0.00268106			0.705235
'ETV6	-0.00378613		1.87801	-0.24321		1.35926	1.14972	-0.00288966		-0.00272131	-0.00225185	1.46093
'EZH2		1.56977	-0.00514629	-0.819798	-0.209097	0.674836	1.29766				-0.00225185	0.947166
'FAM175A	-0.00360494		-0.00456553	-0.00462828			-0.00996585					-0.0113823
'FAM46C			-0.00524053	-0.00445502		-0.00749714	-0.54537				-0.00228101	-0.252606
'FANCA	-0.00310319		-1.39678	1.02538	0.594725	4.52986	0.467088	0.0364325	-0.00324988			1.85628
'FANCC	0.415339		-0.2065	-0.003655		1.25419	-0.0104141	-0.00333994				0.59017
'FAT1	-1.17381	-0.00438971	-0.798698	0.286939	-0.899931	2.46143	0.458209	0.808007	-0.00294916	1.58267	-0.00330479	0.818355
'FBXW7	-1.39513	-0.0036179	-1.79231	3.05576	1.09618	2.32269	0.530041	0.227595	-0.00324988	-0.00270215	2.38359	1.93536
'FGF19	-0.00360494		-0.0047215	0.267728	1.23397	1.24159	0.380243	0.739236				1.45684
'FGF3		-0.00311163	-0.228003	0.0310174	-1.05417	2.38737	1.9211		-0.00310012			1.15321
'FGF4	-0.00345023		1.11931	-0.00376558	-0.668568		-0.00945907	-0.00288966			1.83985	0.858365
'FGFR1	-0.00373505		0.295696	0.00992528	-0.00491415	0.397389	0.794826		2.4902		-0.00225185	1.40613
'FGFR2	-0.00320848	-0.00297929	-0.233287	-0.840767	0.148802	2.39844	1.06114	1.42636	2.2842		-0.00214138	1.97217
'FGFR3	-0.526762	-0.00297929	-0.0357375	1.94827	-0.0054761	3.89522	1.24439	-0.00360075			-0.00209686	2.17041
'FGFR4	-0.742614		-0.0060293	0.486916		3.15125	-0.00776443	-0.00284487		4.16013	-0.00201999	2.48796
'FH	-0.00304901	-0.00323307	-0.00555173	-0.00515014		3.50742	1.05255	-0.00278482		-0.00249648	-0.00216673	1.51185
'FIP1L1	0.237472		-0.00533807			1.72106						1.12768
'FLCN	-0.00403735		-0.692206	-0.00466771	-0.00561839	0.462664	2.9229					1.09371
'FLT1	-0.00356144	-0.00332653	0.693216	-1.31138	0.408109	0.000687746	1.0397	1.13946	0.900948			0.954619
'FLT3	1.69268	-0.00390374	0.924778	-0.242754	-0.00550563	2.02569	-0.463412	0.14856		-0.00209765		1.35801
'FLT4	-0.715649	-0.00423218	-0.950139	0.0690746	-0.163101	1.37377	1.43486	0.568303	0.380987	-0.00197182		0.629894
'FOXA1	0.0461456	-0.440417	0.547708			1.36194	-0.192915			-0.00295883		0.538684
'FOXL2	-0.00325532		-0.00677247		-0.00454304	0.294943	-0.00987388	-0.0041715		-0.00215781	-0.00225185	0.0926016
'FOXO1	-0.00409651	1.97835	-0.00639456	-0.00425293	-0.0034149	0.516051	1.42622	2.54303			-0.0027254	2.14759
'FOXP1	0.97162	1.30717	-0.00626159	-0.825733	0.597435	0.370505	0.453344	-0.0043545	-0.00241034		-0.00263704	0.903993
'FUBP1	-0.00304901	-0.00300044	-0.708545	-0.661003		-0.948604	0.241876	4.23452		-0.00192867		0.760235
'FYN	-0.00360494		-0.00546597	-0.00498975	1.7413	-0.641261	-0.00904097			-0.00215781		0.40623
'GATA1			-0.176152	-0.0212333	1.23397	0.178556	1.17807	1.49224				1.58623
'GATA2	-0.00301907		-0.00456736	-0.00430167	1.00124	-0.359359	-0.0118749	-0.004821	-0.00324988			0.215685
'GATA3	-0.00398428	-0.82529	-0.00532256	0.659535	0.513912	3.62713	0.812117	-0.00321585			-0.00214138	1.59091
'GLI1	-0.00401908	-0.00352733	-0.594489	-0.512154	-0.832721	-0.378509	-1.32104	2.54303	0.845978		3.42723	1.00237
'GNA11		-0.00391244	0.330975	-0.0037157		1.72106	-0.00880444					0.910348
'GNAQ	-0.00349615		-0.00546602	-0.0917273		-0.00648361	-0.00874544					-0.0518403
'GNAS	-0.509949		0.431702	-0.00345363	-0.464618	0.00660286	-0.212238		0.56181		2.66398	0.874632
'GPS2	-0.00367987	3.33158	-0.00571167	-0.00462216			-0.00728717	-0.0029432		1.74253	0.614157	2.00254
'GREM1	-0.00301907		-0.00630674	-0.00419214		-0.00527715	-0.00874544					-0.0123165
'GRIN2A	-0.00386657	-0.00390244	-0.599104	-1.18442	-0.00441781	1.78952	2.32149	0.0600642	-0.00277734	-0.00263095	-0.00225185	0.713893
'GSK3B		-0.0033566	0.420596	1.93222		-0.0416132	-0.00780179	2.54303	-0.00310012			1.82934
'H3F3A	-0.00301907		-0.00415713		-0.00618724	1.6608						0.82372
'H3F3B	-0.00367423			2.86962		-0.00694704		-0.00333994				1.42783
'H3F3C		1.78915	1.07425	0.938235		0.807025	1.19894		-0.00324988			2.36962
'HGF	-0.00367423		-0.00532668	0.0960257	0.202818	0.5189	1.43851	-0.0029432	-0.00354423	-0.00223475		0.746175
'HIST1H1C	-0.00406452		0.602032	-0.00345151	0.594725	3.99811	1.23349	1.0562	-0.00294916		-0.00209686	2.49067
'HIST1H2BD	-0.00367913	1.97835	0.75751	-0.00415641		-0.00672125	0.247365	-0.00341785		-0.00272131	-0.00212625	0.9868
'HIST1H3A							0.872858	0.0768975		-0.00215781		0.547096
'HIST1H3B	2.11975	-0.00291446	1.03437	-0.00425057		1.72106	-0.539941			-0.00207959		1.63507
'HIST1H3C	-0.00290637		-0.00502041	-0.00466771			-0.00849448					-0.0105445
'HIST1H3D	-0.00301907		-0.00483635	-0.00403796		0.235196	-0.00829687					0.0961535
'HIST1H3E			1.59904		-0.00618724	-0.00628851	-0.0075777					0.789493
'HIST1H3F	-0.00403735	-0.00391244			-0.00550563	4.01318	2.04213					2.702
'HIST1H3G	-0.00360494		-0.00482089		-0.00618724	-0.00677029	-0.360428	2.14725				0.720737
'HIST1H3H	-0.00364563		-0.00526465		-0.00600767	-0.00527715	-0.00933841			-0.00215781		-0.0129379
'HIST1H3I	-0.00275681				-0.00620934		-0.00849448					-0.0100809
'HIST1H3J			-0.00400176				0.673038					0.47308
'HIST2H3D	-0.00372688				-0.00512434				-0.00359727			-0.00718714
'HIST3H3		-0.00262964	0.778906	-0.00498975			-0.00639046					0.382448
'HLA-A	-0.00308296		-0.0654391	1.08683	-0.0213676		-0.233322	0.492052	-0.00354423			0.473259
'HNF1A	-0.00300388	1.02453	-0.956685	-0.520991	-0.00454304	0.667404	0.948851	0.804668		-0.00215781	3.01833	1.57368
'HOXB13			-0.00595275		-0.00483286	1.68019	-0.0109867			-0.00270215		0.740458
'HRAS	-0.00331457	-0.0028853	-0.00550895	0.141977	-0.00454304	1.49003	2.91448			1.82115		2.24555
'ICOSLG		-0.00426066	0.0400727	-0.00413407	-0.00574289	2.31549	1.12982	1.49224				1.87602
'ID3			-0.0049528			-0.00648361		0.677844				0.38475
'IDH1	-0.00427066	-0.00449251	-0.00623472	-0.0543147	-0.371849	-3.57251	0.60375			-0.00295472		-1.20663
'IDH2			-0.00460335	-0.00390282		-0.86048	2.04213					0.586573
'IFNGR1	-0.00408184	-0.0033566	-0.00473708				2.73936					1.36359
'IGF1	-0.00262408		-0.00511745	0.352973		1.21776	-0.306492	-0.0420801			-0.00212625	0.458205
'IGF1R	-0.00401904		-0.175825	-0.786615	0.233737	3.76081	1.31108	-0.00418718			-0.00225185	1.53185
'IGF2			0.593986	0.615069	-0.00457676	0.369753	1.6909	-0.00379117				1.33144
'IKBKE	-0.00367789	-0.00473275	0.20299	-0.539406	-0.00483286	2.6238	0.897356	1.06784		-0.00215781		1.41239
'IKZF1	1.12816	2.09885	1.0204	-0.551991	-0.0117678	1.4039	0.930751				-0.00263704	2.12686
'IL10	-0.00286212		-0.00614119	0.2436			-0.0075777					0.11351
'IL7R	-0.00300388		-0.00698398	-0.97017	-0.0193234	2.38586	0.549476	-0.00390704	-0.00310012			0.681951
'INHA			-0.00620704	-0.0042006			1.74074			-0.00215781		0.864085
'INHBA	0.900589		-0.688818	1.29561	1.64725	-0.502306	-0.580171	1.39503		-0.00270215		1.22488
'INPP4A	-0.00300388		-0.00691545	1.79764	0.707263	1.53354	1.42172	0.924514				2.40943
'INPP4B	-0.00411346	1.97588	-0.00492251	0.763312	0.286579	1.83204	1.53705	-0.00473846	-0.00294916	-0.00192867		2.01633
'INSR	0.146754	-0.00297929	-0.330194	0.642277	-0.00484961	0.97779	0.436571	-0.465257	-0.00332137		-0.00214138	0.441027
'INSRR				-0.0049237		1.72106	0.784089					1.4435
'IRF4		1.96297	0.53386	-0.305876	-0.00574289	0.792439	-0.0653278			-0.00269196		1.09974
'IRS1	-0.395948		0.527991	0.697959	-0.62402	2.55087	-0.926331	2.54303				1.65305
'IRS2	-0.00369546	-0.0033566	0.561434	0.599908	-0.00526518	-0.116614	-0.611363	-0.00278482	-0.00359727	-0.00237866		0.130377
'JAK1	-0.0216751	-0.00349887	-0.00554681	1.24209	-0.480624	4.22827	1.16107	0.695684		-0.00238116		2.27113
'JAK2	-0.00434998		-0.00676931	-0.00493745	-0.00618724	3.47904	0.85751	-0.00406806		-0.00215781	-0.00212625	1.43532
'JAK3	-0.00305788	0.385914	1.51295	0.21162	0.294341	3.72751	0.392403	-0.636282	-0.00324988	-0.00259879	-0.00263704	1.77196
'JUN		-0.00349887	0.178874	0.787716	-0.00574289	0.483905	-0.00753817			-0.00215781		0.541078
'KDM5A	-0.728	-0.00398591	-0.321943	-0.00345079	0.487549	1.74539	0.81779	-0.00431107	-0.00272305	-0.00305501	0.958511	0.886979
'KDM5C	0.998194	1.78915	-0.901946	-0.00423631	-0.254382	1.47052	-0.369828	-0.00360564	-0.00359727		-0.00332875	0.859172
'KDM6A	-0.0480789	-0.00262964	0.0365196	-0.480756	-0.626085	0.257759	0.0538799	-0.0038973	0.998903	-0.0022493	0.923458	0.33372
'KDR	-0.00398674		-0.431273	-0.537386	0.122881	2.775	1.69632	0.624969	1.28295	3.74638		3.09195
'KEAP1	-0.00325532		-0.00523327	-0.00330756	0.180357	-0.670841	3.86936	1.37343	-0.00307639		-0.00237071	1.57835
'KIT	0.978187	-0.00305552	-0.728949	-0.808679	0.614923	-0.290587	-0.972805	-0.00336296		2.21998		0.335216
'KLF4	-0.00316655	-0.0028853	-0.00455124	-0.00512982	-0.00484961		0.452194		1.51114	-0.00277516		0.685885
'KRAS	-0.846705	-0.00390374	0.244387	0.448817	0.0895224	1.15035	0.704126	-0.361848	0.576776	-0.00192867	-0.00201999	0.602291
'LATS1	-0.427971	-0.00352733	-0.245334	-0.00382074	-0.00600767	1.54326	0.750118	1.97978		-0.00215781		1.19478
'LATS2	-0.00347725	0.050313	-0.729196	-0.857652	-0.10013	2.43836	-0.384046	0.382622		-0.00206965	0.735165	0.483794
'LMO1			2.79709		3.6293		-0.00784376	-0.00385398				3.20735
'MALT1	-0.00327233	-0.00297929	-0.00495774	-0.00458994	1.23397	-0.00892984	-0.0110118	-0.00322957				0.422496
'MAP2K1	1.29099		-0.00491804	-0.759719	0.948538	1.91727	-0.00842374	1.75014		-0.00269196	-0.00263704	1.70951
'MAP2K2		-0.00371893	-0.00516327	1.24088	1.23397	2.96545	-0.0106509	-0.00453669	-0.00241034			1.91407
'MAP2K4		-0.00333485	-0.00566459	2.64706	0.623335	5.86937	-0.142394	-0.0035377	-0.00324988	-0.00244489		2.99304
'MAP3K1	0.594758	-1.24664	-1.54144	0.593486	-0.0054628	-0.265416	-0.917277	-0.0029432	-0.00324988		3.42723	0.200187
'MAP3K13	0.128174	-0.00355154	-0.570972	0.320298	0.0953393	0.800695	0.126735	0.869013	-0.00322742			0.587501
'MAP3K14			-0.00533807									-0.00533807
'MAPK1	-0.520577		-0.00645639			0.396561		-0.00403424				-0.067253
'MAPK3	0.998194	1.97835	0.641291	-0.00356522		1.72106	-0.0072466		-0.00307639	-0.00270215		1.88172
'MAX	-0.00286212	2.21902	2.45213	-0.00345151		-0.00775223	0.00640968					1.90386
'MCL1	-0.00436042		-0.00532868	0.920232	1.99934	0.585124	0.854751	-0.00333994		-0.00192867		1.53601
'MDC1	-0.504028	1.66709	0.0472266	0.906571	2.22732	3.08409	-0.240996	-0.561517	1.60194	1.15079		2.96574
'MDM2	-0.00348271	-0.0033566	-0.00630932	-0.00398789	-0.382708	2.28289	0.795111	0.503514	1.0783			1.41999
'MDM4	0.289076		-0.00458579	-0.00357864	2.61139	2.02727	1.94168	-0.00345335		1.47881		2.94743
'MED12	-0.00443133	0.968445	0.03593	-0.249534	1.72329	0.994908	-0.672979	-0.176537	-0.00296771	0.653753	-0.00225185	0.985227
'MEF2B	-0.00296001		3.57296	-0.243191			-0.00879962	-0.00358797	-0.00324988		-0.00258231	1.25053
'MEN1	-0.00403987	0.549121	-0.00662171	0.880067	-0.00454304	0.679018	-0.616797	1.91755	-0.00294916	-0.00275423		1.0714
'MET	-0.00410422		-0.0163297	-0.879923	1.8971	0.664869	-0.433728	0.366599		-0.00269014	2.48158	1.35779
'MGA	-0.00367646	0.593119	-1.49929	-1.06865	0.0317315	1.0952	-1.07533	0.39383	-0.00368579	-0.0025445	-0.00242125	-0.464845
'MITF			-0.273454	-0.00462216		0.0642704	-0.00909148	-0.00358797				-0.101287
'MLH1	-0.00235959	-0.00313421	-0.00670214	-0.319075	0.111781	1.03655	1.22151		-0.00261475	-0.00223475	-0.00321972	0.6421
'MLL	0.23306	-0.324372	0.46291	-1.0545	1.623	3.11644	0.615161	0.152928	0.138793	-0.00232088	-0.00214138	1.49518
'MLL2	-0.213969	1.18445	-1.08216	-0.0707206	-1.59588	2.00402	2.13389	1.36496	0.744617	0.702923	-0.00308013	1.55853
'MLL3	-0.48842	0.641702	-0.324601	-1.05538	-1.24222	1.37418	-0.501082	-0.386351	-0.00335662	-0.00320383	-0.00237053	-0.600341
'MPL	-0.00321633		-0.267085	-0.00547526		2.16927	-0.0091202	-0.00379229			-0.00209686	0.71
'MRE11A	0.998194	0.82517	-0.00577411	0.418935	-0.00574289	0.756329	1.39798					1.65741
'MSH2	-0.0031412	1.97588	-0.576965	-0.5875	-0.135405	1.41907	0.987935	-0.00365476				1.08761
'MSH6	-0.170587	-0.00420919	-0.00532607	-0.00390998		4.62835	-0.0948885	-0.00379229	0.59194	-0.00215781		1.64514
'MST1	-0.00431253		-0.00566249	-0.00376284		2.07257	-0.00725302	-0.00379117	-0.00335786		3.42723	1.93452
'MST1R	-0.00304647	-0.00375378	-0.00710476	-0.0046196	-0.00574289	-0.792661	1.175	-0.238966			-0.00212625	0.0389945
'MTOR	-1.14706	-0.00435288	-1.35603	-0.00371033	-0.745577	1.33021	0.112132	2.54303	2.98187	-0.00215781	-0.00300549	1.11721
'MUTYH	-0.00360494		0.413386	0.501341	0.416646	-0.443218	1.09984					0.810125
'MYC	-0.00360494		-0.00449796	-0.00409645		3.74857	-0.0155334	0.804668		-0.00249648		1.70953
'MYCL1	0.195436		-0.00464955	-0.00390282	-0.00457676	2.6238	-0.0094636				-0.00228101	1.05617
'MYCN	-0.00360494		-0.00482797	1.02521	1.7413	-0.00830059	0.191255					1.20067
'MYD88	-0.00301907		1.008				-0.0085979	-0.0029432		-0.00215781		0.443314
'MYOD1			-0.312245	-0.00390282	-0.00665834		0.626665	0.810306		-0.00215781	-0.00225185	0.419448
'NBN	-0.00360494	-0.00314184	-0.0065733	-0.0158756	0.993748	1.94364	-0.821633				-0.00212625	0.73696
'NCOA3	-0.00431253	-0.00425486	-0.00490751	-1.06047		-1.04079	-0.0106721			-0.00215781	1.76349	-0.12872
'NCOR1	-1.17473	-0.825852	-0.00773678	-1.02609	-0.617725	1.27022	-0.503577	-0.00495963		1.44642	-0.00258411	-0.457458
'NEGR1	-0.00411346	-0.00390374	0.146218	-0.00429972	2.16672	1.05585	-0.497092	-0.00333994		-0.00170594		0.951442
'NF1	0.125201	1.33464	-1.29756	-0.136584	-1.07556	1.65893	0.533703	0.754308		-0.00236535	-0.00242125	0.598396
'NF2	0.310666	1.22607	-0.0195239	-0.349624	0.383308	-0.787353	-0.352083	-0.712119	-0.00324988		3.70666	1.07604
'NFE2L2	-0.00420944	2.85367	0.57839	-0.00416749		1.39241	0.313901	2.43535	-0.00334906		-0.00225185	2.51992
'NFKBIA	-0.00367423		-0.00432245	-0.00306191		1.58813	-0.00639046	-0.00403432				0.63958
'NKX2-1		2.03232	-0.00515664	0.450435	-0.00454304	1.21776	-1.1739		-0.00359727	-0.00192867		0.887911
'NKX3-1	-0.00360494		-0.00500934	-0.003655			-0.00538162			-0.0020809		-0.00882433
'NOTCH1	0.184629	0.00217234	-1.01055	-1.02891	-0.550412	-0.168117	0.240762	-0.00443023	-0.00338333	1.47764	0.351848	-0.153397
'NOTCH2	-0.893442	-0.00426066	0.258491	0.586745	-0.00574289	2.11282	-0.278908		-0.00307639		1.57748	1.1167
'NOTCH3	-0.00349256	-0.00312142	-1.11058	-0.70625	-1.12284	2.63825	0.352289	-0.262897	-0.00268106	-0.00215781	0.384228	0.0484638
'NOTCH4	-0.807656	-0.00419149	-1.25407	0.00649065	0.857174	2.14535	-0.836644	0.416876	-0.00322742	-0.00192867	-0.00256368	0.155462
'NPM1	-0.00378613		-0.00460708	-0.00342514		-0.00672125	0.37654					0.160102
'NRAS	-0.00304901		-0.328047	1.57747	-0.00451468	-0.44061	1.54092					0.956185
'NSD1	-0.492529	0.671866	-0.819698	1.18958	-0.470833	1.14841	-0.0586894	-0.0029432	2.36378	-0.0021323	-0.00326783	1.06239
'NTRK1	0.226175	-0.00335789	-0.818992	-0.0750819	-0.00489258	4.01318	0.489237	0.126421	2.98187	-0.00192867	-0.00212625	2.08962
'NTRK2	-0.306692	-0.00426066	1.14025	-1.12036	-0.148512	1.80661	0.0354829	0.581387	-0.00257769			0.660443
'NTRK3	0.197597		-0.781811	-0.260159	-0.331834	2.41971	-0.55369	1.11175	-0.00239443	-0.00201359		0.599052
'NUP93	-0.0220614		-0.00567036	-0.0047714	0.363326	-0.725185	-0.74412					-0.464783
'OBSL1
'PAK1	0.318248		-0.00586268	-0.00355322		4.60737	1.4508					2.84741
'PAK7	-0.00403735		-0.251154	-1.02374	-0.00592704	2.43136	-1.15511	-0.00308671		-0.00215781	-0.00239384	-0.00541858
'PALB2	-0.00305097	-0.00355154	-0.197057	-0.00504283	1.7413	1.26896	0.435286	-0.00353645	-0.00281951			1.07683
'PARK2	-0.00300388		-0.482022	-0.130493	-0.00668853	-0.333577	1.26528	-0.0247488		-0.00215781	-0.00214138	0.0934836
'PARP1	-0.00302043		2.55327	-0.716841	3.08391	-0.013858	-0.857488	-0.00278482	-0.00294916	1.66004	-0.00212625	1.80192
'PAX5	-0.00300388	-0.00311163	0.354	0.149037	-0.00498854	0.0960302	-0.0099061	1.1967	-0.00324988			0.590503
'PBRM1	-1.09851	1.01554	-0.843771	-0.429375	1.69729	-0.57478	1.83534	-0.626615	0.250148	1.5927	0.0764563	0.872699
'PDCD1	-0.00367789		0.0133422	2.47578	-0.00471909	0.620989	0.858656	-0.00358797				1.49552
'PDGFRA	0.182941	-0.00357174	-0.650026	-0.523424	-0.00627984	0.939377	-0.268918	1.21025			-0.00291891	0.292475
'PDGFRB	-0.915008	1.56977	-0.00538171	1.34104	-0.00454304	1.63518	1.56517	3.75143	-0.00354423	-0.00215781	3.01833	3.60315
'PDPK1		-0.00262964	-0.0049062			4.60737	-0.0102685					2.29478
'PGR	-0.00304647	-0.00390374	0.528785	-0.757708	-0.603021	1.86667	-0.00917513	-0.0038662		-0.00217229		0.337522
'PHOX2B	-0.00300388		-0.10007	-0.88245	1.52011	0.750619	-0.928723					0.145534
'PIK3C2G	-0.25264	0.720506	-0.00663264	-1.45636	-0.265901	1.36276	-0.597973	2.07854	1.4349		3.01833	1.9086
'PIK3C3	1.87956		0.230798	-0.467152	-0.445425	3.47242	-0.32235	-0.00383126				1.64188
'PIK3CA	-0.91172	-0.894298	-1.17153	0.53739	-0.00756769	1.7155	-0.71853	-1.06479	1.07215	-0.00252303	-0.00242125	-0.436692
'PIK3CB	-0.0038868	1.8552	-0.00521211	1.30886	-0.0117678	0.732936	0.454196	2.54303		-0.00215781	-0.00277134	2.17199
'PIK3CD	1.69268	-0.00391244	0.44418	0.733765	1.43243	2.15957	0.416424		-0.00328912			2.42957
'PIK3CG	-0.00327233	0.683	-0.180005	0.220741	-0.308189	2.99011	-0.110674	-0.303272	-0.00346601		2.5196	1.7407
'PIK3R1	-0.692285	2.53973	-0.712877	-0.00459533	-0.00454304	1.09412	3.52999	0.149471	-0.00324988	1.27672	-0.00212625	2.16194
'PIK3R2	2.1833	-0.00313421	-0.00608327	-0.0162477		1.87699	1.74683	0.586168	-0.00268106	-0.00223475		2.12097
'PIK3R3	-0.0421886	-0.00389236	-0.00503689	-0.00342514	-0.00489258	2.6238	-0.135608			1.75102		1.47777
'PIM1	-0.00345511		0.674538	-0.00342514		-0.00722779	-0.0075777					0.291964
'PLCG2	-0.0038159		0.651467	-0.15032	-0.00620934	0.904836	1.39648	-0.00278482	-0.00324988	-0.00215781		0.928082
'PLK2	0.54706		-0.00657648	-0.00328092		3.43551	0.484668	1.49224		-0.00294641		2.24763
'PMAIP1				1.77268								1.77268
'PMS1	-0.00327393		-0.00534496	0.847046		2.3499	-0.0444604	-0.00379117		-0.00215781		1.18602
'PMS2	-0.00416276		-0.00544483	-0.00475175	-0.0066844	1.72106	0.0563159	-0.00353645		-0.00215781		0.618943
'PNRC1			-0.00415713	-0.00342514		-0.00670125	0.630655	-0.00288966				0.274357
'POLD1	0.479647	-0.00349887	-0.00473025	-0.362868	-0.00612079	-0.748566	0.176614	-0.00284487	-0.00354423			-0.158638
'POLE	-0.00311242	0.888956	-1.12748	0.362323	-1.44198	1.13579	-0.846751	-1.1932	-0.00359727	-0.00215781	-0.0027254	-0.673556
'PPM1D	-0.00296001		-0.00549079	-0.403968	-0.686441	-0.00856395	-0.0103041					-0.45631
'PPP2R1A	0.253514	3.33158	-0.00486762	-0.0048612	-0.332441	2.01556	2.15539			3.32062		3.79522
'PPP6C			-0.00516327	-0.654854		-0.00773817				-0.0021323		-0.334944
'PRDM1	-0.00360494	-0.00355154	-0.00621989	-0.738991	-0.0380556	1.19159	1.11268	1.49224	-0.00257769		-0.00242125	0.949027
'PRKAR1A			-0.00583235	-0.00342514	1.99934	2.35326		-0.0029432	-0.00328912		-0.00228101	1.63841
'PTCH1	-0.0044222	-0.00297929	-1.38434	-0.447979	-0.00470061	4.06903	-0.00878756	-0.00473846	-0.00326158		-0.00291891	0.697251
'PTEN	-0.53576	2.94905	-0.334089	-1.03711	-1.30347	4.68775	0.278352	-0.629754	1.71234	-0.0614941	1.28638	2.11426
'PTPN11		-0.00426066	-0.00511745	-0.00497258	-0.00491415	3.2105	-0.66036		-0.00241034		-0.00263704	0.893016
'PTPRD	-0.725327	-0.00338218	-0.532844	-1.72117	-1.54217	1.0528	0.148489	-0.0970396	-0.00239443	-0.00226907		-1.08317
'PTPRS	-0.00404173	-0.00331343	-0.0879104	0.636522	0.310703	3.37088	0.238539	0.441567	-0.00389331	1.9722		2.17288
'PTPRT	-1.06179	-0.00341553	-1.47804	-2.08405	-0.118631	3.98815	1.83139	-0.535529	-0.497659	-0.00275423	-0.00328735	0.0103649
'RAB35		-0.00297929	-0.0054167	-0.00342514		-0.00478726						-0.0083042
'RAC1	0.900589		-0.00511879	-0.616355		1.8224	-0.00639046					0.936969
'RAD21	-0.00287549	1.24947	-0.00579511	3.72414		2.78968	-0.00850503	-0.00358797	-0.00324988			2.73625
'RAD50	-0.00321497		0.202833	0.647849	0.417092	1.30232	-0.84971	-0.00351361	0.250148	-0.00216076		0.65388
'RAD51	-0.00367423		-0.00448182	-0.00342514		-0.00670125		2.54303				1.1291
'RAD51B	-0.00301907			0.310463		3.9756	-0.415988	0.677844				2.03254
'RAD51C	-0.00304901	-0.00355154	-0.00493905	-0.00376284		-0.301107	0.112013					-0.0834448
'RAD51D	-0.00367423	-0.00280466	1.05698	-0.00449753	-0.00600767	-0.0699808	-0.0094636					0.363053
'RAD52		-0.00349887	0.415159	0.632224		2.71105	-0.0085979					1.67541
'RAD54L	3.31758	-0.0028853	-0.00897133	-0.00440726	1.47138	3.28496	0.138683	-0.00418718				2.89636
'RAF1	-0.538623	2.21902	0.0604854	-0.981083	-0.00515666	1.78296	0.370454	2.14725	-0.00324988			1.68402
'RARA	-0.0028856	-0.00291446	0.945088	2.01919	-0.00711713	1.21776	-0.203864	-0.00322957		-0.00192867	-0.00225185	1.25158
'RASA1	-0.00360494	-0.00311163	-0.753398	-0.00374186	0.488216	1.4524	0.73468	-1.26951		-0.00215781	-0.00228363	0.201591
'RB1	2.16696	-0.261046	-0.518786	0.676915	-0.228345	-0.771392	-1.15044	1.39502	-0.33982	-0.00297442	2.34579	0.998566
'RBM10	2.20794	0.448485	-0.818029	-0.835339	0.045163	0.818087	-0.741607	0.032849	0.138903	-0.00215781	3.01833	1.30031
'RECQL4	-0.481273	-0.0033566	0.121552	-0.322014	-0.00515666	3.04855	0.641438	1.19808	-0.00324988			1.39819
'REL	0.394735		-0.00534806	0.180235	3.00009	1.63814	-0.0105913	-0.00438626	-0.00310012	-0.00215781		1.72921
'RET	0.394735		-0.450567	-1.1129	-0.238819	0.325973	0.710707	-0.00488461		-0.0021323	-0.00237357	-0.126755
'RFWD2	-0.00338547		-0.006574	-0.00461247	2.61139	1.66525	0.287749	-0.294406			-0.00246157	1.50364
'RHEB	-0.00301907	-0.00355154	-0.00433275				-0.00916571					-0.0100345
'RHOA	0.220731	1.82733	1.79347	0.845267	-1.43259	2.46192	1.38079			-0.00270215		2.50819
'RICTOR	0.0390658		1.47729	-0.711964	-0.00574289	0.747943	0.0889264	-0.321818	-0.00319024	-0.00215781		0.436117
'RIT1	-0.00441584		-0.00474116	-0.00507152								-0.00821483
'RNF43	-0.726669		-0.424465	-0.693817	-0.00454304	1.84966	-0.768581	-0.712119	0.51746	-0.00205711		-0.321712
'ROS1	-0.6088		0.11527	-1.35381	-0.00633893	2.06396	2.16106	-0.770085	-0.00345603	1.62882		1.07554
'RPS6KA4	-0.00415509	-0.0028407	-0.932658	-0.00472468		2.02999	0.167239	-0.0029432				0.472419
'RPS6KB2	-0.00367423	-0.00299093	1.59904	-0.832281		-0.00579004	0.403128	0.208755	-0.00272305			0.482057
'RPTOR	-0.0044222		0.911953	-0.946038	-0.0501617	-0.788025	-0.285912	0.425687		-0.00237866		-0.261381
'RUNX1	-0.00467316	-0.0768065	-0.130973	0.272029	-0.00467264	2.05576	-0.912914			-0.00192867		0.422787
'RYBP	-0.00235959	-0.00419149	-0.00505981	0.682305			-0.00996585	-0.00333994		-0.00294505		0.247356
'SDCCAG8
'SDHA			-0.0051362	-0.00330756	0.257696	0.754101	-0.0513534			-0.00197155		0.387848
'SDHAF2		-0.00349887	-0.00458579	-0.00345363		0.9863	3.50889					2.00515
'SDHB				-0.00454316			1.89403				-0.00225185	1.08959
'SDHC	1.69268		-0.00595275	-0.00342514								0.971856
'SDHD			2.35058	-0.00330756						-0.00215781		1.35395
'SETD2	-0.821053	-0.00423218	-0.398041	-0.156557	-0.861126	0.738667	0.658198	0.193061	-0.00335026	-0.00215781	1.14442	0.147088
'SF3B1	-0.00425621	3.79884	-0.00741886	-0.638811	-1.31281	3.06547	-1.34467		0.978133	-0.00192867		1.51085
'SH2B3	-0.00275681	-0.00390374	-0.502563	0.240193	1.99934	0.27538	-0.0100758	0.677844		-0.00249648		0.890319
'SH2D1A	-0.00367423		-0.0047334	1.53045	-0.00497276		-0.682664					0.373155
'SHQ1	-0.00360494	-0.00281205	-0.00496809	2.59346		2.04901	-0.00975432	-0.00322957				1.74548
'SMAD2	-0.00360494	-0.00419149	-0.876445	-0.123045	0.568195	-0.122331	1.18501			-0.00294505		0.219429
'SMAD3	-0.00325532	-0.00300044	-0.39727	0.471318	0.322571	1.61904	-0.186522		-0.00306094			0.643403
'SMAD4	-0.00286212	-0.0048729	0.8024	-0.00500062	1.62394	-0.00713292	0.889348	-0.00288966	0.296874	-0.00223475		1.13449
'SMARCA4	-0.529117	-0.00341553	-0.654202	0.874346	1.0212	0.943186	1.30086	-0.00403424	1.05706		-0.00212625	1.2661
'SMARCB1	2.89756	-0.00390374	-0.713454	-0.00409645	1.7413	1.61913	1.79004		-0.00310012	-0.00270215	0.614157	2.50925
'SMARCD1	-0.00328575	-0.00355154	-0.00594273		-0.00454304	0.540149	-0.0075777	-0.00379229				0.193312
'SMO	0.291807	-0.00419149	-0.728601	-0.884087	-0.00512434	1.99738	-1.42292	-0.00333994			-0.00321548	-0.254099
'SOCS1			0.648898			-0.00649339	-0.0106655	-0.0029432				0.314398
'SOX17	0.147431	-0.004088	-0.308252	1.78169	0.644541	-0.780417	0.440343	1.48432				1.20405
'SOX2	-0.0043973		0.487157	-0.00409337		1.09602	-0.00821954	1.3675				1.19778
'SOX9	-0.00327233	-0.00297929	-0.83462	-0.420612	0.190069	1.62828	-0.0136908					0.205302
'SPEN	-0.0726149	-0.00453018	-1.48824	0.719711	0.26522	3.93075	2.25607	0.0351049		-0.00239547	-0.00291668	1.78231
'SPOP		-0.0031887	-0.00638082	2.13418	-0.00574289	0.720442	2.36654		-0.00324988	-0.00312408	2.25653	2.48534
'SRC	-0.00427066		0.243001	0.293873		1.60439	-0.00817428	0.505424	-0.00307639			0.99449
'SRSF2	-0.00360494		-0.00646152	-0.00409337	-0.00574289	-0.00598421	-0.171399					-0.0805418
'STAG2	-0.659538	1.78671	-0.616137	-0.00506335	0.25984	3.44749	-0.532398	-0.0041982	-0.00310012			1.22454
'STAT3	-0.00275681	2.10144	-0.00683964	-0.00425057	-0.00491415	2.16694	-0.00977519			-0.0021323		1.49826
'STAT5A	-0.00409651	-0.00335789	-0.00448182		-0.553857	-0.00670125	-0.00952401					-0.237608
'STAT5B	0.718851		-0.219953	-0.0700939	1.52092	0.661254	-0.199122		-0.00268106			0.910583
'STK11	-0.246547	-0.00421398	2.27954	-0.00409645	2.86001	0.93303	3.50403	1.02403	-0.00411683			3.44722
'STK40		-0.00349887	-0.00595275	-0.00349134	-0.00508446	1.56575	-0.0075777					0.628762
'SUFU	-0.00398674		-0.00523993	-0.139978	-0.00491415	0.0889557	0.00384381					-0.0250334
'SUZ12	-0.00382976	-0.00323307	-0.00482397	0.517627		2.2291	2.25213					2.03592
'SYK	-0.00319575	1.97835	4.34535	-1.02115		0.896764	-0.198366					2.44857
'TBX3	-0.620129	-0.335154	-1.03557	2.47608	-0.00631385	0.903794	-0.254153	-0.00322957			-0.00217847	0.374383
'TCEB1				-0.00345151							-0.00242125	-0.00415267
'TCF3	1.69268	-0.00297929	0.0106644	-0.00493935	1.7413	2.61081	-0.366179					2.14735
'TCF7L2	0.225229	-0.00313421	-0.00531013	-0.998253		-0.0739609	2.04213	-0.00418718				0.446949
'TERT	-0.00392679	-0.00332279	-0.274804	-0.00374221		2.57931	0.840005	0.695926		-0.00215781	-0.00242125	1.27496
'TET1	-0.687352	-0.00352952	-0.703086	-1.1558	-0.00516534	2.89726	0.790071	0.00397802	1.0783	-0.00299776	-0.0027254	0.666024
'TET2	-0.679222	-0.00325034	-0.961826	-0.492619	-0.862092	2.28415	-0.262316	0.426459			-0.0022853	-0.184334
'TGFBR1	0.514209		-0.835826	0.0441967		3.15198	-1.17714	-0.00406806	-0.24828	-0.00270215		0.509957
'TGFBR2	1.13898	2.43567	-0.778249	-0.820893	-0.00453117	1.93196	1.39667	0.677844	1.65991	1.51313		2.89364
'TIMM8B	-0.00367423											-0.00367423
'TMEM127		-0.00280466	-0.00583845			4.01318	-0.0068049	-0.00278482				1.78659
'TMPRSS2	-0.00416575		0.469814	0.247617	0.508622	0.212583	-0.0094636	-0.0029432		-0.00223475		0.501985
'TNFAIP3	-0.211078	-0.00426066	-0.00697667	0.116608	-0.00489258	-0.00722779	-0.00969775					-0.0482002
'TNFRSF14			-0.00489232	-0.00390282		1.72106	-0.00975432					0.851254
'TOP1	0.454186	-0.00280466	0.0761397	0.355531	0.561206	4.01318	-0.00880521	-0.00345335	-0.00324988			1.81398
'TP53	0.610529	2.75776	0.373835	-1.23253	-0.573473	0.899973	2.80984	0.225661	2.25487	1.80899	-0.0755899	2.97286
'TP63	-0.00316655	-0.00419806	0.0883438	0.0609316		2.18465	0.328673	-0.231145			1.4182	1.35845
'TRAF2		-0.00391244	-0.00493914	-0.54665	-0.00574289	3.28496	0.643672			-0.00215781		1.27194
'TRAF7	-0.00408184	-0.00297929	0.788962	0.962721	0.834639	0.210845	1.01366	-0.00379229	-0.00324988			1.26558
'TSC1	0.840047	-0.00349887	-0.620097	-0.000583892	-0.321342	2.39264	-0.135001	0.0735273			1.62317	1.28295
'TSC2	-0.00458867	0.482136	-0.84325	2.08633	-0.119624	1.36477	-0.491264	0.586168			-0.00337705	1.0191
'TSHR	-0.00294423	-0.00280466	0.299774	0.561331	0.762805	2.3124	-0.422283	-0.00278482				1.23938
'U2AF1	-0.232332		0.320861	-0.00454316	1.7413		-0.611683		-0.00310012	-0.00215781	-0.00225185	0.426419
'VEGFA	-0.00360494		-0.00533807	-0.00336357	-0.00618724	3.62094	-0.00866895				-0.00225185	1.35747
'VHL	-0.00367423		-0.00431655	-0.00498975			0.295371			-0.00215781	-1.62529	-0.549116
'VTCN1				-0.00355322		3.27121	0.995095		-0.00324988	-0.00192867		1.90405
'WT1	0.168662	-0.00419149	-0.00468979	0.0301281	-0.00439902	0.354448	-0.294693	2.54303	2.14005	-0.00215781		1.5578
'XIAP	1.69268	-0.00375378	-0.00672076	0.501341		3.25479	-0.00833503					2.21679
'XPO1	4.03088	1.97588	-0.0057579	1.31483		0.492449	0.340536		-0.00322742	-0.00223475		2.87911
'XRCC2	-0.00286212		-0.00654011	-0.00390282	-0.209751	0.869002	-0.00894099					0.260056
'YAP1			1.18718		-0.00486514	2.89808	1.31742					2.69891
'YES1	1.03397		0.10604	-0.00368538		0.276086	-0.00802198	-0.00393148				0.571733
'ZFHX3	-0.00358528	-0.00349887	-1.54184	0.161739	-0.0823635	0.691205	0.394256	-0.00447026	-0.00411683	0.640652	-0.00201999	0.0741577
'ZRSR2	-0.00320458	-0.00349887	-0.00511879			1.04937						0.518775

## Sheet: File S7B Zehir Z scores (CNA)
Gene	Bladder-Urothelial-Carcinoma	Breast-Invasive-Ductal-Carcinoma	Colorectal-Cancer	Cutaneous-Melanoma	Esophagogastric-Cancer	Glioma	Lung-Adenocarcinoma	Lung-Squamous-Cell-Carcinoma	Pancreatic-Adenocarcinoma	Prostate-Adenocarcinoma	Renal-Cell-Carcinoma	Pan-cancer meta-Z
'ABL1						-1.6853						-1.6853
'ACVR1						-0.809003						-0.809003
'AKT1		2.47351					-0.00925346	-0.00390356				1.42048
'AKT2	-0.0038994	-0.00312697	-0.0116411		-0.0053989	-2.43831	3.60763	0.0963575	-0.537801		-0.00217436	0.23388
'AKT3		2.09345				-0.55545	-0.00748404					0.883644
'ALK	0.00363599					-2.40597						-1.69871
'ALOX12B						0.00573245				0.00218553		0.00559885
'AMER1					-0.900057			-0.884479		-0.00306408		-1.03207
'ANKRD11				0.00510131		-0.618927				-2.77528		-1.9567
'APC					-1.29846		-4.68983					-4.23436
'AR								-1.86678		2.18076		0.222019
'ARAF					0.801292		0.499298					0.919656
'ARID1A						0.00571324						0.00571324
'ARID1B			1.58068	-1.12137			-0.00898773					0.259991
'ARID2		2.47351		0.00353257		-0.0063158		-0.00360314		0.00218553		1.10431
'ARID5B		-3.40137	-0.00468915	0.00510131	2.39378	-0.485757	-1.56234	1.46304				-0.601807
'ASXL1	-0.00260047		-1.41868	-0.00452905	-0.253831					0.00283236		-0.749891
'ASXL2
'ATM		2.521				0.00678173		-0.00380223				1.45722
'ATR						-1.98834	0.898434	1.81112				0.416392
'ATRX						0.00628841		-1.86678	1.08127			-0.449887
'AURKA		1.01292	-1.1045	-0.00353257	-0.22876		0.898434					0.256952
'AURKB						-0.349513				-3.89595		-3.002
'AXIN1		-0.0043559				0.00573245						0.000973364
'AXIN2		-0.0048915	0.292081	-0.00393192		-0.00757745						0.13784
'AXL			3.71545			0.00845552	2.48944	3.3322	1.08127			4.75246
'B2M				-1.6048		0.520829	-1.56234			0.00306408		-1.32163
'BAP1				0.00340924	-0.546176		-4.68983		-0.831375			-3.03198
'BARD1	0.00356049											0.00356049
'BBC3					1.80648							1.80648
'BCL10						-2.98304						-2.98304
'BCL2		-0.00405555	-0.502289		-1.29846							-1.04201
'BCL2L1	-0.00379568		-1.4438		-0.00598951		0.51875	-0.00347945				-0.419626
'BCL2L11					1.29846					0.00218553		0.919697
'BCL6		2.30261				-1.38817	1.83024	2.29314				2.51891
'BCOR							-0.00822166	-1.86678		0.00264871		-1.081
'BIRC3	-0.00282981	0.95472		-0.00485949	-0.0051039			0.493072				0.641751
'BLM		-0.00341169		-0.00398498		-0.00673277						-0.00815764
'BMPR1A				-1.6048		-0.279988		-1.86678		0.0397465		-1.85591
'BRAF		1.63047	-0.00536744	0.795048		0.97524						1.69769
'BRCA1		-2.29257				-0.00600185	1.21252		-3.36779			-2.22692
'BRCA2		3.36811	-0.00479733			-0.985968				0.0034004		1.19037
'BRD4	1.71296	1.63047			1.80648							2.9733
'BRIP1		-0.00329999		-0.00498234	2.34777	-1.45291			1.81984	2.36493		2.07037
'BTK
'CALR					0.156162	0.187921						0.243303
'CARD11		-0.00430203	1.58068	1.22064		-0.00536545	0.17858		2.14861			2.08976
'CASP8							-0.00803505	0.42826	-3.36779			-1.70178
'CBFB						-0.618927	-0.907463					-1.07932
'CBL						-0.186392			-3.36779			-2.51319
'CCND1	-1.1389	-0.195104	-0.00534232	-0.604949	1.21715	0.921433	2.30886	-0.607815	-0.0027177	3.3772		1.66646
'CCND2		0.0035953	-0.0601023	0.00340924	3.67378	1.05881	1.19884	-0.00314522	0.565388			2.27709
'CCND3	-0.00260047	-0.00366432	1.58068	2.99304	0.884831		1.37899		-0.00257204		-0.00277665	2.41333
'CCNE1	-0.00358222	1.63115	-0.00663183	-0.00349069	-1.14419	-0.327357	2.19173	-0.00400612	-0.00308888	-0.00247033		0.7362
'CD274	0.00363599	-0.00292111			-1.89615	-1.57931	-0.342465				-0.00218299	-1.55926
'CD276						-0.866288						-0.866288
'CD79A						0.00845552						0.00845552
'CD79B	-0.00270051	-0.00346817		-0.00498234	1.29846	-0.00757745			-0.00280715			0.521303
'CDC73							0.444691					0.444691
'CDH1		2.01403			3.28036	-0.618927	-0.00923245					2.33312
'CDK12	0.0321094	-0.00468186	0.769398		-0.767266		0.618955	-0.00423849	0.244462			0.335911
'CDK4	0.777664	-0.0041851		-0.00398498	2.15211	1.35815	-0.874633					1.39013
'CDK6			1.58068	3.7458	0.659566	0.23238	3.71392	-0.0036131	2.49807			4.69689
'CDK8		2.4545	-0.86041			-0.155221						0.83073
'CDKN1A		-0.00366432		2.99304			1.56234					2.62794
'CDKN1B	3.3315	-0.00292111	-0.00566423	0.00340924	-0.00539508	-0.204368	1.81177	0.334393		-1.60726		1.21849
'CDKN2A	-1.2804	-3.50773	-0.632389	0.254949	-3.52603	-3.79718	-3.49462	0.379575	-1.85318	0.00287258	-0.812175	-5.5075
'CDKN2B	-0.543184	-3.50773	-0.757455	0.310685	-2.96748	-4.46815	-3.03864	0.379575	-0.903567	0.00287258	-0.812175	-4.91622
'CDKN2C	1.99517		2.48788		-0.447624	-0.243447	-0.0098025					1.69144
'CEBPA	-0.00270051	1.79231					0.574361	-0.00303653	-0.00308888			1.05446
'CENPA
'CHEK1
'CHEK2						0.0082707	0.418381			0.00306408		0.248096
'CIC
'CREBBP		-0.0043559				0.00631648						0.00138634
'CRKL	-0.00406586		2.33666	0.359864	1.80648	3.5878	3.37086				-0.00260204	4.32958
'CRLF2		0.00292111	-0.00486305	-4.07602		-0.69194	-2.50197			-0.00329515		-2.97007
'CSF1R		-0.00317767	0.726522		2.24077							1.71133
'CSF3R			0.00486305			0.00561512		-0.00314522	-0.00358759			0.00187268
'CTCF						-0.618927	-0.00923245					-0.444176
'CTLA4						0.00666563		0.42826				0.307539
'CTNNB1			-0.559586	-0.00510131					-0.00358759			-0.328094
'CUL3	-0.820054					0.00747853						-0.574578
'CXCR4			0.00456208	0.00510131			0.00687687			0.00290701		0.00972363
'DAXX		1.17532		2.50652			-0.010218			-0.00218553		1.83472
'DCUN1D1				0.00510131		-0.0063168	2.5872	1.64503				2.1155
'DDR2	1.58426	1.48825		-0.00459651			0.582264	2.08141	-0.00354012			2.33846
'DICER1							0.945146					0.945146
'DIS3			-0.00566848		1.80648	-0.737643	2.04678			0.00279772		1.39206
'DNAJB1					2.86014	-0.00621751			-0.00354012			1.64567
'DNMT1	-0.00406586				1.80648		-1.56234					0.138609
'DNMT3A						0.00845552						0.00845552
'DNMT3B	1.13394	3.36811	-1.20801	-0.00452905								1.64475
'DOT1L							-2.72387					-2.72387
'E2F3	0.242842					-0.11552						0.0900304
'EED	-0.0029907	-0.00368079		-0.00352228	0.511929	0.00491825	3.12718	1.03832				1.76591
'EGFL7										0.00264871		0.00264871
'EGFR	0.66396	1.07047	-0.0056503	3.7458	0.298541	-0.554108	0.786251	2.71237	-0.00266962			2.90499
'EIF1AX	2.55221				0.589052	0.00571324						1.8169
'EIF4A2						-0.0063168	0.218557	0.475889				0.397292
'EIF4E
'EP300				-0.00357414		0.00443149						0.000606241
'EPCAM			-0.00610027		0.176376	0.00666563	1.64836					0.912649
'EPHA3		-3.36811				0.00671978	1.19677	-0.00336692				-1.08399
'EPHA5	0.713971					0.0460592				0.00283236		0.440439
'EPHA7			0.00398806	0.511352	-0.421797	-0.372834	0.00898773					-0.120883
'EPHB1		-1.63047				-1.98834		1.86678		0.00306408		-0.874479
'ERBB2	0.149419	-1.92504	0.65863		-0.725874		1.00185	-0.00423849	0.244462			-0.227076
'ERBB3	-0.0032766	-0.0043559		-0.00392773	1.68167	-0.00820936	-0.00859421					0.674961
'ERBB4					0.971487		-1.56234			0.00218553		-0.339868
'ERCC2					1.84713	-2.43831	0.831356					0.138666
'ERCC3
'ERCC4	-0.00356049	-0.00307374			1.58469	-2.43831	-0.00880015					-0.38865
'ERCC5			-0.00538388			-0.280907	-0.00687687					-0.16926
'ERG		-0.00340603				2.73707	-0.00687687					1.57431
'ERRFI1						-0.3303						-0.3303
'ESR1		0.905821	1.58068									1.75822
'ETV1				4.96497		2.69086	-0.790368			-0.00306408		3.4312
'ETV6	3.3315			0.00340924		3.99797	1.61203	-0.00314522		0.00218553		3.65135
'EZH2		1.63047		2.14082		-0.00573245	-0.00898773			-0.00306408		1.67862
'FAM175A						-0.00578631						-0.00578631
'FAM46C			0.00552396	3.03628		0.00578631		-1.86678				0.590406
'FANCA				0.00510131		0.683932						0.48722
'FANCC
'FAT1	-1.90106	-0.00341169	-0.778696		0.00598951	-1.03859	-2.04678	0.00347945	0.00237907			-2.0353
'FBXW7		-0.00341169	-0.198032		1.80648	0.00718533	3.71392	-1.03832				1.7505
'FGF19	-0.971875	0.352311	-0.00534232	-0.604949	1.21715	0.921433	3.18887	-0.607815	-0.0027177	3.50088		2.20978
'FGF3	-0.73603	-0.376599	-0.00534232	-0.604949	0.754995	-0.0549083	3.18887	-0.607815	-0.0027177	3.50088		1.59897
'FGF4	-0.801926	0.330002	-0.00534232	-0.604949	1.21715	-0.0549083	3.18887	-0.607815	-0.0027177	3.50088		1.94772
'FGFR1	-0.436726	0.143868	0.387235	-0.00498234	-0.00499169		0.805641	-0.0108694	2.14861	-0.00218553		1.00853
'FGFR2		0.905821			-0.131519	0.00654099						0.45082
'FGFR3		-0.00363991				-0.00723371	1.7009		-0.00354012			0.843244
'FGFR4						-0.0063168	-0.0105793		-0.00240046			-0.0111409
'FH						0.18911	-0.00748404					0.128429
'FLCN	0.00356049		-2.48788					-1.24624				-2.15384
'FLT1		3.36811	-0.746081			0.418135	-0.00687687					1.51664
'FLT3		3.36811	-0.765516			0.30427	1.15436					2.03061
'FLT4							-0.00748404					-0.00748404
'FOXA1	1.87426	0.642363	-0.00552396		0.13987	0.00821156	1.26639		2.14861	0.694891		2.39323
'FOXL2		2.47351	-0.00414461			-1.98834	0.491276	0.604541				0.705184
'FOXO1	0.00379568		-0.00468915		-0.00598951	-0.146532						-0.0767077
'FOXP1	-0.415529				1.80648		-2.06691					-0.390262
'FUBP1						0.00648748			-3.36779	-2.57605		-3.42794
'FYN				-0.259509			0.00923245					-0.176972
'GATA1							0.336812					0.336812
'GATA2	1.71296	2.47351				-1.98834	-2.48944	1.86678		1.46561		1.24151
'GATA3	-0.00302512	-0.00417969		-1.1391		-1.08525		-1.46304	-3.36779			-2.88321
'GLI1		-0.00307143			1.46197	1.06697	-0.181398					1.17223
'GNA11							-0.516898			0.00283236		-0.363499
'GNAQ		-0.00317767				2.67241				-0.00226525		1.53977
'GNAS		-0.00422571	-1.35788	-0.00302348	0.553088		-0.919195		-0.00240046	-0.00306408		-0.656411
'GPS2						0.00573245				-2.47125		-1.74339
'GREM1				-1.6048		0.00573245						-1.13071
'GRIN2A	-0.00356049				-0.176376	-2.43831				0.00283236		-1.30771
'GSK3B						-1.98834		1.86678				-0.0859536
'H3F3A				-0.00349069			-0.00748404				-0.0030454	-0.00809453
'H3F3B		-0.00319669	0.00461394			-0.00648748				0.00238189		-0.00134417
'H3F3C		-0.00382836		-0.159988	0.511929	0.548313	0.0726708	-0.38304				0.239257
'HGF				3.7458	-0.00560207	0.951074	3.71392			0.00246186		3.76002
'HIST1H1C				2.13789		0.00566716	2.74667					2.82337
'HIST1H2BD				2.13789		0.00566716	2.74667					2.82337
'HIST1H3A						0.00566716	2.74667					1.9462
'HIST1H3B				2.13789		0.00566716	2.74667					2.82337
'HIST1H3C						0.00566716	2.74667					1.9462
'HIST1H3D						0.00566716	2.74667		0.00240046			1.59045
'HIST1H3E						0.00566716	2.74667		0.00240046			1.59045
'HIST1H3F						0.00566716	2.74667		0.00240046			1.59045
'HIST1H3G						0.00566716	2.74667		0.00240046			1.59045
'HIST1H3H						0.00566716			0.00240046			0.00570466
'HIST1H3I						0.00566716			0.00240046			0.00570466
'HIST1H3J						0.00566716			0.00240046			0.00570466
'HIST2H3C		-0.00412507				-0.00578631	0.775517					0.442023
'HIST2H3D		-0.00412507					0.775517					0.545457
'HIST3H3				0.00510131	-0.00543819	-0.0792198	-0.00748404					-0.0435204
'HLA-A				2.99304								2.99304
'HNF1A				0.00510131				0.00423849		0.00283236		0.0070276
'HOXB13		-0.00354075		-0.00398498	1.29846				2.14861			1.71978
'HRAS
'ICOSLG		-0.00405555				2.67241						1.88681
'ID3						-0.72333						-0.72333
'IDH1	-0.00356049				0.971487	0.00730486						0.56305
'IDH2		-0.00378254			0.176376	-2.1983						-1.16954
'IFNGR1		0.552784	1.58068		3.28036	0.00771902	1.51322					3.10132
'IGF1		-0.00341169					0.728515					0.512725
'IGF1R		-0.00411441		1.07988	1.29846	-0.00673277	0.527676	1.03832		-0.00247033		1.48579
'IGF2			-0.00414461									-0.00414461
'IKBKE		0.814343		-0.00302348		-0.00721751	0.444691			2.77528		1.79962
'IKZF1		-1.07769		3.7458		2.28198	0.633798					2.79194
'IL10		0.814343		-0.00302348		0.00573245	0.444691					0.630871
'IL7R	-0.165085				0.32168	-0.292089	-0.295992	-0.00490372	-0.00240046			-0.179135
'INHA	0.00379568											0.00379568
'INHBA							0.696263					0.696263
'INPP4A	-1.89971			-0.00510131	2.34777							0.255741
'INPP4B	1.49322			-0.00510131	-0.0053989	0.00588869	4.39537					2.6314
'INSR	-0.00385529	-0.00361066		-0.00349069	0.00477488		-1.56234			0.00283236		-0.63919
'IRF4			0.00532249	1.85013		0.00661503						1.07506
'IRS1	0.0116131				-0.00590718							0.0040347
'IRS2			-0.555334	2.99304		-0.59993	-0.00687687	1.03832				1.28315
'JAK1	0.879959		-0.00532249				0.00822166			0.00243294		0.442646
'JAK2	0.00363599	-0.00292111		0.00452905	-1.89615	-1.7722	-0.937804				-0.00218299	-1.7398
'JAK3		0.831939										0.831939
'JUN	1.49322					-0.00578631	-0.0098025					0.853113
'KDM5A		3.36811	-0.108858	0.00340924		0.0990413	0.0622007	-0.00314522	1.08127			1.7016
'KDM5C					1.00383	0.618927	-0.00687687					0.932926
'KDM6A	-2.52215						1.52177	-1.86678		0.00306408		-1.43205
'KDR		-0.00341169		-0.00398498		1.42554	2.04678					1.73246
'KEAP1	-0.00406586	-0.00394846			1.80648		-1.56234					0.118065
'KIT		-0.00341169		-0.00369907		2.51	2.04678					2.27483
'KLF4			-0.00398806									-0.00398806
'KRAS	-0.00298178	2.10333	-0.00497888		2.42784	-0.719339	0.507908	-0.00314522	-0.00276519			1.52235
'LATS1			1.58068									1.58068
'LATS2			0.950538	2.99304		-2.98304	-0.00687687					0.47683
'LMO1
'MALT1		-0.00405555	-0.0909415		0.00589661		0.00898773					-0.0400564
'MAP2K1						0.00583356					-0.00272814	0.00219587
'MAP2K2							-1.56234					-1.56234
'MAP2K4		0.497926	0.108839	-0.00385234	-2.34777	-3.99288	-0.836341	0.00347945	0.00266962	-2.57605		-3.04799
'MAP3K1						0.459041		0.0036131		0.00279772		0.268729
'MAP3K13				-0.00510131		-0.0063168	1.83024	1.70915				1.76399
'MAP3K14
'MAPK1	-0.00406586		2.33666	-0.00498234	1.80648	2.99489	2.04678					3.74599
'MAPK3	-0.00379568											-0.00379568
'MAX	-0.00363599						-0.00898773		2.14861			1.23321
'MCL1	2.01817	-0.571202	-0.00398806	3.7458	1.67653	-0.00709119	0.268232	1.03832		-0.00283236	-0.00217436	2.58034
'MDC1		1.17532		1.85013					-0.00354012			1.7447
'MDM2	-0.615811	-0.00441065			0.530623	-0.744316	-0.390723	-0.00303615	-0.00323916			-0.465241
'MDM4		0.298816				0.850892	0.444691			2.77528		2.18484
'MED12								-1.86678				-1.86678
'MEF2B		0.303198					1.83024	-0.0054457				1.2286
'MEN1		-0.00405555										-0.00405555
'MET			-0.00552396	3.7458	-0.4094	2.79596	2.45019	0.729933			0.758368	3.80433
'MGA						0.00677921	0.00841209					0.0107419
'MITF				1.09118		0.00648748						0.776171
'MLH1				-0.00510131				-1.86678				-1.32362
'MLL		-0.00481094				-0.00536545						-0.00719579
'MLL2						-0.576291						-0.576291
'MLL3				2.14082		-0.00573245						1.50973
'MPL	2.94744	3.36811	-0.00532249									3.64321
'MRE11A	1.49322	-0.00328105		-0.00398498		0.00491825						0.745438
'MSH2						0.00666563	1.33107					0.945925
'MSH6						0.00666563	1.33107					0.945925
'MST1
'MST1R
'MTOR						-0.405003			-0.0027177			-0.288302
'MUTYH
'MYC	1.74741	1.68764	1.71916	0.560636	-0.233457	0.95756	2.4714	0.141416	3.17643	0.821422	-0.00217436	3.93395
'MYCL1	1.91868					1.72468	-0.00921958	-0.00390356				1.81512
'MYCN	-0.00404879	-0.00417969				-0.37434						-0.220876
'MYD88						0.00648748	0.00880015					0.01081
'MYOD1		-0.0043559								0.00283237		-0.0010773
'NBN		1.57769	2.86254	1.32922		0.62608	2.07028			2.03204		4.28573
'NCOA3		1.3038	-0.10648	-0.00349069	2.27815							1.73599
'NCOR1	0.00356049		-2.48788			-3.99288			1.51569			-2.48075
'NEGR1							0.00841868			0.00246186		0.00769371
'NF1		-2.1393	0.00552396	0.00336618	0.0053989	-0.115021	-3.71392			-7.9628e-08		-2.25038
'NF2		-2.02419	-0.640361			0.00823148	-0.00639065					-1.33135
'NFE2L2							1.38968	1.46304				2.01718
'NFKBIA		-0.00292111				0.00721751	0.149734		2.14861			1.15132
'NKX2-1		-0.00292111				0.00721751	0.447569		2.14861	0.00283236		1.16424
'NKX3-1	0.00361558		-1.18845				0.00880015					-0.678983
'NOTCH1						-0.00683228				0.00264871		-0.00295823
'NOTCH2	-0.0029907			2.6544	-0.00543819		-0.891447	-0.703092	-0.0025637	-0.00306408		0.395276
'NOTCH3	1.71296				1.80648							2.48862
'NOTCH4		1.17532		3.48473					-0.00354012			2.68844
'NPM1						-1.01301		-1.86678				-2.03632
'NRAS			0.00552396	3.35853	1.29846			-1.86678		-0.00306408		1.24892
'NSD1				-1.77531		-0.0063168	-0.00748404		-0.00240046			-0.895756
'NTRK1		1.11926		0.574544			0.515914					1.27578
'NTRK2		0.0043559										0.0043559
'NTRK3		-0.00389352				-0.00673277						-0.00751392
'NUP93						-0.618927			0.00240046			-0.43595
'PAK1	-0.00356049	-0.234984	-0.00489069	-0.00354909	1.76481		0.656685	2.14506	-0.0027177	-0.00247033		1.43813
'PAK7	0.00270051						-0.192612					-0.134288
'PALB2			-0.00414461			-2.00609				0.00306408		-1.15884
'PARK2		-1.63047	0.251928	-1.49704		-2.11066	0.00748404		-2.14861			-2.90973
'PARP1						0.00721751	-0.00748404					-0.00018847
'PAX5	0.00363599	-0.00317767		-0.00398498	1.80648	1.15841	-0.838136			0.00218553		0.803333
'PBRM1				-0.714733			-5.89422			0.00283236		-3.81405
'PDCD1	0.0116131	0.00307143				0.0069943						0.0125163
'PDGFRA		-0.00341169		-0.00398498		2.36784						1.3628
'PDGFRB		-0.00317767	0.0733498		2.24077							1.33422
'PDPK1
'PGR	-0.00282981	1.77215		-1.29299				0.493072				0.484702
'PHOX2B		-0.800602		-0.00510131				-0.00358536				-0.467243
'PIK3C2G						0.952489	0.66773	-0.00360314				0.933354
'PIK3C3	0.00270051	-0.00292111	-0.502289		-1.29846		0.00898773					-0.8014
'PIK3CA		0.776757				-0.00713912	2.73609	1.46155				2.48363
'PIK3CB		2.47351	-0.00414461			-1.98834	0.491276	0.604541				0.705184
'PIK3CD				-0.00302348		0.13444						0.0929257
'PIK3CG				3.7458	1.0107	0.00721751	-0.00789176					2.37791
'PIK3R1						-1.33339	-0.00841209					-0.948797
'PIK3R2		0.944152										0.944152
'PIK3R3							1.44083					1.44083
'PIM1		-0.00366432		2.99304		-0.00823148	1.56234				-0.00272814	2.03069
'PLCG2				-1.23347		-2.32426				-2.77528		-3.65636
'PLK2						-1.33339				0.00232886		-0.941202
'PMAIP1		-0.00405555	-0.450623	-2.49742	-0.249653	0.00671978	0.00898773			0.00306408		-1.20305
'PMS1					-0.00688822		0.684325	2.59826			-0.00217436	1.63676
'PMS2				2.12928		-0.00491825	-0.77728		2.14861		-0.00318992	1.56189
'PNRC1				-0.0036832		0.00491825						0.000873313
'POLD1		-0.00376715				2.28429						1.61257
'POLE				0.00510131								0.00510131
'PPM1D		-0.00408623		-0.00498234	-0.00415948	-0.00767269						-0.0104504
'PPP2R1A		0.0349588						0.665471				0.495279
'PPP6C						-1.72468						-1.72468
'PRDM1	0.302826	1.70982		-0.259509	2.34777	-0.412699	0.969708			0.00306408		1.76168
'PRKAR1A	2.31829	-0.00400159	-0.00628945	-0.00467428		-0.00757745	0.489012			0.00218553		1.05337
'PTCH1
'PTEN		-0.92488	0.0887407	-0.995474		-0.812734	-2.48944	-2.75662		-1.06032	0.00318992	-3.16343
'PTPN11	0.906964			0.00510131			-0.401504			0.00283236		0.256697
'PTPRD	-1.21042	0.158351		-1.75924	-1.58931	-2.48354	-1.38887	-1.03832	-2.14861			-4.05171
'PTPRS							-1.56234			-2.77528		-3.06716
'PTPRT	0.746943	0.0937611	-1.03836	-0.00349069	1.06438					0.00325053		0.353738
'RAB35				0.00510131								0.00510131
'RAC1		-0.0036651		1.22064		-0.00578631	-0.88684		2.14861		-0.00318992	1.00828
'RAD21	-0.00356049	-0.00326656	2.86254	1.05745		-0.433036	0.554786			-0.00218553		1.52423
'RAD50				-2.67161		-0.618927						-2.32676
'RAD51				-1.6048		0.00566716						-1.13076
'RAD51B	-0.00363599						-0.00898773			0.00306408		-0.00551926
'RAD51C		-0.576803			-0.00415948	-0.00631138	-0.00720048					-0.297237
'RAD51D		-0.00292111		-0.00398498	1.20488				-3.36779			-1.08491
'RAD52		3.36811	1.0666	0.00340924		0.596937	0.213096	-0.00314522	0.565388			2.19612
'RAD54L							1.44083					1.44083
'RAF1	2.09283	-0.00376458		-0.00341195								1.20415
'RARA	-0.00359345	-0.00380129	0.2908		-1.07588		-0.0104841		-0.00356592			-0.329262
'RASA1					-1.29846	-1.48871	3.12718					0.1963
'RB1	-0.530293	-1.74999	-0.00468915		0.347639	0.944772	-4.05652	-0.790668		-1.25745		-2.50924
'RBM10				-2.99304	0.944604		0.907155					-0.658921
'RECQL4	-0.00363599	0.0700999	2.55532	2.62037	2.34777	0.612733	3.06166	1.71061		-0.00313176		4.32393
'REL	-0.0385983						3.6303					2.53971
'RET				-0.547669		-0.492893						-0.735789
'RFWD2						-2.17146	0.444691					-1.22101
'RHEB				-0.00398498	-4.48405	-0.00573245	-0.00923245					-2.2515
'RHOA	0.820054											0.820054
'RICTOR	-0.248742		1.58068		0.32168	-0.00573245	-0.87169	-0.00490372	-0.00240046			0.290612
'RIT1	0.820054	1.11926		0.37874	3.28036	-0.00582882	0.472834					2.4762
'RNF43		-0.252725	-0.00610027			-0.00631138						-0.153077
'ROS1		0.366586		-0.259509								0.0757145
'RPS6KA4		-2.01403										-2.01403
'RPS6KB2	-0.00260047	0.981501		-0.00386596	-0.00467881		2.04678	-0.00336692		2.77528		2.18805
'RPTOR		-0.00340603		-0.00398498		-0.00757745						-0.00864205
'RUNX1			-2.48788	0.00353257	0.0051039	1.75569						-0.361776
'RYBP	-0.0032766		2.48788	-0.00398498	1.80648		-0.00971843					1.9129
'SDHA	-0.00379568		-0.00536744	-0.00411605		-0.618927	1.7707	-0.00345314	-0.00240046		1.06162	0.775789
'SDHAF2		-0.00378241				-0.493133						-0.351373
'SDHB
'SDHC	-0.003261	-0.00366432		-0.00459651	0.801292		0.274699	2.08141	-0.00354012			1.18769
'SDHD											0.00279582	0.00279582
'SETD2
'SF3B1							-0.00803505	1.46304				1.02884
'SH2B3				0.00510131		0.00600185	0.00687687					0.0103808
'SH2D1A	-0.687897					0.0070438	-0.00854516					-0.398024
'SHQ1	-0.0032766		2.48788	-0.00398498								1.43218
'SMAD2		-1.14292	-0.894221		-1.29846	-2.98304		-2.44361				-3.9186
'SMAD3			0.00643629			0.00573245					-0.00272814	0.00545053
'SMAD4			-0.669238		-3.07245			-2.44361	0.00257204			-3.09136
'SMARCA4					1.80648		-2.49887					-0.489591
'SMARCB1	-0.00385529		1.34196	-0.00498234		2.80528				-3.89595		0.108426
'SMARCD1						-0.00769823	1.7009					1.19727
'SMO				0.795048		-0.00892193				0.00283236		0.455505
'SOCS1	0.140369					-2.43831	-0.00798165	1.70875				-0.298583
'SOX17		-0.219388	-0.00497888	1.32922			3.71392	-0.00423849		-2.6707e-16		1.96552
'SOX2		1.17532	2.10493			0.484992	2.5872	1.83112				3.6598
'SOX9		-0.0038763		-0.00363059		0.56904				0.00218553		0.281859
'SPEN		-2.01403				-0.0063168						-1.4286
'SPOP		-0.531753				-0.00600185			1.06841			0.306375
'SRC	-0.00379568	-0.00388606	-1.07833	-0.00349069			-0.00639065		1.08127	0.00218553		-0.00470258
'SRSF2		-0.0043559	0.00461394	0.00340924								0.00211731
'STAG2	-0.687897					0.0070438	-0.00854516					-0.398024
'STAT3		-0.00307143	-0.00489069									-0.00563007
'STAT5A		-0.00307143	-0.00489069			0.00673277						-0.000709767
'STAT5B		-0.00307143	-0.00489069		-0.00331143	0.00673277						-0.00227039
'STK11				-0.50899			-1.4753					-1.4031
'STK40		-0.00341169				0.00561512			-0.00358759			-0.000799147
'SUFU
'SUZ12	-0.00379568	-0.00341169	-0.00628945			0.00648748	1.21252	0.0028192				0.493297
'SYK				0.00353257								0.00353257
'TBX3	1.43389	1.15381	-1.89419	0.00510131			2.04678			1.07358		1.55909
'TCEB1		-0.00447857	-0.00497888	1.32922			-0.00759955			2.03204		1.49557
'TCF3
'TCF7L2						0.00758439						0.00758439
'TERT	-0.00379568	-1.95161	-0.00536744	-0.00423524		-0.00811451	1.32613	-0.00490372	-0.00240046			-0.231326
'TET1					-0.00609497		-0.00639065					-0.00882867
'TET2			0.00440305							0.00264871		0.00498634
'TGFBR1	-0.00356049	-1.63047				-0.437519				0.00283236		-1.03436
'TGFBR2	-0.00356049		0.00547437			0.00588869	0.00898773					0.00839515
'TMEM127					0.0591124							0.0591124
'TMPRSS2		1.89001				2.67241				-0.392801		2.40733
'TNFAIP3		1.15381	1.58068	0.00349069	3.28036	0.220654	1.51322					3.16483
'TNFRSF14						-0.980994	-0.00822166					-0.699481
'TOP1	-0.00260047	0.735292	-1.07833	-3.01688	0.709398					0.00218553		-1.08224
'TP53	-2.19847		-1.18488	-3.7458		-0.577346				-1.96578	-0.00318992	-3.94999
'TP63		1.17532				-0.577927	1.83024	2.27379				2.35071
'TRAF2
'TRAF7		-0.00294589				0.0063168				-0.00306408		0.000177145
'TSC1						-3.02099						-3.02099
'TSC2		-0.00294589								-0.00306408		-0.00424969
'TSHR						0.00721751						0.00721751
'U2AF1	0.00406586					2.67241	-0.00898773					1.54007
'VEGFA	-0.00260047	-0.00366432	1.58068	2.99304	-0.00404735		0.810152		-0.00240046		-0.00272814	1.89803
'VHL	-0.00379568	-0.0043559				0.00648748						-0.000960769
'VTCN1			0.00552396	3.35853	-0.0677508			-1.86678		-0.00306408		0.63793
'WT1	-0.00298178	1.85425		2.13789	0.801292	-0.00491825	-0.00880015			0.00283236		1.8065
'XIAP						0.0070438	-0.0107379					-0.00261215
'XPO1	-0.00298178						3.6303					2.5649
'XRCC2				-0.00398498		-0.00573245						-0.00687126
'YAP1	0.691393	1.77215		-0.00485949	-0.0051039			0.493072				1.31778
'YES1				-0.00470104	-0.00598951	-0.825834	0.497697		-0.00354012			-0.153111
'ZFHX3			-1.89419			-0.618927				-1.8153		-2.49901
'ZRSR2						0.00571324				-0.00226525		0.0024381
