# Supplementary material for: Systematic identification of mutations and copy number alterations associated with cancer patient prognosis
Source: eLife. 2018 Dec 11;7:e39217. doi: 10.7554/eLife.39217 (PMC6289580; doi:10.7554/eLife.39217)
Supplement: Supplementary file 8. [file elife-39217-supp8.xlsx]

## Sheet: BLCA
Cancer type: Bladder cancer
Cohorts: TCGA_BLCA, BLCA_MSKCC_2012, MSKCC_BLCA_2017
Prognostic Biomarker	Alteration	meta-Z score	Candidate driver gene(s)	Candidate therapy	Therapy target(s)	Candidate therapy	Therapy target(s)
19q13.33	deletion	-4.12	ERCC2
RB1	mutation	3.49		BAY 61-3606	SYK

## Sheet: BRCA
Cancer type: Breast cancer
Cohorts: TCGA_BRCA, BRCA_Metabric, MSKCC_BRCA_2017
Prognostic Biomarker	Alteration	meta-Z score	Candidate driver gene(s)	Candidate therapy	Therapy target(s)	Candidate therapy	Therapy target
MYC	amplification	6.46249
CDKN2A	deletion	-5.92523		PD-0332991	CDK4/6	LEE011 + everolimus	CDK4/6, MTOR	BKM120 + LJC049	panPI3K,TNKS
8p21.3-8p21.1	deletion	-5.38722	NKX3-1	Belinostat	HDAC
18p11.32-18q23	deletion	-5.14488	MBD1, RAB27B, NARS, RAX, CCBE1
TP53	mutation	5.11385
3p21.32-3p12.3	deletion	-5.04456		LJC049	TNKS
7q21.2-7q36.3	deletion	-5.04043	EPHA1, CUL1, RHEB	WNT974	PORCN
17p12	deletion	-4.90209	TP53	KIN001-266	MAP3K8	LEE011 + everolimus	CDK4/6, MTOR	BKM120 + LJC049	panPI3K,TNKS
10q25.2-10q26.3	deletion	-4.68853	MGMT
SPEN	deletion	-4.40992
14q31	deletion	-4.31401
12q12-12q21.1	amplification	4.15295		KIN001-102	AKT
1p22-1p13	deletion	-4.07859		BYL719 + LEE011	PIK3CA,CDK4/6
21q22.12	amplification	3.8573
15q15.2-15q21.3	deletion	-3.79355
3q29	amplification	3.73068
20q13	amplification	3.71473		Afatinib	EGFR	BYL719 + cetuximab + encorafenib	PIK3CA,EGFR,BRAF
RB1	deletion	-3.66817		T0901317	LXR
16q12.2	amplification	3.64113		17-AAG	HSP90	cetuximab	EGFR
6q25.2	amplification	3.52159		AZD-0530	Src	LEE011	CDK4,CDK6,CDK4/6
11p14.4	deletion	-3.49503

## Sheet: COADREAD
Cancer type: Colorectal cancer
Cohorts: TCGA_COADREAD, MSKCC_COADREAD_2017, ICGC_COCA-CN
Prognostic Biomarker	Alteration	meta-Z score	Candidate driver gene(s)	Candidate therapy	Therapy target(s)	Candidate therapy	Therapy target
FBXW7	mutation	-3.82479
SOX2	amplification	3.49164		Rapamycin	mTOR	LFW527 + binimetinib	IGF1R,MAP2K1,MAP2K2

## Sheet: GBMLGG
Cancer type: Glioma/Glioblastoma
Cohorts: TCGA_GBMLGG, MSKCC_Glioma_2017, ICGC_GBM_CN
Prognostic Biomarker	Alteration	meta-Z score	Candidate driver gene(s)	Candidate therapy	Therapy target(s)	Candidate therapy	Therapy target
7p12.2-7p21.2	amplification	12.259	IKZF1, ETV1, EGFR	17-AAG	HSP90	BYL719 + cetuximab + encorafenib	PIK3CA,EGFR,BRAF
CDKN2A	deletion	-11.4674		PD-0332991	CDK4/6	LEE011 + everolimus	CDK4/6, MTOR	BKM120 + LJC049	panPI3K,TNKS
IDH1	mutation	-10.8043
MET	amplification	10.6		Nutlin-3a	MDM2	LEE011	CDK4/6
POLD1	amplification	8.69351		Bryostatin 1	PKC
EGFR	mutation	6.84798
PTEN	mutation	6.25091		AZD6482	PI3K
4q12	amplification	5.38	KIT, PDGFRA	FH535	PPAR
PDGFRA	mutation	5.22905
TTN	mutation	4.92
STAG2	mutation	4.81571		Olaparib	PARP	CCT007093	PPM1D
NCOR1	deletion	-4.60311		LEE011 + everolimus	CDK4/6, MTOR
PLCG2	deletion	-4.409
LATS2	deletion	-4.17857
PRKN	deletion	-4.06312		THZ-2-102-1	CDK7
16p12.2-16p13.2	deletion	-3.47445	PALB2, GRIN2A
ROS1	mutation	3.47

## Sheet: KIPAN
Cancer type: Kidney cancer
Cohorts: TCGA_KIPAN, MSKCC_RCC_2017, ICGC_RECA-EU, CCRC_UTokyo
Prognostic Biomarker	Alteration	meta-Z score	Candidate driver gene(s)	Candidate therapy	Therapy target(s)	Candidate therapy	Therapy target
None identified

## Sheet: LIHC
Cancer type: Liver cancer
Cohorts: TCGA_LIHC, ICGC_LICA_FR, ICGC_LINC_JP, ICGC_LIRI_JP, LIHC_AMC
Prognostic Biomarker	Alteration	meta-Z score	Candidate driver gene(s)	Candidate therapy	Therapy target(s)	Candidate therapy	Therapy target
10p15.3-10p14	amplification	4.4	KLF6	CKX620	MAPK
22q13.31	amplification	3.84		BMN-673	PARP
TP53	mutation	3.76

## Sheet: LUAD
Cancer type: Lung adenocarcinoma
Cohorts: TCGA_LUAD, MSKCC_LUAD_2017, LUAD_BROAD
Prognostic Biomarker	Alteration	meta-Z score	Candidate driver gene(s)	Candidate therapy	Therapy target(s)	Candidate therapy	Therapy target
3p21.1	deletion	-5.28078	BAP1, PBRM1
APC	deletion	-4.47388		JNK-9L	JNK	LJC049	TNKS
TP53	mutation	4.4617
7p11.2	amplification	4.02	EGFR	Cetuximab	EGFR	BYL719 + cetuximab + encorafenib	PIK3CA,EGFR,BRAF
19p13.2-19p13.1	deletion	-3.78	STK11
AKT2	amplification	3.77		XAV 939	TNKS
9p21.3	deletion	-3.38	CDKN2A	PD-0332991	CDK4/6	LEE011 + everolimus	CDK4/6, MTOR	BKM120 + LJC049	panPI3K,TNKS

## Sheet: LUSC
Cancer type: Lung squamous cell carcinoma
Cohorts: TCGA_LUSC, MSKCC_LUSC_2017
Prognostic Biomarker	Alteration	meta-Z score	Candidate driver gene(s)	Candidate therapy	Therapy target(s)	Candidate therapy	Therapy target
None identified

## Sheet: OV
Cancer type: Ovarian cancer
Cohorts: TCGA_OV, ICGC_OV-AU
Prognostic Biomarker	Alteration	meta-Z score	Candidate driver gene(s)	Candidate therapy	Therapy target(s)	Candidate therapy	Therapy target
2q32.3-2q33.3	deletion	-3.97	EEF1B2
1p35.1	deletion	-3.63
17q25	deletion	-3.54		abraxane	Tubulin

## Sheet: PAAD
Cancer type: Pancreas cancer
Cohorts: TCGA_PAAD, MSKCC_PAAD_2017, ICGC_PACA-AU, ICGC_PACA-CA
Prognostic Biomarker	Alteration	meta-Z score	Candidate driver gene(s)	Candidate therapy	Therapy target(s)	Candidate therapy	Therapy target
11q12-11q24.2	amplification	5.68	CTNND1, SDHAF2, MEN1, EED, MED17	Afatinib	EGFR	BYL719	PIK3CA
3q21.3-3q26.2	amplification	5.34		17-AAG	HSP90
17p12	deletion	-5.2669	TP53
TP53	mutation	4.66272
16p13.3-16q24.3	amplification	4.61	ERCC4, MYH11, CHD9, CBFB, CTCF, CDH1, ZFHX3,	Dabrafenib	BRAF	CLR457	panPI3K
MYC	amplification	4.59931
9q22.33	deletion	-4.41897	TGFBR1
2p24.1-2p12	amplification	4.25	ZNF638, ACTG2,	BMN-673	PARP	5FU	anti-metabolite
2q33.1-2q37.3	amplification	4.24
15q21.2	amplification	4.17
9q13	deletion	-3.91
ARID1A	mutation	3.80186
13q14.13-13q14.2	deletion	-3.54	LCP1
9p21.3	deletion	-3.36	CDKN2A

[truncated: 3 more sheets: PRAD, SKCM, STES]
